# Supplementary material for: Luteolin alleviates cerebral ischemia/reperfusion injury by regulating cell pyroptosis
Source: Open Med (Wars). 2024 Nov 4;19(1):20241063. doi: 10.1515/med-2024-1063 (PMC11538924; doi:10.1515/med-2024-1063)
Supplement: Supplementary Table 1 [file med-2024-1063-table-s1.xls]

## Sheet: MCAO vs. Sham BP
Table S1 GO enrichment analysis of the up-regulated DEGs between sham group and MCAO group.
ID	Description	GeneRatio	BgRatio	pvalue	p.adjust	qvalue	geneID	Count
GO:0032103	positive regulation of response to external stimulus	143/1865	459/28943	1.78075e-59	1.03052e-55	5.81838e-56	Ccl3/Spi1/Il17ra/Stat5a/Ccl24/Ccn4/Mmp8/Tnfsf14/Cyba/Met/Ifi35/Slamf6/Slamf1/Itga2/Fcgr1/Lbp/Arg1/Fkbp1b/Edn1/Ly86/Syk/Cd180/Thbs4/Plau/Wnt5a/Tnfsf11/Acod1/Mefv/Masp1/Parp9/Clec4n/Smoc2/C3/Tnf/Mbl2/Tasl/Adam8/Irf7/Il6/Ly96/Ccr1/Casp1/Cd28/Il18rap/Il1rl1/Cxcr2/Fn1/Ifi211/Sell/Card9/Il1b/Zbp1/Il21/Il12a/Tlr2/Artn/Emilin1/Ereg/Cxcl1/Ocm/Npy/Klrk1/Klrd1/Tnfrsf1a/Ctsc/Klk7/Nupr1/Hpx/Trim30a/Fgf16/Vegf…	143
GO:0031349	positive regulation of defense response	102/1865	305/28943	9.18983e-46	2.65908e-42	1.50133e-42	Ccl3/Spi1/Il17ra/Stat5a/Ccl24/Ccn4/Mef2c/Mmp8/Cyba/Ifi35/Slamf6/Itga2/Fcgr1/Lbp/Arg1/Syk/Wnt5a/Tnfsf11/Acod1/Mefv/Masp1/Parp9/Clec4n/C3/Tnf/Mbl2/Tasl/Adam8/Irf7/Il6/Casp1/Cd28/Il18rap/Il1rl1/Ifi211/Card9/Il1b/Zbp1/Il21/Il12a/Tlr2/Emilin1/Ereg/Cxcl1/Klrk1/Klrd1/Tnfrsf1a/Ctsc/Klk7/Nupr1/Hpx/Trim30a/Cgas/Ptgs2/Nlrp3/Casp4/Vav1/Pla2g3/Ccl5/Nfkbiz/Serpine1/Ifi206/Ccr7/Tlr4/Pvr/Nppa/Il17f/Ifi209/Gimap5…	102
GO:0050900	leukocyte migration	111/1865	385/28943	1.27308e-42	2.45577e-39	1.38654e-39	Itgb2/Aire/Dbh/Ccl3/Tbx21/Spi1/Il17ra/Ccl24/Tnfsf14/Ccl8/Mcoln2/Slamf1/Itga2/Lbp/Ada/Mmp9/Cxcl16/Ccl6/Ccl4/Ccl9/Dpep1/Myo1g/Ccl11/Pecam1/Edn1/Syk/Thbs4/Wnt5a/Tnfsf11/Ripk3/Apod/Retnlg/Cd200r1/Dusp1/Tnf/Anxa1/Adam8/Alox5/Ccr1/Il1r1/Cxcr2/Gpr35/Slamf9/Selp/Sell/Sele/Il1b/Il12a/Tlr2/Artn/Bst1/Emilin1/Rhoh/Spp1/Cxcl5/Ppbp/Pf4/Cxcl3/Cxcl1/Cxcl9/Ptpro/Lyve1/Itgal/Msn/Vegfd/F7/Ccl22/Ccl17/Myd88/Rac2/Vav…	111
GO:0019221	cytokine-mediated signaling pathway	115/1865	421/28943	1.42973e-41	2.06847e-38	1.16787e-38	Pparg/Il12rb1/Ccl3/Spi1/Stat6/Il17ra/Stat3/Stat5a/Ccl24/Mpl/Ccl8/Card14/Il12rb2/Irf1/Ccl6/Ccl4/Ccl9/Arg1/Ccl11/Edn1/Syk/Wnt5a/Tnfsf11/Osmr/Parp9/Tnf/Ifitm1/Ifitm3/Irf7/Il6/Ccr1/Casp1/Il18rap/Il18r1/Il1r1/Il1r2/Cxcr2/Gpr35/Ptprc/Traf5/Ccdc3/Traf1/Il1rn/Il1b/Zbp1/Gfi1/Cxcl5/Ppbp/Pf4/Ereg/Cxcl3/Cxcl1/Cxcl9/Oasl2/Tnfrsf1a/Lilra6/Il4ra/Hpx/Il13ra2/Il2rg/Ccl22/Ccl17/Myd88/Oas3/Casp4/Parp14/Eda2r/Cxcl10…	115
GO:0002697	regulation of immune effector process	118/1865	464/28943	2.93453e-39	3.39642e-36	1.91764e-36	Itgb2/Tbx21/Spi1/Stat6/Cd36/Stat5a/Cd244a/Hmox1/Slamf6/Slamf1/Cd5l/Fcgr1/Lbp/H2-M2/Il10/Crhr1/Irf1/Arg1/Enpp3/Rsad2/Serpinb9b/Syk/Wnt5a/C6/Ripk3/Litaf/Cd96/Masp1/Cd86/Serping1/Parp3/C3/Mzb1/Tnf/Anxa1/Mbl2/Dnase1l3/Il6/Casp1/Cd28/Il18rap/Il18r1/Il1r1/Ptprc/C4bp/Cr2/Fcgr2b/Card9/Il1b/Il21/Il12a/Tlr2/Tnfrsf1b/Fgr/Cxcl5/Cxcl1/A2m/Klrk1/Klrd1/Pglyrp1/Pagr1a/Klk7/Il4ra/Hpx/Was/Il13ra2/Cgas/Myd88/Nlrp3/…	118
GO:0002831	regulation of response to biotic stimulus	102/1865	371/28943	3.07314e-37	2.96404e-34	1.67351e-34	Pparg/Il12rb1/Spi1/Stat5a/Cyba/Apobec3/Ifi35/Slamf6/Lbp/Irf1/Arg1/Serpinb9b/Ly86/Syk/Cd180/Wnt5a/Acod1/Cd96/Masp1/Parp9/Serping1/Clec4n/C3/Mbl2/Tasl/Adam8/Irf7/Ly96/Ccr1/Casp8/Il18rap/Ifi211/Card9/Il1b/Zbp1/Il21/Il12a/Tlr2/Fgr/Emilin1/Cxcl5/Ereg/Cxcl1/A2m/Klrk1/Klrd1/Klk7/Hpx/Trim30a/Cgas/Ltf/Trib1/Oas3/Rnf125/Vav1/Parp14/Ccl5/Isg15/Tap1/Ifi206/Ddx60/Cd84/Tlr4/Foxp3/Pvr/Oasl1/Il17f/Zc3h12a/Ifi209…	102
GO:0060326	cell chemotaxis	93/1865	314/28943	6.52373e-37	5.39326e-34	3.04506e-34	Itgb2/Ccl3/Spi1/Il17ra/Ccl24/Tnfsf14/Epha2/Ccl8/Met/Slamf1/Lbp/Cxcl16/Ccl6/Ccl4/Ccl9/Dpep1/Ccl11/Edn1/Syk/Thbs4/Wnt5a/Tnfsf11/Retnlg/Smoc2/Dusp1/Lox/Anxa1/Adam8/Alox5/Ccr1/Cxcr2/Gpr35/Slamf9/Sell/Il1b/Il12a/Hgf/Arhgef16/Bst1/Spp1/Cxcl5/Ppbp/Pf4/Cxcl3/Cxcl1/Cxcl9/Ccr9/Ptpro/Fgf16/Vegfd/F7/Ccl22/Ccl17/Rac2/Vav1/Cxcl10/Ccl5/Ccl12/Ccl7/Ccl2/Ccr3/Prss56/Fgf2/Ccn3/Serpine1/Ccr7/Saa3/Thbs1/C3ar1/Lyn/Tre…	93
GO:0002683	negative regulation of immune system process	114/1865	465/28943	2.51328e-36	1.81804e-33	1.02648e-33	Clec2g/Pparg/Tbx21/Spi1/Stat6/Stat5a/Cd44/Hmox1/Slamf1/Pdcd1lg2/Il10/Ada/Cd68/Irf1/Arg1/Enpp3/Igf1/Id2/Serpinb9b/Acod1/Myc/Apod/Cd96/Cd200r1/Samsn1/Masp1/Cd86/Runx1/Serping1/Parp3/Dusp1/Btnl2/Tnf/Anxa1/Fas/Ccr1/Ctla4/Il1rl1/Pdcd1/Ptprc/C4bp/Cr2/Fcgr2b/Fgr/Emilin1/Gpnmb/Npy/A2m/Klrd1/Pglyrp1/Il4ra/Btk/Il13ra2/Casp3/Trib1/Oas3/Parp14/Ccl12/Ccl2/Isg15/Twist1/Tap1/Ccn3/Ifi206/Cd84/Hlx/Foxp3/Lrrc17/Zc…	114
GO:0030595	leukocyte chemotaxis	78/1865	228/28943	4.89452e-36	3.14718e-33	1.77691e-33	Itgb2/Ccl3/Spi1/Il17ra/Ccl24/Tnfsf14/Ccl8/Slamf1/Lbp/Cxcl16/Ccl6/Ccl4/Ccl9/Dpep1/Ccl11/Edn1/Syk/Thbs4/Wnt5a/Tnfsf11/Retnlg/Dusp1/Anxa1/Adam8/Alox5/Ccr1/Cxcr2/Gpr35/Slamf9/Sell/Il1b/Il12a/Bst1/Spp1/Cxcl5/Ppbp/Pf4/Cxcl3/Cxcl1/Cxcl9/Ptpro/Vegfd/F7/Ccl22/Ccl17/Rac2/Vav1/Cxcl10/Ccl5/Ccl12/Ccl7/Ccl2/Ccr3/Prss56/Ccn3/Serpine1/Ccr7/Thbs1/C3ar1/Lyn/Trem1/Cxcr1/Jaml/Ccr2/C5ar1/Cxcr3/Lgals3/Ch25h/Prkca/Ffar…	78
GO:0050727	regulation of inflammatory response	99/1865	367/28943	2.07818e-35	1.20265e-32	6.79019e-33	Bcl6b/Pparg/Ccl3/Il17ra/Ier3/Stat5a/Ccl24/Cd44/Ccn4/Mmp8/Ifi35/Itga2/Fcgr1/Lbp/Il10/Ada/Enpp3/Igf1/Wnt5a/Tnfsf11/Acod1/Mefv/Cd200r1/C3/Tnf/Anxa1/Pik3ap1/Dnase1l3/Adam8/Alox5/Il6/Casp1/Cd28/Il1rl1/Il1r1/Fcgr2b/Duoxa2/Il1b/Zbp1/Tlr2/Tnc/Tnfrsf1b/Hgf/Bst1/Npy/Tnfrsf1a/Pglyrp1/Siglece/Ctsc/Nupr1/Cdh5/Ptgs2/Myd88/Nlrp3/Casp4/Pla2g3/Ccl5/Hpse/Nfkbiz/Sbno2/Ccn3/Serpine1/Ccr7/Tlr4/Foxp3/Clcf1/Nppa/Lyn/Il…	99
GO:0002274	myeloid leukocyte activation	82/1865	272/28943	2.71466e-33	1.42816e-30	8.06345e-31	Itgb2/Pparg/Spi1/Lcp2/Cd244a/Hmox1/Mmp8/Trpv1/Ifi35/Slamf1/Cd48/Lbp/Il10/Crhr1/Enpp3/Irf4/Syk/Wnt5a/Tnf/Anxa1/Dnase1l3/Casp1/Il18rap/Il1rl1/Slc11a1/Cxcr2/Fn1/Notch2/Tlr2/Fgr/Rhoh/Npy/Clec4d/Klrk1/Ltbr/Ctsc/Il4ra/Il13ra2/Plscr2/Tgfbr2/Myd88/Rac2/Pla2g3/Tmem106a/Ccl5/Wnk4/Sbno2/Cd84/Camp/Tlr4/Stx11/Thbs1/Milr1/Lat2/Nppa/Lyn/Gimap5/Tlr1/BC053393/Cd300lf/Ifnb1/Ccr2/C5ar1/Tlr6/Cd177/Jun/Bpi/Tafa3/Pla2…	82
GO:0097529	myeloid leukocyte migration	77/1865	243/28943	5.53927e-33	2.67131e-30	1.50824e-30	Itgb2/Ccl3/Spi1/Il17ra/Ccl24/Ccl8/Mcoln2/Slamf1/Lbp/Ccl6/Ccl4/Ccl9/Dpep1/Ccl11/Pecam1/Edn1/Syk/Thbs4/Tnfsf11/Retnlg/Cd200r1/Dusp1/Anxa1/Adam8/Ccr1/Il1r1/Cxcr2/Gpr35/Sell/Il1b/Tlr2/Bst1/Emilin1/Rhoh/Spp1/Cxcl5/Ppbp/Pf4/Cxcl3/Cxcl1/Cxcl9/Ptpro/Vegfd/Ccl22/Ccl17/Myd88/Rac2/Vav1/Cxcl10/Ccl5/Ccl12/Ccl7/Ccl2/Ccr3/Ccn3/Serpine1/Ccr7/Thbs1/C3ar1/Lyn/Trem1/Cxcr1/Jaml/Ccr2/C5ar1/Lgals3/Prkca/Cd177/Slamf8/U…	77
GO:0097530	granulocyte migration	61/1865	163/28943	5.69694e-31	2.53602e-28	1.43185e-28	Itgb2/Ccl3/Il17ra/Ccl24/Ccl8/Mcoln2/Slamf1/Lbp/Ccl6/Ccl4/Ccl9/Dpep1/Ccl11/Pecam1/Edn1/Syk/Thbs4/Anxa1/Adam8/Il1r1/Cxcr2/Sell/Il1b/Tlr2/Bst1/Rhoh/Spp1/Cxcl5/Ppbp/Pf4/Cxcl3/Cxcl1/Cxcl9/Ccl22/Ccl17/Myd88/Rac2/Vav1/Cxcl10/Ccl5/Ccl12/Ccl7/Ccl2/Ccr3/Ccr7/Thbs1/C3ar1/Trem1/Cxcr1/Jaml/C5ar1/Lgals3/Prkca/Cd177/Slamf8/Umodl1/S100a8/S100a9/Cxcl2/Fcgr3/Cxcl17	61
GO:0045088	regulation of innate immune response	74/1865	240/28943	7.12072e-31	2.9434e-28	1.66186e-28	Pparg/Spi1/Stat5a/Ifi35/Slamf6/Lbp/Irf1/Arg1/Serpinb9b/Syk/Wnt5a/Acod1/Cd96/Masp1/Parp9/Serping1/Clec4n/C3/Mbl2/Tasl/Adam8/Irf7/Ccr1/Casp8/Il18rap/Ifi211/Card9/Zbp1/Il21/Il12a/Tlr2/Fgr/Ereg/A2m/Klrk1/Klrd1/Hpx/Trim30a/Cgas/Oas3/Vav1/Parp14/Isg15/Tap1/Ifi206/Tlr4/Pvr/Ifi209/Gimap5/Klri2/Vsig4/Irgm1/Mmp12/Klre1/Ffar2/Otop1/Oas1a/Slamf8/Ifi205/Txk/Trim30d/Lep/Ifi208/Oas1g/Oas1e/Ifi214/Ifi204/Ifi207/…	74
GO:0002699	positive regulation of immune effector process	86/1865	320/28943	8.97854e-31	3.46392e-28	1.95575e-28	Itgb2/Tbx21/Spi1/Stat6/Cd36/Stat5a/Cd244a/Hmox1/Slamf6/Slamf1/Fcgr1/Lbp/H2-M2/Il10/Crhr1/Irf1/Arg1/Enpp3/Rsad2/Syk/Wnt5a/C6/Masp1/Cd86/C3/Mzb1/Tnf/Anxa1/Mbl2/Il6/Casp1/Cd28/Il18rap/Il18r1/Il1r1/Ptprc/Card9/Il1b/Il21/Il12a/Tlr2/Fgr/Cxcl1/Klrk1/Klrd1/Pagr1a/Klk7/Il4ra/Hpx/Il13ra2/Myd88/Nlrp3/Rac2/Casp4/Vav1/Pla2g3/Nfkbiz/Ccl2/H2-Q4/Il5/Azgp1/Ddx60/Ccr7/Cd84/Colec10/Tlr4/Hlx/Foxp3/Pvr/Clcf1/Nppa/Il1…	86
GO:1990266	neutrophil migration	55/1865	133/28943	1.09081e-30	3.94532e-28	2.22755e-28	Itgb2/Ccl3/Ccl24/Ccl8/Mcoln2/Lbp/Ccl6/Ccl4/Ccl9/Dpep1/Ccl11/Pecam1/Edn1/Syk/Thbs4/Adam8/Il1r1/Cxcr2/Sell/Il1b/Tlr2/Bst1/Rhoh/Spp1/Cxcl5/Ppbp/Pf4/Cxcl3/Cxcl1/Cxcl9/Ccl22/Ccl17/Myd88/Rac2/Vav1/Cxcl10/Ccl5/Ccl12/Ccl7/Ccl2/Ccr7/C3ar1/Trem1/Cxcr1/Jaml/C5ar1/Lgals3/Prkca/Cd177/Slamf8/Umodl1/S100a8/S100a9/Cxcl2/Fcgr3	55
GO:0007159	leukocyte cell-cell adhesion	96/1865	411/28943	5.66596e-29	1.92876e-26	1.08899e-26	Itgb2/Il12rb1/Tbx21/Stat5a/Cd244a/Cd44/Tnfsf14/Slc4a1/Slamf1/Pdcd1lg2/Ada/Il12rb2/Irf1/Arg1/Igf1/Pecam1/Syk/Tnfsf11/Cd86/Runx1/Wnt10b/Btnl2/Tnf/Anxa1/Cd5/Cd6/Fermt3/Adam8/Alox5/Il6/Icos/Ctla4/Cd28/Ptprc/Selp/Sell/Sele/Il1b/Il21/Il12a/Rhoh/Gpnmb/Olr1/Il4ra/Itgal/Msn/Il2rg/Casp3/Tgfbr2/Nlrp3/Rac2/Ccl5/Nfkbiz/Ccl2/Lrg1/Icam1/Ccr7/Gcnt1/Igfbp2/Hlx/Foxp3/Zc3h12d/Thbs1/Zc3h12a/Gimap5/Vsig4/Il20rb/Cdkn2…	96
GO:0002833	positive regulation of response to biotic stimulus	63/1865	187/28943	6.44284e-29	2.07137e-26	1.16951e-26	Spi1/Stat5a/Cyba/Ifi35/Slamf6/Lbp/Arg1/Ly86/Syk/Cd180/Wnt5a/Acod1/Masp1/Parp9/Clec4n/Mbl2/Tasl/Adam8/Irf7/Ly96/Il18rap/Ifi211/Card9/Zbp1/Il21/Il12a/Tlr2/Emilin1/Ereg/Cxcl1/Klrk1/Klrd1/Klk7/Hpx/Trim30a/Cgas/Vav1/Ifi206/Ddx60/Tlr4/Pvr/Oasl1/Il17f/Ifi209/Gimap5/Klri2/Irgm1/Mmp12/Klre1/Prkca/Ffar2/Ifi205/Txk/Scimp/Trim30d/Ifi208/Ifi214/Ifi204/Ifi207/Sh2d1b2/Nlrc5/Igtp/Ulbp1	63
GO:0002703	regulation of leukocyte mediated immunity	80/1865	303/28943	3.84754e-28	1.17188e-25	6.61648e-26	Itgb2/Tbx21/Spi1/Stat6/Stat5a/Hmox1/Slamf6/Slamf1/Fcgr1/H2-M2/Crhr1/Arg1/Rsad2/Serpinb9b/Syk/Ripk3/Cd96/Parp3/C3/Tnf/Dnase1l3/Il6/Cd28/Il18rap/Il18r1/Il1r1/Ptprc/C4bp/Cr2/Fcgr2b/Il1b/Il21/Il12a/Tlr2/Tnfrsf1b/Fgr/Cxcl5/Cxcl1/Klrk1/Klrd1/Pagr1a/Il4ra/Hpx/Was/Il13ra2/Nlrp3/Rac2/Vav1/Pla2g3/Ccl2/H2-Q4/Azgp1/Tap1/Cd84/Tlr4/Foxp3/Pvr/Clcf1/Nppa/Lyn/Gimap5/Klri2/Il20rb/Bst2/Ifnb1/Ccr2/Klre1/Cd177/Scimp/…	80
GO:0032102	negative regulation of response to external stimulus	94/1865	407/28943	5.38897e-28	1.5593e-25	8.80387e-26	Alox12/Gcg/Pparg/Ier3/Cd44/Il10/C1qtnf1/Ada/Fabp7/Arg1/Enpp3/Igf1/Serpinb9b/Slc6a3/Plau/Wnt5a/Acod1/Mefv/Cd96/Cd200r1/Pros1/Serping1/Dusp1/Tnf/Alox5/Ccr1/Fcgr2b/F2/Fga/Tnfrsf1b/Hgf/Npy/A2m/Klrd1/Tnfrsf1a/Pglyrp1/Siglece/Angpt2/Plat/Cdh5/Anxa2/Ltf/Trib1/Oas3/Nlrp3/Rnf125/Fgg/Tspan8/Parp14/Ccl12/Ccl2/Isg15/Fgf2/Tap1/Ccn3/Serpine1/Ifi206/Serpinf2/Foxp3/Thbs1/Vsig4/Il20rb/Ctla2a/Macir/Zfp36/Plaur/Mmp…	94
GO:0002526	acute inflammatory response	48/1865	112/28943	8.34052e-28	2.29841e-25	1.29769e-25	Pparg/Stat3/Trpv1/Fcgr1/Lbp/Bdkrb2/Serpina3n/Itih4/Tnfsf11/C3/Tnf/Cd6/Dnase1l3/Adam8/Alox5/Il6/Cxcr2/Fn1/Fcgr2b/Il1rn/F2/Il1b/Cxcl1/Npy/Reg3g/Nupr1/F7/Mylk3/Hp/Ptgs2/Nlrp3/Ccl5/Hpse/Icam1/Ccr7/Serpinf2/Saa3/Trem1/Il20rb/C2cd4a/Ptges/Ffar2/Fcgr3/Alox5ap/Orm2/Saa1/Ccr5/C2cd4b	48
GO:0042060	wound healing	90/1865	380/28943	1.05035e-27	2.7629e-25	1.55995e-25	Alox12/Pparg/Timp1/Vwf/Cd36/Aqp1/Cd44/Ccn4/Hmox1/Slc4a1/Adamts13/C1qtnf1/Hnf4a/Igf1/Plek/Sdc1/Pecam1/Syk/Map3k1/Plau/Wnt5a/Pros1/Cdkn1a/Serping1/Smoc2/Tnfrsf12a/C3/Tnf/Lox/Anxa1/Fermt3/Alox5/Il6/Slc11a1/Fn1/Selp/Ddr2/F2/Procr/Notch2/Fga/Ccn1/Pdpn/Pf4/Tfpi2/Reg3g/F7/F10/Plat/Comp/Pou2f3/Anxa2/Fgg/Tspan8/Abi3bp/Hpse/Ccl2/Prss56/Lrg1/Grhl3/Fgf2/Serpine1/Serpinf2/Tlr4/F13a1/Thbs1/Lyn/Trim72/Cxcr4/Pla…	90
GO:0071621	granulocyte chemotaxis	51/1865	129/28943	1.92258e-27	4.83739e-25	2.73121e-25	Itgb2/Ccl3/Il17ra/Ccl24/Ccl8/Slamf1/Lbp/Ccl6/Ccl4/Ccl9/Dpep1/Ccl11/Edn1/Syk/Thbs4/Anxa1/Cxcr2/Sell/Il1b/Bst1/Spp1/Cxcl5/Ppbp/Pf4/Cxcl3/Cxcl1/Cxcl9/Ccl22/Ccl17/Rac2/Vav1/Cxcl10/Ccl5/Ccl12/Ccl7/Ccl2/Ccr3/Ccr7/Thbs1/C3ar1/Trem1/Cxcr1/Jaml/C5ar1/Lgals3/Prkca/S100a8/S100a9/Cxcl2/Fcgr3/Cxcl17	51
GO:0022407	regulation of cell-cell adhesion	104/1865	497/28943	4.13556e-27	9.97187e-25	5.63017e-25	Itgb2/Cdh1/Alox12/Il12rb1/Tbx21/Spi1/Stat5a/Cd244a/Cd44/Tnfsf14/Slc4a1/Piezo1/Slamf1/Pdcd1lg2/Il10/C1qtnf1/Ada/Il12rb2/Irf1/Arg1/Igf1/Syk/Wnt5a/Tnfsf11/Cd86/Runx1/Wnt10b/Btnl2/Tnf/Anxa1/Cd5/Cd6/Fermt3/Adam8/Alox5/Il6/Icos/Ctla4/Cd28/Ptprc/Selp/Sele/Il1rn/Il1b/Il21/Il12a/Fga/Pdpn/Rhoh/Gpnmb/Il4ra/Itgal/Il2rg/Casp3/Tgfbr2/Nlrp3/Fgg/Ccl5/Nfkbiz/Ccl2/Icam1/Ccr7/Gcnt1/Igfbp2/Hlx/Cdsn/Foxp3/Zc3h12d/Lyn…	104
GO:0050777	negative regulation of immune response	62/1865	194/28943	4.87394e-27	1.12822e-24	6.36998e-25	Pparg/Tbx21/Spi1/Stat6/Hmox1/Slamf1/Il10/Irf1/Arg1/Enpp3/Serpinb9b/Acod1/Cd96/Samsn1/Masp1/Serping1/Parp3/Anxa1/Ccr1/Il1rl1/Pdcd1/Ptprc/C4bp/Cr2/Fcgr2b/Npy/A2m/Klrd1/Pglyrp1/Il4ra/Il13ra2/Oas3/Parp14/Isg15/Tap1/Ifi206/Cd84/Hlx/Foxp3/Zc3h12a/Vsig4/Il20rb/Ifnb1/Ccr2/Mmp12/Klre1/Lgals3/Otop1/Oas1a/Slamf8/Oas1g/Oas1e/Ifi204/Ifi207/Sh2d1b2/Il4i1/Nlrc5/Ceacam1/Clec4g/Klrb1b/Lilrb4b/Lilrb4a	62
GO:0050729	positive regulation of inflammatory response	54/1865	148/28943	6.18942e-27	1.37762e-24	7.77812e-25	Ccl3/Il17ra/Stat5a/Ccl24/Ccn4/Mmp8/Ifi35/Itga2/Fcgr1/Lbp/Wnt5a/Tnfsf11/Mefv/C3/Tnf/Adam8/Il6/Casp1/Cd28/Il1rl1/Il1b/Zbp1/Tlr2/Tnfrsf1a/Ctsc/Nupr1/Ptgs2/Nlrp3/Casp4/Pla2g3/Ccl5/Nfkbiz/Serpine1/Ccr7/Tlr4/Nppa/C2cd4a/Ccr2/Prkca/Ffar2/Tlr6/Pde5a/Tafa3/S100a8/S100a9/Pla2g4a/Cebpb/Osm/Fcgr3/Alox5ap/Lgals1/Nlrp1a/Ccr5/C2cd4b	54
GO:0030593	neutrophil chemotaxis	45/1865	103/28943	1.37561e-26	2.94839e-24	1.66468e-24	Itgb2/Ccl3/Ccl24/Ccl8/Lbp/Ccl6/Ccl4/Ccl9/Dpep1/Ccl11/Edn1/Syk/Thbs4/Cxcr2/Sell/Il1b/Bst1/Spp1/Cxcl5/Ppbp/Pf4/Cxcl3/Cxcl1/Cxcl9/Ccl22/Ccl17/Rac2/Vav1/Cxcl10/Ccl5/Ccl12/Ccl7/Ccl2/Ccr7/C3ar1/Trem1/Cxcr1/Jaml/C5ar1/Lgals3/Prkca/S100a8/S100a9/Cxcl2/Fcgr3	45
GO:0045765	regulation of angiogenesis	78/1865	308/28943	3.48539e-26	7.20356e-24	4.06716e-24	Itgb2/Pparg/Hk2/Cd36/Stat3/Aqp1/Ccl24/Hmox1/Epha2/Fut1/Il10/Mmp9/Dcn/Ccl11/Vash1/Wnt5a/C6/Adamts1/Runx1/Cela1/Thbs2/Smoc2/Tnfrsf12a/Cyp1b1/C3/Tnf/Alox5/Cxcr2/Tnn/Il1b/Efna1/Angptl3/Hgf/Uts2/Emilin1/Adamts9/Tnfrsf1a/Itgax/Adm/Vegfd/Angpt2/Cdh5/Tgfbr2/Ngp/Lif/Cxcl10/Ccl5/Hpse/Ccl2/Ccr3/Gadd45a/Btg1/Hspb6/Lrg1/Fgf2/Serpine1/Camp/Thbs1/C3ar1/Cldn5/Il17f/Zc3h12a/Cxcr4/Rhoj/Ccr2/C5ar1/Cxcr3/Foxc1/Lgals…	78
GO:0070663	regulation of leukocyte proliferation	74/1865	280/28943	3.73601e-26	7.45528e-24	4.20928e-24	Il12rb1/Stat6/Stat5a/Cd244a/Cd44/Mef2c/Mpl/Slc4a1/Slamf1/Pdcd1lg2/Il10/Ada/Il12rb2/Irf1/Arg1/Enpp3/Igf1/Syk/Ripk3/Cd86/Cdkn1a/Btnl2/Mzb1/Anxa1/Cd6/Il6/Ctla4/Cd28/Ptprc/Fcgr2b/Il1b/Ocstamp/Il21/Il12a/Tnfrsf1b/Bst1/Gpnmb/Itgal/Btk/Cd209a/Casp3/Tgfbr2/Myd88/Rac2/Ccl5/Ccl12/Il5/Ccr7/Tlr4/Igfbp2/Foxp3/Zc3h12d/Clcf1/Lyn/Vsig4/Il20rb/Cdkn2a/Ccr2/Lgals3/Tarm1/Pde5a/Cebpb/Lep/Tnfrsf13c/Csf2rb/Csf2rb2/Il4i…	74
GO:0035456	response to interferon-beta	36/1865	65/28943	3.88943e-26	7.50272e-24	4.23607e-24	Irf1/Acod1/Ifitm1/Ifitm3/Ifi202b/Ifi211/Gbp3/Gbp2/Ifit1/Ifi206/Gbp7/Ifi209/Bst2/Irgm1/Ifnb1/Oas1a/Iigp1/Ifi205/Ifitm6/Ifitm2/Irgc1/Ifi208/Oas1g/Oas1e/Gm4841/Ifi214/Ifi204/Ifi207/Gm4951/Ifit3/Igtp/Ifi47/Tgtp2/Tgtp1/F830016B08Rik/Gbp6	36
GO:0071674	mononuclear cell migration	59/1865	184/28943	7.00364e-26	1.30742e-23	7.38177e-24	Aire/Ccl3/Tbx21/Spi1/Ccl24/Tnfsf14/Ccl8/Slamf1/Cxcl16/Ccl6/Ccl4/Ccl9/Myo1g/Ccl11/Pecam1/Wnt5a/Tnfsf11/Ripk3/Apod/Retnlg/Cd200r1/Dusp1/Anxa1/Adam8/Alox5/Ccr1/Slamf9/Il12a/Artn/Ptpro/Itgal/Msn/Ccl22/Ccl17/Cxcl10/Ccl5/Ccl12/Ccl7/Ccl2/Ccn3/Icam1/Serpine1/Ccr7/Thbs1/C3ar1/Lyn/Trem1/Jaml/Ccr2/C5ar1/Cxcr3/Lgals3/Ch25h/Slamf8/Plg/Cxcl17/Grem1/Nlrp12/2610528A11Rik	59
GO:1901342	regulation of vasculature development	78/1865	312/28943	8.60372e-26	1.55593e-23	8.78485e-24	Itgb2/Pparg/Hk2/Cd36/Stat3/Aqp1/Ccl24/Hmox1/Epha2/Fut1/Il10/Mmp9/Dcn/Ccl11/Vash1/Wnt5a/C6/Adamts1/Runx1/Cela1/Thbs2/Smoc2/Tnfrsf12a/Cyp1b1/C3/Tnf/Alox5/Cxcr2/Tnn/Il1b/Efna1/Angptl3/Hgf/Uts2/Emilin1/Adamts9/Tnfrsf1a/Itgax/Adm/Vegfd/Angpt2/Cdh5/Tgfbr2/Ngp/Lif/Cxcl10/Ccl5/Hpse/Ccl2/Ccr3/Gadd45a/Btg1/Hspb6/Lrg1/Fgf2/Serpine1/Camp/Thbs1/C3ar1/Cldn5/Il17f/Zc3h12a/Cxcr4/Rhoj/Ccr2/C5ar1/Cxcr3/Foxc1/Lgals…	78
GO:0070661	leukocyte proliferation	87/1865	384/28943	2.24772e-25	3.94169e-23	2.2255e-23	Itgb2/Il12rb1/Stat6/Stat5a/Cd244a/Cd44/Mef2c/Mpl/Slc4a1/Slamf6/Slamf1/Pdcd1lg2/Il10/Ada/Il12rb2/Irf1/Arg1/Enpp3/Igf1/Fkbp1b/Syk/Cd180/Tnfsf11/Ripk3/Myc/Cd86/Cdkn1a/Btnl2/Mzb1/Anxa1/Cd6/Il6/Ctla4/Cd28/Slc11a1/Ptprc/Cr2/Fcgr2b/Il1b/Ocstamp/Il21/Il12a/Tnfrsf1b/Bst1/Gpnmb/Itgal/Msn/Btk/Cd209a/Casp3/Tgfbr2/Myd88/Rac2/Ccl5/Ccl12/Il5/Ccr7/Tlr4/Igfbp2/Foxp3/Zc3h12d/Clcf1/Lyn/Vsig4/Il20rb/Cdkn2a/Cxcr4/Ifn…	87
GO:1903037	regulation of leukocyte cell-cell adhesion	85/1865	371/28943	3.58194e-25	6.09667e-23	3.44221e-23	Itgb2/Il12rb1/Tbx21/Stat5a/Cd244a/Cd44/Tnfsf14/Slc4a1/Slamf1/Pdcd1lg2/Ada/Il12rb2/Irf1/Arg1/Igf1/Syk/Tnfsf11/Cd86/Runx1/Wnt10b/Btnl2/Tnf/Anxa1/Cd5/Cd6/Adam8/Alox5/Il6/Icos/Ctla4/Cd28/Ptprc/Selp/Sele/Il1b/Il21/Il12a/Rhoh/Gpnmb/Il4ra/Itgal/Il2rg/Casp3/Tgfbr2/Nlrp3/Ccl5/Nfkbiz/Ccl2/Icam1/Ccr7/Gcnt1/Igfbp2/Hlx/Foxp3/Zc3h12d/Zc3h12a/Gimap5/Vsig4/Il20rb/Cdkn2a/Ifnb1/Ccr2/Lgals3/Tarm1/Pde5a/Cebpb/Lep/Ra…	85
GO:0034341	response to interferon-gamma	50/1865	139/28943	1.0278e-24	1.6994e-22	9.59487e-23	Pparg/Il12rb1/Ccl3/Ccl24/Ccl8/Irf1/Cxcl16/Ccl6/Ccl4/Ccl9/Arg1/Ccl11/Acod1/Mefv/Parp9/Ifitm1/Ifitm3/Casp1/Slc11a1/Vim/Tlr2/Gbp3/Gbp2/Hpx/Was/Rab20/Ccl22/Ccl17/Parp14/Ccl5/Ccl12/Ccl7/Ccl2/Tlr4/Stx11/Gbp7/Irf8/Bst2/Irgm1/Otop1/Rab7b/Txk/Capg/Ifitm6/Ifitm2/Nlrc5/Igtp/Tgtp1/Gbp6/Gbp10	50
GO:0009615	response to virus	81/1865	347/28943	1.30185e-24	2.09272e-22	1.18156e-22	Il12rb1/Il17ra/Apobec3/Mlkl/Irf1/Nmbr/Rsad2/Acod1/Ripk3/Cd86/Parp9/Eif2ak2/Tnf/Ifitm1/Ifitm3/Irf7/Nmb/Il6/Casp1/Ptprc/Lcn2/Ifih1/Card9/Il1b/Zbp1/Il21/Il12a/Cxcl9/Oasl2/Itgax/Trim30a/Pou2af1/Cgas/Myd88/Oas3/Nlrp3/Rnf125/Rtp4/Tlr13/Ifit1/Cxcl10/Ccl5/Slfn8/Isg15/Ifi206/Ddx60/Isg20/Foxp3/Gbp7/Apobec1/Oasl1/Zc3h12a/Ifit2/Bst2/Irgm1/Ifnb1/Dtx3l/Mmp12/Treml4/Oas1a/Bcl3/Ticam2/Trim30d/Ifitm6/Ifitm2/Ifnlr…	81
GO:0050863	regulation of T cell activation	85/1865	378/28943	1.39007e-24	2.17415e-22	1.22753e-22	Il12rb1/Tbx21/Stat5a/Cd244a/Cd44/Tnfsf14/Slc4a1/Slamf1/Pdcd1lg2/Ada/Il12rb2/Irf1/Arg1/Igf1/Syk/Tnfsf11/Ripk3/Cd86/Runx1/Wnt10b/Btnl2/Anxa1/Cd5/Cd6/Fas/Adam8/Il6/Icos/Ctla4/Cd28/Ptprc/Il1b/Il21/Il12a/Tnfrsf1b/Rhoh/Gpnmb/Il4ra/Itgal/Il2rg/Cd209a/Casp3/Cgas/Tgfbr2/Nlrp3/Rac2/Ccl5/Nfkbiz/Ccl2/Ccr7/Prdm1/Igfbp2/Hlx/Foxp3/Zc3h12d/Zc3h12a/Gimap5/Vsig4/Il20rb/Ctla2a/Cdkn2a/Ifnb1/Ccr2/Lgals3/Tarm1/Pde5a/C…	85
GO:0002237	response to molecule of bacterial origin	88/1865	407/28943	3.79485e-24	5.77915e-22	3.26294e-22	Spi1/Cd36/Mef2c/Lbp/Pdcd1lg2/Il10/Slpi/Il12rb2/Cd68/Cxcl16/Ly86/Cd180/Wnt5a/Acod1/Litaf/Cd96/Cd86/Eif2ak2/Tnf/Cd6/Il6/Ly96/Casp1/Cps1/Slc11a1/Cr2/Fcgr2b/Vim/Card9/Il1b/Il12a/Tlr2/Gbp2/Tnfrsf1b/Gfi1/Cxcl5/Ppbp/Pf4/Cxcl3/Cxcl1/Cxcl9/Klrk1/Adm/Trim30a/Plscr2/Ptgs2/Ltf/Trib1/Myd88/Nlrp3/Cxcl10/Ccl5/Ssc5d/Ccl12/Ccl2/Sbno2/Serpine1/Ccr7/Cd84/Tlr4/Irf8/Lyn/Zc3h12a/Ptgir/Il36g/Tnip3/Zfp36/Tlr1/Irgm1/C5ar…	88
GO:0050670	regulation of lymphocyte proliferation	67/1865	253/28943	7.38143e-24	1.09529e-21	6.18407e-22	Il12rb1/Stat5a/Cd244a/Cd44/Mef2c/Mpl/Slc4a1/Slamf1/Pdcd1lg2/Il10/Ada/Il12rb2/Irf1/Arg1/Igf1/Syk/Ripk3/Cd86/Cdkn1a/Btnl2/Mzb1/Anxa1/Cd6/Il6/Ctla4/Cd28/Ptprc/Fcgr2b/Il1b/Il21/Il12a/Tnfrsf1b/Bst1/Gpnmb/Itgal/Btk/Cd209a/Casp3/Tgfbr2/Myd88/Rac2/Ccl5/Il5/Ccr7/Tlr4/Igfbp2/Foxp3/Zc3h12d/Clcf1/Lyn/Vsig4/Il20rb/Cdkn2a/Ccr2/Lgals3/Tarm1/Pde5a/Cebpb/Lep/Tnfrsf13c/Il4i1/Ceacam1/Clec4g/Slfn1/Lrrc32/Lilrb4b/Lil…	67
GO:0035458	cellular response to interferon-beta	32/1865	57/28943	1.23559e-23	1.78758e-21	1.00928e-21	Irf1/Acod1/Ifi202b/Ifi211/Gbp3/Gbp2/Ifit1/Ifi206/Gbp7/Ifi209/Irgm1/Ifnb1/Oas1a/Iigp1/Ifi205/Ifitm2/Irgc1/Ifi208/Oas1g/Oas1e/Gm4841/Ifi214/Ifi204/Ifi207/Gm4951/Ifit3/Igtp/Ifi47/Tgtp2/Tgtp1/F830016B08Rik/Gbp6	32
GO:0032944	regulation of mononuclear cell proliferation	67/1865	258/28943	2.44977e-23	3.45776e-21	1.95227e-21	Il12rb1/Stat5a/Cd244a/Cd44/Mef2c/Mpl/Slc4a1/Slamf1/Pdcd1lg2/Il10/Ada/Il12rb2/Irf1/Arg1/Igf1/Syk/Ripk3/Cd86/Cdkn1a/Btnl2/Mzb1/Anxa1/Cd6/Il6/Ctla4/Cd28/Ptprc/Fcgr2b/Il1b/Il21/Il12a/Tnfrsf1b/Bst1/Gpnmb/Itgal/Btk/Cd209a/Casp3/Tgfbr2/Myd88/Rac2/Ccl5/Il5/Ccr7/Tlr4/Igfbp2/Foxp3/Zc3h12d/Clcf1/Lyn/Vsig4/Il20rb/Cdkn2a/Ccr2/Lgals3/Tarm1/Pde5a/Cebpb/Lep/Tnfrsf13c/Il4i1/Ceacam1/Clec4g/Slfn1/Lrrc32/Lilrb4b/Lil…	67
GO:0045089	positive regulation of innate immune response	49/1865	142/28943	2.53517e-23	3.49311e-21	1.97223e-21	Spi1/Stat5a/Ifi35/Slamf6/Lbp/Syk/Wnt5a/Masp1/Parp9/Clec4n/Mbl2/Tasl/Adam8/Irf7/Il18rap/Ifi211/Card9/Zbp1/Il21/Il12a/Tlr2/Ereg/Klrk1/Klrd1/Hpx/Trim30a/Cgas/Vav1/Ifi206/Tlr4/Pvr/Ifi209/Gimap5/Klri2/Irgm1/Mmp12/Klre1/Ffar2/Ifi205/Txk/Trim30d/Ifi208/Ifi214/Ifi204/Ifi207/Sh2d1b2/Nlrc5/Igtp/Ulbp1	49
GO:0001818	negative regulation of cytokine production	72/1865	297/28943	4.71993e-23	6.35215e-21	3.58646e-21	Pparg/Tbx21/Hmox1/Mmp8/Prg4/Epha2/Met/Slamf1/Lbp/Pdcd1lg2/Il10/Nmbr/Arg1/Igf1/Srgn/Acod1/Mefv/Apod/Cd96/Cd200r1/Tnf/Anxa1/Nmb/Il6/Il1rl1/Il1r2/Slc11a1/Fn1/Ptprc/Fcgr2b/F2/Il12a/Tlr2/Hgf/Gpnmb/Tnfrsf1a/Pglyrp1/Trim30a/Btk/Oas3/Nlrp3/Rnf125/Ssc5d/Twist1/Ccr7/Cd84/Tlr4/Foxp3/Thbs1/Tspo/Zc3h12a/Gimap5/Vsig4/Il20rb/Macir/Zfp36/Bst2/Ifnb1/Clec4a1/Tlr6/Ezr/Oas1a/Bpi/Bcl3/Cdh3/Oas1g/Oas1e/Ceacam1/Nlrp12/…	72
GO:0046651	lymphocyte proliferation	78/1865	344/28943	6.67736e-23	8.78224e-21	4.9585e-21	Itgb2/Il12rb1/Stat5a/Cd244a/Cd44/Mef2c/Mpl/Slc4a1/Slamf6/Slamf1/Pdcd1lg2/Il10/Ada/Il12rb2/Irf1/Arg1/Igf1/Fkbp1b/Syk/Cd180/Ripk3/Myc/Cd86/Cdkn1a/Btnl2/Mzb1/Anxa1/Cd6/Il6/Ctla4/Cd28/Slc11a1/Ptprc/Cr2/Fcgr2b/Il1b/Il21/Il12a/Tnfrsf1b/Bst1/Gpnmb/Itgal/Msn/Btk/Cd209a/Casp3/Tgfbr2/Myd88/Rac2/Ccl5/Il5/Ccr7/Tlr4/Igfbp2/Foxp3/Zc3h12d/Clcf1/Lyn/Vsig4/Il20rb/Cdkn2a/Cxcr4/Ifnb1/Ccr2/Lgals3/Tarm1/Pde5a/Cebpb/L…	78
GO:0032635	interleukin-6 production	54/1865	176/28943	8.89348e-23	1.1437e-20	6.45739e-21	Il17ra/Cd36/Stat3/Mapk13/Mmp8/Prg4/Cyba/Met/Slamf1/Lbp/Il19/Il10/Nmbr/Syk/Wnt5a/Cd200r1/Tnf/Nmb/Il6/Il18rap/Ifih1/Card9/Il1b/Tlr2/Ccn1/Hgf/Ereg/Tnfrsf1a/Trim30a/Vegfd/Pou2af1/Myd88/Cd300ld/Tmem106a/Twist1/Cd84/Tlr4/Foxp3/Il17f/Zc3h12a/Il36g/Tlr1/Tlr6/Rab7b/Bpi/Ticam2/Cebpb/Scimp/Lep/Trim55/Nlrp12/Ccr5/Lilrb4b/Lilrb4a	54
GO:1903555	regulation of tumor necrosis factor superfamily cytokine production	56/1865	189/28943	9.65401e-23	1.21452e-20	6.85722e-21	Ccl3/Cd36/Stat3/Mmp8/Cyba/Slamf1/Lbp/Il10/Ccl4/Igf1/Syk/Wnt5a/Adam8/Il6/Ly96/Ptprc/Ifih1/Card9/Tlr2/Ccn1/Gpnmb/Tnfrsf1a/Trim30a/Ltf/Myd88/Oas3/Cd300ld/Tmem106a/Ccl2/Twist1/Ccr7/Cd84/Akap12/Tlr4/Foxp3/Thbs1/Tspo/Il17f/Zc3h12a/Zfp36/Tlr1/Clec4a1/Ccr2/Cd14/Tlr6/Oas1a/Bpi/Bcl3/Lep/Fcgr3/Cd209b/Oas1g/Oas1e/Ccr5/Lilrb4b/Lilrb4a	56
GO:0071706	tumor necrosis factor superfamily cytokine production	57/1865	196/28943	1.11847e-22	1.37714e-20	7.77542e-21	Ccl3/Cd36/Stat3/Mmp8/Cyba/Slamf1/Lbp/Il10/Ccl4/Igf1/Syk/Wnt5a/Adam8/Il6/Ly96/Ptprc/Slamf9/Ifih1/Card9/Tlr2/Ccn1/Gpnmb/Tnfrsf1a/Trim30a/Ltf/Myd88/Oas3/Cd300ld/Tmem106a/Ccl2/Twist1/Ccr7/Cd84/Akap12/Tlr4/Foxp3/Thbs1/Tspo/Il17f/Zc3h12a/Zfp36/Tlr1/Clec4a1/Ccr2/Cd14/Tlr6/Oas1a/Bpi/Bcl3/Lep/Fcgr3/Cd209b/Oas1g/Oas1e/Ccr5/Lilrb4b/Lilrb4a	57
GO:0002460	adaptive immune response based on somatic recombination of immune receptors built from immunoglobulin superfamily domains	95/1865	486/28943	1.33193e-22	1.60581e-20	9.0665e-21	Aire/Il12rb1/Tbx21/Stat6/Il17ra/Stat3/Ly9/Mef2c/Slamf6/Slamf1/Fcgr1/H2-M2/Ada/Irf1/Arg1/Myo1g/Rsad2/Irf4/Serpinb9b/Gadd45g/Ripk3/Serping1/Parp3/Clec4n/C3/Tnf/Anxa1/Fas/Mbl2/Nfkb2/Irf7/Il6/Cd28/Il18rap/Il1rl1/Il18r1/Il1r1/Slc11a1/Ptprc/C4bp/Cr2/Fcgr2b/Card9/Il1b/Il12a/Tnfrsf1b/Ung/Klrd1/Ctsc/Pagr1a/Il4ra/Hpx/Was/Btk/Il13ra2/Myd88/Nlrp3/C8a/Nfkbiz/H2-Q4/Azgp1/Icam1/Ccr7/C1s1/C1rl/Stx11/Hlx/Foxp3/Ex…	95
GO:0050878	regulation of body fluid levels	82/1865	381/28943	1.89449e-22	2.23743e-20	1.26326e-20	Cdh1/Alox12/Vwf/Cd36/Stat5a/Ghrhr/Aqp1/Atp6v1b1/Cyba/Slc4a1/Met/Adamts13/C1qtnf1/Ada/Hnf4a/Plek/Prl/Edn1/Syk/Slc6a3/Plau/Vdr/Pros1/Serping1/C3/Fermt3/Il6/Tfap2b/Fn1/Selp/F2/Bpifa1/Procr/Fga/Aqp3/Pdpn/Uts2/Pf4/Tfpi2/Ptpro/Sytl2/Adm/F7/F10/Plat/Comp/Hsd11b2/Anxa2/Alox12b/P2ry2/Clcnka/Fgg/Tspan8/Wnk4/Hpse/Prss56/Grhl3/Serpine1/Serpinf2/Tlr4/F13a1/Tph1/Thbs1/Hrnr/Lyn/Aqp5/Plaur/Cldn4/Mmp13/Prkca/Kcnn…	82
GO:0032943	mononuclear cell proliferation	78/1865	351/28943	2.53098e-22	2.92936e-20	1.65393e-20	Itgb2/Il12rb1/Stat5a/Cd244a/Cd44/Mef2c/Mpl/Slc4a1/Slamf6/Slamf1/Pdcd1lg2/Il10/Ada/Il12rb2/Irf1/Arg1/Igf1/Fkbp1b/Syk/Cd180/Ripk3/Myc/Cd86/Cdkn1a/Btnl2/Mzb1/Anxa1/Cd6/Il6/Ctla4/Cd28/Slc11a1/Ptprc/Cr2/Fcgr2b/Il1b/Il21/Il12a/Tnfrsf1b/Bst1/Gpnmb/Itgal/Msn/Btk/Cd209a/Casp3/Tgfbr2/Myd88/Rac2/Ccl5/Il5/Ccr7/Tlr4/Igfbp2/Foxp3/Zc3h12d/Clcf1/Lyn/Vsig4/Il20rb/Cdkn2a/Cxcr4/Ifnb1/Ccr2/Lgals3/Tarm1/Pde5a/Cebpb/L…	78
GO:0022409	positive regulation of cell-cell adhesion	74/1865	324/28943	5.41294e-22	6.1421e-20	3.46786e-20	Itgb2/Cdh1/Il12rb1/Stat5a/Cd244a/Cd44/Tnfsf14/Slc4a1/Piezo1/Slamf1/Pdcd1lg2/Ada/Il12rb2/Irf1/Igf1/Syk/Wnt5a/Tnfsf11/Cd86/Runx1/Wnt10b/Btnl2/Tnf/Anxa1/Cd5/Cd6/Adam8/Alox5/Il6/Icos/Cd28/Ptprc/Selp/Sele/Il1b/Il21/Il12a/Fga/Pdpn/Rhoh/Il4ra/Itgal/Il2rg/Tgfbr2/Nlrp3/Fgg/Ccl5/Nfkbiz/Ccl2/Icam1/Ccr7/Gcnt1/Igfbp2/Hlx/Foxp3/Gimap5/Plaur/Ccr2/Lep/Rag1/Tnfrsf13c/Lgals1/Runx3/Il4i1/Ceacam1/Sirpb1c/Sox4/Gm5150…	74
GO:0002263	cell activation involved in immune response	75/1865	332/28943	5.73647e-22	6.38402e-20	3.60445e-20	Itgb2/Tbx21/Spi1/Stat6/Stat3/Ly9/Cd244a/Hmox1/Ifi35/Slamf6/Slamf1/Lbp/Il10/Ada/Crhr1/Irf1/Enpp3/Irf4/Gadd45g/Syk/Cd180/Lcp1/Parp3/Anxa1/Dnase1l3/Il6/Cd28/Il18r1/Slc11a1/Ptprc/Apbb1ip/Il21/Notch2/Fgr/Ung/Clec4e/Clec4d/Pglyrp1/Pagr1a/Il4ra/Itgal/Il13ra2/Pou2af1/Eomes/Myd88/Nlrp3/Rac2/Pla2g3/Nfkbiz/Sbno2/Icam1/Ccr7/Cd84/Tlr4/Stx11/Hlx/Foxp3/Exo1/Milr1/Clcf1/Lat2/Irf8/Nppa/Lyn/Zc3h12a/Ifnb1/Ccr2/Lgal…	75
GO:0002819	regulation of adaptive immune response	62/1865	239/28943	1.13648e-21	1.24091e-19	7.00621e-20	Il12rb1/Tbx21/Stat6/Cd44/Mef2c/Slamf1/Cd48/Fcgr1/H2-M2/Ada/Irf1/Arg1/Rsad2/Ripk3/Samsn1/Parp3/Clec4n/C3/Tnf/Anxa1/Irf7/Il6/Cd28/Il1rl1/Il18r1/Il1r1/Slc11a1/Ptprc/C4bp/Cr2/Fcgr2b/Card9/Il1b/Il12a/Tnfrsf1b/Klrd1/Pagr1a/Il4ra/Hpx/Was/Nlrp3/Nfkbiz/H2-Q4/Azgp1/Ccr7/Hlx/Foxp3/Pvr/Clcf1/Zc3h12a/Gimap5/Il20rb/Ifnb1/Ccr2/Pla2g4a/Fcgr3/H2-Q10/Tnfrsf13c/Il4i1/Clec4g/Lilrb4b/Lilrb4a	62
GO:0002366	leukocyte activation involved in immune response	74/1865	328/28943	1.17394e-21	1.25807e-19	7.10313e-20	Itgb2/Tbx21/Spi1/Stat6/Stat3/Ly9/Cd244a/Hmox1/Ifi35/Slamf6/Slamf1/Lbp/Il10/Ada/Crhr1/Irf1/Enpp3/Irf4/Gadd45g/Syk/Cd180/Lcp1/Parp3/Anxa1/Dnase1l3/Il6/Cd28/Il18r1/Slc11a1/Ptprc/Apbb1ip/Il21/Notch2/Fgr/Ung/Clec4e/Clec4d/Pglyrp1/Pagr1a/Il4ra/Itgal/Il13ra2/Pou2af1/Eomes/Myd88/Nlrp3/Rac2/Pla2g3/Nfkbiz/Sbno2/Icam1/Ccr7/Cd84/Tlr4/Stx11/Hlx/Foxp3/Exo1/Milr1/Clcf1/Lat2/Irf8/Nppa/Lyn/Zc3h12a/Ifnb1/Ccr2/Lgal…	74
GO:0032680	regulation of tumor necrosis factor production	54/1865	186/28943	1.61104e-21	1.69511e-19	9.57066e-20	Ccl3/Cd36/Stat3/Mmp8/Cyba/Slamf1/Lbp/Il10/Ccl4/Igf1/Syk/Wnt5a/Il6/Ly96/Ptprc/Ifih1/Card9/Tlr2/Ccn1/Gpnmb/Tnfrsf1a/Trim30a/Ltf/Myd88/Oas3/Cd300ld/Tmem106a/Ccl2/Twist1/Ccr7/Cd84/Akap12/Tlr4/Foxp3/Thbs1/Tspo/Zc3h12a/Zfp36/Tlr1/Clec4a1/Ccr2/Cd14/Tlr6/Oas1a/Bpi/Bcl3/Lep/Fcgr3/Cd209b/Oas1g/Oas1e/Ccr5/Lilrb4b/Lilrb4a	54
GO:0032675	regulation of interleukin-6 production	51/1865	167/28943	1.73043e-21	1.76536e-19	9.9673e-20	Il17ra/Cd36/Stat3/Mapk13/Mmp8/Prg4/Cyba/Met/Slamf1/Lbp/Il10/Nmbr/Syk/Wnt5a/Cd200r1/Tnf/Nmb/Il6/Ifih1/Card9/Il1b/Tlr2/Ccn1/Hgf/Ereg/Tnfrsf1a/Trim30a/Vegfd/Pou2af1/Myd88/Cd300ld/Tmem106a/Twist1/Cd84/Tlr4/Foxp3/Il17f/Zc3h12a/Il36g/Tlr1/Tlr6/Rab7b/Bpi/Ticam2/Cebpb/Scimp/Lep/Nlrp12/Ccr5/Lilrb4b/Lilrb4a	51
GO:1903706	regulation of hemopoiesis	87/1865	435/28943	1.73882e-21	1.76536e-19	9.9673e-20	Clec2g/Ccl3/Tbx21/Spi1/Stat3/Stat5a/Cd44/Mef2c/Apc/Mpl/Il10/Ada/Irf1/Meis1/Id2/Fos/Syk/Tnfsf11/Myc/Hcls1/Runx1/Wnt10b/Tnf/Lox/Anxa1/Fas/Adam8/Il6/Ccr1/Ctla4/Cd28/Casp8/Ptprc/Ocstamp/Il21/Il12a/Notch2/Rhoh/Pglyrp1/Il4ra/Il2rg/Tgfbr2/Trib1/Nlrp3/Lif/Pla2g3/Ccl5/Mitf/Nfkbiz/Isg15/Il5/Ccr7/Csf3/Prdm1/Hlx/Foxp3/Lrrc17/Lyn/Zc3h12a/Gimap5/Ctla2a/Cdkn2a/Zfp36/Ifnb1/Ccr2/Gpr171/Prkca/Jun/Rab7b/Slamf8/Tcim…	87
GO:0032640	tumor necrosis factor production	55/1865	193/28943	1.81291e-21	1.80611e-19	1.01974e-19	Ccl3/Cd36/Stat3/Mmp8/Cyba/Slamf1/Lbp/Il10/Ccl4/Igf1/Syk/Wnt5a/Il6/Ly96/Ptprc/Slamf9/Ifih1/Card9/Tlr2/Ccn1/Gpnmb/Tnfrsf1a/Trim30a/Ltf/Myd88/Oas3/Cd300ld/Tmem106a/Ccl2/Twist1/Ccr7/Cd84/Akap12/Tlr4/Foxp3/Thbs1/Tspo/Zc3h12a/Zfp36/Tlr1/Clec4a1/Ccr2/Cd14/Tlr6/Oas1a/Bpi/Bcl3/Lep/Fcgr3/Cd209b/Oas1g/Oas1e/Ccr5/Lilrb4b/Lilrb4a	55
GO:0002685	regulation of leukocyte migration	61/1865	234/28943	1.84138e-21	1.80611e-19	1.01974e-19	Aire/Spi1/Ccl24/Tnfsf14/Slamf1/Itga2/Lbp/Ada/Mmp9/Pecam1/Edn1/Thbs4/Wnt5a/Ripk3/Apod/Cd200r1/Dusp1/Anxa1/Adam8/Ccr1/Il1r1/Cxcr2/Selp/Sell/Sele/Il1b/Il12a/Tlr2/Bst1/Emilin1/Rhoh/Lyve1/Msn/Vegfd/F7/Myd88/Rac2/Cxcl10/Ccl5/Ccl12/Ccl7/Ccl2/Prss56/Ccn3/Icam1/Serpine1/Ccr7/Gcnt1/Thbs1/C3ar1/Lyn/Trem1/Ccr2/C5ar1/Cxcr3/Lgals3/Slamf8/Cxcl17/Ccl28/Grem1/2610528A11Rik	61
GO:0051607	defense response to virus	68/1865	289/28943	4.48311e-21	4.32396e-19	2.44133e-19	Il12rb1/Apobec3/Mlkl/Irf1/Nmbr/Rsad2/Acod1/Ripk3/Cd86/Parp9/Eif2ak2/Ifitm1/Ifitm3/Irf7/Nmb/Il6/Casp1/Ptprc/Ifih1/Card9/Il1b/Zbp1/Cxcl9/Oasl2/Itgax/Trim30a/Cgas/Myd88/Oas3/Nlrp3/Rnf125/Rtp4/Ifit1/Cxcl10/Ccl5/Slfn8/Isg15/Ifi206/Ddx60/Isg20/Foxp3/Gbp7/Apobec1/Oasl1/Zc3h12a/Ifit2/Bst2/Ifnb1/Dtx3l/Mmp12/Treml4/Oas1a/Ticam2/Trim30d/Ifitm6/Ifitm2/Ifnlr1/Ifit3b/Trim38/Rnasel/Oas1g/Oas1e/Slfn9/Nlrp1a/Ifi2…	68
GO:0140546	defense response to symbiont	68/1865	290/28943	5.4958e-21	5.21381e-19	2.94374e-19	Il12rb1/Apobec3/Mlkl/Irf1/Nmbr/Rsad2/Acod1/Ripk3/Cd86/Parp9/Eif2ak2/Ifitm1/Ifitm3/Irf7/Nmb/Il6/Casp1/Ptprc/Ifih1/Card9/Il1b/Zbp1/Cxcl9/Oasl2/Itgax/Trim30a/Cgas/Myd88/Oas3/Nlrp3/Rnf125/Rtp4/Ifit1/Cxcl10/Ccl5/Slfn8/Isg15/Ifi206/Ddx60/Isg20/Foxp3/Gbp7/Apobec1/Oasl1/Zc3h12a/Ifit2/Bst2/Ifnb1/Dtx3l/Mmp12/Treml4/Oas1a/Ticam2/Trim30d/Ifitm6/Ifitm2/Ifnlr1/Ifit3b/Trim38/Rnasel/Oas1g/Oas1e/Slfn9/Nlrp1a/Ifi2…	68
GO:0050866	negative regulation of cell activation	59/1865	225/28943	6.10727e-21	5.70044e-19	3.2185e-19	Alox12/Pparg/Tbx21/Spi1/Cd44/Hmox1/Pdcd1lg2/Il10/C1qtnf1/Irf1/Arg1/Enpp3/Id2/Samsn1/Cd86/Runx1/Parp3/Anxa1/Fas/Ctla4/Fcgr2b/Fgr/Emilin1/Gpnmb/Pglyrp1/Il4ra/Btk/Il13ra2/Casp3/Fgg/Cd84/Hlx/Foxp3/Zc3h12d/Milr1/Lyn/Zc3h12a/Gimap5/Vsig4/Il20rb/Cdkn2a/Cd300lf/Ifnb1/Ccr2/Lgals3/Bpi/Tarm1/Pde5a/Tafa3/Cebpb/Cst7/Runx3/Il4i1/Ceacam1/Clec4g/Slfn1/Lrrc32/Lilrb4b/Lilrb4a	59
GO:0071219	cellular response to molecule of bacterial origin	71/1865	314/28943	6.84421e-21	6.2869e-19	3.54961e-19	Spi1/Cd36/Mef2c/Lbp/Pdcd1lg2/Il10/Cd68/Cxcl16/Ly86/Cd180/Wnt5a/Acod1/Litaf/Cd86/Tnf/Cd6/Il6/Ly96/Casp1/Cr2/Fcgr2b/Vim/Il1b/Il12a/Tlr2/Gbp2/Tnfrsf1b/Gfi1/Cxcl5/Ppbp/Pf4/Cxcl3/Cxcl1/Cxcl9/Klrk1/Trim30a/Plscr2/Ltf/Trib1/Myd88/Nlrp3/Cxcl10/Ccl5/Ccl12/Ccl2/Sbno2/Serpine1/Cd84/Tlr4/Irf8/Lyn/Zc3h12a/Il36g/Tnip3/Zfp36/Tlr1/Irgm1/Prkca/Cd14/Tlr6/Bpi/Cebpb/Scimp/Trim30d/Cxcl2/Fcgr4/Cd300lb/Igtp/Gbp6/Gbp10/…	71
GO:0071346	cellular response to interferon-gamma	41/1865	112/28943	7.50991e-21	6.7906e-19	3.83401e-19	Pparg/Il12rb1/Ccl3/Ccl24/Ccl8/Irf1/Ccl6/Ccl4/Ccl9/Arg1/Ccl11/Acod1/Parp9/Casp1/Vim/Tlr2/Gbp3/Gbp2/Hpx/Was/Rab20/Ccl22/Ccl17/Parp14/Ccl5/Ccl12/Ccl7/Ccl2/Tlr4/Stx11/Gbp7/Irf8/Irgm1/Otop1/Rab7b/Txk/Capg/Nlrc5/Igtp/Gbp6/Gbp10	41
GO:0071216	cellular response to biotic stimulus	74/1865	340/28943	1.10154e-20	9.80708e-19	5.53713e-19	Spi1/Cd36/Mef2c/Lbp/Pdcd1lg2/Il10/Cd68/Cxcl16/Ly86/Syk/Cd180/Wnt5a/Acod1/Litaf/Cd86/Tnf/Cd6/Il6/Ly96/Casp1/Cr2/Fcgr2b/Vim/Bcl2l11/Il1b/Il12a/Notch2/Tlr2/Gbp2/Tnfrsf1b/Gfi1/Cxcl5/Ppbp/Pf4/Cxcl3/Cxcl1/Cxcl9/Klrk1/Trim30a/Plscr2/Ltf/Trib1/Myd88/Nlrp3/Cxcl10/Ccl5/Ccl12/Ccl2/Sbno2/Serpine1/Cd84/Tlr4/Irf8/Lyn/Zc3h12a/Il36g/Tnip3/Zfp36/Tlr1/Irgm1/Prkca/Cd14/Tlr6/Bpi/Cebpb/Scimp/Trim30d/Cxcl2/Fcgr4/Cd300…	74
GO:1903039	positive regulation of leukocyte cell-cell adhesion	65/1865	272/28943	1.38128e-20	1.21113e-18	6.83813e-19	Itgb2/Il12rb1/Stat5a/Cd244a/Cd44/Tnfsf14/Slc4a1/Slamf1/Pdcd1lg2/Ada/Il12rb2/Irf1/Igf1/Syk/Tnfsf11/Cd86/Runx1/Wnt10b/Btnl2/Tnf/Anxa1/Cd5/Cd6/Adam8/Alox5/Il6/Icos/Cd28/Ptprc/Selp/Sele/Il1b/Il21/Il12a/Rhoh/Il4ra/Itgal/Il2rg/Tgfbr2/Nlrp3/Ccl5/Nfkbiz/Ccl2/Icam1/Ccr7/Gcnt1/Igfbp2/Hlx/Foxp3/Gimap5/Ccr2/Lep/Rag1/Tnfrsf13c/Lgals1/Runx3/Il4i1/Sirpb1c/Sox4/Gm5150/Gm9733/Sirpb1b/Sirpb1a/Lilrb4b/Lilrb4a	65
GO:0070371	ERK1 and ERK2 cascade	75/1865	350/28943	1.59018e-20	1.37349e-18	7.75477e-19	Gcg/Ccl3/Cd36/Ccl24/Cd44/Epha2/Ccl8/Slamf1/Ace2/Ccl6/Ccl4/Ccl9/Ros1/Ccn2/Igf1/Flt4/Ccl11/Edn1/Syk/Tnfsf11/Dab2/Myc/C3/Dusp1/Il6/Ccr1/Fn1/Ptprc/Atf3/Ddr2/Card9/Il1b/Fam83d/Notch2/Tlr2/Fga/Egf/Ccn1/Glipr2/Emilin1/Gpnmb/Npy/Fgf21/Dusp9/Ccl22/Ccl17/Fgg/Lif/Ccl5/Wnk4/Ccl12/Ccl7/Ccl2/Ccr3/Sstr4/Fgf2/Icam1/Serpinf2/Akap12/Tlr4/Clcf1/Npnt/Lyn/Pkhd1/Cxcr4/P2ry6/Prkca/Ezr/Jun/Scimp/Cxcl17/Chrna10/Ceacam1/N…	75
GO:0002695	negative regulation of leukocyte activation	55/1865	202/28943	1.91457e-20	1.61624e-18	9.12538e-19	Pparg/Tbx21/Spi1/Cd44/Hmox1/Pdcd1lg2/Il10/Irf1/Arg1/Enpp3/Id2/Samsn1/Cd86/Runx1/Parp3/Anxa1/Fas/Ctla4/Fcgr2b/Fgr/Gpnmb/Pglyrp1/Il4ra/Btk/Il13ra2/Casp3/Cd84/Hlx/Foxp3/Zc3h12d/Milr1/Lyn/Zc3h12a/Gimap5/Vsig4/Il20rb/Cdkn2a/Cd300lf/Ifnb1/Ccr2/Lgals3/Bpi/Tarm1/Pde5a/Tafa3/Cebpb/Cst7/Runx3/Il4i1/Ceacam1/Clec4g/Slfn1/Lrrc32/Lilrb4b/Lilrb4a	55
GO:0042098	T cell proliferation	60/1865	237/28943	1.92709e-20	1.61624e-18	9.12538e-19	Itgb2/Il12rb1/Stat5a/Cd244a/Cd44/Slc4a1/Slamf1/Pdcd1lg2/Il12rb2/Irf1/Arg1/Igf1/Fkbp1b/Syk/Ripk3/Myc/Cd86/Btnl2/Anxa1/Cd6/Il6/Ctla4/Cd28/Slc11a1/Ptprc/Il1b/Il21/Il12a/Tnfrsf1b/Gpnmb/Itgal/Msn/Cd209a/Casp3/Tgfbr2/Rac2/Ccl5/Ccr7/Igfbp2/Foxp3/Zc3h12d/Vsig4/Il20rb/Cdkn2a/Cxcr4/Ccr2/Lgals3/Tarm1/Pde5a/Cebpb/Lep/Tnfrsf13c/Itgad/Il4i1/Ceacam1/Clec4g/Slfn1/Lrrc32/Lilrb4b/Lilrb4a	60
GO:0002822	regulation of adaptive immune response based on somatic recombination of immune receptors built from immunoglobulin superfamily domains	58/1865	223/28943	2.01797e-20	1.66828e-18	9.4192e-19	Il12rb1/Tbx21/Stat6/Mef2c/Slamf1/Fcgr1/H2-M2/Ada/Irf1/Arg1/Rsad2/Ripk3/Parp3/Clec4n/C3/Tnf/Anxa1/Il6/Cd28/Il1rl1/Il18r1/Il1r1/Slc11a1/Ptprc/C4bp/Cr2/Fcgr2b/Card9/Il1b/Il12a/Tnfrsf1b/Klrd1/Pagr1a/Il4ra/Hpx/Was/Nlrp3/Nfkbiz/H2-Q4/Azgp1/Ccr7/Hlx/Foxp3/Pvr/Clcf1/Zc3h12a/Gimap5/Il20rb/Ifnb1/Ccr2/Pla2g4a/Fcgr3/H2-Q10/Tnfrsf13c/Il4i1/Clec4g/Lilrb4b/Lilrb4a	58
GO:0032496	response to lipopolysaccharide	79/1865	386/28943	2.91566e-20	2.37647e-18	1.34176e-18	Spi1/Cd36/Mef2c/Lbp/Pdcd1lg2/Il10/Slpi/Il12rb2/Cd68/Cxcl16/Ly86/Cd180/Acod1/Litaf/Cd96/Cd86/Eif2ak2/Tnf/Cd6/Il6/Ly96/Casp1/Cps1/Slc11a1/Cr2/Vim/Il1b/Il12a/Gbp2/Tnfrsf1b/Gfi1/Cxcl5/Ppbp/Pf4/Cxcl3/Cxcl1/Cxcl9/Klrk1/Adm/Trim30a/Plscr2/Ptgs2/Ltf/Trib1/Myd88/Nlrp3/Cxcl10/Ccl5/Ccl12/Ccl2/Sbno2/Serpine1/Ccr7/Cd84/Tlr4/Irf8/Lyn/Zc3h12a/Ptgir/Il36g/Tnip3/Zfp36/Irgm1/Prkca/Cd14/Wfdc21/Bpi/S100a8/S100a9/Ceb…	79
GO:0002698	negative regulation of immune effector process	45/1865	140/28943	4.04723e-20	3.25296e-18	1.83664e-18	Tbx21/Spi1/Hmox1/Slamf1/Il10/Irf1/Arg1/Enpp3/Serpinb9b/Cd96/Masp1/Serping1/Parp3/Tnf/Anxa1/Ptprc/C4bp/Cr2/Fcgr2b/A2m/Klrd1/Pglyrp1/Il4ra/Il13ra2/Twist1/Tap1/Cd84/Hlx/Foxp3/Zc3h12a/Vsig4/Il20rb/Bst2/Ifnb1/Ccr2/Klre1/Lgals3/Slamf8/Sh2d1b2/Il4i1/Ceacam1/Clec4g/Klrb1b/Lilrb4b/Lilrb4a	45
GO:0045229	external encapsulating structure organization	71/1865	324/28943	4.47727e-20	3.54931e-18	2.00396e-18	Fap/Col5a3/Nid1/Mmp8/Adamts13/Wt1/Mmp9/Ccn2/Matn3/Gfap/Lcp1/Matn2/Ccdc80/Meltf/Adamts1/Adamts5/Smoc2/Cyp1b1/Tnf/Lox/Loxl4/Nfkb2/Mmp19/Il6/Col5a2/Fn1/Dpt/Ddr2/Tgm3/Ptx3/Ccn1/Col24a1/Pdpn/Tnfrsf1b/Emilin1/Ibsp/Adamts9/Tnfrsf1a/Acan/Nox1/Col4a1/Comp/Anxa2/Adamts7/Loxl2/Scara3/Abi3bp/Hpse/Tgfbi/Serpinf2/Lmx1b/Npnt/Hrnr/Mmp3/Mmp10/Ndnf/Mmp12/Foxc1/Lgals3/Mmp13/Bcl3/Adamts19/Adamts14/Col23a1/Tnfrsf11b/…	71
GO:1902105	regulation of leukocyte differentiation	74/1865	349/28943	5.46401e-20	4.273e-18	2.41256e-18	Clec2g/Ccl3/Tbx21/Stat5a/Cd44/Apc/Il10/Ada/Irf1/Id2/Fos/Syk/Tnfsf11/Myc/Hcls1/Runx1/Wnt10b/Tnf/Anxa1/Fas/Adam8/Il6/Ccr1/Ctla4/Cd28/Casp8/Ptprc/Ocstamp/Il21/Il12a/Notch2/Rhoh/Pglyrp1/Il4ra/Il2rg/Tgfbr2/Trib1/Nlrp3/Lif/Pla2g3/Ccl5/Mitf/Nfkbiz/Il5/Ccr7/Prdm1/Hlx/Foxp3/Lrrc17/Lyn/Zc3h12a/Gimap5/Ctla2a/Cdkn2a/Ifnb1/Ccr2/Prkca/Jun/Slamf8/Cebpb/Rag1/Tnfrsf11b/Pilrb1/Evi2/Runx3/Il4i1/Ceacam1/Clec4g/Mafb/…	74
GO:0030217	T cell differentiation	71/1865	326/28943	6.45003e-20	4.91136e-18	2.77298e-18	Aire/Tbx21/Cd3g/Spi1/Stat6/Stat3/Stat5a/Ly9/Cd44/Apc/Slamf6/Ada/Irf1/Itk/Rsad2/Irf4/Gadd45g/Syk/Ripk3/Runx1/Wnt10b/Anxa1/Fas/Adam8/Il6/Ctla4/Cd28/Il18r1/Ptprc/Dll4/Il1b/Il21/Il12a/Tnfsf8/Rhoh/Ccr9/Clec4e/Clec4d/Il4ra/Il2rg/Mpzl2/Tgfbr2/Eomes/Nlrp3/Vav1/Nfkbiz/Ccr7/Prdm1/Runx2/Hlx/Foxp3/Zc3h12a/Gimap5/Ctla2a/Cdkn2a/Ifnb1/Ccr2/Bcl3/Scart2/Txk/Lep/Rag1/Runx3/Psmb11/Il4i1/Clec4g/Mafb/Sox4/Bcl2a1d/Lil…	71
GO:0070372	regulation of ERK1 and ERK2 cascade	71/1865	326/28943	6.45003e-20	4.91136e-18	2.77298e-18	Gcg/Ccl3/Cd36/Ccl24/Cd44/Epha2/Ccl8/Slamf1/Ace2/Ccl6/Ccl4/Ccl9/Ros1/Ccn2/Igf1/Flt4/Ccl11/Syk/Tnfsf11/Dab2/C3/Dusp1/Il6/Ccr1/Fn1/Ptprc/Atf3/Ddr2/Card9/Il1b/Fam83d/Notch2/Tlr2/Fga/Egf/Ccn1/Glipr2/Emilin1/Gpnmb/Npy/Fgf21/Dusp9/Ccl22/Ccl17/Fgg/Lif/Ccl5/Ccl12/Ccl7/Ccl2/Sstr4/Fgf2/Icam1/Serpinf2/Akap12/Tlr4/Clcf1/Npnt/Lyn/Pkhd1/Cxcr4/P2ry6/Prkca/Ezr/Jun/Scimp/Cxcl17/Chrna10/Ceacam1/Nlrp12/Alkal1	71
GO:0031348	negative regulation of defense response	60/1865	244/28943	9.16329e-20	6.88675e-18	3.88829e-18	Pparg/Ier3/Cd44/Il10/Ada/Arg1/Enpp3/Igf1/Serpinb9b/Acod1/Mefv/Cd96/Cd200r1/Serping1/Alox5/Ccr1/Fcgr2b/Tnfrsf1b/Hgf/Npy/A2m/Klrd1/Tnfrsf1a/Pglyrp1/Siglece/Cdh5/Oas3/Nlrp3/Rnf125/Parp14/Isg15/Tap1/Ccn3/Ifi206/Foxp3/Vsig4/Il20rb/Ctla2a/Macir/Zfp36/Mmp12/Klre1/Otop1/Oas1a/Socs3/Slamf8/Tafa3/Cxcl17/Trim38/Oas1g/Oas1e/Cst7/Gpr31b/Ifi204/Ifi207/Sh2d1b2/Nlrc5/Ceacam1/Nlrp12/Klrb1b	60
GO:0045766	positive regulation of angiogenesis	51/1865	182/28943	1.17507e-19	8.60777e-18	4.85999e-18	Itgb2/Hk2/Stat3/Aqp1/Ccl24/Hmox1/Fut1/Il10/Mmp9/Ccl11/Wnt5a/C6/Runx1/Cela1/Smoc2/Cyp1b1/C3/Cxcr2/Tnn/Il1b/Angptl3/Hgf/Uts2/Emilin1/Tnfrsf1a/Itgax/Adm/Vegfd/Angpt2/Cdh5/Tgfbr2/Ccl5/Hpse/Ccr3/Btg1/Hspb6/Lrg1/Fgf2/Serpine1/Camp/Thbs1/C3ar1/Zc3h12a/Cxcr4/C5ar1/Cxcr3/Lgals3/Prkca/Hmga2/Sphk1/Grem1	51
GO:1904018	positive regulation of vasculature development	51/1865	182/28943	1.17507e-19	8.60777e-18	4.85999e-18	Itgb2/Hk2/Stat3/Aqp1/Ccl24/Hmox1/Fut1/Il10/Mmp9/Ccl11/Wnt5a/C6/Runx1/Cela1/Smoc2/Cyp1b1/C3/Cxcr2/Tnn/Il1b/Angptl3/Hgf/Uts2/Emilin1/Tnfrsf1a/Itgax/Adm/Vegfd/Angpt2/Cdh5/Tgfbr2/Ccl5/Hpse/Ccr3/Btg1/Hspb6/Lrg1/Fgf2/Serpine1/Camp/Thbs1/C3ar1/Zc3h12a/Cxcr4/C5ar1/Cxcr3/Lgals3/Prkca/Hmga2/Sphk1/Grem1	51
GO:0002706	regulation of lymphocyte mediated immunity	58/1865	231/28943	1.27823e-19	9.24642e-18	5.22057e-18	Tbx21/Stat6/Stat5a/Slamf6/Slamf1/Fcgr1/H2-M2/Arg1/Rsad2/Serpinb9b/Ripk3/Cd96/Parp3/C3/Tnf/Il6/Cd28/Il18rap/Il18r1/Il1r1/Ptprc/C4bp/Cr2/Fcgr2b/Il1b/Il21/Il12a/Tnfrsf1b/Klrk1/Klrd1/Pagr1a/Hpx/Was/Nlrp3/Vav1/H2-Q4/Azgp1/Tap1/Foxp3/Pvr/Clcf1/Gimap5/Klri2/Il20rb/Ifnb1/Ccr2/Klre1/Lep/Fcgr3/H2-Q10/Sh2d1b2/Il4i1/Ceacam1/Clec4g/Klrb1b/Ulbp1/Lilrb4b/Lilrb4a	58
GO:0042129	regulation of T cell proliferation	53/1865	196/28943	1.32321e-19	9.45362e-18	5.33756e-18	Il12rb1/Stat5a/Cd244a/Cd44/Slc4a1/Slamf1/Pdcd1lg2/Il12rb2/Irf1/Arg1/Igf1/Syk/Ripk3/Cd86/Btnl2/Anxa1/Cd6/Il6/Ctla4/Cd28/Ptprc/Il1b/Il21/Il12a/Tnfrsf1b/Gpnmb/Itgal/Cd209a/Casp3/Tgfbr2/Rac2/Ccl5/Ccr7/Igfbp2/Foxp3/Zc3h12d/Vsig4/Il20rb/Cdkn2a/Ccr2/Lgals3/Tarm1/Pde5a/Cebpb/Lep/Tnfrsf13c/Il4i1/Ceacam1/Clec4g/Slfn1/Lrrc32/Lilrb4b/Lilrb4a	53
GO:0032609	interferon-gamma production	44/1865	138/28943	1.50412e-19	1.0615e-17	5.99331e-18	Il12rb1/Cd244a/Slamf6/Slamf1/Pdcd1lg2/Il10/Il12rb2/Itk/Gadd45g/Wnt5a/Ripk3/Cd96/Runx1/Tnf/Il18rap/Il1rl1/Il18r1/Il1r1/Slc11a1/Il1b/Il21/Il12a/Klrk1/Pglyrp1/Eomes/Isg15/Ccr7/Tlr4/Foxp3/Irf8/Zc3h12a/Gimap5/Il20rb/Ccr2/Klre1/Cd14/Bcl3/Txk/Ticam2/Tnfrsf13c/Runx3/Ulbp1/Lilrb4b/Lilrb4a	44
GO:1990868	response to chemokine	32/1865	73/28943	2.29199e-19	1.57901e-17	8.91519e-18	Ccl3/Ccl24/Mpl/Ccl8/Ccl6/Ccl4/Ccl9/Ccl11/Edn1/Dusp1/Lox/Ccr1/Gpr35/Cxcl5/Ppbp/Pf4/Cxcl3/Cxcl1/Cxcl9/Ccl22/Ccl17/Cxcl10/Ccl5/Ccl12/Ccl7/Ccl2/Zc3h12a/Cxcr4/Ccr2/Foxc1/Cxcl2/Cxcl17	32
GO:1990869	cellular response to chemokine	32/1865	73/28943	2.29199e-19	1.57901e-17	8.91519e-18	Ccl3/Ccl24/Mpl/Ccl8/Ccl6/Ccl4/Ccl9/Ccl11/Edn1/Dusp1/Lox/Ccr1/Gpr35/Cxcl5/Ppbp/Pf4/Cxcl3/Cxcl1/Cxcl9/Ccl22/Ccl17/Cxcl10/Ccl5/Ccl12/Ccl7/Ccl2/Zc3h12a/Cxcr4/Ccr2/Foxc1/Cxcl2/Cxcl17	32
GO:0030098	lymphocyte differentiation	87/1865	471/28943	3.81438e-19	2.59692e-17	1.46623e-17	Aire/Tbx21/Cd3g/Spi1/Stat6/Stat3/Stat5a/Ly9/Cd44/Apc/Slamf6/Slamf1/Il10/Ada/Irf1/Itk/Rsad2/Id2/Irf4/Gadd45g/Syk/Ripk3/Runx1/Wnt10b/Anxa1/Ms4a1/Fas/Adam8/Il6/Ctla4/Cd28/Il18r1/Ptprc/Cr2/Dll4/Il1b/Il21/Il12a/Notch2/Tnfsf8/Rhoh/Ccr9/Clec4e/Clec4d/Pglyrp1/Il4ra/Btk/Il2rg/Pou2af1/Mpzl2/Tgfbr2/Eomes/Nlrp3/Vav1/Ly6d/Nfkbiz/Ccr7/Prdm1/Runx2/Hlx/Foxp3/Clcf1/Irf8/Zc3h12a/Gimap5/Ctla2a/Cdkn2a/Ifnb1/Ccr2/Bcl…	87
GO:0052547	regulation of peptidase activity	84/1865	445/28943	3.90551e-19	2.62805e-17	1.48381e-17	Cdh1/Alox12/Pparg/Timp1/Bbc3/Stat3/Pax2/Aqp1/Cd44/Slpi/Mmp9/Dpep1/Ccn2/Igf1/Rhbdf2/Serpina3n/Serpinb9b/Syk/Itih4/Myc/Mefv/Fetub/Serping1/Psmb8/Tnf/Fas/Col7a1/Il6/Casp1/Casp8/Serpinb8/Card9/Bcl2l11/Cst12/Serpini1/Efna1/Ccn1/Hgf/Tfpi2/A2m/Ngp/Ptgs2/Ltf/Nlrp3/Itih2/Serpine1/Tnfrsf23/Ifi206/Acer2/Serpinf2/Thbs1/Slc22a2/Serpina12/Lyn/Fcmr/Cdkn2a/Prss22/Plaur/Cldn4/Tnfsf15/Cstl1/S100a8/S100a9/Stfa2l1/K…	84
GO:0007599	hemostasis	50/1865	180/28943	4.04092e-19	2.68791e-17	1.51761e-17	Alox12/Vwf/Cd36/Slc4a1/Adamts13/C1qtnf1/Hnf4a/Plek/Syk/Plau/Pros1/Serping1/C3/Fermt3/Il6/Fn1/Selp/F2/Procr/Fga/Pdpn/Pf4/Tfpi2/F7/F10/Plat/Comp/Anxa2/Fgg/Tspan8/Hpse/Prss56/Serpine1/Serpinf2/Tlr4/F13a1/Tph1/Thbs1/Lyn/Plaur/Prkca/Txk/S100a9/Pla2g4a/Plg/Kng2/Ceacam1/Thbd/Klkb1/Lilrb4a	50
GO:0030198	extracellular matrix organization	69/1865	322/28943	5.45149e-19	3.58497e-17	2.02409e-17	Fap/Col5a3/Nid1/Mmp8/Adamts13/Wt1/Mmp9/Ccn2/Matn3/Gfap/Lcp1/Matn2/Ccdc80/Meltf/Adamts1/Adamts5/Smoc2/Cyp1b1/Tnf/Lox/Loxl4/Nfkb2/Mmp19/Il6/Col5a2/Fn1/Dpt/Ddr2/Ptx3/Ccn1/Col24a1/Pdpn/Tnfrsf1b/Emilin1/Ibsp/Adamts9/Tnfrsf1a/Acan/Nox1/Col4a1/Comp/Anxa2/Adamts7/Loxl2/Scara3/Abi3bp/Hpse/Tgfbi/Serpinf2/Lmx1b/Npnt/Mmp3/Mmp10/Ndnf/Mmp12/Foxc1/Lgals3/Mmp13/Bcl3/Adamts19/Adamts14/Col23a1/Tnfrsf11b/Fbln2/Serp…	69
GO:0002449	lymphocyte mediated immunity	88/1865	483/28943	5.93608e-19	3.85978e-17	2.17925e-17	Aire/Tbx21/Stat6/Stat5a/Slamf6/Slamf1/Fcgr1/H2-M2/Arg1/Myo1g/Rsad2/Serpinb9b/Ripk3/Cd96/Serping1/Parp3/C3/Tnf/Fas/Mbl2/Irf7/Il6/Cd28/Il18rap/Il18r1/Il1r1/Slc11a1/Ptprc/C4bp/Cr2/Fcgr2b/Card9/Il1b/Il21/Il12a/Tnfrsf1b/Ung/Klrk1/Klrd1/Ctsc/Pagr1a/Il4ra/Hpx/Was/Btk/Il13ra2/Myd88/Nlrp3/Vav1/C8a/H2-Q4/Azgp1/Tap1/Icam1/C1s1/C1rl/Stx11/Foxp3/Exo1/Pvr/Clcf1/Il25/Gimap5/Klri2/Il20rb/Ifnb1/Ccr2/Klre1/Treml4/…	88
GO:0043062	extracellular structure organization	69/1865	323/28943	6.50556e-19	4.18307e-17	2.36178e-17	Fap/Col5a3/Nid1/Mmp8/Adamts13/Wt1/Mmp9/Ccn2/Matn3/Gfap/Lcp1/Matn2/Ccdc80/Meltf/Adamts1/Adamts5/Smoc2/Cyp1b1/Tnf/Lox/Loxl4/Nfkb2/Mmp19/Il6/Col5a2/Fn1/Dpt/Ddr2/Ptx3/Ccn1/Col24a1/Pdpn/Tnfrsf1b/Emilin1/Ibsp/Adamts9/Tnfrsf1a/Acan/Nox1/Col4a1/Comp/Anxa2/Adamts7/Loxl2/Scara3/Abi3bp/Hpse/Tgfbi/Serpinf2/Lmx1b/Npnt/Mmp3/Mmp10/Ndnf/Mmp12/Foxc1/Lgals3/Mmp13/Bcl3/Adamts19/Adamts14/Col23a1/Tnfrsf11b/Fbln2/Serp…	69
GO:0002221	pattern recognition receptor signaling pathway	50/1865	182/28943	6.77869e-19	4.27193e-17	2.41195e-17	Cd36/Cyba/Ifi35/Lbp/Irf1/Rsad2/Irf4/Cd180/Acod1/Mefv/Masp1/Cd86/Slc15a3/Mbl2/Pik3ap1/Tasl/Irf7/Ly96/Casp1/Ifih1/Tlr2/Gfi1/Reg3g/Clec4e/Trim30a/Ltf/Myd88/Oas3/Nlrp3/Rnf125/Tlr13/Ddx60/Tlr4/Oasl1/Lyn/Tnip3/Tlr1/Irgm1/Cd300lf/Ffar2/Cd14/Tlr6/Treml4/Rab7b/Oas1a/Scimp/Oas1g/Oas1e/Nlrp1a/Igtp	50
GO:0002573	myeloid leukocyte differentiation	59/1865	246/28943	6.79139e-19	4.27193e-17	2.41195e-17	Clec2g/Pparg/Ccl3/Spi1/Stat5a/Ccn4/Mef2c/Apc/Epha2/Id2/Fos/Irf4/Tnfsf11/Myc/Hcls1/Runx1/Tnf/Adam8/Ccr1/Casp8/Ocstamp/Notch2/Tlr2/Ltbr/Tgfbr2/Trib1/Lif/Pla2g3/Ccl5/Mitf/Sbno2/Il5/Ifi206/Ccr7/Csf3/Lrrc17/Il25/Lyn/Gimap5/Cd300lf/Ifnb1/Prkca/Cebpe/Jun/Junb/Cebpb/Pirb/Tnfrsf11b/Pilrb1/Evi2/Ifi204/Ifi207/Ceacam1/Mafb/Cd101/Siglec15/Evi2b/Lilrb4b/Lilrb4a	59
GO:1903557	positive regulation of tumor necrosis factor superfamily cytokine production	39/1865	113/28943	7.42593e-19	4.62085e-17	2.60895e-17	Ccl3/Cd36/Stat3/Mmp8/Cyba/Lbp/Ccl4/Syk/Wnt5a/Adam8/Il6/Ly96/Ptprc/Ifih1/Card9/Tlr2/Ccn1/Tnfrsf1a/Myd88/Oas3/Tmem106a/Ccl2/Twist1/Ccr7/Cd84/Akap12/Tlr4/Thbs1/Il17f/Tlr1/Ccr2/Cd14/Oas1a/Lep/Fcgr3/Cd209b/Oas1g/Oas1e/Ccr5	39
GO:0007596	blood coagulation	49/1865	177/28943	1.06716e-18	6.56985e-17	3.70937e-17	Alox12/Vwf/Cd36/Slc4a1/Adamts13/C1qtnf1/Hnf4a/Plek/Syk/Plau/Pros1/Serping1/C3/Fermt3/Il6/Fn1/Selp/F2/Procr/Fga/Pdpn/Pf4/Tfpi2/F7/F10/Plat/Comp/Anxa2/Fgg/Tspan8/Hpse/Prss56/Serpine1/Serpinf2/Tlr4/F13a1/Thbs1/Lyn/Plaur/Prkca/Txk/S100a9/Pla2g4a/Plg/Kng2/Ceacam1/Thbd/Klkb1/Lilrb4a	49
GO:0071222	cellular response to lipopolysaccharide	66/1865	304/28943	1.55616e-18	9.47944e-17	5.35214e-17	Spi1/Cd36/Mef2c/Lbp/Pdcd1lg2/Il10/Cd68/Cxcl16/Ly86/Cd180/Acod1/Litaf/Cd86/Tnf/Cd6/Il6/Ly96/Casp1/Cr2/Vim/Il1b/Il12a/Gbp2/Tnfrsf1b/Gfi1/Cxcl5/Ppbp/Pf4/Cxcl3/Cxcl1/Cxcl9/Klrk1/Trim30a/Plscr2/Ltf/Trib1/Myd88/Nlrp3/Cxcl10/Ccl5/Ccl12/Ccl2/Sbno2/Serpine1/Cd84/Tlr4/Irf8/Lyn/Zc3h12a/Il36g/Tnip3/Zfp36/Irgm1/Prkca/Cd14/Bpi/Cebpb/Scimp/Trim30d/Cxcl2/Fcgr4/Cd300lb/Igtp/Gbp6/Gbp10/Lilrb4a	66
GO:0045071	negative regulation of viral genome replication	28/1865	58/28943	1.63007e-18	9.82627e-17	5.54796e-17	Apobec3/Slpi/Rsad2/Eif2ak2/Tnf/Fam111a/Ifitm1/Ifitm3/Ifih1/Oasl2/Ltf/Oas3/Ccl5/Isg15/Ifi206/Isg20/Oasl1/Bst2/Ifnb1/Oas1a/Hmga2/Ifitm6/Ifitm2/Rnasel/Oas1g/Oas1e/Ifi204/Ifi207	28
GO:0070098	chemokine-mediated signaling pathway	29/1865	63/28943	2.09809e-18	1.25172e-16	7.06724e-17	Ccl3/Ccl24/Mpl/Ccl8/Ccl6/Ccl4/Ccl9/Ccl11/Edn1/Ccr1/Gpr35/Cxcl5/Ppbp/Pf4/Cxcl3/Cxcl1/Cxcl9/Ccl22/Ccl17/Cxcl10/Ccl5/Ccl12/Ccl7/Ccl2/Cxcr4/Ccr2/Foxc1/Cxcl2/Cxcl17	29
GO:0050817	coagulation	49/1865	180/28943	2.30206e-18	1.35939e-16	7.67519e-17	Alox12/Vwf/Cd36/Slc4a1/Adamts13/C1qtnf1/Hnf4a/Plek/Syk/Plau/Pros1/Serping1/C3/Fermt3/Il6/Fn1/Selp/F2/Procr/Fga/Pdpn/Pf4/Tfpi2/F7/F10/Plat/Comp/Anxa2/Fgg/Tspan8/Hpse/Prss56/Serpine1/Serpinf2/Tlr4/F13a1/Thbs1/Lyn/Plaur/Prkca/Txk/S100a9/Pla2g4a/Plg/Kng2/Ceacam1/Thbd/Klkb1/Lilrb4a	49
GO:0032602	chemokine production	39/1865	117/28943	2.9937e-18	1.74996e-16	9.88033e-17	Aire/Il17ra/Mpl/Epha2/Mcoln2/Lbp/Syk/Wnt5a/Mefv/Apod/Eif2ak2/Tnf/Il6/Il1rl1/Slamf9/Card9/Il1b/Tlr2/Ccn1/Cxcl5/Il4ra/Myd88/Oas3/P2ry2/Ccl5/Twist1/Cd84/Tlr4/Chil3/Il17f/Trem1/Ffar2/Oas1a/Ticam2/Chil4/Oas1g/Oas1e/Lilrb4b/Lilrb4a	39
GO:0002700	regulation of production of molecular mediator of immune response	52/1865	207/28943	9.55968e-18	5.53218e-16	3.1235e-16	Tbx21/Stat6/Cd36/Cd244a/Hmox1/Slamf1/Il10/Arg1/Rsad2/Syk/Wnt5a/Litaf/Cd96/Cd86/Parp3/Mzb1/Tnf/Il6/Casp1/Cd28/Il18r1/Il1r1/Ptprc/Fcgr2b/Card9/Il1b/Il21/Tlr2/Tnfrsf1b/Pagr1a/Klk7/Il4ra/Hpx/Il13ra2/Cgas/Myd88/Nlrp3/Casp4/Twist1/Il5/Tlr4/Foxp3/Clcf1/Il17f/Gimap5/Bst2/Ifnb1/Ccr2/Ffar2/Scimp/Lilrb4b/Lilrb4a	52
GO:0001503	ossification	79/1865	426/28943	1.31727e-17	7.54758e-16	4.2614e-16	Pparg/Sost/Ccn4/Mef2c/Apc/Atp6v1b1/Epha2/Chrd/Clic1/Scube2/Fhl2/Mmp9/Ccn2/Igf1/Srgn/Igfbp3/Rsad2/Id2/Prl/Gdf10/Wnt5a/Tnfsf11/Bmp1/Osr2/Vdr/Runx1/Wnt10b/Dhh/Six2/Bambi/Tnf/Lox/Fbn2/Ifitm1/Ifitm3/Alox5/Il6/Ccr1/Ddr2/Tnn/Ccn1/Fgr/Spp1/Ibsp/Bmp3/Areg/Chrdl1/Comp/Bmp5/Adamts7/Ptgs2/Ltf/Bmp8a/P2ry2/Sbno2/Isg15/Twist1/Fgf2/Rflna/Cer1/Satb2/Runx2/Lrrc17/Tph1/Npnt/Ripply2/Foxc1/Mmp13/Ostn/Junb/Cebpb/Lep/S…	79
GO:0050870	positive regulation of T cell activation	57/1865	246/28943	1.46546e-17	8.31436e-16	4.69433e-16	Il12rb1/Stat5a/Cd244a/Tnfsf14/Slc4a1/Slamf1/Pdcd1lg2/Ada/Il12rb2/Irf1/Igf1/Syk/Tnfsf11/Cd86/Runx1/Wnt10b/Btnl2/Anxa1/Cd5/Cd6/Adam8/Il6/Icos/Cd28/Ptprc/Il1b/Il21/Il12a/Rhoh/Il4ra/Itgal/Il2rg/Tgfbr2/Nlrp3/Ccl5/Nfkbiz/Ccl2/Ccr7/Igfbp2/Hlx/Foxp3/Gimap5/Ccr2/Lep/Rag1/Tnfrsf13c/Lgals1/Runx3/Il4i1/Sirpb1c/Sox4/Gm5150/Gm9733/Sirpb1b/Sirpb1a/Lilrb4b/Lilrb4a	57
GO:0032642	regulation of chemokine production	37/1865	110/28943	1.54915e-17	8.70381e-16	4.91422e-16	Aire/Il17ra/Mpl/Epha2/Mcoln2/Lbp/Syk/Wnt5a/Mefv/Apod/Eif2ak2/Tnf/Il6/Il1rl1/Card9/Il1b/Tlr2/Ccn1/Cxcl5/Il4ra/Myd88/Oas3/P2ry2/Ccl5/Twist1/Cd84/Tlr4/Chil3/Il17f/Ffar2/Oas1a/Ticam2/Chil4/Oas1g/Oas1e/Lilrb4b/Lilrb4a	37
GO:0032760	positive regulation of tumor necrosis factor production	37/1865	111/28943	2.18083e-17	1.21351e-15	6.85151e-16	Ccl3/Cd36/Stat3/Mmp8/Cyba/Lbp/Ccl4/Syk/Wnt5a/Il6/Ly96/Ptprc/Ifih1/Card9/Tlr2/Ccn1/Tnfrsf1a/Myd88/Oas3/Tmem106a/Ccl2/Twist1/Ccr7/Cd84/Akap12/Tlr4/Thbs1/Tlr1/Ccr2/Cd14/Oas1a/Lep/Fcgr3/Cd209b/Oas1g/Oas1e/Ccr5	37
GO:0046631	alpha-beta T cell activation	49/1865	191/28943	3.30848e-17	1.82344e-15	1.02952e-15	Il12rb1/Tbx21/Stat6/Stat3/Ly9/Cd244a/Cd44/Slamf6/Ada/Il12rb2/Irf1/Itk/Rsad2/Irf4/Gadd45g/Syk/Myc/Runx1/Anxa1/Il6/Cd28/Il18r1/Ptprc/Il21/Il12a/Tnfsf8/Il4ra/Il2rg/Tgfbr2/Eomes/Nlrp3/Nfkbiz/Ccr7/Prdm1/Hlx/Foxp3/Zc3h12a/Gimap5/Clec4a1/Ccr2/Bcl3/Tarm1/Txk/Cebpb/Runx3/Psmb11/Clec4g/Lilrb4b/Lilrb4a	49
GO:0048525	negative regulation of viral process	35/1865	101/28943	3.92665e-17	2.14373e-15	1.21036e-15	Apobec3/Slpi/Rsad2/Eif2ak2/Tnf/Fam111a/Mbl2/Ifitm1/Ifitm3/Ifih1/Ptx3/Oasl2/Trim30a/Ltf/Oas3/Ccl5/Isg15/Ifi206/Isg20/Oasl1/Zfp36/Bst2/Ifnb1/Ch25h/Oas1a/Hmga2/Trim30d/Ifitm6/Ifitm2/Rnasel/Oas1g/Oas1e/Trim10/Ifi204/Ifi207	35
GO:0032649	regulation of interferon-gamma production	39/1865	125/28943	3.99282e-17	2.15948e-15	1.21925e-15	Il12rb1/Cd244a/Slamf6/Slamf1/Pdcd1lg2/Il10/Il12rb2/Wnt5a/Ripk3/Cd96/Runx1/Tnf/Il1rl1/Il18r1/Il1r1/Slc11a1/Il1b/Il21/Il12a/Klrk1/Pglyrp1/Isg15/Ccr7/Tlr4/Foxp3/Irf8/Zc3h12a/Gimap5/Il20rb/Ccr2/Klre1/Cd14/Bcl3/Txk/Ticam2/Tnfrsf13c/Ulbp1/Lilrb4b/Lilrb4a	39
GO:0002548	monocyte chemotaxis	27/1865	60/28943	6.43573e-17	3.44848e-15	1.94703e-15	Ccl3/Ccl24/Ccl8/Ccl6/Ccl4/Ccl9/Ccl11/Tnfsf11/Dusp1/Anxa1/Ccr1/Ptpro/Ccl22/Ccl17/Cxcl10/Ccl5/Ccl12/Ccl7/Ccl2/Ccn3/Serpine1/Lyn/Ccr2/Lgals3/Slamf8/Cxcl17/Grem1	27
GO:0052548	regulation of endopeptidase activity	70/1865	361/28943	8.42421e-17	4.47256e-15	2.52523e-15	Cdh1/Alox12/Pparg/Timp1/Bbc3/Stat3/Pax2/Aqp1/Cd44/Mmp9/Dpep1/Ccn2/Igf1/Rhbdf2/Serpina3n/Serpinb9b/Syk/Myc/Mefv/Fetub/Serping1/Psmb8/Tnf/Fas/Il6/Casp1/Casp8/Serpinb8/Card9/Bcl2l11/Serpini1/Efna1/Ccn1/Hgf/A2m/Ptgs2/Ltf/Nlrp3/Serpine1/Tnfrsf23/Ifi206/Acer2/Serpinf2/Thbs1/Slc22a2/Serpina12/Lyn/Fcmr/Cdkn2a/Plaur/Tnfsf15/S100a8/S100a9/Kng2/Rag1/Serpina3f/Serpinb5/Cst7/Serpinb6e/Nlrp1a/Ifi204/Ifi207/Nlr…	70
GO:0002367	cytokine production involved in immune response	42/1865	148/28943	1.17166e-16	6.16401e-15	3.48023e-15	Tbx21/Cd36/Hmox1/Slamf1/Il10/Arg1/Rsad2/Syk/Wnt5a/Litaf/Cd96/Tnf/Il6/Casp1/Il18rap/Il18r1/Il1r1/Slc11a1/Slamf9/Card9/Il1b/Il21/Il12a/Tlr2/Tnfrsf1b/Myd88/Nlrp3/Casp4/Twist1/Tlr4/Foxp3/Il25/Trem1/Gimap5/Bst2/Ifnb1/Ccr2/Ffar2/Scimp/Trim55/Lilrb4b/Lilrb4a	42
GO:0002532	production of molecular mediator involved in inflammatory response	34/1865	99/28943	1.51342e-16	7.89026e-15	4.45488e-15	Il17ra/Stat3/Lbp/Syk/Mefv/Apod/Cd96/Tnf/Cd6/Alox5/Il6/Il1r2/Card9/F2/Il4ra/Myd88/Pla2g3/Serpine1/Tlr4/Chil3/Nppa/Il17f/Lyn/Zc3h12a/Macir/Tlr6/Slamf8/Tarm1/Lep/Alox5ap/Chil4/Rab44/Lilrb4b/Lilrb4a	34
GO:0030099	myeloid cell differentiation	79/1865	445/28943	1.75981e-16	9.09286e-15	5.13387e-15	Clec2g/Pparg/Ccl3/Spi1/Stat3/Stat5a/Ccn4/Mef2c/Apc/Mpl/Epha2/Slc4a1/Kcnq1/Meis1/Id2/Fos/Irf4/Tnfsf11/Dab2/Myc/Hcls1/Runx1/Adgrf4/Tnf/Lox/Fas/Alas2/Adam8/Ccr1/Casp8/Ocstamp/Notch2/Tlr2/Ltbr/Casp3/Tgfbr2/Trib1/Lif/Pla2g3/Ccl5/Mitf/Sbno2/Isg15/Il5/Ifi206/Ccr7/Csf3/Lrrc17/Il25/Irf8/Lyn/Gimap5/Zfp36/Cd300lf/Ifnb1/Gpr171/Prkca/Cebpe/Jun/Rab7b/Junb/Cebpb/Pirb/Lep/Tnfrsf11b/Pilrb1/Hba-a2/Hba-a1/Evi2/Trim…	79
GO:0061041	regulation of wound healing	40/1865	137/28943	2.10044e-16	1.07569e-14	6.07338e-15	Alox12/Cd36/Ccn4/C1qtnf1/Plau/Pros1/Serping1/Smoc2/Tnfrsf12a/Tnf/Anxa1/Alox5/Ddr2/F2/Fga/Reg3g/F7/Plat/Anxa2/Fgg/Tspan8/Hpse/Ccl2/Fgf2/Serpine1/Serpinf2/Thbs1/Cxcr4/Plaur/Cldn4/S100a9/Plg/Kng2/Cldn19/Duox2/Myoz1/Ceacam1/Thbd/Insl3/Klkb1	40
GO:0071347	cellular response to interleukin-1	30/1865	79/28943	3.75886e-16	1.90812e-14	1.07733e-14	Ccl3/Ccl24/Mapk13/Ccl8/Irf1/Ccl6/Ccl4/Ccl9/Ccl11/Acod1/Il6/Il1r1/Il1r2/Fn1/Il1rn/Il1b/Zbp1/Mylk3/Ccl22/Ccl17/Adamts7/Myd88/Ccl5/Ccl12/Ccl7/Ccl2/Serpine1/Saa3/Zc3h12a/Cebpb	30
GO:0070555	response to interleukin-1	33/1865	96/28943	4.08241e-16	2.05434e-14	1.15989e-14	Ccl3/Ccl24/Mapk13/Ccl8/Irf1/Ccl6/Ccl4/Ccl9/Ccl11/Acod1/Anxa1/Il6/Il1r1/Il1r2/Fn1/Sele/Il1rn/Il1b/Zbp1/Mylk3/Ccl22/Ccl17/Adamts7/Myd88/Ccl5/Ccl12/Ccl7/Ccl2/Serpine1/Saa3/Zc3h12a/Prkca/Cebpb	33
GO:0006953	acute-phase response	22/1865	41/28943	4.17356e-16	2.0821e-14	1.17557e-14	Stat3/Trpv1/Lbp/Serpina3n/Itih4/Tnfsf11/Tnf/Il6/Fn1/Il1rn/F2/Il1b/Reg3g/Hp/Ptgs2/Ccl5/Serpinf2/Saa3/Ptges/Orm2/Saa1/Ccr5	22
GO:0010876	lipid localization	81/1865	470/28943	4.24862e-16	2.10143e-14	1.18648e-14	Pparg/Pon1/Cd36/Apoc2/Stat5a/Slc4a1/Kcnq1/Oc90/Lbp/C1qtnf1/Crhr1/Fabp7/Slc5a8/Igfbp3/Apob/Bdkrb2/Edn1/Syk/Tnfsf11/Dab2/Fitm1/Apod/Runx1/Soat2/C3/Tnf/Slc27a6/Anxa1/Msr1/Abcc2/Drd4/Nmb/Slc43a3/Il1b/Egf/Abca4/Plin2/Angptl3/Pla2g2e/Rbp7/Spp1/Slc10a6/Aqp8/Ces1f/Lipc/Anxa2/Stra6/Plscr2/Ptgs2/P2ry2/Tmem30b/Pla2g3/Wnk4/Lcat/Abca17/Eepd1/Sstr4/Atp8b1/Thbs1/Tspo/Zc3h12a/Apobr/Erfe/Ptges/Ffar2/Kcnn4/Abca15/…	81
GO:1902107	positive regulation of leukocyte differentiation	50/1865	210/28943	4.33293e-16	2.10711e-14	1.18969e-14	Ccl3/Stat5a/Il10/Ada/Irf1/Id2/Fos/Syk/Tnfsf11/Hcls1/Runx1/Wnt10b/Tnf/Anxa1/Adam8/Il6/Ccr1/Casp8/Ptprc/Ocstamp/Il21/Il12a/Notch2/Rhoh/Il4ra/Il2rg/Tgfbr2/Trib1/Nlrp3/Lif/Pla2g3/Ccl5/Nfkbiz/Il5/Ccr7/Hlx/Foxp3/Gimap5/Ccr2/Prkca/Jun/Rag1/Evi2/Runx3/Il4i1/Sox4/Cd101/Evi2b/Lilrb4b/Lilrb4a	50
GO:1903708	positive regulation of hemopoiesis	50/1865	210/28943	4.33293e-16	2.10711e-14	1.18969e-14	Ccl3/Stat5a/Il10/Ada/Irf1/Id2/Fos/Syk/Tnfsf11/Hcls1/Runx1/Wnt10b/Tnf/Anxa1/Adam8/Il6/Ccr1/Casp8/Ptprc/Ocstamp/Il21/Il12a/Notch2/Rhoh/Il4ra/Il2rg/Tgfbr2/Trib1/Nlrp3/Lif/Pla2g3/Ccl5/Nfkbiz/Il5/Ccr7/Hlx/Foxp3/Gimap5/Ccr2/Prkca/Jun/Rag1/Evi2/Runx3/Il4i1/Sox4/Cd101/Evi2b/Lilrb4b/Lilrb4a	50
GO:0042116	macrophage activation	34/1865	104/28943	8.37617e-16	4.03941e-14	2.28067e-14	Pparg/Mmp8/Trpv1/Ifi35/Lbp/Il10/Syk/Wnt5a/Tnf/Casp1/Il1rl1/Slc11a1/Tlr2/Ctsc/Il4ra/Pla2g3/Tmem106a/Wnk4/Sbno2/Cd84/Tlr4/Thbs1/Tlr1/Ifnb1/C5ar1/Tlr6/Jun/Bpi/Tafa3/Pla2g4a/Sphk1/Muc5b/Cst7/Ulbp1	34
GO:1903034	regulation of response to wounding	45/1865	177/28943	9.25896e-16	4.42823e-14	2.5002e-14	Alox12/Cd36/Ccn4/Il10/C1qtnf1/Fkbp1b/Plau/Pros1/Serping1/Smoc2/Tnfrsf12a/Tnf/Anxa1/Alox5/Ddr2/F2/Fga/Ocm/Reg3g/F7/Plat/Anxa2/Fgg/Tspan8/Hpse/Ccl2/Fgf2/Serpine1/Scarf1/Serpinf2/Thbs1/Cxcr4/Plaur/Cldn4/S100a9/Plg/Kng2/Cldn19/Duox2/Myoz1/Ceacam1/Thbd/Insl3/Cntf/Klkb1	45
GO:0032612	interleukin-1 production	37/1865	123/28943	9.58018e-16	4.5443e-14	2.56574e-14	Ccl3/Cd36/Stat3/Igf1/Wnt5a/Mefv/Tnf/Anxa1/Il6/Casp1/Casp8/Il1r2/Ifi211/Slamf9/Il1b/Tlr2/Ccn1/Myd88/Nlrp3/Casp4/Tmem106a/Ifi206/Ccr7/Tlr4/Zc3h12a/Tlr6/Ifi205/Sphk1/Gsdma3/Nlrp1a/Ifi204/Ifi207/Ceacam1/Nlrp12/Ccr5/Lilrb4b/Lilrb4a	37
GO:0002285	lymphocyte activation involved in immune response	51/1865	222/28943	1.06701e-15	5.02015e-14	2.8344e-14	Tbx21/Spi1/Stat6/Stat3/Ly9/Cd244a/Slamf6/Il10/Ada/Irf1/Irf4/Gadd45g/Cd180/Lcp1/Parp3/Anxa1/Il6/Cd28/Il18r1/Slc11a1/Ptprc/Apbb1ip/Il21/Notch2/Ung/Clec4e/Clec4d/Pglyrp1/Pagr1a/Il4ra/Itgal/Pou2af1/Eomes/Nlrp3/Nfkbiz/Icam1/Ccr7/Tlr4/Stx11/Hlx/Foxp3/Exo1/Clcf1/Irf8/Zc3h12a/Ifnb1/Ccr2/Lgals3/Bcl3/Lgals1/Lilrb4a	51
GO:0032722	positive regulation of chemokine production	30/1865	83/28943	1.83161e-15	8.548e-14	4.82624e-14	Aire/Il17ra/Mcoln2/Lbp/Syk/Wnt5a/Eif2ak2/Tnf/Il6/Il1rl1/Card9/Il1b/Tlr2/Ccn1/Il4ra/Myd88/Oas3/P2ry2/Ccl5/Twist1/Cd84/Tlr4/Chil3/Il17f/Ffar2/Oas1a/Ticam2/Chil4/Oas1g/Oas1e	30
GO:0032731	positive regulation of interleukin-1 beta production	26/1865	62/28943	2.00059e-15	9.26194e-14	5.22934e-14	Ccl3/Cd36/Stat3/Wnt5a/Mefv/Tnf/Il6/Casp1/Casp8/Ifi211/Tlr2/Ccn1/Myd88/Nlrp3/Casp4/Tmem106a/Ifi206/Ccr7/Tlr4/Tlr6/Ifi205/Gsdma3/Nlrp1a/Ifi204/Ifi207/Ccr5	26
GO:0002704	negative regulation of leukocyte mediated immunity	29/1865	78/28943	2.25316e-15	1.03484e-13	5.84277e-14	Tbx21/Spi1/Hmox1/Slamf1/Arg1/Serpinb9b/Cd96/Parp3/Ptprc/C4bp/Cr2/Fcgr2b/Klrd1/Il13ra2/Tap1/Cd84/Foxp3/Il20rb/Bst2/Ifnb1/Ccr2/Klre1/Sh2d1b2/Il4i1/Ceacam1/Clec4g/Klrb1b/Lilrb4b/Lilrb4a	29
GO:0070374	positive regulation of ERK1 and ERK2 cascade	51/1865	227/28943	2.80723e-15	1.27917e-13	7.22225e-14	Gcg/Ccl3/Cd36/Ccl24/Cd44/Ccl8/Slamf1/Ccl6/Ccl4/Ccl9/Ccn2/Igf1/Flt4/Ccl11/Tnfsf11/C3/Il6/Ccr1/Ptprc/Ddr2/Card9/Il1b/Notch2/Tlr2/Fga/Egf/Glipr2/Gpnmb/Npy/Fgf21/Ccl22/Ccl17/Fgg/Ccl5/Ccl12/Ccl7/Ccl2/Sstr4/Fgf2/Icam1/Serpinf2/Akap12/Tlr4/Npnt/Cxcr4/P2ry6/Prkca/Jun/Scimp/Cxcl17/Alkal1	51
GO:0060759	regulation of response to cytokine stimulus	40/1865	147/28943	3.008e-15	1.35994e-13	7.6783e-14	Pparg/Arg1/Edn1/Syk/Wnt5a/Parp9/Irf7/Il6/Casp1/Il1r1/Il1r2/Ptprc/Ccdc3/Ifih1/Il1rn/Zbp1/Tlr2/Gfi1/Tnfrsf1a/Hpx/Oas3/Casp4/Parp14/Isg15/Tlr4/Cxcr4/Irgm1/Cd300lf/Mmp12/Otop1/Oas1a/Txk/Ticam2/Sphk1/Oas1g/Oas1e/Nlrc5/Igtp/Naip6/Naip2	40
GO:0032611	interleukin-1 beta production	33/1865	102/28943	3.13571e-15	1.40669e-13	7.94226e-14	Ccl3/Cd36/Stat3/Igf1/Wnt5a/Mefv/Tnf/Il6/Casp1/Casp8/Ifi211/Slamf9/Il1b/Tlr2/Ccn1/Myd88/Nlrp3/Casp4/Tmem106a/Ifi206/Ccr7/Tlr4/Zc3h12a/Tlr6/Ifi205/Sphk1/Gsdma3/Nlrp1a/Ifi204/Ifi207/Ccr5/Lilrb4b/Lilrb4a	33
GO:0002673	regulation of acute inflammatory response	24/1865	54/28943	4.84304e-15	2.1559e-13	1.21723e-13	Pparg/Fcgr1/Tnfsf11/C3/Tnf/Dnase1l3/Adam8/Il6/Fcgr2b/Il1b/Npy/Ptgs2/Nlrp3/Ccl5/Hpse/Ccr7/Il20rb/C2cd4a/Ptges/Ffar2/Fcgr3/Alox5ap/Ccr5/C2cd4b	24
GO:0070302	regulation of stress-activated protein kinase signaling cascade	48/1865	207/28943	5.01638e-15	2.21602e-13	1.25117e-13	Spi1/Mmp8/Met/Gadd45b/Slamf1/Ccn2/Flt4/Sfrp4/Gadd45g/Map3k1/Wnt5a/Tnfsf11/Dab2/Igfbp6/Eif2ak2/Dusp1/Tnf/Fas/Traf5/Fcgr2b/Traf1/Card9/Il1b/Hgf/Wnt16/Ltbr/Nox1/Myd88/Mdfi/Eda2r/Mid1/Gadd45a/Tnfrsf23/Serpinf2/Tlr4/Nppa/Lyn/Zc3h12a/Dact1/Klhl31/Ccr2/Gdf6/Ezr/Scimp/Lep/Sphk1/Naip6/Naip2	48
GO:0046632	alpha-beta T cell differentiation	37/1865	129/28943	5.22285e-15	2.28974e-13	1.2928e-13	Tbx21/Stat6/Stat3/Ly9/Slamf6/Ada/Irf1/Itk/Rsad2/Irf4/Gadd45g/Syk/Runx1/Anxa1/Il6/Il18r1/Il21/Tnfsf8/Il4ra/Il2rg/Tgfbr2/Eomes/Nlrp3/Nfkbiz/Ccr7/Prdm1/Hlx/Foxp3/Zc3h12a/Gimap5/Ccr2/Bcl3/Txk/Runx3/Psmb11/Lilrb4b/Lilrb4a	37
GO:0050764	regulation of phagocytosis	36/1865	123/28943	6.05539e-15	2.63478e-13	1.48761e-13	Pparg/Cd36/Cyba/Itga2/Fcgr1/Lbp/Syk/Masp1/Pros1/C3/Tnf/Mbl2/Slc11a1/Ptprc/Fcgr2b/Il1b/Ptx3/Tlr2/Fgr/Siglece/Il2rg/Ccl2/Tulp1/Tgm2/Ccr7/Colec10/Cd300lf/Fcgr3/Sphk1/Cd209b/C4b/Sirpb1c/Gm5150/Gm9733/Sirpb1b/Sirpb1a	36
GO:0051250	negative regulation of lymphocyte activation	43/1865	171/28943	6.12409e-15	2.64478e-13	1.49326e-13	Tbx21/Cd44/Pdcd1lg2/Il10/Irf1/Arg1/Id2/Samsn1/Cd86/Runx1/Parp3/Anxa1/Fas/Ctla4/Fcgr2b/Fgr/Gpnmb/Pglyrp1/Il4ra/Btk/Casp3/Hlx/Foxp3/Zc3h12d/Lyn/Zc3h12a/Gimap5/Vsig4/Il20rb/Cdkn2a/Ifnb1/Lgals3/Tarm1/Pde5a/Cebpb/Runx3/Il4i1/Ceacam1/Clec4g/Slfn1/Lrrc32/Lilrb4b/Lilrb4a	43
GO:0032652	regulation of interleukin-1 production	35/1865	117/28943	6.86679e-15	2.94356e-13	1.66195e-13	Ccl3/Cd36/Stat3/Igf1/Wnt5a/Mefv/Tnf/Anxa1/Il6/Casp1/Casp8/Il1r2/Ifi211/Tlr2/Ccn1/Myd88/Nlrp3/Casp4/Tmem106a/Ifi206/Ccr7/Tlr4/Zc3h12a/Tlr6/Ifi205/Sphk1/Gsdma3/Nlrp1a/Ifi204/Ifi207/Ceacam1/Nlrp12/Ccr5/Lilrb4b/Lilrb4a	35
GO:0045637	regulation of myeloid cell differentiation	50/1865	226/28943	1.00374e-14	4.27106e-13	2.41146e-13	Clec2g/Ccl3/Spi1/Stat3/Stat5a/Mef2c/Apc/Mpl/Meis1/Id2/Fos/Tnfsf11/Myc/Hcls1/Runx1/Tnf/Lox/Fas/Adam8/Ccr1/Casp8/Ocstamp/Notch2/Trib1/Lif/Pla2g3/Ccl5/Mitf/Isg15/Il5/Csf3/Lrrc17/Lyn/Zfp36/Ifnb1/Gpr171/Prkca/Jun/Rab7b/Cebpb/Lep/Tnfrsf11b/Pilrb1/Evi2/Ceacam1/Mafb/Cd101/Evi2b/Lilrb4b/Lilrb4a	50
GO:0032872	regulation of stress-activated MAPK cascade	47/1865	204/28943	1.2494e-14	5.27758e-13	2.97975e-13	Spi1/Mmp8/Met/Gadd45b/Slamf1/Ccn2/Flt4/Sfrp4/Gadd45g/Map3k1/Wnt5a/Tnfsf11/Dab2/Igfbp6/Eif2ak2/Dusp1/Tnf/Fas/Traf5/Fcgr2b/Traf1/Card9/Il1b/Hgf/Wnt16/Ltbr/Nox1/Myd88/Mdfi/Eda2r/Mid1/Gadd45a/Tnfrsf23/Serpinf2/Tlr4/Nppa/Zc3h12a/Dact1/Klhl31/Ccr2/Gdf6/Ezr/Scimp/Lep/Sphk1/Naip6/Naip2	47
GO:0002687	positive regulation of leukocyte migration	41/1865	160/28943	1.29662e-14	5.43737e-13	3.06996e-13	Spi1/Ccl24/Tnfsf14/Slamf1/Itga2/Lbp/Mmp9/Pecam1/Edn1/Thbs4/Wnt5a/Adam8/Ccr1/Il1r1/Cxcr2/Selp/Sell/Sele/Il1b/Il12a/Tlr2/Lyve1/Vegfd/F7/Rac2/Cxcl10/Ccl5/Ccl12/Ccl7/Ccl2/Prss56/Icam1/Serpine1/Ccr7/Thbs1/C3ar1/Trem1/Ccr2/C5ar1/Lgals3/Cxcl17	41
GO:0050792	regulation of viral process	43/1865	175/28943	1.48413e-14	6.17888e-13	3.48862e-13	Tmprss2/Apobec3/Slpi/Rsad2/Map3k1/Eif2ak2/Tnf/Fam111a/Mbl2/Ifitm1/Ifitm3/Ifih1/Ptx3/Oasl2/Trim30a/Ltf/Oas3/Ccl5/Isg15/Ifi206/Isg20/Oasl1/Zfp36/Cxcr4/Pabpc6/Bst2/Ifnb1/Ch25h/Trim30b/Oas1a/Hmga2/Trim30d/Ifitm6/Ifitm2/Trim38/Rnasel/Oas1g/Oas1e/Lgals1/Trim10/Ifi204/Ifi207/Clec4g	43
GO:0006820	anion transport	81/1865	500/28943	1.5121e-14	6.25038e-13	3.529e-13	Slc1a5/Cd36/Trh/Trpv1/Clcnkb/Slc4a1/Slc44a4/Clic1/Slc1a7/Kcnq1/Slc47a1/Oc90/Ace2/Ros1/Arg1/Slc5a8/Slc16a7/Slc36a2/Gfap/Bdkrb2/Sfrp4/Edn1/Syk/Tnfsf11/Myc/Grm2/Slc17a9/Anxa1/Abcc2/Slc6a20b/Drd4/Nmb/Slco5a1/Slc11a1/Nmur1/Il1rn/Il1b/Clca3a2/Pla2g2e/Slc10a6/Slc6a12/Aqp8/Ces1f/Car7/Slc37a2/Ptgs2/Folr2/P2ry2/Clcnka/Pla2g3/Wnk4/Slc17a3/Slc26a8/Sstr4/Slc16a9/Atp8b1/Slc26a7/Slc22a2/Tspo/Slc26a9/Lrrc8e/Cldn…	81
GO:0070665	positive regulation of leukocyte proliferation	42/1865	168/28943	1.57049e-14	6.44568e-13	3.63926e-13	Il12rb1/Stat5a/Cd244a/Mef2c/Mpl/Slc4a1/Slamf1/Pdcd1lg2/Ada/Il12rb2/Igf1/Syk/Cd86/Cdkn1a/Btnl2/Anxa1/Cd6/Il6/Cd28/Ptprc/Il1b/Ocstamp/Il21/Il12a/Bst1/Itgal/Tgfbr2/Myd88/Rac2/Ccl5/Il5/Ccr7/Tlr4/Igfbp2/Foxp3/Clcf1/Lyn/Ccr2/Lep/Tnfrsf13c/Csf2rb/Csf2rb2	42
GO:0070304	positive regulation of stress-activated protein kinase signaling cascade	38/1865	140/28943	1.61042e-14	6.56302e-13	3.70551e-13	Spi1/Mmp8/Met/Gadd45b/Slamf1/Ccn2/Flt4/Gadd45g/Map3k1/Wnt5a/Tnfsf11/Dab2/Igfbp6/Eif2ak2/Tnf/Traf5/Fcgr2b/Traf1/Card9/Il1b/Wnt16/Ltbr/Nox1/Myd88/Eda2r/Mid1/Gadd45a/Serpinf2/Tlr4/Lyn/Zc3h12a/Ccr2/Gdf6/Scimp/Lep/Sphk1/Naip6/Naip2	38
GO:0006869	lipid transport	72/1865	419/28943	2.15692e-14	8.72874e-13	4.92829e-13	Pparg/Pon1/Cd36/Apoc2/Slc4a1/Kcnq1/Oc90/Lbp/C1qtnf1/Crhr1/Fabp7/Slc5a8/Igfbp3/Apob/Bdkrb2/Edn1/Syk/Tnfsf11/Dab2/Apod/Runx1/Soat2/Slc27a6/Anxa1/Msr1/Abcc2/Drd4/Nmb/Slc43a3/Il1b/Egf/Abca4/Plin2/Pla2g2e/Rbp7/Spp1/Slc10a6/Aqp8/Ces1f/Lipc/Anxa2/Stra6/Plscr2/Ptgs2/P2ry2/Tmem30b/Pla2g3/Wnk4/Lcat/Abca17/Eepd1/Sstr4/Atp8b1/Thbs1/Tspo/Apobr/Erfe/Ptges/Kcnn4/Abca15/Pla2g4a/Ces1g/Ces1c/Lep/Atp8b4/Ren1/Ces1a/…	72
GO:0032651	regulation of interleukin-1 beta production	31/1865	96/28943	2.28109e-14	9.16714e-13	5.17581e-13	Ccl3/Cd36/Stat3/Igf1/Wnt5a/Mefv/Tnf/Il6/Casp1/Casp8/Ifi211/Tlr2/Ccn1/Myd88/Nlrp3/Casp4/Tmem106a/Ifi206/Ccr7/Tlr4/Zc3h12a/Tlr6/Ifi205/Sphk1/Gsdma3/Nlrp1a/Ifi204/Ifi207/Ccr5/Lilrb4b/Lilrb4a	31
GO:0048659	smooth muscle cell proliferation	45/1865	192/28943	2.34186e-14	9.34643e-13	5.27704e-13	Alox12/Pparg/Dbh/Ccn4/Hmox1/Mef2c/Cyba/Vipr2/Ace2/Itga2/Il10/Mmp9/Vip/Igf1/Igfbp3/Id2/Edn1/Myc/Apod/Adamts1/Cdkn1a/Tnf/Drd4/Il6/Ddr2/Il12a/Npr1/Ereg/Nox1/Tgfbr2/Ptgs2/Trib1/Myd88/Ccl5/Fgf2/Ccn3/Serpinf2/Tlr4/Thbs1/C3ar1/Ptgir/S1pr2/P2ry6/Prkca/Jun	45
GO:0050920	regulation of chemotaxis	50/1865	231/28943	2.5032e-14	9.92192e-13	5.60197e-13	Spi1/Tnfsf14/Met/Slamf1/Itga2/Lbp/Edn1/Thbs4/Fezf2/Wnt5a/Smoc2/Dusp1/Ccr1/Cxcr2/Fn1/Sell/Il1b/Il12a/Artn/Bst1/Ocm/Fgf16/Vegfd/F7/Angpt2/Rac2/Cxcl10/Tbr1/Ccl5/Ccl12/Ccl7/Ccl2/Prss56/Fgf2/Ccn3/Serpine1/Ccr7/Thbs1/C3ar1/Lyn/Trem1/Cxcr4/Ccr4/Ccr2/C5ar1/Cxcr3/Prkca/Slamf8/Cxcl17/Grem1	50
GO:0002705	positive regulation of leukocyte mediated immunity	44/1865	185/28943	2.58999e-14	1.01272e-12	5.71788e-13	Itgb2/Tbx21/Spi1/Stat6/Stat5a/Slamf6/Slamf1/Fcgr1/H2-M2/Arg1/Rsad2/C3/Tnf/Il6/Cd28/Il18rap/Il18r1/Il1r1/Ptprc/Il1b/Il21/Il12a/Cxcl1/Klrk1/Klrd1/Pagr1a/Hpx/Nlrp3/Vav1/Ccl2/H2-Q4/Azgp1/Foxp3/Pvr/Clcf1/Gimap5/Klri2/Klre1/Cd177/Scimp/Fcgr3/H2-Q10/Sh2d1b2/Ulbp1	44
GO:0048660	regulation of smooth muscle cell proliferation	44/1865	185/28943	2.58999e-14	1.01272e-12	5.71788e-13	Alox12/Pparg/Dbh/Ccn4/Hmox1/Mef2c/Cyba/Vipr2/Ace2/Itga2/Il10/Mmp9/Vip/Igf1/Igfbp3/Id2/Edn1/Myc/Apod/Adamts1/Cdkn1a/Tnf/Drd4/Il6/Ddr2/Il12a/Npr1/Ereg/Nox1/Tgfbr2/Ptgs2/Trib1/Myd88/Ccl5/Fgf2/Serpinf2/Tlr4/Thbs1/C3ar1/Ptgir/S1pr2/P2ry6/Prkca/Jun	44
GO:0072676	lymphocyte migration	33/1865	109/28943	2.74343e-14	1.06552e-12	6.01597e-13	Aire/Ccl3/Tbx21/Ccl24/Tnfsf14/Ccl8/Cxcl16/Ccl6/Ccl4/Ccl9/Myo1g/Ccl11/Wnt5a/Ripk3/Apod/Cd200r1/Adam8/Artn/Itgal/Msn/Ccl22/Ccl17/Cxcl10/Ccl5/Ccl12/Ccl7/Ccl2/Icam1/Ccr7/Ccr2/Cxcr3/Ch25h/2610528A11Rik	33
GO:0050766	positive regulation of phagocytosis	30/1865	91/28943	3.18752e-14	1.22422e-12	6.91202e-13	Pparg/Cd36/Cyba/Itga2/Fcgr1/Lbp/Masp1/Pros1/C3/Tnf/Mbl2/Slc11a1/Ptprc/Fcgr2b/Il1b/Ptx3/Il2rg/Ccl2/Tulp1/Ccr7/Colec10/Cd300lf/Fcgr3/Cd209b/C4b/Sirpb1c/Gm5150/Gm9733/Sirpb1b/Sirpb1a	30
GO:0001906	cell killing	55/1865	273/28943	3.19436e-14	1.22422e-12	6.91202e-13	Spi1/Stat5a/Ccl8/Slamf6/Cd5l/Fcgr1/H2-M2/Arg1/Serpinb9b/Syk/Ripk3/C3/Dnase1l3/Il18rap/Ptprc/F2/Bcl2l11/Il21/Il12a/Cxcl5/Ppbp/Cxcl1/Cxcl9/Klrk1/Klrd1/Pglyrp1/Ctsc/Ccl22/Ccl17/Ltf/Myd88/Vav1/Cxcl10/Ccl12/Ccl2/H2-Q4/Azgp1/Tap1/Stx11/Pvr/Trem1/Gimap5/Klri2/Klre1/Lgals3/Lep/Fcgr3/Kng2/H2-Q10/Lyz2/Sh2d1b2/Ceacam1/Ccl28/Klrb1b/Ulbp1	55
GO:0050678	regulation of epithelial cell proliferation	74/1865	442/28943	3.75066e-14	1.42797e-12	8.06237e-13	Cdh1/Pparg/Dbh/Stat3/Stat5a/Pax2/Ccl24/Hmox1/Mef2c/Apc/Cyba/Fut1/Aldh1a2/Il10/Vip/Ptprk/Arg1/Igf1/Flt4/Vash1/Prl/Thbs4/Plau/Wnt5a/Dab2/Tgm1/Osr2/Myc/Vdr/Slurp1/Wnt10b/Rgn/Tnf/Alox5/Il6/Eya1/Pax6/Dll4/Il12a/Notch2/Egf/Reg3g/Nupr1/Vegfd/Bmp5/Ccl5/Ccl12/Ccl2/Ccr3/Twist1/Lrg1/Fgf2/Ovol2/Gdf5/Runx2/Hlx/Thbs1/Pkhd1/Cdkn2a/Foxe3/Zfp36/Jaml/Mmp12/Cxcr3/Prkca/Six1/Jun/Hmga2/Lep/Cdh3/Serpinb5/Runx3/Ceacam1…	74
GO:0001959	regulation of cytokine-mediated signaling pathway	37/1865	137/28943	4.22321e-14	1.59324e-12	8.99552e-13	Pparg/Arg1/Edn1/Syk/Wnt5a/Parp9/Irf7/Il6/Casp1/Il1r1/Il1r2/Ptprc/Ccdc3/Il1rn/Zbp1/Gfi1/Tnfrsf1a/Hpx/Oas3/Casp4/Parp14/Isg15/Cxcr4/Irgm1/Cd300lf/Mmp12/Otop1/Oas1a/Txk/Ticam2/Sphk1/Oas1g/Oas1e/Nlrc5/Igtp/Naip6/Naip2	37
GO:0045861	negative regulation of proteolysis	65/1865	361/28943	4.23983e-14	1.59324e-12	8.99552e-13	Cdh1/Timp1/Pax2/Aqp1/Cd44/Acp4/Il10/Slpi/Mmp9/Dpep1/Igf1/Serpina3n/Serpinb9b/Plau/Itih4/Fetub/Serping1/Tnf/Col7a1/Il6/Il1r2/Serpinb8/F2/Cst12/Serpini1/Efna1/Hgf/Tfpi2/A2m/Plat/Ngp/Ptgs2/Ltf/Itih2/Serpine1/Ifi206/Serpinf2/Ttc36/Thbs1/Serpina12/Fcmr/Ctla2a/Cdkn2a/Plaur/Cstl1/Stfa2l1/Kng2/Rag1/Serpina3f/Serpinb5/Pi15/Cst7/Serpinb6e/Ifi204/Ifi207/Spink13/Klhl40/Naip6/Naip2/Serpina3m/Serpina3i/Cstdc4/…	65
GO:0050921	positive regulation of chemotaxis	39/1865	151/28943	4.3097e-14	1.59873e-12	9.02652e-13	Spi1/Tnfsf14/Met/Slamf1/Itga2/Lbp/Edn1/Thbs4/Wnt5a/Smoc2/Ccr1/Cxcr2/Fn1/Sell/Il1b/Il12a/Artn/Fgf16/Vegfd/F7/Rac2/Cxcl10/Ccl5/Ccl7/Ccl2/Prss56/Fgf2/Serpine1/Ccr7/Thbs1/C3ar1/Trem1/Cxcr4/Ccr4/Ccr2/C5ar1/Cxcr3/Prkca/Cxcl17	39
GO:1903900	regulation of viral life cycle	39/1865	151/28943	4.3097e-14	1.59873e-12	9.02652e-13	Tmprss2/Apobec3/Slpi/Rsad2/Eif2ak2/Tnf/Fam111a/Ifitm1/Ifitm3/Ifih1/Ptx3/Oasl2/Trim30a/Ltf/Oas3/Ccl5/Isg15/Ifi206/Isg20/Oasl1/Pabpc6/Bst2/Ifnb1/Ch25h/Trim30b/Oas1a/Hmga2/Trim30d/Ifitm6/Ifitm2/Trim38/Rnasel/Oas1g/Oas1e/Lgals1/Trim10/Ifi204/Ifi207/Clec4g	39
GO:0032874	positive regulation of stress-activated MAPK cascade	37/1865	138/28943	5.41575e-14	1.99624e-12	1.12709e-12	Spi1/Mmp8/Met/Gadd45b/Slamf1/Ccn2/Flt4/Gadd45g/Map3k1/Wnt5a/Tnfsf11/Dab2/Igfbp6/Eif2ak2/Tnf/Traf5/Fcgr2b/Traf1/Card9/Il1b/Wnt16/Ltbr/Nox1/Myd88/Eda2r/Mid1/Gadd45a/Serpinf2/Tlr4/Zc3h12a/Ccr2/Gdf6/Scimp/Lep/Sphk1/Naip6/Naip2	37
GO:0048247	lymphocyte chemotaxis	23/1865	54/28943	5.54312e-14	2.03026e-12	1.14629e-12	Ccl3/Ccl24/Tnfsf14/Ccl8/Cxcl16/Ccl6/Ccl4/Ccl9/Ccl11/Wnt5a/Adam8/Ccl22/Ccl17/Cxcl10/Ccl5/Ccl12/Ccl7/Ccl2/Ccr7/Ccr2/Cxcr3/Ch25h/2610528A11Rik	23
GO:0002832	negative regulation of response to biotic stimulus	34/1865	118/28943	5.67159e-14	2.06424e-12	1.16548e-12	Pparg/Arg1/Serpinb9b/Acod1/Cd96/Serping1/Ccr1/A2m/Klrd1/Ltf/Trib1/Oas3/Rnf125/Parp14/Isg15/Tap1/Ifi206/Foxp3/Vsig4/Mmp12/Klre1/Otop1/Oas1a/Slamf8/Trim38/Oas1g/Oas1e/Ifi204/Ifi207/Sh2d1b2/Il4i1/Nlrc5/Ceacam1/Klrb1b	34
GO:0051403	stress-activated MAPK cascade	51/1865	244/28943	5.98967e-14	2.16639e-12	1.22315e-12	Spi1/Mapk13/Mmp8/Met/Gadd45b/Slamf1/Ccn2/Flt4/Sfrp4/Gadd45g/Map3k1/Wnt5a/Tnfsf11/Dab2/Igfbp6/Eif2ak2/Dusp1/Tnf/Fas/Traf5/Fcgr2b/Traf1/Card9/Il1b/Hgf/Wnt16/Ltbr/Nox1/Trib1/Myd88/Mdfi/Eda2r/Mid1/Gadd45a/Tnfrsf23/Serpinf2/Tlr4/Nppa/Zc3h12a/Dact1/Zfp36/Klhl31/Ccr2/Gdf6/Ezr/Scimp/Lep/Sphk1/Cdc42ep5/Naip6/Naip2	51
GO:0010466	negative regulation of peptidase activity	53/1865	262/28943	7.8447e-14	2.81971e-12	1.59202e-12	Timp1/Pax2/Aqp1/Cd44/Slpi/Mmp9/Dpep1/Igf1/Serpina3n/Serpinb9b/Itih4/Fetub/Serping1/Tnf/Col7a1/Il6/Serpinb8/Cst12/Serpini1/Hgf/Tfpi2/A2m/Ngp/Ptgs2/Ltf/Itih2/Serpine1/Ifi206/Serpinf2/Thbs1/Serpina12/Fcmr/Plaur/Cstl1/Stfa2l1/Kng2/Rag1/Serpina3f/Serpinb5/Pi15/Cst7/Serpinb6e/Ifi204/Ifi207/Spink13/Naip6/Naip2/Serpina3m/Serpina3i/Cstdc4/Hspa1b/Serpine3/Bcl2a1d	53
GO:0002688	regulation of leukocyte chemotaxis	35/1865	126/28943	8.15553e-14	2.87914e-12	1.62558e-12	Spi1/Tnfsf14/Slamf1/Lbp/Edn1/Thbs4/Wnt5a/Dusp1/Ccr1/Cxcr2/Sell/Il1b/Il12a/Bst1/Vegfd/F7/Rac2/Cxcl10/Ccl5/Ccl12/Ccl7/Ccl2/Prss56/Ccn3/Serpine1/Ccr7/Thbs1/C3ar1/Lyn/Trem1/Ccr2/C5ar1/Slamf8/Cxcl17/Grem1	35
GO:0002718	regulation of cytokine production involved in immune response	35/1865	126/28943	8.15553e-14	2.87914e-12	1.62558e-12	Tbx21/Cd36/Hmox1/Slamf1/Il10/Arg1/Rsad2/Syk/Wnt5a/Litaf/Cd96/Tnf/Il6/Casp1/Il18r1/Il1r1/Card9/Il1b/Il21/Tlr2/Tnfrsf1b/Myd88/Nlrp3/Casp4/Twist1/Tlr4/Foxp3/Gimap5/Bst2/Ifnb1/Ccr2/Ffar2/Scimp/Lilrb4b/Lilrb4a	35
GO:0031098	stress-activated protein kinase signaling cascade	52/1865	254/28943	8.15932e-14	2.87914e-12	1.62558e-12	Spi1/Mapk13/Mmp8/Met/Gadd45b/Slamf1/Ccn2/Flt4/Sfrp4/Gadd45g/Map3k1/Wnt5a/Tnfsf11/Dab2/Igfbp6/Eif2ak2/Dusp1/Tnf/Fas/Traf5/Fcgr2b/Traf1/Card9/Il1b/Hgf/Wnt16/Ltbr/Nox1/Trib1/Myd88/Mdfi/Eda2r/Mid1/Gadd45a/Tnfrsf23/Serpinf2/Tlr4/Nppa/Lyn/Zc3h12a/Dact1/Zfp36/Klhl31/Ccr2/Gdf6/Ezr/Scimp/Lep/Sphk1/Cdc42ep5/Naip6/Naip2	52
GO:0002456	T cell mediated immunity	38/1865	148/28943	1.11441e-13	3.90854e-12	2.20678e-12	Aire/Tbx21/Slamf1/H2-M2/Arg1/Myo1g/Rsad2/Serpinb9b/Ripk3/Il6/Il18rap/Il18r1/Il1r1/Slc11a1/Ptprc/Il1b/Il12a/Tnfrsf1b/Klrd1/Ctsc/Was/Nlrp3/H2-Q4/Azgp1/Icam1/Stx11/Foxp3/Pvr/Il25/Il20rb/Ifnb1/Ccr2/Treml4/H2-Q10/Il4i1/Clec4g/Lilrb4b/Lilrb4a	38
GO:0045069	regulation of viral genome replication	30/1865	95/28943	1.16399e-13	4.05785e-12	2.29108e-12	Apobec3/Slpi/Rsad2/Eif2ak2/Tnf/Fam111a/Ifitm1/Ifitm3/Ifih1/Oasl2/Ltf/Oas3/Ccl5/Isg15/Ifi206/Isg20/Oasl1/Pabpc6/Bst2/Ifnb1/Oas1a/Hmga2/Ifitm6/Ifitm2/Trim38/Rnasel/Oas1g/Oas1e/Ifi204/Ifi207	30
GO:0032755	positive regulation of interleukin-6 production	32/1865	108/28943	1.31368e-13	4.55179e-12	2.56996e-12	Il17ra/Cd36/Stat3/Mapk13/Mmp8/Cyba/Lbp/Syk/Wnt5a/Tnf/Il6/Ifih1/Card9/Il1b/Tlr2/Ccn1/Ereg/Vegfd/Pou2af1/Myd88/Tmem106a/Twist1/Tlr4/Il17f/Il36g/Tlr1/Tlr6/Rab7b/Ticam2/Scimp/Lep/Ccr5	32
GO:0031663	lipopolysaccharide-mediated signaling pathway	24/1865	61/28943	1.32141e-13	4.55179e-12	2.56996e-12	Spi1/Lbp/Ly86/Cd180/Acod1/Tnf/Cd6/Ly96/Il1b/Trim30a/Ltf/Trib1/Myd88/Ccl5/Ccl12/Ccl2/Cd84/Tlr4/Lyn/Prkca/Cd14/Bpi/Scimp/Trim30d	24
GO:0033002	muscle cell proliferation	53/1865	266/28943	1.48792e-13	5.09502e-12	2.87667e-12	Alox12/Pparg/Dbh/Stat3/Ccn4/Hmox1/Mef2c/Apc/Cyba/Vipr2/Ace2/Itga2/Il10/Mmp9/Vip/Hey2/Igf1/Meis1/Igfbp3/Id2/Edn1/Myc/Apod/Adamts1/Cdkn1a/Tnf/Drd4/Il6/Ddr2/Il12a/Npr1/Hgf/Ereg/Nox1/Tgfbr2/Ptgs2/Trib1/Myd88/Ccl5/Fgf2/Ccn3/Serpinf2/Tlr4/Thbs1/C3ar1/Ptgir/S1pr2/Dipk2a/P2ry6/Foxc1/Prkca/Six1/Jun	53
GO:0007204	positive regulation of cytosolic calcium ion concentration	49/1865	234/28943	1.72304e-13	5.86543e-12	3.31165e-12	Cd52/Ccl3/Cd36/Trpv1/Gnat2/C1qtnf1/Crhr1/Fkbp1b/Bdkrb2/Edn1/Gpr65/Nmb/Ccr1/Cxcr2/Gpr35/Adra1d/Il1b/Uts2/Cxcl3/Cxcl1/Ccr9/Gipr/Adm/P2ry2/Gpr33/Ccr3/Lpar3/Ccr7/C3ar1/Ptgir/Gimap5/Cxcr4/Ccr4/Cxcr1/Ccr2/C5ar1/Cxcr3/P2ry10/Fpr2/Cxcl2/Cxcl17/Kng2/Xcr1/Chrna10/Gm5127/Ccl28/Ccr5/Trpc2/Kiss1	49
GO:0006909	phagocytosis	67/1865	390/28943	1.74927e-13	5.91989e-12	3.3424e-12	Itgb2/Pparg/Cd36/Psg17/Cyba/Met/Slamf1/Itga2/Fcgr1/Lbp/Myo1g/Pecam1/Syk/Anxa11/Masp1/Pros1/Psg29/C3/Tnf/Anxa1/Mbl2/Msr1/Slc11a1/Ptprc/C4bp/Fcgr2b/Il1b/Ptx3/Tlr2/Fgr/Rhoh/Siglece/Itgal/Il2rg/Rab20/Myd88/Rac2/Vav1/Ccl2/Tulp1/Tgm2/Ccr7/Colec10/Tlr4/Thbs1/Irf8/BC053393/Cd300lf/P2ry6/Ccr2/Treml4/Cebpe/Rab7b/Timd4/Ticam2/Lep/Fcgr3/Sphk1/Cd209b/Ncf4/C4b/Sirpb1c/Gm5150/Gm9733/Srpx/Sirpb1b/Sirpb1a	67
GO:0002761	regulation of myeloid leukocyte differentiation	37/1865	143/28943	1.80711e-13	6.08009e-12	3.43285e-12	Clec2g/Ccl3/Stat5a/Apc/Id2/Fos/Tnfsf11/Myc/Hcls1/Runx1/Tnf/Adam8/Ccr1/Casp8/Ocstamp/Notch2/Trib1/Lif/Pla2g3/Ccl5/Mitf/Il5/Lrrc17/Lyn/Ifnb1/Prkca/Jun/Cebpb/Tnfrsf11b/Pilrb1/Evi2/Ceacam1/Mafb/Cd101/Evi2b/Lilrb4b/Lilrb4a	37
GO:1900046	regulation of hemostasis	26/1865	73/28943	2.04352e-13	6.83575e-12	3.8595e-12	Alox12/Cd36/C1qtnf1/Plau/Pros1/Serping1/F2/Fga/F7/Plat/Comp/Anxa2/Fgg/Tspan8/Hpse/Serpine1/Serpinf2/Tph1/Thbs1/Plaur/S100a9/Plg/Kng2/Ceacam1/Thbd/Klkb1	26
GO:0018108	peptidyl-tyrosine phosphorylation	59/1865	320/28943	2.19705e-13	7.30707e-12	4.12561e-12	Itgb2/Il12rb1/Cd36/Stat5a/Il11/Cd44/Hnf4a/Il12rb2/Irf1/Ros1/Igf1/Flt4/Gh/Pecam1/Syk/Thbs4/Hcls1/Samsn1/Parp9/Clec4n/Il6/Ptprc/Ddr2/Il21/Il12a/Efna1/Egf/Hgf/Fgr/Bst1/Ereg/Areg/Tnfrsf1a/Mvp/Hpx/Btk/Lif/Parp14/Ccl5/Il5/Icam1/Csf3/Tlr4/Clcf1/Lyn/Reln/Gprc5a/Prkca/Epha3/Socs3/Osm/Lep/Tex101/Sh2d1b2/Grem1/Cntf/Btc/Lilrb4b/Lilrb4a	59
GO:0045824	negative regulation of innate immune response	28/1865	85/28943	2.32379e-13	7.68443e-12	4.33866e-12	Pparg/Arg1/Serpinb9b/Acod1/Cd96/Serping1/Ccr1/A2m/Klrd1/Oas3/Parp14/Isg15/Tap1/Ifi206/Vsig4/Mmp12/Klre1/Otop1/Oas1a/Slamf8/Oas1g/Oas1e/Ifi204/Ifi207/Sh2d1b2/Nlrc5/Ceacam1/Klrb1b	28
GO:0002224	toll-like receptor signaling pathway	34/1865	124/28943	2.78176e-13	9.14663e-12	5.16423e-12	Cd36/Cyba/Ifi35/Lbp/Irf1/Rsad2/Irf4/Cd180/Acod1/Cd86/Pik3ap1/Tasl/Irf7/Ly96/Tlr2/Gfi1/Reg3g/Trim30a/Ltf/Myd88/Tlr13/Tlr4/Lyn/Tnip3/Tlr1/Cd300lf/Cd14/Tlr6/Treml4/Rab7b/Oas1a/Scimp/Oas1g/Oas1e	34
GO:0007162	negative regulation of cell adhesion	58/1865	313/28943	2.80943e-13	9.18542e-12	5.18613e-12	Cdh1/Alox12/Tbx21/Spi1/Cd44/Pdcd1lg2/Il10/C1qtnf1/Irf1/Arg1/Apod/Meltf/Cd86/Runx1/Cyp1b1/Dusp1/Anxa1/Adam8/Ctla4/Ptprc/Il1rn/Tnc/Gpnmb/Il4ra/Angpt2/Casp3/Fgg/Serpine1/Acer2/Hlx/Cdsn/Foxp3/Zc3h12d/Thbs1/Zc3h12a/Gimap5/Vsig4/Il20rb/Cdkn2a/Epcam/Ifnb1/Mmp12/Lgals3/Tarm1/Pde5a/Cebpb/Kng2/Lgals1/Runx3/Il4i1/Ceacam1/Clec4g/Ccl28/Slfn1/Zfp703/Lrrc32/Lilrb4b/Lilrb4a	58
GO:0018212	peptidyl-tyrosine modification	59/1865	322/28943	2.90199e-13	9.43474e-12	5.3269e-12	Itgb2/Il12rb1/Cd36/Stat5a/Il11/Cd44/Hnf4a/Il12rb2/Irf1/Ros1/Igf1/Flt4/Gh/Pecam1/Syk/Thbs4/Hcls1/Samsn1/Parp9/Clec4n/Il6/Ptprc/Ddr2/Il21/Il12a/Efna1/Egf/Hgf/Fgr/Bst1/Ereg/Areg/Tnfrsf1a/Mvp/Hpx/Btk/Lif/Parp14/Ccl5/Il5/Icam1/Csf3/Tlr4/Clcf1/Lyn/Reln/Gprc5a/Prkca/Epha3/Socs3/Osm/Lep/Tex101/Sh2d1b2/Grem1/Cntf/Btc/Lilrb4b/Lilrb4a	59
GO:0032732	positive regulation of interleukin-1 production	26/1865	74/28943	2.9581e-13	9.56341e-12	5.39955e-12	Ccl3/Cd36/Stat3/Wnt5a/Mefv/Tnf/Il6/Casp1/Casp8/Ifi211/Tlr2/Ccn1/Myd88/Nlrp3/Casp4/Tmem106a/Ifi206/Ccr7/Tlr4/Tlr6/Ifi205/Gsdma3/Nlrp1a/Ifi204/Ifi207/Ccr5	26
GO:0090130	tissue migration	60/1865	332/28943	3.40327e-13	1.09415e-11	6.17763e-12	Itgb2/Alox12/Fap/Pparg/Stat5a/Aqp1/Hmox1/Mef2c/Apc/Epha2/Fut1/Met/Itga2/Mmp9/Dcn/Igf1/Flt4/Pecam1/Vash1/Wnt5a/Smoc2/Cyp1b1/Tnf/Anxa1/Adam8/Lcn2/Zeb2/Dll4/Efna1/Egf/Glipr2/Adamts9/Fgf16/Angpt2/Cdh5/Robo4/Tgfbr2/Ptgs2/Card10/Loxl2/Gadd45a/Lrg1/Fgf2/Ccn3/Serpine1/Thbs1/Ltb4r2/Zc3h12a/Snai1/Macir/Cxcr4/Rhoj/Prkca/Jun/Fat2/T/Ceacam1/Grem1/Insl3/S100a2	60
GO:0045165	cell fate commitment	56/1865	298/28943	3.95478e-13	1.26444e-11	7.13907e-12	Pparg/Tbx21/Stat6/Stat3/Pax2/Ly9/Mef2c/Apc/Chrd/Myod1/Slamf6/Wt1/Hey2/Id2/Irf4/Edn1/Fezf2/Wnt5a/Runx1/Wnt10b/Dhh/Gcm1/Dlx2/Six2/Lbx1/Il6/Eya1/Wnt10a/Lhx3/Pax6/Dll4/Tbx15/Notch2/Pdpn/Tfap2c/Gfi1/Wnt16/Chrdl1/Casp3/Eomes/Barhl2/Neurod1/Tbr1/Mitf/Fgf2/Prdm1/Runx2/Foxp3/Dlx1/Epop/Dmrta2/Neurod4/Six1/Slamf8/Scart2/T	56
GO:0051090	regulation of DNA-binding transcription factor activity	71/1865	436/28943	4.96723e-13	1.57942e-11	8.91746e-12	Itgb2/Pparg/Spi1/Cd36/Stat3/Hmox1/Card14/Cacna1d/Il10/Hnf4a/Id2/Sfrp4/Edn1/Syk/Wnt5a/Tnfsf11/Acod1/Ripk3/Hcls1/Wnt10b/Eif2ak2/Cyp1b1/Tnf/Fosl1/Adam8/Il6/Il18rap/Il18r1/Traf5/Fcgr2b/Ddr2/Traf1/Card9/Il1b/Tlr2/Gfi1/Nupr1/Trim30a/Eomes/Ltf/Trib1/Myd88/Nlrp3/Eda2r/Neurod1/Twist1/Il5/Icam1/Csf3/Cd84/Neurod2/Tlr4/Foxp3/Reln/Zc3h12a/Abra/Pkhd1/Cdkn2a/Tlr6/Rab7b/Trim30b/Bcl3/Hmga2/Trim30d/Adgrg3/Sphk1/T/…	71
GO:0002218	activation of innate immune response	23/1865	59/28943	5.37776e-13	1.70061e-11	9.60171e-12	Syk/Masp1/Clec4n/Mbl2/Ifi211/Zbp1/Tlr2/Klrk1/Klrd1/Trim30a/Cgas/Ifi206/Tlr4/Ifi209/Klri2/Klre1/Ffar2/Ifi205/Trim30d/Ifi208/Ifi214/Ifi204/Ifi207	23
GO:0022408	negative regulation of cell-cell adhesion	45/1865	209/28943	5.93141e-13	1.86549e-11	1.05327e-11	Cdh1/Alox12/Tbx21/Spi1/Cd44/Pdcd1lg2/Il10/C1qtnf1/Irf1/Arg1/Cd86/Runx1/Anxa1/Adam8/Ctla4/Il1rn/Gpnmb/Il4ra/Casp3/Fgg/Hlx/Cdsn/Foxp3/Zc3h12d/Zc3h12a/Gimap5/Vsig4/Il20rb/Cdkn2a/Epcam/Ifnb1/Lgals3/Tarm1/Pde5a/Cebpb/Runx3/Il4i1/Ceacam1/Clec4g/Ccl28/Slfn1/Zfp703/Lrrc32/Lilrb4b/Lilrb4a	45
GO:0010631	epithelial cell migration	59/1865	328/28943	6.57807e-13	2.05769e-11	1.16178e-11	Itgb2/Alox12/Fap/Pparg/Stat5a/Aqp1/Hmox1/Mef2c/Apc/Epha2/Fut1/Met/Itga2/Mmp9/Dcn/Igf1/Flt4/Pecam1/Vash1/Wnt5a/Smoc2/Cyp1b1/Tnf/Anxa1/Adam8/Lcn2/Zeb2/Dll4/Efna1/Egf/Glipr2/Adamts9/Fgf16/Angpt2/Cdh5/Robo4/Tgfbr2/Ptgs2/Card10/Loxl2/Gadd45a/Lrg1/Fgf2/Ccn3/Serpine1/Thbs1/Ltb4r2/Zc3h12a/Snai1/Macir/Cxcr4/Rhoj/Prkca/Jun/Fat2/Ceacam1/Grem1/Insl3/S100a2	59
GO:0050671	positive regulation of lymphocyte proliferation	37/1865	149/28943	7.08701e-13	2.20497e-11	1.24494e-11	Il12rb1/Stat5a/Cd244a/Mef2c/Mpl/Slc4a1/Slamf1/Pdcd1lg2/Ada/Il12rb2/Igf1/Syk/Cd86/Cdkn1a/Btnl2/Anxa1/Cd6/Il6/Cd28/Ptprc/Il1b/Il21/Il12a/Bst1/Itgal/Tgfbr2/Myd88/Ccl5/Il5/Ccr7/Tlr4/Igfbp2/Foxp3/Clcf1/Ccr2/Lep/Tnfrsf13c	37
GO:0090132	epithelium migration	59/1865	330/28943	8.59467e-13	2.65975e-11	1.50171e-11	Itgb2/Alox12/Fap/Pparg/Stat5a/Aqp1/Hmox1/Mef2c/Apc/Epha2/Fut1/Met/Itga2/Mmp9/Dcn/Igf1/Flt4/Pecam1/Vash1/Wnt5a/Smoc2/Cyp1b1/Tnf/Anxa1/Adam8/Lcn2/Zeb2/Dll4/Efna1/Egf/Glipr2/Adamts9/Fgf16/Angpt2/Cdh5/Robo4/Tgfbr2/Ptgs2/Card10/Loxl2/Gadd45a/Lrg1/Fgf2/Ccn3/Serpine1/Thbs1/Ltb4r2/Zc3h12a/Snai1/Macir/Cxcr4/Rhoj/Prkca/Jun/Fat2/Ceacam1/Grem1/Insl3/S100a2	59
GO:0032946	positive regulation of mononuclear cell proliferation	37/1865	152/28943	1.36178e-12	4.1918e-11	2.36671e-11	Il12rb1/Stat5a/Cd244a/Mef2c/Mpl/Slc4a1/Slamf1/Pdcd1lg2/Ada/Il12rb2/Igf1/Syk/Cd86/Cdkn1a/Btnl2/Anxa1/Cd6/Il6/Cd28/Ptprc/Il1b/Il21/Il12a/Bst1/Itgal/Tgfbr2/Myd88/Ccl5/Il5/Ccr7/Tlr4/Igfbp2/Foxp3/Clcf1/Ccr2/Lep/Tnfrsf13c	37
GO:0015718	monocarboxylic acid transport	33/1865	124/28943	1.54432e-12	4.72855e-11	2.66976e-11	Cd36/Oc90/Slc5a8/Slc16a7/Bdkrb2/Edn1/Syk/Tnfsf11/Myc/Anxa1/Abcc2/Drd4/Nmb/Il1b/Pla2g2e/Slc10a6/Slc6a12/Aqp8/Ces1f/Ptgs2/P2ry2/Pla2g3/Sstr4/Slc16a9/Atp8b1/Ptges/Pla2g4a/Ces1g/Ces1c/Lep/Ces1a/Ceacam1/Slco1a6	33
GO:0019932	second-messenger-mediated signaling	56/1865	309/28943	1.84535e-12	5.62053e-11	3.17338e-11	Cd36/Ghrhr/Aqp1/Fhl2/Cacna1d/Ada/Crhr1/Igf1/Fkbp1b/Edn1/Syk/Tnfsf11/Ppp3cc/Rgn/Tnf/Gpr143/Drd4/Ccr1/Cxcr2/Nmur1/Ptprc/Selp/Npr1/Bst1/Ccr9/Gipr/Itgal/Chp2/Mt2/Mt1/Cgas/Ptgdr2/Neurod1/Ccr3/Tnni3/Ccr7/Neurod2/Adgrg6/Thbs1/Lat2/Nppa/Cxcr4/Irgm1/Ccr4/Cxcr1/Ndnf/Ccr2/Cxcr3/Pde5a/Lmcd1/Xcr1/Sphk1/Myoz1/Igtp/Insl3/Ccr5	56
GO:0002253	activation of immune response	71/1865	448/28943	1.88876e-12	5.72264e-11	3.23103e-11	Lcp2/Mef2c/Cd5l/Ada/Itk/Myo1g/Btnl10/Syk/C6/Masp1/Serping1/Clec4n/C3/Btnl2/Ms4a1/Mbl2/Ctla4/Cd28/Ptprc/C4bp/Ifi211/Cr2/Il1b/Zbp1/Tlr2/A2m/Klrk1/Klrd1/Trim30a/Btk/Cgas/Plscr2/C8a/Gpr33/Nfkbiz/Ifi206/Ccr7/C1s1/C1rl/Colec10/Tlr4/Foxp3/C3ar1/Lat2/Lyn/Zc3h12a/Ifi209/Klri2/Vsig4/C5ar1/Klre1/Lgals3/Ffar2/Fpr2/Ezr/Ifi205/Kcnn4/Txk/C1ra/Trim30d/Blnk/Ifi208/Ifi214/C4b/Ifi204/Ifi207/C1s2/C1rb/Bcl2a1d/Lilrb4…	71
GO:0035710	CD4-positive alpha-beta T cell activation	33/1865	125/28943	1.9696e-12	5.93651e-11	3.35178e-11	Tbx21/Stat6/Stat3/Ly9/Cd44/Slamf6/Irf1/Rsad2/Irf4/Gadd45g/Runx1/Anxa1/Il6/Cd28/Il18r1/Il21/Il12a/Il4ra/Il2rg/Tgfbr2/Nlrp3/Nfkbiz/Ccr7/Hlx/Foxp3/Zc3h12a/Gimap5/Ccr2/Bcl3/Tarm1/Cebpb/Runx3/Lilrb4a	33
GO:0015711	organic anion transport	61/1865	356/28943	2.37133e-12	7.1103e-11	4.01451e-11	Slc1a5/Cd36/Trh/Trpv1/Slc4a1/Slc44a4/Slc1a7/Slc47a1/Oc90/Ace2/Arg1/Slc5a8/Slc16a7/Slc36a2/Gfap/Bdkrb2/Edn1/Syk/Tnfsf11/Myc/Grm2/Slc17a9/Anxa1/Abcc2/Slc6a20b/Drd4/Nmb/Slco5a1/Slc11a1/Il1rn/Il1b/Pla2g2e/Slc10a6/Slc6a12/Aqp8/Ces1f/Slc37a2/Ptgs2/Folr2/P2ry2/Pla2g3/Slc17a3/Slc26a8/Sstr4/Slc16a9/Atp8b1/Slc26a7/Slc22a2/Slc26a9/Lrrc8e/Ptges/Slc22a30/Pla2g4a/Ces1g/Ces1c/Lep/Slc17a7/Ces1a/Ceacam1/Calhm1/Sl…	61
GO:1900047	negative regulation of hemostasis	21/1865	52/28943	2.42806e-12	7.24287e-11	4.08936e-11	Alox12/C1qtnf1/Plau/Pros1/Serping1/F2/Fga/Plat/Comp/Anxa2/Fgg/Tspan8/Serpine1/Serpinf2/Thbs1/Plaur/Plg/Kng2/Ceacam1/Thbd/Klkb1	21
GO:0051346	negative regulation of hydrolase activity	62/1865	366/28943	2.617e-12	7.76644e-11	4.38497e-11	Timp1/Angptl4/Pax2/Aqp1/Cd44/Slpi/Mmp9/Dpep1/Igf1/Fkbp1b/Pecam1/Serpina3n/Serpinb9b/Itih4/Fetub/Rgn/Gzma/Serping1/Tnf/Anxa1/Col7a1/Il6/Serpinb8/Gpsm1/Cst12/Ptx3/Serpini1/Angptl3/Hgf/Tfpi2/A2m/Ngp/Ptgs2/Ltf/Itih2/Serpine1/Ifi206/Serpinf2/Thbs1/Serpina12/Fcmr/Plaur/Cstl1/Stfa2l1/Kng2/Rag1/Serpina3f/Serpinb5/Pi15/Cst7/Serpinb6e/Ifi204/Ifi207/Spink13/Naip6/Naip2/Serpina3m/Serpina3i/Cstdc4/Hspa1b/Serp…	62
GO:0001667	ameboidal-type cell migration	73/1865	471/28943	2.78651e-12	8.22732e-11	4.64518e-11	Itgb2/Alox12/Fap/Pparg/Timp1/Stat5a/Aqp1/Hmox1/Mef2c/Apc/Epha2/Fut1/Met/Itga2/Mmp9/Dcn/Igf1/Flt4/Pecam1/Vash1/Edn1/Wnt5a/Smoc2/Cyp1b1/Tnf/Fbn2/Anxa1/Adam8/Fn1/Mixl1/Ddr2/Lcn2/Zeb2/Pax6/Dll4/Efna1/Egf/Glipr2/Uts2/Adamts9/Fgf16/Angpt2/Cdh5/Robo4/Tgfbr2/Ptgs2/Card10/Loxl2/Twist1/Gadd45a/Lrg1/Fgf2/Ovol2/Ccn3/Serpine1/Cer1/Akap12/Thbs1/Ltb4r2/Zc3h12a/Snai1/Macir/Cxcr4/Rhoj/Mmp12/Prkca/Jun/Fat2/T/Ceaca…	73
GO:0034612	response to tumor necrosis factor	43/1865	202/28943	2.8874e-12	8.48191e-11	4.78893e-11	Ccl3/Ccl24/Ccl8/Myod1/Card14/Irf1/Cxcl16/Ccl6/Ccl4/Ccl9/Ccl11/Syk/Tnfsf11/Acod1/Gpd1/Tnf/Il6/Casp1/Casp8/Traf5/Ccdc3/Traf1/Ocstamp/Gbp3/Tnfrsf1a/Ccl22/Ccl17/Birc3/Adamts7/Eda2r/Ccl5/Ccl12/Ccl7/Ccl2/Npnt/Zc3h12a/Zfp36/Cd14/Wfdc21/Sphk1/Tnfrsf13c/Naip6/Naip2	43
GO:0071675	regulation of mononuclear cell migration	32/1865	120/28943	3.15694e-12	9.22688e-11	5.20954e-11	Aire/Spi1/Tnfsf14/Slamf1/Wnt5a/Ripk3/Apod/Cd200r1/Dusp1/Adam8/Ccr1/Il12a/Msn/Cxcl10/Ccl5/Ccl12/Ccl7/Ccl2/Ccn3/Serpine1/Ccr7/Thbs1/C3ar1/Lyn/Trem1/Ccr2/C5ar1/Lgals3/Slamf8/Cxcl17/Grem1/2610528A11Rik	32
GO:0050818	regulation of coagulation	25/1865	75/28943	3.27466e-12	9.52285e-11	5.37665e-11	Alox12/Cd36/C1qtnf1/Plau/Pros1/Serping1/F2/Procr/Fga/F7/Plat/Anxa2/Fgg/Tspan8/Hpse/Serpine1/Serpinf2/Thbs1/Plaur/S100a9/Plg/Kng2/Ceacam1/Thbd/Klkb1	25
GO:0006959	humoral immune response	68/1865	425/28943	3.54768e-12	1.02652e-10	5.79578e-11	Aire/Mef2c/Ccl8/Cd5l/Slpi/Vip/Acod1/C6/Masp1/Serping1/C3/Tnf/Mbl2/Alox5/Ptprc/C4bp/Cr2/Fcgr2b/F2/Il1b/Cstdc2/Bpifa1/Notch2/Fga/Cxcl5/Ppbp/Pf4/Cxcl3/Cxcl1/Cxcl9/Npy/Reg3g/A2m/Pglyrp1/Klk7/Adm/Hpx/Ccl22/Ccl17/Ltf/Cxcl10/C8a/Ccl12/Ccr7/Camp/C1s1/C1rl/Colec10/Exo1/Il17f/Gimap5/Vsig4/Ifnb1/Ccr2/Lgals3/Wfdc21/Bpi/Bcl3/C1ra/S100a9/Cxcl2/Kng2/Wfdc17/Wfdc16/C4b/Ccl28/C1s2/C1rb	68
GO:0002702	positive regulation of production of molecular mediator of immune response	35/1865	142/28943	3.70733e-12	1.0621e-10	5.99664e-11	Tbx21/Stat6/Cd36/Cd244a/Slamf1/Il10/Rsad2/Syk/Wnt5a/Cd86/Mzb1/Il6/Casp1/Cd28/Il18r1/Il1r1/Ptprc/Card9/Il1b/Il21/Tlr2/Pagr1a/Klk7/Il4ra/Hpx/Myd88/Nlrp3/Casp4/Il5/Tlr4/Clcf1/Il17f/Gimap5/Ffar2/Scimp	35
GO:0006690	icosanoid metabolic process	35/1865	142/28943	3.70733e-12	1.0621e-10	5.99664e-11	Alox12/Cyp4f18/Cyp2a5/Atp6v1b1/Dpep1/Akr1c18/Edn1/Syk/Cyp4f13/Cyp1b1/Anxa1/Alox5/Il1b/Tlr2/Pdpn/Tbxas1/Tnfrsf1a/Cyp2b10/Ces2g/Ptgs2/Alox12b/Pla2g3/Tlr4/Cyp2g1/Ptges/Cyp2f2/Dpep2/Pla2g4a/Alox5ap/Sphk1/Cyp4a12a/Cyp2b19/Mgst2/Cyp4a12b/Cyp2j8	35
GO:0050819	negative regulation of coagulation	21/1865	53/28943	3.77758e-12	1.07689e-10	6.08017e-11	Alox12/C1qtnf1/Plau/Pros1/Serping1/F2/Procr/Fga/Plat/Anxa2/Fgg/Tspan8/Serpine1/Serpinf2/Thbs1/Plaur/Plg/Kng2/Ceacam1/Thbd/Klkb1	21
GO:0072593	reactive oxygen species metabolic process	48/1865	245/28943	3.92353e-12	1.11301e-10	6.28413e-11	Itgb2/Hk2/Cd36/Ier3/Stat3/Pax2/Mmp8/Cyba/Met/Cybb/Il19/Ccn2/Edn1/Syk/Plau/Acod1/Ripk3/Cdkn1a/Cyp1b1/Tnf/Alox5/Lcn2/Duoxa2/F2/Ccn1/Cxcl1/Trim30a/Nox1/Birc3/Cyp1a2/Cyp1a1/Tgfbr2/Vav1/Gadd45a/Tlr4/Thbs1/Tspo/Zc3h12a/Mmp3/Tlr6/Cd177/Fpr2/Lep/Duox2/Hba-a1/Ncf4/Hbq1b/Hbb-bt	48
GO:0042730	fibrinolysis	14/1865	22/28943	3.97297e-12	1.12154e-10	6.33227e-11	Plau/Pros1/Serping1/F2/Fga/Plat/Anxa2/Fgg/Serpine1/Serpinf2/Thbs1/Plaur/Plg/Klkb1	14
GO:0010951	negative regulation of endopeptidase activity	41/1865	188/28943	4.04583e-12	1.13656e-10	6.4171e-11	Timp1/Pax2/Aqp1/Cd44/Mmp9/Dpep1/Igf1/Serpina3n/Serpinb9b/Fetub/Serping1/Tnf/Il6/Serpinb8/Serpini1/Hgf/A2m/Ptgs2/Ltf/Serpine1/Ifi206/Serpinf2/Thbs1/Serpina12/Fcmr/Plaur/Kng2/Rag1/Serpina3f/Serpinb5/Cst7/Serpinb6e/Ifi204/Ifi207/Naip6/Naip2/Serpina3m/Serpina3i/Hspa1b/Serpine3/Bcl2a1d	41
GO:0061045	negative regulation of wound healing	25/1865	76/28943	4.58246e-12	1.2811e-10	7.23313e-11	Alox12/C1qtnf1/Plau/Pros1/Serping1/Tnf/Alox5/F2/Fga/Plat/Anxa2/Fgg/Tspan8/Fgf2/Serpine1/Serpinf2/Thbs1/Plaur/Plg/Kng2/Cldn19/Myoz1/Ceacam1/Thbd/Klkb1	25
GO:0031589	cell-substrate adhesion	62/1865	371/28943	4.7767e-12	1.32898e-10	7.50348e-11	Itgb2/Vwf/Cd36/Col5a3/Nid1/Fut1/Itga2/Ptprk/Ccn2/Myo1g/Pecam1/Plau/Dab2/Apod/Cd96/Ccdc80/Meltf/Smoc2/Tnfrsf12a/Fermt3/Adam8/Fn1/Tnn/Bcl2l11/Efna1/Fga/Ccn1/Angptl3/Pdpn/Bst1/Emilin1/Spp1/Npy/Adamts9/Itgax/Itgal/Angpt2/Plekha2/Rac2/Strc/Fgg/Abi3bp/Hpse/Serpine1/Acer2/Thbs1/Npnt/Mslnl/Rhod/Trem1/Cdkn2a/Ndnf/Mmp12/Epha3/Fat2/Msln/Fbln2/Lgals1/Itgad/Ccl28/Grem1/Gm49368	62
GO:0046942	carboxylic acid transport	53/1865	290/28943	5.15017e-12	1.42603e-10	8.05144e-11	Slc1a5/Cd36/Trh/Trpv1/Slc1a7/Slc47a1/Oc90/Ace2/Arg1/Slc5a8/Slc16a7/Slc36a2/Gfap/Bdkrb2/Edn1/Syk/Tnfsf11/Myc/Grm2/Anxa1/Abcc2/Slc6a20b/Drd4/Nmb/Slc11a1/Il1rn/Il1b/Pla2g2e/Slc10a6/Slc6a12/Aqp8/Ces1f/Ptgs2/Folr2/P2ry2/Pla2g3/Slc17a3/Slc26a8/Sstr4/Slc16a9/Atp8b1/Slc26a7/Slc22a2/Lrrc8e/Ptges/Pla2g4a/Ces1g/Ces1c/Lep/Slc17a7/Ces1a/Ceacam1/Slco1a6	53
GO:0002707	negative regulation of lymphocyte mediated immunity	23/1865	65/28943	5.81094e-12	1.60133e-10	9.04118e-11	Tbx21/Slamf1/Arg1/Serpinb9b/Cd96/Parp3/Ptprc/C4bp/Cr2/Fcgr2b/Klrd1/Tap1/Foxp3/Il20rb/Ifnb1/Klre1/Sh2d1b2/Il4i1/Ceacam1/Clec4g/Klrb1b/Lilrb4b/Lilrb4a	23
GO:0030193	regulation of blood coagulation	24/1865	71/28943	6.28578e-12	1.72397e-10	9.73363e-11	Alox12/Cd36/C1qtnf1/Plau/Pros1/Serping1/F2/Fga/F7/Plat/Anxa2/Fgg/Tspan8/Hpse/Serpine1/Serpinf2/Thbs1/Plaur/S100a9/Plg/Kng2/Ceacam1/Thbd/Klkb1	24
GO:0019079	viral genome replication	33/1865	130/28943	6.37591e-12	1.74044e-10	9.82663e-11	Ccl8/Apobec3/Slpi/Rsad2/Eif2ak2/Tnf/Fam111a/Ifitm1/Ifitm3/Ifih1/Oasl2/Ltf/Oas3/Ccl5/Ccl12/Isg15/Ifi206/Isg20/Oasl1/Zc3h12a/Pabpc6/Bst2/Ifnb1/Oas1a/Hmga2/Ifitm6/Ifitm2/Trim38/Rnasel/Oas1g/Oas1e/Ifi204/Ifi207	33
GO:0002708	positive regulation of lymphocyte mediated immunity	37/1865	160/28943	7.10154e-12	1.92942e-10	1.08936e-10	Tbx21/Stat6/Stat5a/Slamf6/Slamf1/Fcgr1/H2-M2/Rsad2/C3/Tnf/Il6/Cd28/Il18rap/Il18r1/Il1r1/Ptprc/Il1b/Il21/Il12a/Klrk1/Klrd1/Pagr1a/Hpx/Nlrp3/Vav1/H2-Q4/Azgp1/Foxp3/Pvr/Clcf1/Gimap5/Klri2/Klre1/Fcgr3/H2-Q10/Sh2d1b2/Ulbp1	37
GO:1900015	regulation of cytokine production involved in inflammatory response	22/1865	60/28943	7.33435e-12	1.98336e-10	1.11981e-10	Il17ra/Stat3/Mefv/Apod/Tnf/Cd6/Alox5/Il6/Il1r2/Card9/F2/Myd88/Pla2g3/Tlr4/Il17f/Zc3h12a/Macir/Tlr6/Tarm1/Lep/Lilrb4b/Lilrb4a	22
GO:0070664	negative regulation of leukocyte proliferation	29/1865	103/28943	7.47253e-12	2.01133e-10	1.1356e-10	Cd44/Pdcd1lg2/Il10/Arg1/Enpp3/Cd86/Ctla4/Fcgr2b/Gpnmb/Btk/Casp3/Ccl12/Foxp3/Zc3h12d/Lyn/Vsig4/Il20rb/Cdkn2a/Tarm1/Pde5a/Cebpb/Il4i1/Ceacam1/Clec4g/Grem1/Slfn1/Lrrc32/Lilrb4b/Lilrb4a	29
GO:0002286	T cell activation involved in immune response	32/1865	124/28943	8.23083e-12	2.20518e-10	1.24505e-10	Tbx21/Stat6/Stat3/Ly9/Slamf6/Irf1/Irf4/Gadd45g/Lcp1/Anxa1/Il6/Il18r1/Slc11a1/Apbb1ip/Il21/Clec4e/Clec4d/Il4ra/Itgal/Eomes/Nlrp3/Nfkbiz/Icam1/Ccr7/Stx11/Hlx/Foxp3/Zc3h12a/Ifnb1/Ccr2/Lgals3/Bcl3	32
GO:0002534	cytokine production involved in inflammatory response	23/1865	66/28943	8.37682e-12	2.23395e-10	1.2613e-10	Il17ra/Stat3/Mefv/Apod/Cd96/Tnf/Cd6/Alox5/Il6/Il1r2/Card9/F2/Myd88/Pla2g3/Tlr4/Il17f/Zc3h12a/Macir/Tlr6/Tarm1/Lep/Lilrb4b/Lilrb4a	23
GO:0031341	regulation of cell killing	35/1865	146/28943	8.72811e-12	2.31644e-10	1.30787e-10	Spi1/Stat5a/Slamf6/Cd5l/H2-M2/Arg1/Serpinb9b/Syk/Ripk3/C3/Dnase1l3/Il18rap/Ptprc/Bcl2l11/Il21/Il12a/Cxcl5/Cxcl1/Klrk1/Klrd1/Vav1/Ccl2/H2-Q4/Azgp1/Tap1/Pvr/Gimap5/Klri2/Klre1/Lep/H2-Q10/Sh2d1b2/Ceacam1/Klrb1b/Ulbp1	35
GO:0046635	positive regulation of alpha-beta T cell activation	25/1865	78/28943	8.80623e-12	2.31644e-10	1.30787e-10	Il12rb1/Cd244a/Ada/Il12rb2/Irf1/Syk/Runx1/Anxa1/Il6/Cd28/Ptprc/Il12a/Il4ra/Il2rg/Tgfbr2/Nlrp3/Nfkbiz/Ccr7/Hlx/Foxp3/Gimap5/Ccr2/Runx3/Lilrb4b/Lilrb4a	25
GO:2000379	positive regulation of reactive oxygen species metabolic process	25/1865	78/28943	8.80623e-12	2.31644e-10	1.30787e-10	Itgb2/Cd36/Mmp8/Cyba/Syk/Plau/Acod1/Ripk3/Cdkn1a/Cyp1b1/Lcn2/Duoxa2/F2/Cxcl1/Nox1/Tgfbr2/Gadd45a/Tlr4/Thbs1/Tspo/Zc3h12a/Tlr6/Cd177/Fpr2/Lep	25
GO:0001909	leukocyte mediated cytotoxicity	38/1865	169/28943	9.21328e-12	2.41255e-10	1.36214e-10	Spi1/Stat5a/Slamf6/Fcgr1/H2-M2/Arg1/Serpinb9b/Ripk3/Dnase1l3/Il18rap/Ptprc/F2/Il21/Il12a/Cxcl5/Cxcl1/Klrk1/Klrd1/Ctsc/Myd88/Vav1/Ccl2/H2-Q4/Azgp1/Tap1/Stx11/Pvr/Trem1/Gimap5/Klri2/Klre1/Lep/Fcgr3/H2-Q10/Sh2d1b2/Ceacam1/Klrb1b/Ulbp1	38
GO:0050730	regulation of peptidyl-tyrosine phosphorylation	50/1865	268/28943	9.3536e-12	2.43826e-10	1.37665e-10	Itgb2/Cd36/Il11/Cd44/Hnf4a/Irf1/Igf1/Gh/Pecam1/Syk/Thbs4/Hcls1/Samsn1/Parp9/Clec4n/Il6/Ptprc/Il21/Il12a/Efna1/Egf/Hgf/Bst1/Ereg/Areg/Tnfrsf1a/Mvp/Hpx/Lif/Parp14/Ccl5/Il5/Icam1/Csf3/Tlr4/Clcf1/Lyn/Reln/Gprc5a/Prkca/Socs3/Osm/Lep/Tex101/Sh2d1b2/Grem1/Cntf/Btc/Lilrb4b/Lilrb4a	50
GO:0048732	gland development	73/1865	483/28943	9.51267e-12	2.4686e-10	1.39379e-10	Cdh1/Aire/Vwf/Stat6/Stat5a/Ghrhr/Cd44/Hmox1/Apc/Epha2/Met/Aldh1a3/Wt1/Ada/Hnf4a/Crhr1/Igf1/Id2/Ccl11/Prl/Edn1/Slc6a3/Plau/Wnt5a/Tnfsf11/Ripk3/Vdr/Runx1/Cela1/Tnf/Anxa1/Il6/Wnt10a/Tfcp2l1/Lhx3/Frzb/Pax6/Bcl2l11/Notch2/Egf/Tnc/Tfap2c/Hgf/Areg/Msn/Hp/Stra6/Tgfbr2/Atp2c2/Fgf2/Tgm2/Hlx/Tph1/Foxa3/Igsf3/Cdkn2a/Plaur/Msx1/Foxc1/Six1/Jun/Ugt1a6a/Cebpb/Hmga2/Rag1/Gsdma3/Serpinb5/Duox2/Ceacam1/Mafb/Zfp703/…	73
GO:0042088	T-helper 1 type immune response	20/1865	50/28943	9.98485e-12	2.57957e-10	1.45644e-10	Il12rb1/Tbx21/Stat6/Slamf1/Irf1/Gadd45g/Anxa1/Il18rap/Il1rl1/Il18r1/Il1r1/Slc11a1/Il1b/Il12a/Il4ra/Ccr7/Hlx/Ccr2/Bcl3/Pla2g4a	20
GO:0015849	organic acid transport	56/1865	322/28943	1.0198e-11	2.62292e-10	1.48091e-10	Pparg/Slc1a5/Cd36/Trh/Trpv1/Slc1a7/Slc47a1/Oc90/Ace2/Fabp7/Arg1/Slc5a8/Slc16a7/Slc36a2/Slc7a15/Llgl2/Gfap/Bdkrb2/Edn1/Syk/Tnfsf11/Myc/Grm2/Slc27a6/Anxa1/Abcc2/Slc6a20b/Drd4/Nmb/Slc11a1/Il1rn/Il1b/Plin2/Pla2g2e/Rbp7/Slc10a6/Aqp8/Folr2/P2ry2/Pla2g3/Slc26a8/Sstr4/Atp8b1/Slc7a12/Thbs1/Slc26a7/Slc22a2/Lrrc8e/Erfe/Ptges/Pla2g4a/Lep/Slc17a7/Ceacam1/Cpt1b/Slco1a6	56
GO:2000116	regulation of cysteine-type endopeptidase activity	47/1865	243/28943	1.05211e-11	2.69405e-10	1.52107e-10	Cdh1/Alox12/Pparg/Bbc3/Pax2/Aqp1/Cd44/Mmp9/Dpep1/Ccn2/Igf1/Syk/Myc/Mefv/Tnf/Fas/Il6/Casp1/Casp8/Card9/Bcl2l11/Ccn1/Hgf/Ptgs2/Ltf/Nlrp3/Tnfrsf23/Ifi206/Acer2/Thbs1/Slc22a2/Fcmr/Cdkn2a/Plaur/Tnfsf15/S100a8/S100a9/Rag1/Cst7/Nlrp1a/Ifi204/Ifi207/Nlrp12/Naip6/Naip2/Hspa1b/Bcl2a1d	47
GO:0060760	positive regulation of response to cytokine stimulus	22/1865	61/28943	1.07751e-11	2.74695e-10	1.55094e-10	Edn1/Wnt5a/Parp9/Irf7/Casp1/Il1r1/Ifih1/Zbp1/Tlr2/Gfi1/Hpx/Casp4/Parp14/Tlr4/Cxcr4/Irgm1/Cd300lf/Mmp12/Txk/Ticam2/Nlrc5/Igtp	22
GO:0071887	leukocyte apoptotic process	35/1865	148/28943	1.32194e-11	3.33744e-10	1.88433e-10	Cd3g/Bbc3/Stat5a/Cd44/Mef2c/Il10/Ada/Wnt5a/Ripk3/Myc/Hcls1/Anxa1/Fas/Adam8/Il6/Casp8/Cxcr2/Pdcd1/Fcgr2b/Siglec1/Bcl2l11/Il21/Efna1/Ccl5/Tnfrsf23/Ccr7/Lyn/Fcmr/Cdkn2a/Lgals3/Bcl3/Rag1/Hsh2d/Ccr5/Bcl2a1a	35
GO:1903038	negative regulation of leukocyte cell-cell adhesion	35/1865	148/28943	1.32194e-11	3.33744e-10	1.88433e-10	Tbx21/Cd44/Pdcd1lg2/Irf1/Arg1/Cd86/Runx1/Anxa1/Adam8/Ctla4/Gpnmb/Il4ra/Casp3/Hlx/Foxp3/Zc3h12d/Zc3h12a/Gimap5/Vsig4/Il20rb/Cdkn2a/Ifnb1/Lgals3/Tarm1/Pde5a/Cebpb/Runx3/Il4i1/Ceacam1/Clec4g/Ccl28/Slfn1/Lrrc32/Lilrb4b/Lilrb4a	35
GO:0046634	regulation of alpha-beta T cell activation	31/1865	119/28943	1.33221e-11	3.33744e-10	1.88433e-10	Il12rb1/Tbx21/Cd244a/Cd44/Ada/Il12rb2/Irf1/Syk/Runx1/Anxa1/Il6/Cd28/Ptprc/Il12a/Il4ra/Il2rg/Tgfbr2/Nlrp3/Nfkbiz/Ccr7/Prdm1/Hlx/Foxp3/Zc3h12a/Gimap5/Ccr2/Tarm1/Runx3/Clec4g/Lilrb4b/Lilrb4a	31
GO:2000106	regulation of leukocyte apoptotic process	31/1865	119/28943	1.33221e-11	3.33744e-10	1.88433e-10	Cd3g/Bbc3/Stat5a/Cd44/Mef2c/Il10/Ada/Wnt5a/Ripk3/Myc/Hcls1/Anxa1/Adam8/Casp8/Cxcr2/Pdcd1/Fcgr2b/Siglec1/Bcl2l11/Efna1/Ccl5/Ccr7/Lyn/Fcmr/Cdkn2a/Lgals3/Bcl3/Rag1/Hsh2d/Ccr5/Bcl2a1a	31
GO:0048771	tissue remodeling	42/1865	203/28943	1.36897e-11	3.41476e-10	1.92799e-10	Pparg/Dbh/Timp1/Stat5a/Mef2c/Epha2/Mmp9/Rspo3/Igf1/Flt4/Syk/Thbs4/Tnfsf11/Vdr/Cela1/Adam8/Il6/Spp2/Ddr2/Dll4/Notch2/Ctsk/Spp1/Wnt16/Gpnmb/Angpt2/Rac2/Lif/Mitf/Abi3bp/Tph1/Cdkn2a/Ccr2/Foxc1/Prkca/Fcgr4/Lep/Plg/Tnfrsf11b/Ceacam1/Grem1/Siglec15	42
GO:0051091	positive regulation of DNA-binding transcription factor activity	50/1865	271/28943	1.42891e-11	3.54896e-10	2.00376e-10	Itgb2/Pparg/Cd36/Stat3/Card14/Cacna1d/Il10/Edn1/Wnt5a/Tnfsf11/Ripk3/Hcls1/Wnt10b/Eif2ak2/Tnf/Fosl1/Adam8/Il6/Il18rap/Il18r1/Traf5/Fcgr2b/Ddr2/Traf1/Card9/Il1b/Tlr2/Trim30a/Ltf/Myd88/Nlrp3/Eda2r/Neurod1/Il5/Icam1/Csf3/Cd84/Neurod2/Tlr4/Reln/Abra/Cdkn2a/Tlr6/Rab7b/Trim30b/Hmga2/Trim30d/Sphk1/Trim38/Grem1	50
GO:0002690	positive regulation of leukocyte chemotaxis	28/1865	99/28943	1.51708e-11	3.73918e-10	2.11116e-10	Spi1/Tnfsf14/Slamf1/Lbp/Edn1/Thbs4/Wnt5a/Ccr1/Cxcr2/Sell/Il1b/Il12a/Vegfd/F7/Rac2/Cxcl10/Ccl5/Ccl7/Ccl2/Prss56/Serpine1/Ccr7/Thbs1/C3ar1/Trem1/Ccr2/C5ar1/Cxcl17	28
GO:0032729	positive regulation of interferon-gamma production	26/1865	86/28943	1.51841e-11	3.73918e-10	2.11116e-10	Il12rb1/Cd244a/Slamf6/Slamf1/Il12rb2/Wnt5a/Runx1/Tnf/Il18r1/Il1r1/Slc11a1/Il1b/Il21/Il12a/Klrk1/Isg15/Tlr4/Irf8/Ccr2/Klre1/Cd14/Bcl3/Txk/Ticam2/Tnfrsf13c/Ulbp1	26
GO:0030195	negative regulation of blood coagulation	20/1865	51/28943	1.54325e-11	3.78424e-10	2.1366e-10	Alox12/C1qtnf1/Plau/Pros1/Serping1/F2/Fga/Plat/Anxa2/Fgg/Tspan8/Serpine1/Serpinf2/Thbs1/Plaur/Plg/Kng2/Ceacam1/Thbd/Klkb1	20
GO:0050868	negative regulation of T cell activation	33/1865	134/28943	1.55699e-11	3.80181e-10	2.14652e-10	Tbx21/Cd44/Pdcd1lg2/Irf1/Arg1/Cd86/Runx1/Anxa1/Ctla4/Gpnmb/Il4ra/Casp3/Hlx/Foxp3/Zc3h12d/Zc3h12a/Gimap5/Vsig4/Il20rb/Cdkn2a/Ifnb1/Lgals3/Tarm1/Pde5a/Cebpb/Runx3/Il4i1/Ceacam1/Clec4g/Slfn1/Lrrc32/Lilrb4b/Lilrb4a	33
GO:0045619	regulation of lymphocyte differentiation	44/1865	221/28943	1.74647e-11	4.24656e-10	2.39763e-10	Tbx21/Stat5a/Cd44/Il10/Ada/Irf1/Id2/Syk/Runx1/Wnt10b/Anxa1/Fas/Adam8/Il6/Ctla4/Cd28/Ptprc/Il21/Il12a/Rhoh/Pglyrp1/Il4ra/Il2rg/Tgfbr2/Nlrp3/Nfkbiz/Ccr7/Prdm1/Hlx/Foxp3/Zc3h12a/Gimap5/Ctla2a/Cdkn2a/Ifnb1/Ccr2/Slamf8/Rag1/Runx3/Il4i1/Clec4g/Sox4/Lilrb4b/Lilrb4a	44
GO:0097696	receptor signaling pathway via STAT	42/1865	205/28943	1.90968e-11	4.62367e-10	2.61055e-10	Pparg/Il12rb1/Stat6/Stat3/Stat5a/Il10/Hnf4a/Il12rb2/Irf1/Igf1/Gh/Pecam1/Prl/Hcls1/Parp9/Cyp1b1/Il6/Ptprc/Il21/Il12a/Egf/Cxcl5/Tnfrsf1a/Hpx/Stra6/Lif/Parp14/Neurod1/Ccl5/Il5/Gadd45a/Clcf1/Lyn/Ifnb1/Socs3/Bcl3/Hmga2/Osm/Lep/Csf2rb/Csf2rb2/Cntf	42
GO:0009914	hormone transport	62/1865	383/28943	1.91754e-11	4.62367e-10	2.61055e-10	Gcg/Pparg/Il11/Ghrhr/Aqp1/Trh/Kcnq1/Cacna1d/C1qtnf1/Hnf4a/Crhr1/Slc16a10/Tacr2/Igfbp3/Fkbp1b/Edn1/Tnfsf11/Dab2/Vdr/Fam3b/Runx1/Tnf/Anxa1/Abcc2/Alox5/Nmb/Il6/Tfap2b/Il1rn/Pax6/Il1b/Fga/Uts2/Spp1/Gipr/Adm/Ucp2/Fgg/Lif/Pla2g3/Neurod1/Ccl5/Wnk4/Piwil4/Ccn3/Cplx3/Clcf1/Nppa/Tspo/Lyn/Hcar2/Ucn2/Ffar2/Hmga2/Osm/Lep/Rab44/Ren1/Bglap2/Sox4/Cntf/Kiss1	62
GO:0046879	hormone secretion	61/1865	375/28943	2.26463e-11	5.43793e-10	3.07028e-10	Gcg/Pparg/Il11/Ghrhr/Aqp1/Trh/Kcnq1/Cacna1d/C1qtnf1/Hnf4a/Crhr1/Slc16a10/Tacr2/Igfbp3/Fkbp1b/Edn1/Tnfsf11/Dab2/Vdr/Fam3b/Runx1/Tnf/Anxa1/Alox5/Nmb/Il6/Tfap2b/Il1rn/Pax6/Il1b/Fga/Uts2/Spp1/Gipr/Adm/Ucp2/Fgg/Lif/Pla2g3/Neurod1/Ccl5/Wnk4/Piwil4/Ccn3/Cplx3/Clcf1/Nppa/Tspo/Lyn/Hcar2/Ucn2/Ffar2/Hmga2/Osm/Lep/Rab44/Ren1/Bglap2/Sox4/Cntf/Kiss1	61
GO:0007259	receptor signaling pathway via JAK-STAT	41/1865	198/28943	2.32208e-11	5.55285e-10	3.13517e-10	Il12rb1/Stat6/Stat3/Stat5a/Il10/Hnf4a/Il12rb2/Irf1/Igf1/Gh/Pecam1/Prl/Hcls1/Parp9/Cyp1b1/Il6/Ptprc/Il21/Il12a/Egf/Cxcl5/Tnfrsf1a/Hpx/Stra6/Lif/Parp14/Neurod1/Ccl5/Il5/Gadd45a/Clcf1/Lyn/Ifnb1/Socs3/Bcl3/Hmga2/Osm/Lep/Csf2rb/Csf2rb2/Cntf	41
GO:0071356	cellular response to tumor necrosis factor	39/1865	183/28943	2.82765e-11	6.73399e-10	3.80204e-10	Ccl3/Ccl24/Ccl8/Myod1/Card14/Irf1/Ccl6/Ccl4/Ccl9/Ccl11/Syk/Tnfsf11/Acod1/Gpd1/Tnf/Il6/Casp1/Traf5/Ccdc3/Traf1/Ocstamp/Gbp3/Tnfrsf1a/Ccl22/Ccl17/Birc3/Adamts7/Eda2r/Ccl5/Ccl12/Ccl7/Ccl2/Npnt/Zc3h12a/Zfp36/Sphk1/Tnfrsf13c/Naip6/Naip2	39
GO:0051216	cartilage development	43/1865	216/28943	2.96482e-11	7.03173e-10	3.97015e-10	Ccn4/Mef2c/Scube2/Ccn2/Matn3/Edn1/Wnt5a/Bmp1/Osr2/Runx1/Dlx2/Six2/Cr2/Frzb/Ctsk/Ccn1/Bmp3/Acan/Comp/Bmp5/Adamts7/Tgfbr2/Bmp8a/Loxl2/Fgf2/Ccn3/Rflna/Cer1/Gdf5/Satb2/Runx2/Prrx2/Thbs1/Il17f/Snai1/Msx1/Mmp13/Prkca/Gdf6/Hmga2/Lep/Runx3/Grem1	43
GO:0051251	positive regulation of lymphocyte activation	70/1865	465/28943	3.0508e-11	7.20611e-10	4.06861e-10	Il12rb1/Tbx21/Stat6/Stat5a/Cd244a/Mef2c/Tnfsf14/Mpl/Slc4a1/Slamf1/Pdcd1lg2/Il10/Ada/Il12rb2/Irf1/Igf1/Syk/Tnfsf11/Cd86/Runx1/Wnt10b/Cdkn1a/Btnl2/Anxa1/Cd5/Cd6/Adam8/Il6/Icos/Cd28/Ptprc/Il1b/Il21/Il12a/Bst1/Rhoh/Pagr1a/Il4ra/Itgal/Il2rg/Tgfbr2/Myd88/Nlrp3/Ccl5/Nfkbiz/Ccl2/Il5/Ccr7/Tlr4/Igfbp2/Hlx/Foxp3/Clcf1/Gimap5/Ccr2/Lep/Rag1/Tnfrsf13c/Lgals1/Runx3/Il4i1/Sirpb1c/Sox4/Gm5150/Gm9733/Ulbp1/Sirpb1b…	70
GO:0032677	regulation of interleukin-8 production	24/1865	76/28943	3.26429e-11	7.67905e-10	4.33563e-10	Stat3/Cd244a/Lbp/Syk/Wnt5a/Tnf/Anxa1/Il6/Ptprc/Il1b/Tlr2/Myd88/Ssc5d/Serpine1/Camp/Tlr4/Il17f/Tlr1/Ffar2/Cd14/Tlr6/Bpi/Bcl3/Lep	24
GO:0002675	positive regulation of acute inflammatory response	16/1865	33/28943	3.38538e-11	7.93165e-10	4.47825e-10	Fcgr1/Tnfsf11/C3/Tnf/Adam8/Il6/Il1b/Ptgs2/Ccl5/Ccr7/C2cd4a/Ffar2/Fcgr3/Alox5ap/Ccr5/C2cd4b	16
GO:0002821	positive regulation of adaptive immune response	36/1865	161/28943	3.81299e-11	8.89748e-10	5.02356e-10	Il12rb1/Tbx21/Stat6/Cd44/Slamf1/Fcgr1/H2-M2/Ada/Rsad2/Clec4n/C3/Tnf/Il6/Cd28/Il18r1/Il1r1/Slc11a1/Ptprc/Card9/Il1b/Il12a/Pagr1a/Hpx/Nlrp3/Nfkbiz/H2-Q4/Azgp1/Foxp3/Pvr/Clcf1/Gimap5/Ccr2/Pla2g4a/Fcgr3/H2-Q10/Tnfrsf13c	36
GO:0019058	viral life cycle	48/1865	261/28943	4.08751e-11	9.47953e-10	5.35219e-10	Tmprss2/Ccl8/Apobec3/Ace2/Slpi/Rsad2/Eif2ak2/Tnf/Fam111a/Ifitm1/Ifitm3/Ifih1/Siglec1/Ptx3/Oasl2/Trim30a/Ltf/Oas3/Ccl5/Ccl12/Isg15/Icam1/Ifi206/Isg20/Oasl1/Zc3h12a/Pabpc6/Bst2/Ifnb1/4930486L24Rik/Ch25h/Lrrc15/Trim30b/Oas1a/Hmga2/Trim30d/Ifitm6/Ifitm2/Tmprss11d/Trim38/Rnasel/Oas1g/Oas1e/Lgals1/Trim10/Ifi204/Ifi207/Clec4g	48
GO:0002369	T cell cytokine production	19/1865	48/28943	4.09518e-11	9.47953e-10	5.35219e-10	Tbx21/Slamf1/Arg1/Rsad2/Il6/Il18rap/Il18r1/Il1r1/Slc11a1/Il1b/Il12a/Tnfrsf1b/Nlrp3/Foxp3/Il25/Ifnb1/Ccr2/Lilrb4b/Lilrb4a	19
GO:0002824	positive regulation of adaptive immune response based on somatic recombination of immune receptors built from immunoglobulin superfamily domains	35/1865	154/28943	4.37429e-11	1.00853e-09	5.6942e-10	Il12rb1/Tbx21/Stat6/Slamf1/Fcgr1/H2-M2/Ada/Rsad2/Clec4n/C3/Tnf/Il6/Cd28/Il18r1/Il1r1/Slc11a1/Ptprc/Card9/Il1b/Il12a/Pagr1a/Hpx/Nlrp3/Nfkbiz/H2-Q4/Azgp1/Foxp3/Pvr/Clcf1/Gimap5/Ccr2/Pla2g4a/Fcgr3/H2-Q10/Tnfrsf13c	35
GO:0032637	interleukin-8 production	24/1865	77/28943	4.45392e-11	1.01877e-09	5.75201e-10	Stat3/Cd244a/Lbp/Syk/Wnt5a/Tnf/Anxa1/Il6/Ptprc/Il1b/Tlr2/Myd88/Ssc5d/Serpine1/Camp/Tlr4/Il17f/Tlr1/Ffar2/Cd14/Tlr6/Bpi/Bcl3/Lep	24
GO:0080164	regulation of nitric oxide metabolic process	24/1865	77/28943	4.45392e-11	1.01877e-09	5.75201e-10	Itgb2/Cd36/Mmp8/Trpv1/Ddah2/Il10/Igf1/Rgn/Tnf/Il6/Il1b/Ptx3/Tlr2/Npy/Klrk1/Ptgs2/Tmem106a/Icam1/Tlr4/Tspo/Zc3h12a/Gimap5/Tlr6/Ulbp1	24
GO:0001910	regulation of leukocyte mediated cytotoxicity	31/1865	125/28943	5.25385e-11	1.19701e-09	6.75838e-10	Spi1/Stat5a/Slamf6/H2-M2/Arg1/Serpinb9b/Ripk3/Dnase1l3/Il18rap/Ptprc/Il21/Il12a/Cxcl5/Cxcl1/Klrk1/Klrd1/Vav1/Ccl2/H2-Q4/Azgp1/Tap1/Pvr/Gimap5/Klri2/Klre1/Lep/H2-Q10/Sh2d1b2/Ceacam1/Klrb1b/Ulbp1	31
GO:1905952	regulation of lipid localization	39/1865	187/28943	5.64093e-11	1.28016e-09	7.22785e-10	Pparg/Pon1/Cd36/Apoc2/C1qtnf1/Crhr1/Igfbp3/Apob/Edn1/Syk/Tnfsf11/Dab2/Fitm1/Runx1/C3/Msr1/Il1b/Egf/Plin2/Spp1/Ces1f/Anxa2/P2ry2/Pla2g3/Eepd1/Sstr4/Thbs1/Tspo/Zc3h12a/Erfe/Ptges/Pla2g4a/Ces1g/Ces1c/Lep/Ren1/Ces1a/Apoc4/Apoc2l	39
GO:0016032	viral process	58/1865	355/28943	5.85556e-11	1.32368e-09	7.47355e-10	Tmprss2/Ccl8/Apobec3/Ace2/Slpi/Rsad2/Map3k1/Ripk3/Eif2ak2/Tnf/Fam111a/Mbl2/Ifitm1/Ifitm3/Ifih1/Siglec1/Bcl2l11/Zbp1/Ptx3/Oasl2/Trim30a/Pou2f3/Ltf/Oas3/Ccl5/Ccl12/Isg15/Icam1/Ifi206/Isg20/Oasl1/Zc3h12a/Zfp36/Cxcr4/Pabpc6/Bst2/Ifnb1/4930486L24Rik/Ch25h/Lrrc15/Jun/Trim30b/Oas1a/Hmga2/Trim30d/Ifitm6/Ifitm2/Tmprss11d/Trim38/Rnasel/Oas1g/Oas1e/Lgals1/Trim10/Ifi204/Ifi207/Ceacam1/Clec4g	58
GO:0002292	T cell differentiation involved in immune response	24/1865	78/28943	6.04205e-11	1.36052e-09	7.68156e-10	Tbx21/Stat6/Stat3/Ly9/Slamf6/Irf1/Irf4/Gadd45g/Anxa1/Il6/Il18r1/Il21/Clec4e/Clec4d/Il4ra/Eomes/Nlrp3/Nfkbiz/Ccr7/Hlx/Foxp3/Zc3h12a/Ccr2/Bcl3	24
GO:0002444	myeloid leukocyte mediated immunity	32/1865	133/28943	6.07257e-11	1.36209e-09	7.69044e-10	Itgb2/Spi1/Hmox1/Fcgr1/Crhr1/Arg1/Syk/C3/Dnase1l3/Card9/F2/Fgr/Cxcl5/Cxcl1/Il4ra/Il13ra2/Myd88/Rac2/Pla2g3/Cd84/Stx11/Milr1/Lat2/Nppa/Lyn/Trem1/Ccr2/Cd177/Fcgr3/Cd300lb/Rab44/Mrgpra2a	32
GO:0046209	nitric oxide metabolic process	26/1865	91/28943	6.24166e-11	1.39461e-09	7.87405e-10	Itgb2/Cd36/Mmp8/Trpv1/Ddah2/Il10/Igf1/Rgn/Cyp1b1/Tnf/Il6/Cps1/Il1b/Ptx3/Tlr2/Npy/Klrk1/Ptgs2/Tmem106a/Icam1/Tlr4/Tspo/Zc3h12a/Gimap5/Tlr6/Ulbp1	26
GO:0019722	calcium-mediated signaling	40/1865	196/28943	6.48407e-11	1.4432e-09	8.1484e-10	Fhl2/Cacna1d/Ada/Igf1/Fkbp1b/Edn1/Syk/Tnfsf11/Ppp3cc/Rgn/Tnf/Gpr143/Drd4/Ccr1/Cxcr2/Nmur1/Ptprc/Selp/Bst1/Ccr9/Itgal/Chp2/Ptgdr2/Ccr3/Tnni3/Ccr7/Neurod2/Lat2/Cxcr4/Irgm1/Ccr4/Cxcr1/Ccr2/Cxcr3/Lmcd1/Xcr1/Sphk1/Myoz1/Igtp/Ccr5	40
GO:0045580	regulation of T cell differentiation	39/1865	188/28943	6.68029e-11	1.48118e-09	8.36283e-10	Tbx21/Stat5a/Cd44/Ada/Irf1/Syk/Runx1/Wnt10b/Anxa1/Fas/Adam8/Il6/Ctla4/Cd28/Ptprc/Il12a/Rhoh/Il4ra/Il2rg/Tgfbr2/Nlrp3/Nfkbiz/Ccr7/Prdm1/Hlx/Foxp3/Zc3h12a/Gimap5/Ctla2a/Cdkn2a/Ifnb1/Ccr2/Rag1/Runx3/Il4i1/Clec4g/Sox4/Lilrb4b/Lilrb4a	39
GO:0001890	placenta development	38/1865	180/28943	6.78658e-11	1.49901e-09	8.46346e-10	Cdh1/Pparg/Dnmt3l/Vwf/Ascl2/Met/Il10/Ada/Hey2/Rspo3/Llgl2/Vash1/Gcm1/Fbn2/Fosl1/Lhx3/Notch2/Ccn1/Adm/Bmp5/Eomes/Ptgs2/Mdfi/Lif/Ovol2/Serpine1/Prdm1/Sox15/Gjb5/Snai1/Junb/Socs3/Pla2g4a/Cebpb/Lep/Plg/Foxd3/Kiss1	38
GO:0042832	defense response to protozoan	17/1865	39/28943	6.91561e-11	1.51802e-09	8.57081e-10	Il10/Arg1/Irf4/Il6/Slc11a1/Il12a/Gbp3/Gbp2/Pf4/Il4ra/Myd88/Gbp7/Irf8/Bcl3/Iigp1/Gbp6/Gbp10	17
GO:0001562	response to protozoan	18/1865	44/28943	6.92513e-11	1.51802e-09	8.57081e-10	Ier3/Il10/Arg1/Irf4/Il6/Slc11a1/Il12a/Gbp3/Gbp2/Pf4/Il4ra/Myd88/Gbp7/Irf8/Bcl3/Iigp1/Gbp6/Gbp10	18
GO:1903036	positive regulation of response to wounding	24/1865	79/28943	8.15066e-11	1.77992e-09	1.00495e-09	Cd36/Ccn4/Fkbp1b/Plau/Smoc2/Anxa1/Ddr2/F2/Ocm/Reg3g/F7/Plat/Hpse/Ccl2/Serpine1/Scarf1/Serpinf2/Thbs1/Cxcr4/Cldn4/S100a9/Duox2/Insl3/Cntf	24
GO:0045576	mast cell activation	27/1865	99/28943	8.75565e-11	1.90485e-09	1.07549e-09	Lcp2/Hmox1/Cd48/Crhr1/Enpp3/Syk/Fgr/Rhoh/Il4ra/Il13ra2/Plscr2/Rac2/Pla2g3/Cd84/Tlr4/Milr1/Lat2/Nppa/Lyn/BC053393/Cd300lf/Fcgr3/Cd300lb/Rab44/Mrgpra2a/Lilrb4b/Lilrb4a	27
GO:0043367	CD4-positive alpha-beta T cell differentiation	26/1865	93/28943	1.06494e-10	2.29955e-09	1.29834e-09	Tbx21/Stat6/Stat3/Ly9/Slamf6/Irf1/Rsad2/Irf4/Gadd45g/Runx1/Anxa1/Il6/Il18r1/Il21/Il4ra/Il2rg/Nlrp3/Nfkbiz/Ccr7/Hlx/Foxp3/Zc3h12a/Gimap5/Ccr2/Bcl3/Runx3	26
GO:2001057	reactive nitrogen species metabolic process	26/1865	93/28943	1.06494e-10	2.29955e-09	1.29834e-09	Itgb2/Cd36/Mmp8/Trpv1/Ddah2/Il10/Igf1/Rgn/Cyp1b1/Tnf/Il6/Cps1/Il1b/Ptx3/Tlr2/Npy/Klrk1/Ptgs2/Tmem106a/Icam1/Tlr4/Tspo/Zc3h12a/Gimap5/Tlr6/Ulbp1	26
GO:0050731	positive regulation of peptidyl-tyrosine phosphorylation	39/1865	191/28943	1.10042e-10	2.36733e-09	1.33661e-09	Cd36/Il11/Cd44/Igf1/Gh/Pecam1/Syk/Thbs4/Hcls1/Parp9/Clec4n/Il6/Ptprc/Il21/Il12a/Efna1/Egf/Hgf/Ereg/Areg/Tnfrsf1a/Hpx/Lif/Parp14/Ccl5/Il5/Icam1/Csf3/Tlr4/Clcf1/Lyn/Reln/Osm/Lep/Tex101/Sh2d1b2/Grem1/Cntf/Btc	39
GO:0001649	osteoblast differentiation	43/1865	225/28943	1.17453e-10	2.5174e-09	1.42134e-09	Pparg/Ccn4/Mef2c/Apc/Epha2/Chrd/Clic1/Scube2/Fhl2/Igf1/Igfbp3/Id2/Gdf10/Wnt10b/Dhh/Bambi/Tnf/Lox/Fbn2/Ifitm1/Ifitm3/Il6/Ddr2/Tnn/Ccn1/Spp1/Bmp3/Areg/Ltf/Bmp8a/Twist1/Fgf2/Satb2/Runx2/Npnt/Ostn/Junb/Cebpb/Sp7/Cebpd/Ifi204/Bglap2/Grem1	43
GO:0043542	endothelial cell migration	44/1865	234/28943	1.24373e-10	2.65588e-09	1.49952e-09	Itgb2/Alox12/Fap/Pparg/Stat5a/Hmox1/Mef2c/Epha2/Fut1/Met/Dcn/Igf1/Flt4/Pecam1/Vash1/Wnt5a/Smoc2/Cyp1b1/Tnf/Anxa1/Adam8/Lcn2/Dll4/Efna1/Egf/Adamts9/Fgf16/Angpt2/Cdh5/Robo4/Ptgs2/Card10/Loxl2/Gadd45a/Fgf2/Ccn3/Thbs1/Zc3h12a/Cxcr4/Rhoj/Prkca/Ceacam1/Grem1/S100a2	44
GO:2000146	negative regulation of cell motility	54/1865	325/28943	1.40292e-10	2.98481e-09	1.68524e-09	Cdh1/Pparg/Timp1/Stat3/Mef2c/Chrd/Ada/Hnf4a/Dpep1/Ptprk/Dcn/Igfbp3/Vash1/Apod/Slurp1/Cd200r1/Rgn/Cyp1b1/Dusp1/Tnf/Fas/Ifitm1/Ifitm3/Drd4/Muc2/Tnn/Il1rn/Dll4/Emilin1/Adamts9/Acan/Was/Angpt2/Robo4/Trib1/Card10/Mitf/Ccl12/Ccl2/Gadd45a/Fgf2/Ccn3/Serpine1/Thbs1/Cldn5/S1pr2/Macir/Bst2/Slamf8/Cldn19/Ccl28/Grem1/Ccr5/Kiss1	54
GO:0035455	response to interferon-alpha	15/1865	31/28943	1.45587e-10	3.08613e-09	1.74244e-09	Myc/Eif2ak2/Ifitm1/Ifitm3/Ifit1/Ifit2/Bst2/Oas1a/Ifitm6/Ifitm2/Oas1g/Oas1e/Ifi204/Ifit3/Tgtp1	15
GO:0050672	negative regulation of lymphocyte proliferation	26/1865	95/28943	1.78732e-10	3.77489e-09	2.13132e-09	Cd44/Pdcd1lg2/Il10/Arg1/Cd86/Ctla4/Fcgr2b/Gpnmb/Btk/Casp3/Foxp3/Zc3h12d/Lyn/Vsig4/Il20rb/Cdkn2a/Tarm1/Pde5a/Cebpb/Il4i1/Ceacam1/Clec4g/Slfn1/Lrrc32/Lilrb4b/Lilrb4a	26
GO:0048661	positive regulation of smooth muscle cell proliferation	28/1865	109/28943	1.83366e-10	3.85869e-09	2.17864e-09	Alox12/Ccn4/Hmox1/Cyba/Itga2/Mmp9/Igf1/Id2/Edn1/Myc/Adamts1/Tnf/Il6/Ddr2/Ereg/Nox1/Tgfbr2/Ptgs2/Myd88/Ccl5/Fgf2/Serpinf2/Tlr4/Thbs1/C3ar1/P2ry6/Prkca/Jun	28
GO:0043281	regulation of cysteine-type endopeptidase activity involved in apoptotic process	41/1865	211/28943	1.85426e-10	3.8879e-09	2.19513e-09	Cdh1/Alox12/Pparg/Bbc3/Pax2/Aqp1/Cd44/Mmp9/Dpep1/Ccn2/Igf1/Syk/Myc/Tnf/Fas/Il6/Casp1/Casp8/Card9/Bcl2l11/Ccn1/Hgf/Ptgs2/Nlrp3/Tnfrsf23/Acer2/Thbs1/Slc22a2/Fcmr/Cdkn2a/Plaur/Tnfsf15/S100a8/S100a9/Rag1/Nlrp1a/Nlrp12/Naip6/Naip2/Hspa1b/Bcl2a1d	41
GO:0046638	positive regulation of alpha-beta T cell differentiation	19/1865	52/28943	2.11204e-10	4.41241e-09	2.49127e-09	Ada/Irf1/Syk/Runx1/Anxa1/Il6/Il4ra/Il2rg/Tgfbr2/Nlrp3/Nfkbiz/Ccr7/Hlx/Foxp3/Gimap5/Ccr2/Runx3/Lilrb4b/Lilrb4a	19
GO:0050728	negative regulation of inflammatory response	33/1865	147/28943	2.19834e-10	4.57618e-09	2.58373e-09	Pparg/Ier3/Cd44/Il10/Ada/Enpp3/Igf1/Acod1/Mefv/Cd200r1/Alox5/Fcgr2b/Tnfrsf1b/Hgf/Npy/Tnfrsf1a/Pglyrp1/Siglece/Cdh5/Nlrp3/Ccn3/Foxp3/Il20rb/Ctla2a/Macir/Zfp36/Socs3/Slamf8/Tafa3/Cxcl17/Cst7/Gpr31b/Nlrp12	33
GO:0008544	epidermis development	58/1865	367/28943	2.22674e-10	4.61869e-09	2.60774e-09	Apc/Trpv1/Epha2/Kcnq1/Cdh23/Hey2/Lgr5/Krt12/Sfrp4/Fst/Wnt5a/Tgm1/Vdr/Runx1/Wnt10b/Krt7/Tnf/Anxa1/Tmc1/Wnt10a/Pax6/Tgm3/Svep1/Tfap2c/Gfi1/Wnt16/Reg3g/Cers3/Prss8/Casp3/Pou2f3/Ptgs2/Strc/Exph5/Hpse/Mcoln3/Krt80/Grhl3/Fgf2/Ovol2/Cdsn/Alx4/Hrnr/Maff/Snai1/Cdkn2a/Zfp36/Foxc1/Sprr1a/Dsp/Stfa2l1/Cdh3/Gsdma3/Krt86/Runx3/Mafb/Cstdc4/Flg	58
GO:0032945	negative regulation of mononuclear cell proliferation	26/1865	96/28943	2.30181e-10	4.75654e-09	2.68557e-09	Cd44/Pdcd1lg2/Il10/Arg1/Cd86/Ctla4/Fcgr2b/Gpnmb/Btk/Casp3/Foxp3/Zc3h12d/Lyn/Vsig4/Il20rb/Cdkn2a/Tarm1/Pde5a/Cebpb/Il4i1/Ceacam1/Clec4g/Slfn1/Lrrc32/Lilrb4b/Lilrb4a	26
GO:0042102	positive regulation of T cell proliferation	28/1865	110/28943	2.30964e-10	4.75654e-09	2.68557e-09	Il12rb1/Stat5a/Cd244a/Slc4a1/Slamf1/Pdcd1lg2/Il12rb2/Igf1/Syk/Cd86/Btnl2/Anxa1/Cd6/Il6/Cd28/Ptprc/Il1b/Il21/Il12a/Itgal/Tgfbr2/Ccl5/Ccr7/Igfbp2/Foxp3/Ccr2/Lep/Tnfrsf13c	28
GO:0061448	connective tissue development	51/1865	302/28943	2.50618e-10	5.143e-09	2.90376e-09	Pparg/Spi1/Ccn4/Mef2c/Scube2/Wt1/Ccn2/Igf1/Matn3/Id2/Edn1/Wnt5a/Bmp1/Osr2/Runx1/Dlx2/Six2/Lox/Cr2/Frzb/Ctsk/Ccn1/Bmp3/Acan/Comp/Bmp5/Adamts7/Tgfbr2/Bmp8a/Loxl2/Fgf2/Ccn3/Rflna/Cer1/Gdf5/Satb2/Runx2/Prrx2/Thbs1/C3ar1/Il17f/Snai1/Msx1/Mmp13/Prkca/Gdf6/Umodl1/Hmga2/Lep/Runx3/Grem1	51
GO:0002825	regulation of T-helper 1 type immune response	15/1865	32/28943	2.57677e-10	5.26917e-09	2.975e-09	Il12rb1/Tbx21/Slamf1/Irf1/Anxa1/Il1rl1/Il18r1/Il1r1/Slc11a1/Il1b/Il4ra/Ccr7/Hlx/Ccr2/Pla2g4a	15
GO:0019216	regulation of lipid metabolic process	60/1865	388/28943	2.65011e-10	5.40006e-09	3.0489e-09	Pparg/Angptl4/Cd36/Apoc2/Cyp17a1/Stat5a/Hnf4a/Igf1/Apob/Id2/Gh/Akr1c18/Dab2/Apod/Dhh/Rgn/C3/Tnf/Anxa1/Ccdc3/Fmo4/F2/Il1b/Ccn1/Angptl3/Fgr/Gfi1/Dkk3/Dkkl1/Fgf21/Ces1f/Bmp5/Ptgs2/Hsd17b13/Pla2g3/Twist1/Igfbp7/Fgf2/Apobec1/Disp3/Serpina12/Tspo/Lyn/Snai1/Gimap5/Hcar2/Erfe/Hcar1/Rdh9/Pla2g4a/Ces1g/Ces1c/Lep/Sphk1/Rdh16/Rnf213/Ces1a/Ceacam1/Rdh16f2/Apoc2l	60
GO:0030336	negative regulation of cell migration	52/1865	312/28943	2.73308e-10	5.5496e-09	3.13333e-09	Cdh1/Pparg/Timp1/Stat3/Mef2c/Chrd/Ada/Hnf4a/Dpep1/Ptprk/Dcn/Igfbp3/Vash1/Apod/Slurp1/Cd200r1/Cyp1b1/Dusp1/Tnf/Fas/Ifitm1/Ifitm3/Drd4/Muc2/Tnn/Il1rn/Dll4/Emilin1/Adamts9/Acan/Angpt2/Robo4/Trib1/Card10/Mitf/Ccl12/Ccl2/Gadd45a/Fgf2/Ccn3/Serpine1/Thbs1/Cldn5/S1pr2/Macir/Bst2/Slamf8/Cldn19/Ccl28/Grem1/Ccr5/Kiss1	52
GO:0002709	regulation of T cell mediated immunity	28/1865	111/28943	2.90026e-10	5.86847e-09	3.31336e-09	Tbx21/Slamf1/H2-M2/Arg1/Rsad2/Ripk3/Il6/Il18r1/Il1r1/Ptprc/Il1b/Il12a/Tnfrsf1b/Klrd1/Was/Nlrp3/H2-Q4/Azgp1/Foxp3/Pvr/Il20rb/Ifnb1/Ccr2/H2-Q10/Il4i1/Clec4g/Lilrb4b/Lilrb4a	28
GO:0001763	morphogenesis of a branching structure	45/1865	249/28943	2.97607e-10	6.00088e-09	3.38813e-09	Cdh1/Pax2/Cd44/Epha2/Met/Wt1/Il10/Rspo3/Igf1/Ccl11/Llgl2/Edn1/Wnt5a/Myc/Vdr/Gcm1/Dlx2/Six2/Tnf/Il6/Eya1/Dll4/Il1b/Egf/Tnc/Tfap2c/Hgf/Areg/Adm/Col4a1/Sall1/Tgfbr2/Fgf2/Tgm2/Prdm1/Timeless/Npnt/Pkhd1/Cxcr4/Hs3st3a1/Six1/Socs3/Hmga2/Hs3st3b1/Grem1	45
GO:0002920	regulation of humoral immune response	19/1865	53/28943	3.09363e-10	6.21627e-09	3.50974e-09	Cd5l/Acod1/C6/Masp1/Serping1/C3/Tnf/Ptprc/C4bp/Cr2/Fcgr2b/Il1b/A2m/Klk7/Hpx/Ccr7/Il17f/Gimap5/Vsig4	19
GO:0002293	alpha-beta T cell differentiation involved in immune response	22/1865	71/28943	3.23752e-10	6.46052e-09	3.64764e-09	Tbx21/Stat6/Stat3/Ly9/Slamf6/Irf1/Irf4/Gadd45g/Anxa1/Il6/Il18r1/Il21/Il4ra/Eomes/Nlrp3/Nfkbiz/Ccr7/Hlx/Foxp3/Zc3h12a/Ccr2/Bcl3	22
GO:0009620	response to fungus	22/1865	71/28943	3.23752e-10	6.46052e-09	3.64764e-09	Spi1/Il17ra/Vip/Arg1/Syk/Clec4n/Card9/Zbp1/Ptx3/Tlr2/Cxcl1/Npy/Clec4e/Clec4d/Ltf/Myd88/Camp/Il25/Clec4a1/Scimp/Cd209b/2610528A11Rik	22
GO:0043588	skin development	53/1865	323/28943	3.31173e-10	6.58591e-09	3.71843e-09	Alox12/Apc/Trpv1/Epha2/Met/Itga2/Lgr5/Fst/Wnt5a/Tgm1/Vdr/Runx1/Wnt10b/Krt7/Tnf/Anxa1/Tfap2b/Col5a2/Wnt10a/Pax6/Tgm3/Tfap2c/Wnt16/Reg3g/Cers3/Prss8/Casp3/Comp/Pou2f3/Ptgs2/Alox12b/Exph5/Hpse/Krt80/Grhl3/Ovol2/Cdsn/Alx4/Hrnr/Snai1/Zfp36/Cldn4/Foxc1/Sprr1a/Dsp/Stfa2l1/Cdh3/Gsdma3/Krt86/Runx3/Mafb/Cstdc4/Flg	53
GO:0007160	cell-matrix adhesion	43/1865	233/28943	3.71847e-10	7.36945e-09	4.16083e-09	Itgb2/Cd36/Col5a3/Nid1/Fut1/Itga2/Ptprk/Ccn2/Pecam1/Plau/Apod/Cd96/Fermt3/Adam8/Fn1/Tnn/Bcl2l11/Fga/Angptl3/Bst1/Emilin1/Adamts9/Itgax/Itgal/Plekha2/Strc/Fgg/Hpse/Serpine1/Acer2/Thbs1/Npnt/Mslnl/Rhod/Trem1/Cdkn2a/Mmp12/Epha3/Msln/Itgad/Ccl28/Grem1/Gm49368	43
GO:0001936	regulation of endothelial cell proliferation	36/1865	174/28943	3.85756e-10	7.61901e-09	4.30173e-09	Pparg/Dbh/Stat3/Stat5a/Ccl24/Hmox1/Mef2c/Apc/Cyba/Fut1/Aldh1a2/Il10/Vip/Arg1/Igf1/Flt4/Vash1/Prl/Thbs4/Wnt5a/Tnf/Alox5/Dll4/Il12a/Egf/Vegfd/Ccl12/Ccl2/Ccr3/Lrg1/Fgf2/Thbs1/Cxcr3/Prkca/Jun/Lep	36
GO:0120254	olefinic compound metabolic process	35/1865	166/28943	3.92567e-10	7.72717e-09	4.3628e-09	Alox12/Cyp4f18/Cyp17a1/Cyp2a5/Aldh1a2/Aldh1a3/Akr1c18/Dab2/Cyp1b1/Alox5/Abca4/Plb1/Cyp2b10/Dkk3/Dkkl1/Hsd11b2/Bmp5/Cyp1a2/Cyp1a1/Cyp11a1/Ptgs2/Alox12b/Srd5a2/Cyp2g1/Cyp2f2/Rdh9/Pla2g4a/Sphk1/Cyp4a12a/Cyp2b19/Rdh16/Adh1/Rdh16f2/Cyp4a12b/Cyp2j8	35
GO:0002440	production of molecular mediator of immune response	63/1865	422/28943	4.15732e-10	8.1554e-09	4.60458e-09	Tbx21/Stat6/Cd36/Cd244a/Hmox1/Slamf1/Il10/Arg1/Rsad2/Syk/Wnt5a/Litaf/Cd96/Cd86/Parp3/Mzb1/Tnf/Fas/Il6/Casp1/Cd28/Il18rap/Il18r1/Il1r1/Slc11a1/Ptprc/Slamf9/Fcgr2b/Card9/Il1b/Il21/Il12a/Tlr2/Tnfrsf1b/Ung/Pagr1a/Klk7/Il4ra/Hpx/Btk/Il13ra2/Cgas/Myd88/Nlrp3/Casp4/Twist1/Il5/Tlr4/Foxp3/Exo1/Clcf1/Il25/Il17f/Trem1/Gimap5/Bst2/Ifnb1/Ccr2/Ffar2/Scimp/Trim55/Lilrb4b/Lilrb4a	63
GO:0001935	endothelial cell proliferation	38/1865	191/28943	4.1802e-10	8.17257e-09	4.61427e-09	Pparg/Dbh/Stat3/Stat5a/Ccl24/Hmox1/Mef2c/Apc/Epha2/Cyba/Fut1/Aldh1a2/Il10/Vip/Arg1/Igf1/Flt4/Vash1/Prl/Thbs4/Wnt5a/Tnf/Alox5/Dll4/Il12a/Egf/Vegfd/Loxl2/Ccl12/Ccl2/Ccr3/Lrg1/Fgf2/Thbs1/Cxcr3/Prkca/Jun/Lep	38
GO:0002275	myeloid cell activation involved in immune response	29/1865	120/28943	4.22772e-10	8.23764e-09	4.65101e-09	Itgb2/Spi1/Hmox1/Ifi35/Slamf1/Lbp/Crhr1/Enpp3/Syk/Dnase1l3/Fgr/Il4ra/Il13ra2/Myd88/Rac2/Pla2g3/Sbno2/Cd84/Stx11/Milr1/Lat2/Nppa/Lyn/Ifnb1/Ccr2/Cd177/Rab44/Mrgpra2a/Lilrb4a	29
GO:0002287	alpha-beta T cell activation involved in immune response	22/1865	72/28943	4.37934e-10	8.476e-09	4.78559e-09	Tbx21/Stat6/Stat3/Ly9/Slamf6/Irf1/Irf4/Gadd45g/Anxa1/Il6/Il18r1/Il21/Il4ra/Eomes/Nlrp3/Nfkbiz/Ccr7/Hlx/Foxp3/Zc3h12a/Ccr2/Bcl3	22
GO:0046637	regulation of alpha-beta T cell differentiation	22/1865	72/28943	4.37934e-10	8.476e-09	4.78559e-09	Tbx21/Ada/Irf1/Syk/Runx1/Anxa1/Il6/Il4ra/Il2rg/Tgfbr2/Nlrp3/Nfkbiz/Ccr7/Prdm1/Hlx/Foxp3/Zc3h12a/Gimap5/Ccr2/Runx3/Lilrb4b/Lilrb4a	22
GO:0042092	type 2 immune response	17/1865	43/28943	4.45555e-10	8.59475e-09	4.85264e-09	Bcl6b/Tbx21/Stat6/Irf1/Arg1/Rsad2/Anxa1/Il6/Il4ra/Nlrp3/Hlx/Clcf1/Il25/Ifnb1/Ccr2/Bcl3/Lilrb4a	17
GO:0045639	positive regulation of myeloid cell differentiation	28/1865	113/28943	4.53251e-10	8.71416e-09	4.92006e-09	Ccl3/Stat3/Stat5a/Mpl/Id2/Fos/Tnfsf11/Hcls1/Runx1/Tnf/Ccr1/Casp8/Ocstamp/Notch2/Trib1/Lif/Pla2g3/Ccl5/Isg15/Il5/Csf3/Prkca/Jun/Rab7b/Lep/Evi2/Cd101/Evi2b	28
GO:0002820	negative regulation of adaptive immune response	20/1865	60/28943	4.7589e-10	9.11913e-09	5.14871e-09	Tbx21/Slamf1/Arg1/Samsn1/Parp3/Il1rl1/Ptprc/C4bp/Cr2/Fcgr2b/Klrd1/Il4ra/Foxp3/Zc3h12a/Il20rb/Ifnb1/Il4i1/Clec4g/Lilrb4b/Lilrb4a	20
GO:0062207	regulation of pattern recognition receptor signaling pathway	26/1865	99/28943	4.80719e-10	9.18126e-09	5.18378e-09	Cd36/Cyba/Ifi35/Lbp/Irf1/Rsad2/Irf4/Acod1/Slc15a3/Pik3ap1/Tasl/Irf7/Tlr2/Gfi1/Trim30a/Ltf/Rnf125/Ddx60/Tlr4/Oasl1/Lyn/Tlr1/Cd300lf/Tlr6/Treml4/Rab7b	26
GO:0046883	regulation of hormone secretion	51/1865	308/28943	5.1217e-10	9.74976e-09	5.50476e-09	Gcg/Pparg/Il11/Ghrhr/Trh/Kcnq1/Cacna1d/C1qtnf1/Hnf4a/Crhr1/Tacr2/Igfbp3/Fkbp1b/Edn1/Tnfsf11/Dab2/Vdr/Runx1/Tnf/Anxa1/Alox5/Nmb/Il6/Tfap2b/Pax6/Il1b/Fga/Uts2/Spp1/Gipr/Ucp2/Fgg/Lif/Pla2g3/Ccl5/Piwil4/Ccn3/Clcf1/Nppa/Tspo/Hcar2/Ucn2/Ffar2/Hmga2/Osm/Lep/Ren1/Bglap2/Sox4/Cntf/Kiss1	51
GO:0002763	positive regulation of myeloid leukocyte differentiation	22/1865	73/28943	5.88842e-10	1.1136e-08	6.28747e-09	Ccl3/Stat5a/Id2/Fos/Tnfsf11/Hcls1/Runx1/Tnf/Ccr1/Casp8/Ocstamp/Notch2/Trib1/Lif/Pla2g3/Ccl5/Il5/Prkca/Jun/Evi2/Cd101/Evi2b	22
GO:0045428	regulation of nitric oxide biosynthetic process	22/1865	73/28943	5.88842e-10	1.1136e-08	6.28747e-09	Itgb2/Cd36/Mmp8/Trpv1/Ddah2/Il10/Igf1/Rgn/Tnf/Il6/Il1b/Ptx3/Tlr2/Klrk1/Ptgs2/Icam1/Tlr4/Tspo/Zc3h12a/Gimap5/Tlr6/Ulbp1	22
GO:0019730	antimicrobial humoral response	36/1865	177/28943	6.33918e-10	1.19495e-08	6.74672e-09	Ccl8/Slpi/Vip/Acod1/F2/Cstdc2/Bpifa1/Fga/Cxcl5/Ppbp/Pf4/Cxcl3/Cxcl1/Cxcl9/Npy/Reg3g/Pglyrp1/Klk7/Adm/Ccl22/Ccl17/Ltf/Cxcl10/Ccl12/Camp/Il17f/Lgals3/Wfdc21/Bpi/Bcl3/S100a9/Cxcl2/Kng2/Wfdc17/Wfdc16/Ccl28	36
GO:0001961	positive regulation of cytokine-mediated signaling pathway	19/1865	55/28943	6.43886e-10	1.20588e-08	6.80845e-09	Edn1/Wnt5a/Parp9/Irf7/Casp1/Il1r1/Zbp1/Gfi1/Hpx/Casp4/Parp14/Cxcr4/Irgm1/Cd300lf/Mmp12/Txk/Ticam2/Nlrc5/Igtp	19
GO:0002823	negative regulation of adaptive immune response based on somatic recombination of immune receptors built from immunoglobulin superfamily domains	19/1865	55/28943	6.43886e-10	1.20588e-08	6.80845e-09	Tbx21/Slamf1/Arg1/Parp3/Il1rl1/Ptprc/C4bp/Cr2/Fcgr2b/Klrd1/Il4ra/Foxp3/Zc3h12a/Il20rb/Ifnb1/Il4i1/Clec4g/Lilrb4b/Lilrb4a	19
GO:0030003	cellular cation homeostasis	70/1865	498/28943	6.64814e-10	1.23804e-08	6.99004e-09	Bbc3/Calb2/Hmox1/Atp6v1b1/Cyba/Slc4a1/Atp1a4/Ccl8/Steap4/Cdh23/Trdn/Fkbp1b/Scgn/Edn1/Wnt5a/Scara5/Myc/Vdr/Rgn/Ftmt/Tasl/Alas2/Ccr1/Tfap2b/Slc9a4/Slc11a1/Ptprc/Lcn2/Cybrd1/F2/Atp6v0d2/Slc30a3/Spp1/Cxcl9/Hpx/Slc9a9/Nox1/Atp4b/Rab20/Mt2/Mt1/Cdh5/Car7/Hephl1/Cln6/P2ry2/Atp2c2/Cxcl10/Ccl5/Wnk4/Ccl12/Ccl2/Tnni3/Slc9a3/Fgf2/Tgm2/Lyn/Pkhd1/Erfe/Gm6377/P2ry6/Ccr2/Cxcr3/Prkca/Slamf8/Xcr1/Tex101/Atp6ap1l/Cc…	70
GO:2000377	regulation of reactive oxygen species metabolic process	34/1865	161/28943	6.65337e-10	1.23804e-08	6.99004e-09	Itgb2/Hk2/Cd36/Ier3/Stat3/Pax2/Mmp8/Cyba/Syk/Plau/Acod1/Ripk3/Cdkn1a/Cyp1b1/Tnf/Alox5/Lcn2/Duoxa2/F2/Cxcl1/Trim30a/Nox1/Birc3/Tgfbr2/Gadd45a/Tlr4/Thbs1/Tspo/Zc3h12a/Mmp3/Tlr6/Cd177/Fpr2/Lep	34
GO:0061138	morphogenesis of a branching epithelium	42/1865	229/28943	7.22808e-10	1.34067e-08	7.56948e-09	Cdh1/Pax2/Cd44/Epha2/Met/Wt1/Il10/Rspo3/Igf1/Ccl11/Llgl2/Edn1/Wnt5a/Myc/Vdr/Gcm1/Six2/Tnf/Il6/Eya1/Dll4/Egf/Tnc/Tfap2c/Hgf/Areg/Adm/Col4a1/Sall1/Tgfbr2/Fgf2/Tgm2/Timeless/Npnt/Pkhd1/Cxcr4/Hs3st3a1/Six1/Socs3/Hmga2/Hs3st3b1/Grem1	42
GO:0097191	extrinsic apoptotic signaling pathway	43/1865	238/28943	7.40327e-10	1.36878e-08	7.72818e-09	Dbh/Spi1/Hmox1/Eya4/Il19/Eya2/Igf1/Tnfrsf10b/Dab2/Tnfrsf12a/Tnf/Fas/Eya1/Casp8/Ptprc/Atf3/Lcn2/Traf1/Siglec1/Bcl2l11/Il1b/Il12a/Fga/Clca3a2/Tnfrsf1b/Hgf/Ltbr/Casp3/Fgg/Icam1/Serpine1/Tnfrsf23/Thbs1/Fcmr/Tnfrsf26/Lgals3/Gsdma3/Runx3/Bcl2a1b/Srpx/Bcl2a1d/Bcl2a1a/Itprip	43
GO:1903035	negative regulation of response to wounding	25/1865	94/28943	7.73099e-10	1.42482e-08	8.04459e-09	Alox12/C1qtnf1/Plau/Pros1/Serping1/Tnf/Alox5/F2/Fga/Plat/Anxa2/Fgg/Tspan8/Fgf2/Serpine1/Serpinf2/Thbs1/Plaur/Plg/Kng2/Cldn19/Myoz1/Ceacam1/Thbd/Klkb1	25
GO:0090303	positive regulation of wound healing	20/1865	62/28943	9.22688e-10	1.69511e-08	9.57068e-09	Cd36/Ccn4/Plau/Smoc2/Anxa1/Ddr2/F2/Reg3g/F7/Plat/Hpse/Ccl2/Serpine1/Serpinf2/Thbs1/Cxcr4/Cldn4/S100a9/Duox2/Insl3	20
GO:0016525	negative regulation of angiogenesis	27/1865	109/28943	9.30064e-10	1.70325e-08	9.61665e-09	Pparg/Cd36/Epha2/Dcn/Vash1/Adamts1/Thbs2/Tnf/Alox5/Emilin1/Adamts9/Angpt2/Ngp/Lif/Cxcl10/Ccl2/Gadd45a/Serpine1/Thbs1/Cldn5/Il17f/Ccr2/Cxcr3/Foxc1/Tcf4/Plg/Ecscr	27
GO:0007188	adenylate cyclase-modulating G protein-coupled receptor signaling pathway	42/1865	231/28943	9.52073e-10	1.73806e-08	9.81317e-09	Gcg/Ghrhr/Mc5r/Gnat2/Vipr2/Cacna1d/Crhr1/Vip/Edn1/Gpr65/Adgrf4/Grm8/Gcgr/Drd4/Adra1d/Cort/Cxcl9/Gipr/Adm/Adrb3/Adgre4/Ptgdr2/Gnat1/Cxcl10/Lpar3/Sstr4/Akap12/Htr5a/Adgrg6/Mrap/Ptgir/S1pr2/Mc2r/Gphb5/Ucn2/Glp2r/Gpr171/Cxcr3/Htr1f/Adgrg3/Tcp11/Insl3	42
GO:1905954	positive regulation of lipid localization	29/1865	124/28943	9.68271e-10	1.75847e-08	9.92841e-09	Pparg/Pon1/Cd36/C1qtnf1/Apob/Edn1/Tnfsf11/Dab2/Fitm1/Runx1/C3/Msr1/Il1b/Plin2/Spp1/Ces1f/Anxa2/P2ry2/Pla2g3/Eepd1/Sstr4/Zc3h12a/Erfe/Ptges/Pla2g4a/Ces1g/Ces1c/Ces1a/Apoc4	29
GO:0046890	regulation of lipid biosynthetic process	39/1865	205/28943	9.70555e-10	1.75847e-08	9.92841e-09	Apoc2/Cyp17a1/Hnf4a/Igf1/Apob/Gh/Akr1c18/Dab2/Dhh/Rgn/C3/Tnf/Anxa1/Ccdc3/Il1b/Ccn1/Gfi1/Dkk3/Dkkl1/Ces1f/Bmp5/Ptgs2/Hsd17b13/Pla2g3/Igfbp7/Serpina12/Tspo/Snai1/Rdh9/Pla2g4a/Ces1g/Ces1c/Lep/Sphk1/Rdh16/Ces1a/Ceacam1/Rdh16f2/Apoc2l	39
GO:0031343	positive regulation of cell killing	26/1865	102/28943	9.72371e-10	1.75847e-08	9.92841e-09	Spi1/Stat5a/Slamf6/Cd5l/H2-M2/Arg1/Syk/Il18rap/Ptprc/Bcl2l11/Il21/Il12a/Cxcl1/Klrk1/Klrd1/Vav1/Ccl2/H2-Q4/Azgp1/Pvr/Gimap5/Klri2/Klre1/H2-Q10/Sh2d1b2/Ulbp1	26
GO:0002886	regulation of myeloid leukocyte mediated immunity	22/1865	75/28943	1.0464e-09	1.88646e-08	1.0651e-08	Itgb2/Spi1/Hmox1/Fcgr1/Crhr1/Arg1/Syk/C3/Dnase1l3/Fgr/Cxcl5/Cxcl1/Il4ra/Il13ra2/Rac2/Pla2g3/Cd84/Nppa/Lyn/Ccr2/Cd177/Fcgr3	22
GO:0007389	pattern specification process	69/1865	493/28943	1.0581e-09	1.90162e-08	1.07366e-08	Pax2/Mef2c/Apc/Otx1/Chrd/Tcap/Aldh1a2/Alx3/Wt1/Dnah11/Hey2/Meis1/Btg2/Edn1/Fezf2/Fst/Wnt5a/Bmp1/Arc/Dlx2/Six2/C3/Bhlhe22/Lbx1/Ifitm1/Eya1/Zeb2/Lhx3/Pax6/Dll4/Notch2/Hes3/Chrdl1/Bmp5/Tgfbr2/Eomes/Mdfi/Emx1/Neurod1/Tbr1/Grhl3/Fgf2/Ovol2/Cer1/Satb2/Hoxb4/Lmx1b/Alx4/Dlx1/Reln/Snai1/Tshz1/Dmrta2/Helt/Tgif1/Ripply2/Msx1/Sp8/Foxc1/Six1/Tll1/T/Tcf15/Peg12/Gm572/Mafb/Grem1/Dnaaf4/Hoxd4	69
GO:0043270	positive regulation of ion transport	54/1865	343/28943	1.06394e-09	1.90619e-08	1.07624e-08	Gcg/Trh/Kcnq1/Ace2/Cacna1d/Stac2/Trdn/Tacr2/Slc36a2/Slc6a4/Edn1/Tnfsf11/Ppp3cc/Arc/Rgn/Drd4/Alox5/Ccr1/Lcn2/F2/Il1b/Cxcl1/Cxcl9/Prss8/Chp2/Htr3a/P2ry2/Atp2c2/Pla2g3/Cxcl10/Ccl5/Wnk4/Kcne3/Ccl12/Ccl2/Lpar3/Sstr4/Serpine1/Nppa/Tspo/Reln/Gimap5/Cxcr4/P2ry6/Ccr2/Cxcr3/Lgals3/Ptges/Pla2g4a/Cebpb/Lep/Hspa2/Tex101/Lrrc55	54
GO:0050679	positive regulation of epithelial cell proliferation	42/1865	232/28943	1.09111e-09	1.94885e-08	1.10033e-08	Stat3/Stat5a/Pax2/Ccl24/Hmox1/Cyba/Il10/Vip/Arg1/Igf1/Flt4/Prl/Thbs4/Wnt5a/Tgm1/Osr2/Myc/Tnf/Il6/Eya1/Notch2/Egf/Reg3g/Vegfd/Bmp5/Ccl5/Ccl2/Ccr3/Twist1/Lrg1/Fgf2/Runx2/Hlx/Pkhd1/Foxe3/Jaml/Mmp12/Prkca/Jun/Hmga2/Cdh3/Zfp703	42
GO:0002507	tolerance induction	14/1865	30/28943	1.1057e-09	1.96883e-08	1.11161e-08	Aire/Acod1/Cd86/Runx1/Icos/Pdcd1/Tgfbr2/Ccr7/Foxp3/C3ar1/Lyn/Ccr4/Lilrb4b/Lilrb4a	14
GO:0042093	T-helper cell differentiation	21/1865	69/28943	1.17928e-09	2.09341e-08	1.18195e-08	Tbx21/Stat6/Stat3/Ly9/Slamf6/Irf1/Irf4/Gadd45g/Anxa1/Il6/Il18r1/Il21/Il4ra/Nlrp3/Nfkbiz/Ccr7/Hlx/Foxp3/Zc3h12a/Ccr2/Bcl3	21
GO:0046330	positive regulation of JNK cascade	26/1865	103/28943	1.2215e-09	2.16171e-08	1.22051e-08	Mmp8/Gadd45b/Slamf1/Ccn2/Flt4/Gadd45g/Map3k1/Wnt5a/Tnfsf11/Dab2/Tnf/Traf5/Fcgr2b/Traf1/Card9/Il1b/Wnt16/Ltbr/Nox1/Myd88/Eda2r/Gadd45a/Serpinf2/Tlr4/Naip6/Naip2	26
GO:2000181	negative regulation of blood vessel morphogenesis	27/1865	111/28943	1.43631e-09	2.53412e-08	1.43078e-08	Pparg/Cd36/Epha2/Dcn/Vash1/Adamts1/Thbs2/Tnf/Alox5/Emilin1/Adamts9/Angpt2/Ngp/Lif/Cxcl10/Ccl2/Gadd45a/Serpine1/Thbs1/Cldn5/Il17f/Ccr2/Cxcr3/Foxc1/Tcf4/Plg/Ecscr	27
GO:0035743	CD4-positive alpha-beta T cell cytokine production	13/1865	26/28943	1.49083e-09	2.62232e-08	1.48058e-08	Tbx21/Slamf1/Arg1/Rsad2/Il6/Il18rap/Il18r1/Il1r1/Il1b/Il12a/Nlrp3/Il25/Ifnb1	13
GO:0002294	CD4-positive alpha-beta T cell differentiation involved in immune response	21/1865	70/28943	1.58275e-09	2.75885e-08	1.55766e-08	Tbx21/Stat6/Stat3/Ly9/Slamf6/Irf1/Irf4/Gadd45g/Anxa1/Il6/Il18r1/Il21/Il4ra/Nlrp3/Nfkbiz/Ccr7/Hlx/Foxp3/Zc3h12a/Ccr2/Bcl3	21
GO:0042509	regulation of tyrosine phosphorylation of STAT protein	21/1865	70/28943	1.58275e-09	2.75885e-08	1.55766e-08	Hnf4a/Irf1/Igf1/Gh/Pecam1/Hcls1/Parp9/Il6/Il21/Il12a/Tnfrsf1a/Hpx/Lif/Parp14/Ccl5/Clcf1/Lyn/Socs3/Osm/Lep/Cntf	21
GO:0150076	neuroinflammatory response	21/1865	70/28943	1.58275e-09	2.75885e-08	1.55766e-08	Pparg/Mmp8/Trpv1/Igf1/Cd200r1/Tnf/Casp1/Il1b/Tlr2/Tnfrsf1b/Ctsc/Nupr1/Ptgs2/Tlr4/C5ar1/Jun/Tafa3/Sphk1/Cd200r4/Cst7/Cntf	21
GO:1904407	positive regulation of nitric oxide metabolic process	18/1865	52/28943	1.74663e-09	3.03536e-08	1.71378e-08	Itgb2/Cd36/Mmp8/Trpv1/Ddah2/Tnf/Il6/Il1b/Ptx3/Tlr2/Npy/Klrk1/Ptgs2/Tmem106a/Icam1/Tlr4/Tlr6/Ulbp1	18
GO:1901343	negative regulation of vasculature development	27/1865	112/28943	1.77721e-09	3.07612e-08	1.73679e-08	Pparg/Cd36/Epha2/Dcn/Vash1/Adamts1/Thbs2/Tnf/Alox5/Emilin1/Adamts9/Angpt2/Ngp/Lif/Cxcl10/Ccl2/Gadd45a/Serpine1/Thbs1/Cldn5/Il17f/Ccr2/Cxcr3/Foxc1/Tcf4/Plg/Ecscr	27
GO:0044403	biological process involved in symbiotic interaction	46/1865	272/28943	1.78071e-09	3.07612e-08	1.73679e-08	Tmprss2/Ccl8/Ace2/Arg1/Mbl2/Ifitm1/Ifitm3/Fn1/Card9/F2/Siglec1/Bcl2l11/Bpifa1/Ptx3/Gbp3/Gbp2/Cxcl5/Cxcl1/Reg3g/Pglyrp1/Trim30a/Pou2f3/Ltf/Myd88/Ccl5/Ccl12/Icam1/Camp/Gbp7/Trem1/Zc3h12a/4930486L24Rik/Ch25h/Lrrc15/Jun/Trim30b/Hmga2/Trim30d/Ifitm6/Ifitm2/Tmprss11d/Trim38/Lgals1/Trim10/Clec4g/Gbp6	46
GO:0043030	regulation of macrophage activation	19/1865	58/28943	1.80391e-09	3.0977e-08	1.74898e-08	Pparg/Mmp8/Lbp/Il10/Wnt5a/Il1rl1/Ctsc/Il4ra/Cd84/Tlr4/Thbs1/Tlr6/Bpi/Tafa3/Pla2g4a/Sphk1/Muc5b/Cst7/Ulbp1	19
GO:0140353	lipid export from cell	19/1865	58/28943	1.80391e-09	3.0977e-08	1.74898e-08	Kcnq1/C1qtnf1/Crhr1/Igfbp3/Edn1/Tnfsf11/Dab2/Runx1/Il1b/Spp1/Ptgs2/P2ry2/Pla2g3/Wnk4/Tspo/Ptges/Pla2g4a/Lep/Ren1	19
GO:0043583	ear development	44/1865	254/28943	1.85401e-09	3.1743e-08	1.79223e-08	Cdh1/Pax2/Otx1/Tcap/Kcnq1/Eya4/Cdh23/Oc90/Aldh1a3/Hey2/Igf1/Lgr5/Edn1/Wnt5a/Osr2/Myc/Six2/Tmc1/Eya1/Frzb/Bcl2l11/Gfi1/Bmp5/Stra6/Strc/Neurod1/Igfbp7/Mcoln3/Grhl3/Fgf2/Prrx2/Atp8b1/Ush1g/Tshz1/Msx1/Six1/Otop1/Chrna10/Tcf15/Duox2/Cebpd/Ifi204/Mafb/Pjvk	44
GO:0015908	fatty acid transport	25/1865	98/28943	1.99615e-09	3.40759e-08	1.92394e-08	Pparg/Cd36/Oc90/Fabp7/Slc5a8/Bdkrb2/Edn1/Syk/Tnfsf11/Slc27a6/Anxa1/Drd4/Nmb/Il1b/Plin2/Pla2g2e/Rbp7/P2ry2/Pla2g3/Sstr4/Thbs1/Erfe/Ptges/Pla2g4a/Cpt1b	25
GO:0034121	regulation of toll-like receptor signaling pathway	21/1865	71/28943	2.11153e-09	3.59395e-08	2.02916e-08	Cd36/Cyba/Ifi35/Lbp/Irf1/Rsad2/Irf4/Acod1/Pik3ap1/Tasl/Irf7/Tlr2/Gfi1/Trim30a/Ltf/Lyn/Tlr1/Cd300lf/Tlr6/Treml4/Rab7b	21
GO:0030856	regulation of epithelial cell differentiation	34/1865	168/28943	2.1505e-09	3.64954e-08	2.06055e-08	Stat5a/Pax2/Apc/Mmp9/Hey2/Sfrp4/Fst/Vdr/Wnt10b/Six2/Tnf/Zeb2/Frzb/Pax6/Il1b/Reg3g/Tnfrsf1a/Sall1/Cdh5/Lif/Btg1/Fgf2/Ovol2/Serpine1/Foxa3/Cldn5/Maff/S1pr2/Foxe3/Zfp36/Foxc1/Cebpb/Ceacam1/Apold1	34
GO:1902106	negative regulation of leukocyte differentiation	27/1865	113/28943	2.19287e-09	3.71057e-08	2.095e-08	Clec2g/Tbx21/Cd44/Irf1/Id2/Myc/Runx1/Anxa1/Ctla4/Pglyrp1/Il4ra/Trib1/Hlx/Foxp3/Lrrc17/Lyn/Zc3h12a/Cdkn2a/Ifnb1/Tnfrsf11b/Pilrb1/Runx3/Ceacam1/Clec4g/Mafb/Lilrb4b/Lilrb4a	27
GO:0040013	negative regulation of locomotion	55/1865	360/28943	2.27937e-09	3.84569e-08	2.17129e-08	Cdh1/Pparg/Timp1/Stat3/Mef2c/Chrd/Ada/Hnf4a/Dpep1/Ptprk/Dcn/Igfbp3/Vash1/Wnt5a/Apod/Slurp1/Cd200r1/Rgn/Cyp1b1/Dusp1/Tnf/Fas/Ifitm1/Ifitm3/Drd4/Muc2/Tnn/Il1rn/Dll4/Emilin1/Adamts9/Acan/Was/Angpt2/Robo4/Trib1/Card10/Mitf/Ccl12/Ccl2/Gadd45a/Fgf2/Ccn3/Serpine1/Thbs1/Cldn5/S1pr2/Macir/Bst2/Slamf8/Cldn19/Ccl28/Grem1/Ccr5/Kiss1	55
GO:0051047	positive regulation of secretion	61/1865	420/28943	2.33145e-09	3.92212e-08	2.21445e-08	Itgb2/Gcg/Pparg/Ghrhr/Aqp1/Trh/Trpv1/Cyba/Kcnq1/Cacna1d/C1qtnf1/Crhr1/Vip/Igf1/Tacr2/Sdc1/Slc6a4/Prl/Edn1/Syk/Tnfsf11/Dab2/Vdr/Runx1/Nmb/Pax6/Il1b/Tlr2/Fga/Fgr/Spp1/Gipr/Sytl2/Il4ra/Anxa2/Alox12b/P2ry2/Fgg/Lif/Pla2g3/Exph5/Sstr4/Tlr4/Clcf1/Nppa/Hcar2/Lgals3/Mmp13/Ptges/Prkca/Cd177/Ezr/Kcnn4/S100a8/S100a9/Pla2g4a/Sphk1/Bglap2/Sox4/Cntf/Kiss1	61
GO:0002715	regulation of natural killer cell mediated immunity	20/1865	65/28943	2.35601e-09	3.95195e-08	2.23129e-08	Stat5a/Slamf6/Serpinb9b/Cd96/Il18rap/Il21/Il12a/Klrk1/Klrd1/Vav1/Tap1/Pvr/Gimap5/Klri2/Klre1/Lep/Sh2d1b2/Ceacam1/Klrb1b/Ulbp1	20
GO:0006809	nitric oxide biosynthetic process	23/1865	85/28943	2.53072e-09	4.23274e-08	2.38982e-08	Itgb2/Cd36/Mmp8/Trpv1/Ddah2/Il10/Igf1/Rgn/Cyp1b1/Tnf/Il6/Il1b/Ptx3/Tlr2/Klrk1/Ptgs2/Icam1/Tlr4/Tspo/Zc3h12a/Gimap5/Tlr6/Ulbp1	23
GO:0015850	organic hydroxy compound transport	48/1865	294/28943	2.64055e-09	4.4037e-08	2.48635e-08	Pparg/Pon1/Cd36/Apoc2/Aqp1/Kcnq1/C1qtnf1/Crhr1/Vip/Slc16a7/Igfbp3/Apob/Slc6a4/Syk/Slc6a3/Dab2/Myc/Soat2/Grm2/Slc22a1/Msr1/Abcc2/Egf/Aqp3/Spp1/Slc10a6/Aqp8/Syt8/Ces1f/Lipc/Anxa2/Stra6/Wnk4/Lcat/Eepd1/Atp8b1/Slc22a2/Tspo/Lgals3/Ces1g/Ces1c/Lep/Fcgr3/Ren1/Ces1a/Ceacam1/Slco1a6/Apoc2l	48
GO:0060330	regulation of response to interferon-gamma	10/1865	15/28943	2.6842e-09	4.45085e-08	2.51297e-08	Pparg/Arg1/Parp9/Hpx/Parp14/Irgm1/Otop1/Txk/Nlrc5/Igtp	10
GO:0060334	regulation of interferon-gamma-mediated signaling pathway	10/1865	15/28943	2.6842e-09	4.45085e-08	2.51297e-08	Pparg/Arg1/Parp9/Hpx/Parp14/Irgm1/Otop1/Txk/Nlrc5/Igtp	10
GO:0010632	regulation of epithelial cell migration	43/1865	248/28943	2.74164e-09	4.53311e-08	2.55942e-08	Alox12/Pparg/Stat5a/Aqp1/Hmox1/Mef2c/Apc/Epha2/Fut1/Met/Itga2/Mmp9/Dcn/Igf1/Flt4/Vash1/Wnt5a/Smoc2/Tnf/Anxa1/Lcn2/Dll4/Efna1/Egf/Glipr2/Adamts9/Fgf16/Angpt2/Robo4/Tgfbr2/Ptgs2/Card10/Gadd45a/Fgf2/Serpine1/Thbs1/Zc3h12a/Macir/Rhoj/Prkca/Jun/Ceacam1/Insl3	43
GO:0002724	regulation of T cell cytokine production	15/1865	37/28943	3.13546e-09	5.16948e-08	2.91872e-08	Tbx21/Slamf1/Arg1/Rsad2/Il6/Il18r1/Il1r1/Il1b/Tnfrsf1b/Nlrp3/Foxp3/Ifnb1/Ccr2/Lilrb4b/Lilrb4a	15
GO:0030101	natural killer cell activation	27/1865	115/28943	3.31139e-09	5.44404e-08	3.07373e-08	Itgb2/Il12rb1/Stat5a/Cd244a/Slamf6/Slamf1/Il12rb2/Irf1/Id2/Il18r1/Ptprc/Il21/Il12a/Fgr/Klrk1/Klrd1/Pglyrp1/Prdm1/Slamf7/Stx11/Ifnb1/Klre1/Nfil3/Lep/Sh2d1b2/Ulbp1/Lilrb4a	27
GO:0008202	steroid metabolic process	54/1865	354/28943	3.36097e-09	5.50989e-08	3.11091e-08	Pon1/Cyp17a1/Stat5a/Igf1/Apob/Gh/Akr1c18/Dab2/Dhh/Soat2/Cyp39a1/Cyp1b1/Tnf/Cubn/Hmgcs2/Angptl3/Gfi1/Spp1/Cyp2b10/Sult1a1/Dkk3/Adm/Dkkl1/Ces1f/Hsd11b2/Bmp5/Lipc/Cln6/Cyp1a2/Cyp1a1/Cyp11a1/Lcat/Igfbp7/Srd5a2/Cyp24a1/Atp8b1/Disp3/Serpina12/Tspo/Apobr/Snai1/Ch25h/Rdh9/Ces1g/Ces1c/Lep/Cyp2b19/Rdh16/Cyp3a57/Ces1a/Saa1/Rdh16f2/Slco1a6/Hsd3b9	54
GO:0001654	eye development	61/1865	424/28943	3.3732e-09	5.51433e-08	3.11342e-08	Th/Stat3/Pax2/Aqp1/Apc/Epha2/Cryba2/Gnat2/Aldh1a2/Aldh1a3/Wt1/Gje1/Meis1/Krt12/Slc6a3/Map3k1/Osr2/Dlx2/Cyp1b1/C3/Pde6c/Bhlhe22/Col5a2/Vim/Zeb2/Pax6/Dll4/Notch2/Chrdl1/Dcx/Grk1/Col4a1/Stra6/Tgfbr2/Crygs/Barhl2/Lif/Neurod1/Gnat1/Mitf/Twist1/Prss56/Grhl3/Fgf2/Tulp1/Prdm1/Pbx3/Lmx1b/Dlx1/Aqp5/Foxe3/Rhoj/Tgif1/Neurod4/Rd3/Foxc1/Igfn1/Jun/Gsdma3/Abcb5/Cntf	61
GO:0032715	negative regulation of interleukin-6 production	18/1865	54/28943	3.50443e-09	5.71272e-08	3.22543e-08	Prg4/Slamf1/Il10/Nmbr/Cd200r1/Tnf/Nmb/Hgf/Tnfrsf1a/Trim30a/Cd84/Tlr4/Foxp3/Zc3h12a/Bpi/Nlrp12/Lilrb4b/Lilrb4a	18
GO:0002758	innate immune response-activating signal transduction	11/1865	19/28943	3.60483e-09	5.85988e-08	3.30852e-08	Syk/Masp1/Clec4n/Mbl2/Tlr2/Klrk1/Klrd1/Tlr4/Klri2/Klre1/Ffar2	11
GO:0031099	regeneration	32/1865	155/28943	3.78292e-09	6.11502e-08	3.45257e-08	Hmox1/Myod1/Igf1/Fkbp1b/Gfap/Plau/Matn2/Wnt10b/Cdkn1a/Anxa1/Fas/Il6/Tnc/Spaar/Hgf/Cxcl5/Ocm/Adm/Lif/Ccn3/Serpine1/Scarf1/Sox15/Lgr6/Rtn4rl2/Jun/Txk/Cebpb/Plg/Myoz1/Cntf/Tmem182	32
GO:0051092	positive regulation of NF-kappaB transcription factor activity	32/1865	155/28943	3.78292e-09	6.11502e-08	3.45257e-08	Itgb2/Cd36/Stat3/Card14/Wnt5a/Tnfsf11/Ripk3/Eif2ak2/Tnf/Adam8/Il18rap/Il18r1/Traf5/Traf1/Card9/Il1b/Tlr2/Trim30a/Ltf/Myd88/Nlrp3/Eda2r/Icam1/Cd84/Tlr4/Tlr6/Rab7b/Trim30b/Trim30d/Sphk1/Trim38/Grem1	32
GO:0043010	camera-type eye development	56/1865	376/28943	4.19473e-09	6.76181e-08	3.81775e-08	Th/Stat3/Pax2/Aqp1/Apc/Epha2/Cryba2/Gnat2/Aldh1a2/Aldh1a3/Wt1/Gje1/Meis1/Krt12/Slc6a3/Map3k1/Osr2/Dlx2/Cyp1b1/C3/Pde6c/Bhlhe22/Vim/Zeb2/Pax6/Dll4/Notch2/Dcx/Grk1/Col4a1/Stra6/Tgfbr2/Crygs/Barhl2/Lif/Neurod1/Gnat1/Mitf/Twist1/Prss56/Grhl3/Fgf2/Tulp1/Lmx1b/Dlx1/Aqp5/Foxe3/Rhoj/Tgif1/Neurod4/Rd3/Foxc1/Igfn1/Jun/Gsdma3/Cntf	56
GO:0150063	visual system development	61/1865	427/28943	4.43151e-09	7.12366e-08	4.02205e-08	Th/Stat3/Pax2/Aqp1/Apc/Epha2/Cryba2/Gnat2/Aldh1a2/Aldh1a3/Wt1/Gje1/Meis1/Krt12/Slc6a3/Map3k1/Osr2/Dlx2/Cyp1b1/C3/Pde6c/Bhlhe22/Col5a2/Vim/Zeb2/Pax6/Dll4/Notch2/Chrdl1/Dcx/Grk1/Col4a1/Stra6/Tgfbr2/Crygs/Barhl2/Lif/Neurod1/Gnat1/Mitf/Twist1/Prss56/Grhl3/Fgf2/Tulp1/Prdm1/Pbx3/Lmx1b/Dlx1/Aqp5/Foxe3/Rhoj/Tgif1/Neurod4/Rd3/Foxc1/Igfn1/Jun/Gsdma3/Abcb5/Cntf	61
GO:0045621	positive regulation of lymphocyte differentiation	30/1865	140/28943	4.60314e-09	7.37905e-08	4.16625e-08	Stat5a/Il10/Ada/Irf1/Syk/Runx1/Wnt10b/Anxa1/Adam8/Il6/Ptprc/Il21/Il12a/Rhoh/Il4ra/Il2rg/Tgfbr2/Nlrp3/Nfkbiz/Ccr7/Hlx/Foxp3/Gimap5/Ccr2/Rag1/Runx3/Il4i1/Sox4/Lilrb4b/Lilrb4a	30
GO:0009595	detection of biotic stimulus	15/1865	38/28943	4.87135e-09	7.78743e-08	4.39682e-08	Fap/Lbp/Clec4n/Ly96/Tlr2/Pglyrp1/Ssc5d/Tlr4/Tspo/Tlr1/Tlr6/Cd209b/Naip6/Naip2/Srpx	15
GO:0042531	positive regulation of tyrosine phosphorylation of STAT protein	18/1865	55/28943	4.89605e-09	7.80536e-08	4.40694e-08	Igf1/Gh/Pecam1/Hcls1/Parp9/Il6/Il21/Il12a/Tnfrsf1a/Hpx/Lif/Parp14/Ccl5/Clcf1/Lyn/Osm/Lep/Cntf	18
GO:1903707	negative regulation of hemopoiesis	27/1865	117/28943	4.94799e-09	7.86649e-08	4.44146e-08	Clec2g/Tbx21/Cd44/Irf1/Id2/Myc/Runx1/Anxa1/Ctla4/Pglyrp1/Il4ra/Trib1/Hlx/Foxp3/Lrrc17/Lyn/Zc3h12a/Cdkn2a/Ifnb1/Tnfrsf11b/Pilrb1/Runx3/Ceacam1/Clec4g/Mafb/Lilrb4b/Lilrb4a	27
GO:0045123	cellular extravasation	22/1865	81/28943	5.1802e-09	8.21311e-08	4.63716e-08	Itgb2/Pecam1/Ripk3/Tnf/Adam8/Il1r1/Selp/Sell/Sele/Lyve1/Itgal/Ccl5/Ccl2/Icam1/Gcnt1/Trem1/Jaml/Ccr2/Cd177/Lep/Trim55/Ccl28	22
GO:0045582	positive regulation of T cell differentiation	28/1865	125/28943	5.26322e-09	8.32193e-08	4.6986e-08	Stat5a/Ada/Irf1/Syk/Runx1/Wnt10b/Anxa1/Adam8/Il6/Ptprc/Il12a/Rhoh/Il4ra/Il2rg/Tgfbr2/Nlrp3/Nfkbiz/Ccr7/Hlx/Foxp3/Gimap5/Ccr2/Rag1/Runx3/Il4i1/Sox4/Lilrb4b/Lilrb4a	28
GO:0038061	NIK/NF-kappaB signaling	27/1865	118/28943	6.02527e-09	9.50089e-08	5.36425e-08	Spi1/Mmp8/Tnfsf14/Ifi35/Edn1/Litaf/Cd86/Eif2ak2/Tnf/Nfkb2/Il18r1/Il1b/Tlr2/Birc3/Nlrp3/Card10/Ccn3/Tlr4/Zc3h12a/Tlr1/Tnfsf15/Cd14/Tcim/Adgrg3/Sphk1/Grem1/Nlrp12	27
GO:0007260	tyrosine phosphorylation of STAT protein	21/1865	75/28943	6.32309e-09	9.89262e-08	5.58542e-08	Hnf4a/Irf1/Igf1/Gh/Pecam1/Hcls1/Parp9/Il6/Il21/Il12a/Tnfrsf1a/Hpx/Lif/Parp14/Ccl5/Clcf1/Lyn/Socs3/Osm/Lep/Cntf	21
GO:0048880	sensory system development	61/1865	431/28943	6.34169e-09	9.89262e-08	5.58542e-08	Th/Stat3/Pax2/Aqp1/Apc/Epha2/Cryba2/Gnat2/Aldh1a2/Aldh1a3/Wt1/Gje1/Meis1/Krt12/Slc6a3/Map3k1/Osr2/Dlx2/Cyp1b1/C3/Pde6c/Bhlhe22/Col5a2/Vim/Zeb2/Pax6/Dll4/Notch2/Chrdl1/Dcx/Grk1/Col4a1/Stra6/Tgfbr2/Crygs/Barhl2/Lif/Neurod1/Gnat1/Mitf/Twist1/Prss56/Grhl3/Fgf2/Tulp1/Prdm1/Pbx3/Lmx1b/Dlx1/Aqp5/Foxe3/Rhoj/Tgif1/Neurod4/Rd3/Foxc1/Igfn1/Jun/Gsdma3/Abcb5/Cntf	61
GO:0014812	muscle cell migration	28/1865	126/28943	6.35447e-09	9.89262e-08	5.58542e-08	Pparg/Ccn4/Mef2c/Met/Itga2/Plekho1/Igf1/Igfbp3/Thbs4/Plau/Myc/Adamts1/Cyp1b1/Anxa1/Drd4/Ddr2/S100a11/Fga/Plat/Trib1/P2ry2/Ccl5/Ccn3/Serpine1/Tlr4/S1pr2/P2ry6/Six1	28
GO:0032653	regulation of interleukin-10 production	19/1865	62/28943	6.35918e-09	9.89262e-08	5.58542e-08	Stat3/Mmp8/Pdcd1lg2/Irf4/Syk/Il6/Cd28/Fcgr2b/Il21/Tlr2/Hgf/Isg15/Cd84/Tlr4/Foxp3/Il20rb/Bcl3/Lilrb4b/Lilrb4a	19
GO:0042269	regulation of natural killer cell mediated cytotoxicity	19/1865	62/28943	6.35918e-09	9.89262e-08	5.58542e-08	Stat5a/Slamf6/Serpinb9b/Il18rap/Il21/Il12a/Klrk1/Klrd1/Vav1/Tap1/Pvr/Gimap5/Klri2/Klre1/Lep/Sh2d1b2/Ceacam1/Klrb1b/Ulbp1	19
GO:0046328	regulation of JNK cascade	31/1865	150/28943	6.42228e-09	9.964e-08	5.62572e-08	Mmp8/Gadd45b/Slamf1/Ccn2/Flt4/Sfrp4/Gadd45g/Map3k1/Wnt5a/Tnfsf11/Dab2/Tnf/Traf5/Fcgr2b/Traf1/Card9/Il1b/Wnt16/Ltbr/Nox1/Myd88/Mdfi/Eda2r/Gadd45a/Serpinf2/Tlr4/Nppa/Dact1/Klhl31/Naip6/Naip2	31
GO:0002312	B cell activation involved in immune response	24/1865	96/28943	6.45245e-09	9.97012e-08	5.62918e-08	Tbx21/Spi1/Stat6/Il10/Ada/Cd180/Parp3/Il6/Cd28/Ptprc/Il21/Notch2/Ung/Pagr1a/Pou2af1/Tlr4/Foxp3/Exo1/Clcf1/Irf8/Ifnb1/Bcl3/Lgals1/Lilrb4a	24
GO:0002710	negative regulation of T cell mediated immunity	12/1865	24/28943	6.46068e-09	9.97012e-08	5.62918e-08	Tbx21/Slamf1/Arg1/Ptprc/Klrd1/Foxp3/Il20rb/Ifnb1/Il4i1/Clec4g/Lilrb4b/Lilrb4a	12
GO:0006631	fatty acid metabolic process	63/1865	453/28943	7.151e-09	1.10061e-07	6.21408e-08	Alox12/Pparg/Cd36/Apoc2/Cyp4f18/Cyp2a5/Tyrp1/Atp6v1b1/Prkag3/Hnf4a/Akr1c18/Edn1/Eci3/Rgn/Cyp1b1/C3/Slc27a6/Anxa1/Alox5/Acbd7/Fmo4/Hao1/Acoxl/Il1b/Lpin3/Angptl3/Pdpn/Tbxas1/Tuba8/Tnfrsf1a/Cyp2b10/Ces1f/Ces2g/Lipc/Cyp1a2/Cyp1a1/Ptgs2/Alox12b/Pla2g3/Twist1/Dbil5/Cyp24a1/Acot5/Acsm4/Erfe/Cyp2g1/Ptges/Cyp2f2/Pla2g4a/Ces1g/Ces1c/Lep/Alox5ap/Sphk1/Cyp4a12a/Cyp2b19/Ces1a/Ceacam1/Cyp4a12b/Cpt1b/Cyp4v3/Cyp…	63
GO:0016485	protein processing	46/1865	285/28943	8.12525e-09	1.24724e-07	7.04196e-08	Cdh1/Tmprss2/Acp4/Cd5l/Srgn/Plau/Bmp1/Myc/Meltf/Dhh/Mep1a/Fam111a/Casp1/Casp8/Il1r2/F2/Prss12/Fga/F7/F10/Plat/Casp3/Hp/Comp/Casp4/Fgg/Myrfl/Hpse/Serpine1/Ifi206/Serpinf2/C1rl/Thbs1/Fcmr/Ctla2a/Plaur/4930486L24Rik/Tll1/C1ra/Cst7/Ren1/Ifi204/Ifi207/Mafb/C1rb/Klkb1	46
GO:2000108	positive regulation of leukocyte apoptotic process	14/1865	34/28943	8.28301e-09	1.26809e-07	7.1597e-08	Bbc3/Cd44/Mef2c/Il10/Wnt5a/Myc/Anxa1/Adam8/Pdcd1/Siglec1/Bcl2l11/Ccl5/Lyn/Cdkn2a	14
GO:0033627	cell adhesion mediated by integrin	23/1865	90/28943	8.42302e-09	1.28612e-07	7.26151e-08	Itgb2/Epha2/Piezo1/Itga2/Ada/Syk/Plau/Cyp1b1/Fermt3/Efna1/Emilin1/Itgax/Itgal/Lif/Ccl5/Ccn3/Icam1/Serpine1/Acer2/Npnt/Lyn/Itgad/Gm49368	23
GO:1903531	negative regulation of secretion by cell	34/1865	177/28943	8.73298e-09	1.32994e-07	7.50891e-08	Pparg/Spi1/Il11/Hmox1/Trh/Kcnq1/Crhr1/Tacr2/Igfbp3/Fkbp1b/Rsad2/Rhbdf2/Edn1/Anxa1/Drd4/Nmb/Il6/Il1rn/Il1b/Il12a/Tnfrsf1b/Uts2/Tnfrsf1a/Il13ra2/Ucp2/Lif/Ccn3/Cd84/Tspo/Ccr2/Ucn2/Osm/Lep/Tcp11	34
GO:0032309	icosanoid secretion	17/1865	51/28943	9.5246e-09	1.44669e-07	8.16808e-08	Oc90/Bdkrb2/Edn1/Syk/Tnfsf11/Anxa1/Drd4/Nmb/Il1b/Pla2g2e/Ptgs2/P2ry2/Pla2g3/Sstr4/Ptges/Pla2g4a/Lep	17
GO:0001912	positive regulation of leukocyte mediated cytotoxicity	23/1865	91/28943	1.05886e-08	1.60242e-07	9.04733e-08	Spi1/Stat5a/Slamf6/H2-M2/Arg1/Il18rap/Ptprc/Il21/Il12a/Cxcl1/Klrk1/Klrd1/Vav1/Ccl2/H2-Q4/Azgp1/Pvr/Gimap5/Klri2/Klre1/H2-Q10/Sh2d1b2/Ulbp1	23
GO:0002437	inflammatory response to antigenic stimulus	21/1865	77/28943	1.06053e-08	1.60242e-07	9.04733e-08	Fcgr1/Il10/Cd68/Bdkrb2/C3/Tnf/Cd6/Cd28/Cxcr2/Fcgr2b/Il1rn/Notch2/Npy/Icam1/Ccr7/Il25/Il36g/Il20rb/Fcgr3/Rab44/Lilrb4a	21
GO:0032613	interleukin-10 production	19/1865	64/28943	1.14366e-08	1.72353e-07	9.73113e-08	Stat3/Mmp8/Pdcd1lg2/Irf4/Syk/Il6/Cd28/Fcgr2b/Il21/Tlr2/Hgf/Isg15/Cd84/Tlr4/Foxp3/Il20rb/Bcl3/Lilrb4b/Lilrb4a	19
GO:1901739	regulation of myoblast fusion	12/1865	25/28943	1.1693e-08	1.75759e-07	9.92345e-08	Tnfsf14/Ccl8/Myod1/Plekho1/Cxcl9/Il4ra/Cxcl10/Gdf15/Cd53/Il36g/Scgb3a1/Tmem182	12
GO:0051604	protein maturation	54/1865	367/28943	1.20973e-08	1.81365e-07	1.024e-07	Cdh1/Tmprss2/Acp4/Cd5l/Srgn/Plau/Bmp1/Myc/Meltf/Dhh/Mep1a/Fam111a/Casp1/Casp8/Il1r2/Fn1/Duoxa2/F2/Prss12/Fga/Mvp/F7/F10/Plat/Casp3/Hp/Comp/Casp4/Fgg/Myrfl/Hpse/Serpine1/Ifi206/Serpinf2/C1rl/F13a1/Tspan10/Thbs1/Fcmr/Ctla2a/Naa11/Plaur/4930486L24Rik/Tll1/C1ra/Cst7/Ren1/Ifi204/Ifi207/Mafb/Sox4/AU015836/C1rb/Klkb1	54
GO:0045834	positive regulation of lipid metabolic process	35/1865	188/28943	1.23525e-08	1.84713e-07	1.0429e-07	Pparg/Angptl4/Cd36/Apoc2/Cyp17a1/Hnf4a/Igf1/Gh/Dab2/Rgn/Tnf/Anxa1/Ccdc3/F2/Il1b/Ccn1/Angptl3/Fgr/Fgf21/Ces1f/Ptgs2/Hsd17b13/Pla2g3/Twist1/Fgf2/Disp3/Lyn/Rdh9/Pla2g4a/Ces1g/Ces1c/Rdh16/Ces1a/Rdh16f2/Apoc2l	35
GO:0060142	regulation of syncytium formation by plasma membrane fusion	14/1865	35/28943	1.29851e-08	1.93672e-07	1.09348e-07	Tnfsf14/Ccl8/Myod1/Plekho1/Gcm1/Ocstamp/Cxcl9/Il4ra/Cxcl10/Gdf15/Cd53/Il36g/Scgb3a1/Tmem182	14
GO:0051048	negative regulation of secretion	37/1865	206/28943	1.30479e-08	1.94109e-07	1.09595e-07	Pparg/Spi1/Il11/Hmox1/Trh/Kcnq1/Ada/Crhr1/Tacr2/Igfbp3/Fkbp1b/Rsad2/Rhbdf2/Edn1/Anxa1/Drd4/Nmb/Il6/Il1rn/Il1b/Il12a/Egf/Tnfrsf1b/Uts2/Tnfrsf1a/Il13ra2/Ucp2/Lif/Wnk4/Ccn3/Cd84/Tspo/Ccr2/Ucn2/Osm/Lep/Tcp11	37
GO:0043032	positive regulation of macrophage activation	13/1865	30/28943	1.34497e-08	1.99573e-07	1.1268e-07	Mmp8/Lbp/Il10/Wnt5a/Il1rl1/Ctsc/Il4ra/Tlr4/Thbs1/Tlr6/Tafa3/Pla2g4a/Ulbp1	13
GO:0042130	negative regulation of T cell proliferation	21/1865	78/28943	1.36353e-08	2.0181e-07	1.13943e-07	Cd44/Pdcd1lg2/Arg1/Cd86/Gpnmb/Casp3/Foxp3/Zc3h12d/Vsig4/Il20rb/Cdkn2a/Tarm1/Pde5a/Cebpb/Il4i1/Ceacam1/Clec4g/Slfn1/Lrrc32/Lilrb4b/Lilrb4a	21
GO:0070228	regulation of lymphocyte apoptotic process	22/1865	85/28943	1.37161e-08	2.02487e-07	1.14325e-07	Cd3g/Bbc3/Cd44/Il10/Ada/Wnt5a/Ripk3/Myc/Adam8/Casp8/Pdcd1/Siglec1/Bcl2l11/Efna1/Ccl5/Lyn/Fcmr/Lgals3/Bcl3/Rag1/Hsh2d/Bcl2a1a	22
GO:0002922	positive regulation of humoral immune response	11/1865	21/28943	1.49109e-08	2.19008e-07	1.23653e-07	Acod1/C6/C3/Tnf/Ptprc/Il1b/Klk7/Hpx/Ccr7/Il17f/Gimap5	11
GO:0060333	interferon-gamma-mediated signaling pathway	11/1865	21/28943	1.49109e-08	2.19008e-07	1.23653e-07	Pparg/Irf1/Arg1/Parp9/Hpx/Parp14/Irgm1/Otop1/Txk/Nlrc5/Igtp	11
GO:0030316	osteoclast differentiation	27/1865	123/28943	1.55575e-08	2.27927e-07	1.28689e-07	Clec2g/Ccl3/Ccn4/Apc/Epha2/Fos/Tnfsf11/Tnf/Adam8/Ccr1/Ocstamp/Notch2/Ccl5/Mitf/Sbno2/Lrrc17/Cd300lf/Ifnb1/Junb/Cebpb/Tnfrsf11b/Pilrb1/Ceacam1/Mafb/Siglec15/Lilrb4b/Lilrb4a	27
GO:0030282	bone mineralization	28/1865	131/28943	1.57746e-08	2.30524e-07	1.30155e-07	Mef2c/Igf1/Srgn/Osr2/Vdr/Wnt10b/Lox/Fbn2/Alox5/Ccr1/Ddr2/Ccn1/Fgr/Spp1/Ibsp/Comp/Ptgs2/Sbno2/Isg15/Twist1/Rflna/Cer1/Mmp13/Ostn/Lep/Duox2/Bglap2/Grem1	28
GO:0003018	vascular process in circulatory system	40/1865	235/28943	1.65639e-08	2.41449e-07	1.36324e-07	Dbh/Slc1a5/Cd36/Ccl4/Tacr2/Slc6a4/Bdkrb2/Edn1/Slc22a1/Abcc2/Alox5/Cps1/Cxcr2/Adra1d/Fga/Uts2/Tbxas1/Grip2/Adm/Adrb3/Mylk3/Comp/Cdh5/Ptgs2/P2ry2/Fgg/Dusp5/Icam1/Serpinf2/Akap12/Slc22a2/Cldn5/Nppa/Smtnl2/C2cd4a/Foxc1/Pde5a/Lep/Ceacam1/C2cd4b	40
GO:0003012	muscle system process	60/1865	432/28943	1.70298e-08	2.47617e-07	1.39806e-07	Pparg/Scn4a/Ccn4/Mef2c/Tmod4/Trpv1/Cyba/Prkag3/Tcap/Met/Myod1/Kcnq1/Chrne/Ace2/Itga2/Cacna1d/Stac2/Ada/Hey2/Ccn2/Igf1/Mybpc1/Tacr2/Fkbp1b/Myh3/Bdkrb2/Edn1/Srl/Tnnt2/Tnfrsf1b/Grip2/Tnfrsf1a/Myom2/Comp/Mlip/Ptgs2/Scn10a/Kcne3/Chrnb4/Tnni3/Npnt/Nppa/Zc3h12a/Trim72/Lmod3/Cxcr4/Kcne4/Prkca/Pde5a/Dsp/Kbtbd13/Myh8/Lmcd1/Lep/Myl3/Myl4/Myl1/Sphk1/Myoz1/Tnnc1	60
GO:0001655	urogenital system development	56/1865	391/28943	1.72092e-08	2.49598e-07	1.40924e-07	Stat5a/Pax2/Aqp1/Cd44/Nid1/Mef2c/Apc/Aldh1a2/Wt1/Mmp9/Igf1/Lgr5/Id2/Wnt5a/Osr2/Myc/Adamts1/Six2/Anxa1/Tfap2b/Eya1/Cxcr2/Bcl2l11/Notch2/Tnc/Spp1/Ptpro/Angpt2/Col4a1/Sall1/Stra6/Clcnka/Lif/Wnk4/Fgf2/Prdm1/Cer1/Gcnt1/Timeless/C3ar1/Npnt/Pkhd1/Cxcr4/Epcam/Plaur/Hs3st3a1/Foxc1/Gdf6/Six1/Cyp4a12a/Serpinb5/Hs3st3b1/Ren1/Grem1/Sox4/Cyp4a12b	56
GO:0006898	receptor-mediated endocytosis	44/1865	274/28943	1.98896e-08	2.87643e-07	1.62405e-07	Itgb2/Cd36/Apoc2/Cd44/Fcgr1/Cxcl16/Sdc1/Sfrp4/Syk/Dab2/Arc/C3/Msr1/Ifitm3/Drd4/Cxcr2/Sele/Fcgr2b/Cubn/Siglec1/Egf/Lyve1/Adm/Anxa2/Tgfbr2/Hpse/Slc9a3/Serpine1/Ccr7/Scarf1/Cacng5/Clec9a/Cxcr1/H1f1/4930486L24Rik/Prkca/Cd14/Ezr/Fcgr4/Ceacam1/Grem1/Apoc2l/Lilrb4b/Lilrb4a	44
GO:0032368	regulation of lipid transport	31/1865	157/28943	1.99317e-08	2.87643e-07	1.62405e-07	Pparg/Pon1/Apoc2/C1qtnf1/Crhr1/Igfbp3/Edn1/Syk/Tnfsf11/Dab2/Runx1/Il1b/Egf/Spp1/Ces1f/Anxa2/P2ry2/Pla2g3/Eepd1/Sstr4/Thbs1/Tspo/Erfe/Ptges/Pla2g4a/Ces1g/Ces1c/Lep/Ren1/Ces1a/Apoc2l	31
GO:0045954	positive regulation of natural killer cell mediated cytotoxicity	14/1865	36/28943	1.99867e-08	2.87718e-07	1.62447e-07	Stat5a/Slamf6/Il18rap/Il21/Il12a/Klrk1/Klrd1/Vav1/Pvr/Gimap5/Klri2/Klre1/Sh2d1b2/Ulbp1	14
GO:0072678	T cell migration	19/1865	66/28943	2.00428e-08	2.8781e-07	1.62499e-07	Aire/Tnfsf14/Cxcl16/Myo1g/Wnt5a/Ripk3/Apod/Cd200r1/Adam8/Itgal/Msn/Cxcl10/Ccl5/Ccl2/Icam1/Ccr7/Ccr2/Cxcr3/2610528A11Rik	19
GO:0002523	leukocyte migration involved in inflammatory response	12/1865	26/28943	2.04377e-08	2.92755e-07	1.65291e-07	Itgb2/Slamf1/Lbp/Adam8/Alox5/Ppbp/Ccl2/Ffar2/Slamf8/S100a8/S100a9/Trim55	12
GO:0070227	lymphocyte apoptotic process	25/1865	109/28943	2.06881e-08	2.9561e-07	1.66903e-07	Cd3g/Bbc3/Cd44/Il10/Ada/Wnt5a/Ripk3/Myc/Fas/Adam8/Casp8/Pdcd1/Siglec1/Bcl2l11/Il21/Efna1/Ccl5/Tnfrsf23/Lyn/Fcmr/Lgals3/Bcl3/Rag1/Hsh2d/Bcl2a1a	25
GO:0048562	embryonic organ morphogenesis	50/1865	333/28943	2.13896e-08	3.0488e-07	1.72137e-07	Th/Pax2/Mef2c/Otx1/Epha2/Tcap/Kcnq1/Eya4/Cdh23/Aldh1a2/Alx3/Aldh1a3/Id2/Edn1/Wnt5a/Osr2/Myc/Dlx2/Six2/Lbx1/Eya1/Frzb/Pax6/Tbx15/Notch2/Efna1/Gfi1/Stra6/Tgfbr2/Mdfi/Strc/Neurod1/Twist1/Grhl3/Ovol2/Satb2/Hoxb4/Runx2/Hlx/Prrx2/Alx4/Ush1g/Tshz1/Msx1/Six1/Otop1/T/Chrna10/Mafb/Hoxd4	50
GO:0044070	regulation of anion transport	26/1865	117/28943	2.18342e-08	3.10454e-07	1.75284e-07	Trh/Ace2/Ros1/Arg1/Slc36a2/Sfrp4/Edn1/Syk/Tnfsf11/Grm2/Il1rn/Il1b/Ces1f/Car7/P2ry2/Pla2g3/Sstr4/Atp8b1/Ptges/Prkca/Pla2g4a/Cebpb/Ces1g/Ces1c/Lep/Ces1a	26
GO:0071715	icosanoid transport	18/1865	60/28943	2.30577e-08	3.27046e-07	1.84652e-07	Oc90/Bdkrb2/Edn1/Syk/Tnfsf11/Anxa1/Abcc2/Drd4/Nmb/Il1b/Pla2g2e/Ptgs2/P2ry2/Pla2g3/Sstr4/Ptges/Pla2g4a/Lep	18
GO:0002701	negative regulation of production of molecular mediator of immune response	16/1865	48/28943	2.59191e-08	3.66734e-07	2.0706e-07	Tbx21/Hmox1/Slamf1/Il10/Arg1/Cd96/Parp3/Tnf/Fcgr2b/Il13ra2/Twist1/Foxp3/Bst2/Ifnb1/Lilrb4b/Lilrb4a	16
GO:0032663	regulation of interleukin-2 production	19/1865	67/28943	2.62923e-08	3.70203e-07	2.09019e-07	Tbx21/Stat5a/Irf4/Runx1/Btnl2/Anxa1/Cd28/Ptprc/Card9/Il1b/Foxp3/Il17f/Vsig4/Il20rb/Zfp36/Ccr2/Ezr/Lilrb4b/Lilrb4a	19
GO:1905517	macrophage migration	19/1865	67/28943	2.62923e-08	3.70203e-07	2.09019e-07	Ccl3/Mcoln2/Slamf1/Cd200r1/Gpr35/Emilin1/Ccl5/Ccl12/Ccl2/Ccr7/Thbs1/C3ar1/Trem1/Ccr2/C5ar1/Lgals3/Slamf8/Cxcl17/Trim55	19
GO:0010594	regulation of endothelial cell migration	33/1865	176/28943	2.66346e-08	3.74113e-07	2.11226e-07	Alox12/Pparg/Stat5a/Hmox1/Mef2c/Epha2/Fut1/Met/Dcn/Igf1/Flt4/Vash1/Wnt5a/Smoc2/Tnf/Anxa1/Lcn2/Dll4/Efna1/Egf/Adamts9/Fgf16/Angpt2/Robo4/Ptgs2/Card10/Gadd45a/Fgf2/Thbs1/Zc3h12a/Rhoj/Prkca/Ceacam1	33
GO:0014068	positive regulation of phosphatidylinositol 3-kinase signaling	20/1865	74/28943	2.79639e-08	3.90178e-07	2.20296e-07	Dcn/Igf1/Hcls1/Pik3ap1/Cd28/Fn1/Selp/F2/Egf/Hgf/Fgr/Wnt16/Ccl5/Fgf2/Csf3/Serpina12/Reln/Osm/Lep/Cntf	20
GO:0032623	interleukin-2 production	20/1865	74/28943	2.79639e-08	3.90178e-07	2.20296e-07	Tbx21/Stat5a/Irf4/Runx1/Btnl2/Anxa1/Cd28/Slc11a1/Ptprc/Card9/Il1b/Foxp3/Il17f/Vsig4/Il20rb/Zfp36/Ccr2/Ezr/Lilrb4b/Lilrb4a	20
GO:0001660	fever generation	9/1865	14/28943	2.79806e-08	3.90178e-07	2.20296e-07	Trpv1/Tnfsf11/Tnf/Il1rn/Il1b/Ptgs2/Ccl5/Ptges/Ccr5	9
GO:0007178	transmembrane receptor protein serine/threonine kinase signaling pathway	57/1865	407/28943	2.86955e-08	3.99185e-07	2.25382e-07	Pparg/Sost/Spi1/Stat3/Chrd/Hnf4a/Ptprk/Fos/Sfrp4/Map3k1/Fst/Gdf10/Wnt5a/Dab2/Bambi/Lox/Fbn2/Dmrt1/Tfap2b/Vim/Zeb2/Notch2/Ccn1/Emilin1/Bmp3/Chrdl1/Comp/Cdh5/Bmp5/Tgfbr2/Myd88/Bmp8a/Ccl2/Lrg1/Ovol2/Ccn3/Cer1/Gdf5/Gdf15/Runx2/Thbs1/Npnt/Cldn5/Il17f/Dlx1/Fam83g/Tgif1/Inhbe/Msx1/Rasl11b/Gdf6/Jun/T/Lefty2/Grem1/Zfp703/Lrrc32	57
GO:0007254	JNK cascade	33/1865	177/28943	3.07371e-08	4.24635e-07	2.39751e-07	Mmp8/Gadd45b/Slamf1/Ccn2/Flt4/Sfrp4/Gadd45g/Map3k1/Wnt5a/Tnfsf11/Dab2/Tnf/Traf5/Fcgr2b/Traf1/Card9/Il1b/Wnt16/Ltbr/Nox1/Trib1/Myd88/Mdfi/Eda2r/Gadd45a/Serpinf2/Tlr4/Nppa/Dact1/Klhl31/Cdc42ep5/Naip6/Naip2	33
GO:0033003	regulation of mast cell activation	18/1865	61/28943	3.07451e-08	4.24635e-07	2.39751e-07	Hmox1/Crhr1/Enpp3/Syk/Fgr/Il4ra/Il13ra2/Plscr2/Rac2/Pla2g3/Cd84/Milr1/Nppa/Lyn/BC053393/Cd300lf/Cd300lb/Lilrb4a	18
GO:0045620	negative regulation of lymphocyte differentiation	18/1865	61/28943	3.07451e-08	4.24635e-07	2.39751e-07	Tbx21/Cd44/Irf1/Id2/Runx1/Anxa1/Ctla4/Pglyrp1/Il4ra/Hlx/Foxp3/Zc3h12a/Cdkn2a/Ifnb1/Runx3/Clec4g/Lilrb4b/Lilrb4a	18
GO:2000117	negative regulation of cysteine-type endopeptidase activity	23/1865	96/28943	3.15227e-08	4.34338e-07	2.4523e-07	Pax2/Aqp1/Cd44/Mmp9/Dpep1/Igf1/Tnf/Il6/Hgf/Ptgs2/Ltf/Ifi206/Thbs1/Fcmr/Plaur/Rag1/Cst7/Ifi204/Ifi207/Naip6/Naip2/Hspa1b/Bcl2a1d	23
GO:0051101	regulation of DNA binding	27/1865	127/28943	3.18951e-08	4.38425e-07	2.47537e-07	Pparg/Hmox1/Mmp8/Cdt1/Itga2/Mmp9/Hey2/Igf1/Id2/Irf4/Myc/Gzma/Pax6/Egf/Mdfi/Lif/Neurod1/Twist1/Ifi206/Tlr4/Plaur/Msx1/Foxc1/Jun/Hmga2/Ifi204/Ifi207	27
GO:0002220	innate immune response activating cell surface receptor signaling pathway	10/1865	18/28943	3.26825e-08	4.48184e-07	2.53047e-07	Syk/Masp1/Clec4n/Mbl2/Tlr2/Klrk1/Klrd1/Klri2/Klre1/Ffar2	10
GO:1902622	regulation of neutrophil migration	17/1865	55/28943	3.43688e-08	4.70194e-07	2.65474e-07	Lbp/Edn1/Thbs4/Adam8/Il1r1/Cxcr2/Sell/Il1b/Tlr2/Bst1/Rhoh/Myd88/Rac2/Ccr7/C3ar1/C5ar1/Slamf8	17
GO:0003002	regionalization	55/1865	389/28943	3.60038e-08	4.91401e-07	2.77447e-07	Pax2/Mef2c/Apc/Otx1/Chrd/Tcap/Aldh1a2/Wt1/Hey2/Btg2/Edn1/Fezf2/Wnt5a/Bmp1/Arc/Dlx2/Six2/C3/Bhlhe22/Ifitm1/Zeb2/Lhx3/Pax6/Dll4/Notch2/Hes3/Eomes/Mdfi/Emx1/Neurod1/Tbr1/Fgf2/Ovol2/Cer1/Hoxb4/Lmx1b/Alx4/Dlx1/Reln/Snai1/Tshz1/Dmrta2/Helt/Tgif1/Ripply2/Msx1/Sp8/Foxc1/Six1/Tll1/T/Tcf15/Mafb/Grem1/Hoxd4	55
GO:0045667	regulation of osteoblast differentiation	31/1865	161/28943	3.67757e-08	5.00755e-07	2.82728e-07	Pparg/Ccn4/Mef2c/Apc/Chrd/Clic1/Scube2/Igf1/Id2/Gdf10/Wnt10b/Bambi/Tnf/Fbn2/Ifitm1/Ifitm3/Il6/Ddr2/Tnn/Ccn1/Areg/Ltf/Twist1/Fgf2/Runx2/Npnt/Ostn/Cebpb/Cebpd/Ifi204/Grem1	31
GO:0031214	biomineral tissue development	33/1865	179/28943	4.07785e-08	5.53956e-07	3.12766e-07	Mef2c/Oc90/Hey2/Igf1/Srgn/Osr2/Vdr/Wnt10b/Lox/Fbn2/Alox5/Ccr1/Ddr2/Ccn1/Fgr/Spp1/Ibsp/Comp/Ptgs2/Sbno2/Isg15/Twist1/Rflna/Cer1/Mmp13/Otop1/Ostn/Cebpb/Lep/Sp7/Duox2/Bglap2/Grem1	33
GO:0110148	biomineralization	34/1865	188/28943	4.18665e-08	5.67403e-07	3.20359e-07	Mef2c/Oc90/Ada/Hey2/Igf1/Srgn/Osr2/Vdr/Wnt10b/Lox/Fbn2/Alox5/Ccr1/Ddr2/Ccn1/Fgr/Spp1/Ibsp/Comp/Ptgs2/Sbno2/Isg15/Twist1/Rflna/Cer1/Mmp13/Otop1/Ostn/Cebpb/Lep/Sp7/Duox2/Bglap2/Grem1	34
GO:0002717	positive regulation of natural killer cell mediated immunity	14/1865	38/28943	4.50446e-08	6.09049e-07	3.43872e-07	Stat5a/Slamf6/Il18rap/Il21/Il12a/Klrk1/Klrd1/Vav1/Pvr/Gimap5/Klri2/Klre1/Sh2d1b2/Ulbp1	14
GO:1901222	regulation of NIK/NF-kappaB signaling	23/1865	98/28943	4.76492e-08	6.42764e-07	3.62908e-07	Spi1/Mmp8/Tnfsf14/Ifi35/Edn1/Litaf/Cd86/Eif2ak2/Tnf/Il18r1/Il1b/Tlr2/Birc3/Nlrp3/Ccn3/Tlr4/Zc3h12a/Cd14/Tcim/Adgrg3/Sphk1/Grem1/Nlrp12	23
GO:0001659	temperature homeostasis	34/1865	189/28943	4.79282e-08	6.45025e-07	3.64184e-07	Pparg/Dbh/Stat6/Cd36/Stat3/Apc/Trpv1/Irf4/Gadd45g/Syk/Tnfsf11/Adamts5/Wnt10b/Tnf/Il18r1/Lcn2/Il1rn/Il1b/Plac8/Il4ra/Fgf21/Adrb3/Tle3/Ptgs2/Ucp2/Ccl5/Tlr4/Gimap5/Cxcr4/Ccr2/Ptges/Cebpb/Lep/Ccr5	34
GO:0045429	positive regulation of nitric oxide biosynthetic process	16/1865	50/28943	5.00368e-08	6.7184e-07	3.79324e-07	Itgb2/Cd36/Mmp8/Trpv1/Ddah2/Tnf/Il6/Il1b/Ptx3/Tlr2/Klrk1/Ptgs2/Icam1/Tlr4/Tlr6/Ulbp1	16
GO:0072677	eosinophil migration	11/1865	23/28943	5.06685e-08	6.78747e-07	3.83224e-07	Ccl24/Ccl8/Ccl4/Ccl11/Adam8/Ccl5/Ccl12/Ccl7/Ccl2/Ccr3/Lgals3	11
GO:0050886	endocrine process	25/1865	114/28943	5.34918e-08	7.13287e-07	4.02726e-07	Pparg/Aqp1/Cyba/Kcnq1/Ace2/C1qtnf1/Crhr1/Tacr2/Edn1/Dab2/Vdr/Runx1/Il1b/Spp1/Nox1/Hsd11b2/Lif/Wnk4/Serpinf2/Tspo/Hcar2/Ucn2/Ren1/Ace3/Kiss1	25
GO:0002828	regulation of type 2 immune response	13/1865	33/28943	5.36167e-08	7.13287e-07	4.02726e-07	Tbx21/Stat6/Irf1/Arg1/Rsad2/Anxa1/Il6/Il4ra/Nlrp3/Hlx/Clcf1/Ifnb1/Ccr2	13
GO:0070269	pyroptosis	13/1865	33/28943	5.36167e-08	7.13287e-07	4.02726e-07	Gsdma/Mefv/Gzma/Casp1/Casp8/Zbp1/Nlrp3/Casp4/Gsdma3/Nlrp1a/Naip6/Naip2/Gsdmc	13
GO:0043534	blood vessel endothelial cell migration	26/1865	122/28943	5.41143e-08	7.18256e-07	4.05531e-07	Alox12/Pparg/Stat5a/Hmox1/Mef2c/Epha2/Igf1/Vash1/Cyp1b1/Tnf/Anxa1/Adam8/Dll4/Efna1/Angpt2/Cdh5/Robo4/Ptgs2/Card10/Gadd45a/Fgf2/Thbs1/Cxcr4/Rhoj/Prkca/Grem1	26
GO:0042063	gliogenesis	52/1865	363/28943	5.47389e-08	7.24884e-07	4.09273e-07	Pparg/Ccl3/Stat3/Pax2/Ascl2/Igf1/Id2/Gfap/Matn2/Myc/Gcm1/Dlx2/Tnf/Anxa1/Fas/Il6/Fn1/Vim/Pax6/F2/Il1b/Tlr2/Tnfrsf1b/Fgf5/Areg/Dcx/Eomes/Emx1/Lif/Ccl12/Ccl2/Prdm8/Lgi4/Fgf2/Atf5/Tlr4/Adgrg6/Clcf1/Tspo/Dlx1/Lyn/Reln/Cxcr4/Neurod4/Ccr2/C5ar1/Rras2/S100a8/S100a9/Hmga2/Sox4/Cntf	52
GO:0098581	detection of external biotic stimulus	12/1865	28/28943	5.7029e-08	7.5177e-07	4.24453e-07	Lbp/Clec4n/Ly96/Tlr2/Pglyrp1/Ssc5d/Tlr4/Tlr1/Tlr6/Cd209b/Naip6/Naip2	12
GO:1900017	positive regulation of cytokine production involved in inflammatory response	12/1865	28/28943	5.7029e-08	7.5177e-07	4.24453e-07	Il17ra/Stat3/Tnf/Cd6/Il6/Card9/Myd88/Pla2g3/Tlr4/Il17f/Tlr6/Tarm1	12
GO:0000768	syncytium formation by plasma membrane fusion	19/1865	70/28943	5.73709e-08	7.52846e-07	4.25061e-07	Cd44/Tnfsf14/Ccl8/Myod1/Plekho1/Adamts5/Gcm1/Adam8/Casp1/Ocstamp/Cxcl9/Il4ra/Cxcl10/Sbno2/Gdf15/Cd53/Il36g/Scgb3a1/Tmem182	19
GO:0140253	cell-cell fusion	19/1865	70/28943	5.73709e-08	7.52846e-07	4.25061e-07	Cd44/Tnfsf14/Ccl8/Myod1/Plekho1/Adamts5/Gcm1/Adam8/Casp1/Ocstamp/Cxcl9/Il4ra/Cxcl10/Sbno2/Gdf15/Cd53/Il36g/Scgb3a1/Tmem182	19
GO:0061844	antimicrobial humoral immune response mediated by antimicrobial peptide	28/1865	139/28943	6.0836e-08	7.96511e-07	4.49714e-07	Ccl8/Vip/F2/Bpifa1/Cxcl5/Ppbp/Pf4/Cxcl3/Cxcl1/Cxcl9/Npy/Reg3g/Pglyrp1/Klk7/Adm/Ccl22/Ccl17/Ltf/Cxcl10/Ccl12/Camp/Il17f/Lgals3/Bpi/S100a9/Cxcl2/Kng2/Ccl28	28
GO:0048245	eosinophil chemotaxis	10/1865	19/28943	6.49911e-08	8.48992e-07	4.79345e-07	Ccl24/Ccl8/Ccl4/Ccl11/Ccl5/Ccl12/Ccl7/Ccl2/Ccr3/Lgals3	10
GO:0050830	defense response to Gram-positive bacterium	32/1865	174/28943	6.90242e-08	8.99647e-07	5.07945e-07	Cd36/Epha2/Lbp/Vip/Tnf/Mbl2/Card9/Il1b/Tlr2/Gbp3/Gbp2/Tnfsf8/Fgr/Npy/Reg3g/Klrk1/Pglyrp1/Adm/Ltf/Myd88/Nlrp3/Casp4/Ssc5d/Camp/Gbp7/Il17f/C5ar1/Lyz2/Ear2/2610528A11Rik/Gbp6/Gbp10	32
GO:0002228	natural killer cell mediated immunity	21/1865	85/28943	7.00458e-08	9.06834e-07	5.12003e-07	Stat5a/Slamf6/Serpinb9b/Cd96/Il18rap/Il21/Il12a/Klrk1/Klrd1/Vav1/Tap1/Stx11/Pvr/Gimap5/Klri2/Klre1/Lep/Sh2d1b2/Ceacam1/Klrb1b/Ulbp1	21
GO:0002720	positive regulation of cytokine production involved in immune response	21/1865	85/28943	7.00458e-08	9.06834e-07	5.12003e-07	Tbx21/Cd36/Slamf1/Rsad2/Syk/Wnt5a/Il6/Casp1/Il18r1/Il1r1/Card9/Il1b/Il21/Tlr2/Myd88/Nlrp3/Casp4/Tlr4/Gimap5/Ffar2/Scimp	21
GO:0045670	regulation of osteoclast differentiation	21/1865	85/28943	7.00458e-08	9.06834e-07	5.12003e-07	Clec2g/Ccl3/Apc/Fos/Tnfsf11/Tnf/Adam8/Ccr1/Ocstamp/Notch2/Ccl5/Mitf/Lrrc17/Ifnb1/Cebpb/Tnfrsf11b/Pilrb1/Ceacam1/Mafb/Lilrb4b/Lilrb4a	21
GO:0060562	epithelial tube morphogenesis	55/1865	397/28943	7.22423e-08	9.33183e-07	5.2688e-07	Alox12/Pax2/Cd44/Mef2c/Epha2/Tcap/Met/Aldh1a2/Wt1/Igf1/Lgr5/Ccl11/Edn1/Wnt5a/Myc/Vdr/Six2/Tnf/Lbx1/Eya1/Casp8/Cxcr2/Lcn2/Zeb2/Dll4/Notch2/Egf/Tnc/Tfap2c/Areg/Itgax/Adm/Col4a1/Casp3/Sall1/Bmp5/Tgfbr2/Cxcl10/Wnk4/Twist1/Grhl3/Fgf2/Ovol2/Timeless/Npnt/Pkhd1/Cxcr4/Tgif1/Hs3st3a1/Six1/Hmga2/T/Hs3st3b1/Grem1/Sox4	55
GO:2000514	regulation of CD4-positive	alpha-beta T cell activation	20/1865	78/28943	7.33151e-08	9.44932e-07	5.33513e-07	Tbx21/Cd44/Irf1/Runx1/Anxa1/Il6/Cd28/Il4ra/Il2rg/Tgfbr2/Nlrp3/Nfkbiz/Ccr7/Hlx/Foxp3/Zc3h12a/Gimap5/Ccr2/Tarm1/Runx3	20
GO:0032963	collagen metabolic process	26/1865	124/28943	7.65927e-08	9.84982e-07	5.56126e-07	Fap/Pparg/Mmp8/Itga2/Mmp9/Arg1/Ccn2/Mmp19/Il6/Fn1/Ddr2/Vim/F2/Ctsk/Uts2/Emilin1/Ccl2/Serpine1/Serpinf2/Tram2/Mmp3/Mmp10/Mmp12/4930486L24Rik/Mmp13/Mmp27	26
GO:0032757	positive regulation of interleukin-8 production	17/1865	58/28943	8.26586e-08	1.06063e-06	5.98838e-07	Stat3/Cd244a/Lbp/Syk/Wnt5a/Tnf/Il6/Il1b/Tlr2/Myd88/Serpine1/Camp/Tlr4/Tlr1/Ffar2/Cd14/Lep	17
GO:0014066	regulation of phosphatidylinositol 3-kinase signaling	23/1865	101/28943	8.65428e-08	1.10557e-06	6.2421e-07	Dcn/Igf1/Hcls1/Pik3ap1/Cd28/Fn1/Selp/F2/Egf/Hgf/Fgr/Wnt16/Ccl5/Twist1/Fgf2/Csf3/Serpina12/Reln/Dipk2a/Osm/Lep/Ceacam1/Cntf	23
GO:0031638	zymogen activation	23/1865	101/28943	8.65428e-08	1.10557e-06	6.2421e-07	Cd5l/Plau/Meltf/Casp8/F2/Prss12/Fga/F10/Plat/Hp/Fgg/Serpine1/Ifi206/Serpinf2/C1rl/Thbs1/Plaur/4930486L24Rik/C1ra/Ifi204/Ifi207/C1rb/Klkb1	23
GO:0033559	unsaturated fatty acid metabolic process	27/1865	133/28943	8.79687e-08	1.1202e-06	6.3247e-07	Alox12/Cyp4f18/Cyp2a5/Atp6v1b1/Akr1c18/Edn1/Cyp1b1/Anxa1/Alox5/Il1b/Pdpn/Tbxas1/Tnfrsf1a/Cyp2b10/Ces2g/Ptgs2/Alox12b/Pla2g3/Cyp2g1/Ptges/Cyp2f2/Pla2g4a/Sphk1/Cyp4a12a/Cyp2b19/Cyp4a12b/Cyp2j8	27
GO:0006691	leukotriene metabolic process	11/1865	24/28943	8.80751e-08	1.1202e-06	6.3247e-07	Cyp4f18/Dpep1/Syk/Cyp4f13/Alox5/Tlr2/Tlr4/Dpep2/Pla2g4a/Alox5ap/Mgst2	11
GO:0072001	renal system development	50/1865	348/28943	8.91082e-08	1.13085e-06	6.38485e-07	Pax2/Aqp1/Cd44/Nid1/Mef2c/Apc/Aldh1a2/Wt1/Mmp9/Lgr5/Id2/Wnt5a/Osr2/Myc/Adamts1/Six2/Tfap2b/Eya1/Cxcr2/Bcl2l11/Notch2/Spp1/Ptpro/Angpt2/Col4a1/Sall1/Stra6/Clcnka/Lif/Wnk4/Fgf2/Prdm1/Cer1/Gcnt1/Timeless/C3ar1/Npnt/Pkhd1/Cxcr4/Epcam/Hs3st3a1/Foxc1/Gdf6/Six1/Cyp4a12a/Hs3st3b1/Ren1/Grem1/Sox4/Cyp4a12b	50
GO:0045669	positive regulation of osteoblast differentiation	20/1865	79/28943	9.22525e-08	1.16819e-06	6.59568e-07	Ccn4/Mef2c/Clic1/Scube2/Igf1/Gdf10/Wnt10b/Fbn2/Ifitm1/Ifitm3/Il6/Ddr2/Ccn1/Ltf/Fgf2/Runx2/Npnt/Cebpb/Cebpd/Ifi204	20
GO:0045581	negative regulation of T cell differentiation	16/1865	52/28943	9.31141e-08	1.17653e-06	6.64275e-07	Tbx21/Cd44/Irf1/Runx1/Anxa1/Ctla4/Il4ra/Hlx/Foxp3/Zc3h12a/Cdkn2a/Ifnb1/Runx3/Clec4g/Lilrb4b/Lilrb4a	16
GO:0006949	syncytium formation	19/1865	72/28943	9.39992e-08	1.18513e-06	6.69129e-07	Cd44/Tnfsf14/Ccl8/Myod1/Plekho1/Adamts5/Gcm1/Adam8/Casp1/Ocstamp/Cxcl9/Il4ra/Cxcl10/Sbno2/Gdf15/Cd53/Il36g/Scgb3a1/Tmem182	19
GO:0034142	toll-like receptor 4 signaling pathway	15/1865	46/28943	9.85772e-08	1.23745e-06	6.98672e-07	Ifi35/Lbp/Acod1/Pik3ap1/Ly96/Ltf/Tlr4/Lyn/Tnip3/Cd14/Rab7b/Oas1a/Scimp/Oas1g/Oas1e	15
GO:0036230	granulocyte activation	15/1865	46/28943	9.85772e-08	1.23745e-06	6.98672e-07	Itgb2/Spi1/Enpp3/Syk/Anxa1/Dnase1l3/Il18rap/Cxcr2/Myd88/Ccl5/Camp/Stx11/Ccr2/Cd177/Fcgr4	15
GO:0002637	regulation of immunoglobulin production	21/1865	87/28943	1.07862e-07	1.35107e-06	7.62821e-07	Tbx21/Stat6/Il10/Cd86/Parp3/Mzb1/Tnf/Il6/Cd28/Ptprc/Fcgr2b/Il21/Pagr1a/Il4ra/Hpx/Il13ra2/Cgas/Il5/Foxp3/Clcf1/Lilrb4a	21
GO:0071622	regulation of granulocyte chemotaxis	17/1865	59/28943	1.09165e-07	1.36445e-06	7.70373e-07	Slamf1/Lbp/Edn1/Thbs4/Cxcr2/Sell/Il1b/Bst1/Rac2/Ccl5/Ccl2/Ccr7/Thbs1/C3ar1/Trem1/C5ar1/Cxcl17	17
GO:0009913	epidermal cell differentiation	39/1865	242/28943	1.12836e-07	1.40729e-06	7.94564e-07	Epha2/Kcnq1/Cdh23/Hey2/Sfrp4/Tgm1/Vdr/Krt7/Anxa1/Tmc1/Pax6/Tgm3/Tfap2c/Gfi1/Wnt16/Reg3g/Cers3/Casp3/Pou2f3/Ptgs2/Strc/Exph5/Mcoln3/Krt80/Fgf2/Ovol2/Cdsn/Hrnr/Maff/Zfp36/Foxc1/Sprr1a/Dsp/Stfa2l1/Cdh3/Gsdma3/Krt86/Mafb/Cstdc4	39
GO:0090596	sensory organ morphogenesis	47/1865	321/28943	1.21385e-07	1.51066e-06	8.52923e-07	Th/Stat3/Pax2/Aqp1/Otx1/Epha2/Tcap/Gnat2/Kcnq1/Eya4/Cdh23/Aldh1a3/Meis1/Edn1/Wnt5a/Osr2/Myc/Six2/Pde6c/Bhlhe22/Eya1/Col5a2/Frzb/Pax6/Notch2/Gfi1/Grk1/Stra6/Strc/Gnat1/Twist1/Grhl3/Fgf2/Tulp1/Prdm1/Prrx2/Aqp5/Foxe3/Ush1g/Tshz1/Msx1/Six1/Otop1/Igfn1/Chrna10/Mafb/Cntf	47
GO:0002719	negative regulation of cytokine production involved in immune response	13/1865	35/28943	1.22273e-07	1.51726e-06	8.56655e-07	Tbx21/Hmox1/Slamf1/Il10/Arg1/Cd96/Tnf/Twist1/Foxp3/Bst2/Ifnb1/Lilrb4b/Lilrb4a	13
GO:0002755	MyD88-dependent toll-like receptor signaling pathway	10/1865	20/28943	1.2244e-07	1.51726e-06	8.56655e-07	Irf1/Irf7/Tlr2/Reg3g/Myd88/Tlr13/Tlr4/Tlr1/Cd300lf/Tlr6	10
GO:0043370	regulation of CD4-positive	alpha-beta T cell differentiation	16/1865	53/28943	1.25418e-07	1.54754e-06	8.73749e-07	Tbx21/Irf1/Runx1/Anxa1/Il6/Il4ra/Il2rg/Nlrp3/Nfkbiz/Ccr7/Hlx/Foxp3/Zc3h12a/Gimap5/Ccr2/Runx3	16
GO:0050798	activated T cell proliferation	16/1865	53/28943	1.25418e-07	1.54754e-06	8.73749e-07	Itgb2/Il12rb1/Stat5a/Slamf1/Pdcd1lg2/Arg1/Igf1/Ripk3/Cd86/Itgal/Casp3/Igfbp2/Itgad/Lrrc32/Lilrb4b/Lilrb4a	16
GO:0042326	negative regulation of phosphorylation	54/1865	394/28943	1.35234e-07	1.6651e-06	9.40125e-07	Pparg/Ier3/Stat3/Apc/Slc4a1/Met/Acp4/Gadd45b/Hnf4a/Irf1/Igf1/Igfbp3/Pecam1/Bdkrb2/Gadd45g/Samsn1/Cdkn1a/Rgn/Dusp1/Il6/Ptprc/Ddr2/Pax6/Il1b/Hgf/Emilin1/Ptpro/Mvp/Nupr1/Casp3/Birc3/Trib1/Parp14/Inpp5j/Wnk4/Ptprh/Gadd45a/Ttc36/Nppa/Lyn/Zc3h12a/Cdkn2a/Klhl31/Ppm1e/Gprc5a/Prkca/Jun/Socs3/Ceacam1/Grem1/Slfn1/Nlrp12/Lilrb4b/Lilrb4a	54
GO:0002446	neutrophil mediated immunity	14/1865	41/28943	1.36653e-07	1.67545e-06	9.45968e-07	Itgb2/Spi1/Arg1/Syk/Dnase1l3/Card9/F2/Cxcl5/Cxcl1/Myd88/Stx11/Trem1/Cd177/Cd300lb	14
GO:0034110	regulation of homotypic cell-cell adhesion	14/1865	41/28943	1.36653e-07	1.67545e-06	9.45968e-07	Alox12/C1qtnf1/Syk/Tnfsf11/Il6/Pdpn/Fgg/Ccl5/Lyn/Plaur/Prkca/Lgals1/Ceacam1/Zfp703	14
GO:0030199	collagen fibril organization	17/1865	60/28943	1.43208e-07	1.75005e-06	9.88085e-07	Cyp1b1/Lox/Loxl4/Col5a2/Dpt/Ddr2/Emilin1/Acan/Comp/Anxa2/Adamts7/Loxl2/Serpinf2/Lmx1b/Foxc1/Adamts14/Grem1	17
GO:0090025	regulation of monocyte chemotaxis	12/1865	30/28943	1.43645e-07	1.75005e-06	9.88085e-07	Dusp1/Ccr1/Cxcl10/Ccl5/Ccl2/Ccn3/Serpine1/Lyn/Ccr2/Slamf8/Cxcl17/Grem1	12
GO:0150077	regulation of neuroinflammatory response	12/1865	30/28943	1.43645e-07	1.75005e-06	9.88085e-07	Pparg/Mmp8/Igf1/Cd200r1/Tnfrsf1b/Ctsc/Nupr1/Ptgs2/Tafa3/Sphk1/Cd200r4/Cst7	12
GO:0043903	regulation of biological process involved in symbiotic interaction	18/1865	67/28943	1.51349e-07	1.84003e-06	1.03889e-06	Tmprss2/Arg1/Ifitm1/Ifitm3/Bpifa1/Ptx3/Cxcl5/Cxcl1/Trim30a/Ltf/Ch25h/Trim30b/Trim30d/Ifitm6/Ifitm2/Trim38/Lgals1/Trim10	18
GO:0060485	mesenchyme development	45/1865	304/28943	1.62288e-07	1.96889e-06	1.11165e-06	Pax2/Mef2c/Chrd/Aldh1a2/Wt1/Hey2/Edn1/Wnt5a/Dab2/Myc/Six2/Bambi/Il6/Wnt10a/Fn1/Zeb2/Frzb/Pax6/Il1b/Fam83d/Efna1/Glipr2/Bnc2/Pdpn/Wnt16/Bmp5/Tgfbr2/Eomes/Loxl2/Twist1/Lrg1/Ovol2/Cer1/Thbs1/Snai1/Plaur/Msx1/Foxc1/Six1/Epha3/Hmga2/Tcf15/Dppa2/Grem1/Zfp703	45
GO:1903532	positive regulation of secretion by cell	51/1865	365/28943	1.62642e-07	1.96905e-06	1.11174e-06	Itgb2/Gcg/Pparg/Ghrhr/Trh/Cacna1d/C1qtnf1/Crhr1/Vip/Igf1/Tacr2/Sdc1/Slc6a4/Edn1/Syk/Tnfsf11/Dab2/Vdr/Runx1/Nmb/Pax6/Il1b/Tlr2/Fga/Fgr/Spp1/Gipr/Il4ra/Anxa2/P2ry2/Fgg/Lif/Pla2g3/Exph5/Tlr4/Clcf1/Nppa/Hcar2/Lgals3/Mmp13/Ptges/Prkca/Cd177/Ezr/Kcnn4/Pla2g4a/Sphk1/Bglap2/Sox4/Cntf/Kiss1	51
GO:0070997	neuron death	59/1865	450/28943	1.73072e-07	2.09095e-06	1.18056e-06	Ccl3/Bbc3/Stat3/Hmox1/Mef2c/Il10/Crhr1/Igf1/Btg2/Gh/Fos/Plau/Wnt5a/Cd200r1/Tnf/Fas/Adam8/Il6/Casp1/Tfap2b/Casp8/Fcgr2b/Ddr2/Lcn2/Bcl2l11/Il1b/Tnfrsf1b/Draxin/Gpnmb/Npy/Tnfrsf1a/Nupr1/Fgf21/Grk1/Casp3/Mt1/Pla2g3/Ccl5/Egln3/Ccl12/Ccl2/Tnfrsf23/Gdf5/Tlr4/Clcf1/Dlx1/Tfap2d/Ndnf/C5ar1/Six1/Tlr6/Jun/Rras2/Cebpb/Cxcl2/Nlrp1a/Pjvk/Ccr5/Cntf	59
GO:0042267	natural killer cell mediated cytotoxicity	20/1865	82/28943	1.79288e-07	2.16154e-06	1.22042e-06	Stat5a/Slamf6/Serpinb9b/Il18rap/Il21/Il12a/Klrk1/Klrd1/Vav1/Tap1/Stx11/Pvr/Gimap5/Klri2/Klre1/Lep/Sh2d1b2/Ceacam1/Klrb1b/Ulbp1	20
GO:0010573	vascular endothelial growth factor production	13/1865	36/28943	1.80087e-07	2.16666e-06	1.22331e-06	Flt4/Cyp1b1/C3/Tnf/Il6/Il1b/Ptgs2/Hpse/Ccl2/C3ar1/Ccr2/C5ar1/Cxcl17	13
GO:0033674	positive regulation of kinase activity	58/1865	440/28943	1.82696e-07	2.19348e-06	1.23845e-06	Gcg/Epha2/Met/Hnf4a/Ros1/Igf1/Flt4/Edn1/Syk/Map3k1/Wnt5a/Tnfsf11/Ripk3/Cd86/Cdkn1a/Tnf/Adam8/Drd4/Slc11a1/Ptprc/Ddr2/Zeb2/Il1rn/F2/Il1b/Efna1/Egf/Ccn1/Fgr/Ereg/Areg/Tgfbr2/Ltf/Card10/Wnk4/Fgf2/Ccr7/Tlr4/Spdye4a/Thbs1/Lyn/Reln/Tlr1/Cenpe/Dipk2a/Irgm1/Tnfsf15/Tlr6/Epha3/Pde5a/Tcim/Hmga2/Lep/Psrc1/Ceacam1/Grem1/Igtp/Btc	58
GO:0032620	interleukin-17 production	15/1865	48/28943	1.86285e-07	2.23195e-06	1.26017e-06	Il12rb1/Ly9/Slamf6/Il6/Card9/Il21/Il12a/Tlr2/Ccn1/Myd88/Tlr4/Foxp3/Scart2/Osm/Sphk1	15
GO:0018149	peptide cross-linking	14/1865	42/28943	1.92831e-07	2.30086e-06	1.29907e-06	Dcn/Tgm1/Anxa1/Tgm4/Fn1/Tgm3/Tgm2/F13a1/Thbs1/Ndnf/Sprr1a/Dsp/Stfa2l1/Cstdc4	14
GO:1900744	regulation of p38MAPK cascade	14/1865	42/28943	1.92831e-07	2.30086e-06	1.29907e-06	Spi1/Met/Gadd45b/Gadd45g/Dusp1/Il1b/Hgf/Gadd45a/Zc3h12a/Ccr2/Gdf6/Ezr/Lep/Sphk1	14
GO:2001236	regulation of extrinsic apoptotic signaling pathway	30/1865	164/28943	1.97759e-07	2.35479e-06	1.32953e-06	Dbh/Hmox1/Eya4/Il19/Eya2/Igf1/Dab2/Tnfrsf12a/Tnf/Eya1/Casp8/Ptprc/Atf3/Traf1/Siglec1/Il1b/Fga/Hgf/Ltbr/Fgg/Icam1/Serpine1/Tnfrsf23/Thbs1/Fcmr/Lgals3/Gsdma3/Runx3/Srpx/Itprip	30
GO:0019915	lipid storage	21/1865	90/28943	2.00664e-07	2.38448e-06	1.34629e-06	Pparg/Cd36/Stat5a/Apob/Fitm1/C3/Tnf/Msr1/Il1b/Plin2/Angptl3/Ces1f/Zc3h12a/Ffar2/Ces1g/Ces1c/Lep/Rnf213/Ces1a/Apoc4/Smim22	21
GO:0062012	regulation of small molecule metabolic process	51/1865	368/28943	2.10625e-07	2.49772e-06	1.41023e-06	Gcg/Pparg/Cd36/Apoc2/Ier3/Stat3/Cd244a/Apc/Slc4a1/C1qtnf1/Igfbp4/Hnf4a/Igf1/Plek/Igfbp3/Apob/Dab2/Myc/Gpd1/Rgn/Tnf/Anxa1/Il6/Fmo4/Il1b/Gfi1/Nupr1/Dkk3/Dkkl1/Ces1f/Bmp5/Nnmt/Ptgs2/Pla2g3/Twist1/Serpina12/Tspo/Snai1/Erfe/P2ry6/Rd3/Rdh9/Pla2g4a/Ces1g/Ces1c/Lep/Rdh16/Ces1a/Ceacam1/Rdh16f2/Apoc2l	51
GO:0010563	negative regulation of phosphorus metabolic process	59/1865	453/28943	2.17618e-07	2.57012e-06	1.4511e-06	Pparg/Ier3/Stat3/Apc/Slc4a1/Met/Acp4/Gadd45b/Hnf4a/Irf1/Igf1/Plek/Igfbp3/Fkbp1b/Pecam1/Bdkrb2/Gadd45g/Samsn1/Cdkn1a/Rgn/Dusp1/Tnf/Il6/Ptprc/Ddr2/Pax6/Il1b/Hgf/Emilin1/Ptpro/Mvp/Nupr1/Casp3/Birc3/Trib1/Parp14/Inpp5j/Wnk4/Ptprh/Gadd45a/Ttc36/Nppa/Tspo/Lyn/Zc3h12a/Cdkn2a/Klhl31/Ppm1e/Gprc5a/Rd3/Prkca/Jun/Socs3/Ceacam1/Grem1/Slfn1/Nlrp12/Lilrb4b/Lilrb4a	59
GO:0045936	negative regulation of phosphate metabolic process	59/1865	453/28943	2.17618e-07	2.57012e-06	1.4511e-06	Pparg/Ier3/Stat3/Apc/Slc4a1/Met/Acp4/Gadd45b/Hnf4a/Irf1/Igf1/Plek/Igfbp3/Fkbp1b/Pecam1/Bdkrb2/Gadd45g/Samsn1/Cdkn1a/Rgn/Dusp1/Tnf/Il6/Ptprc/Ddr2/Pax6/Il1b/Hgf/Emilin1/Ptpro/Mvp/Nupr1/Casp3/Birc3/Trib1/Parp14/Inpp5j/Wnk4/Ptprh/Gadd45a/Ttc36/Nppa/Tspo/Lyn/Zc3h12a/Cdkn2a/Klhl31/Ppm1e/Gprc5a/Rd3/Prkca/Jun/Socs3/Ceacam1/Grem1/Slfn1/Nlrp12/Lilrb4b/Lilrb4a	59
GO:0050810	regulation of steroid biosynthetic process	20/1865	83/28943	2.21982e-07	2.6141e-06	1.47593e-06	Cyp17a1/Igf1/Apob/Gh/Akr1c18/Dab2/Dhh/Tnf/Gfi1/Dkk3/Dkkl1/Ces1f/Bmp5/Igfbp7/Tspo/Snai1/Ces1g/Ces1c/Lep/Ces1a	20
GO:0032814	regulation of natural killer cell activation	16/1865	55/28943	2.22246e-07	2.6141e-06	1.47593e-06	Il12rb1/Stat5a/Cd244a/Il12rb2/Irf1/Il21/Il12a/Fgr/Klrd1/Pglyrp1/Prdm1/Slamf7/Lep/Sh2d1b2/Ulbp1/Lilrb4a	16
GO:0031664	regulation of lipopolysaccharide-mediated signaling pathway	11/1865	26/28943	2.41701e-07	2.83184e-06	1.59887e-06	Ly86/Cd180/Acod1/Ly96/Trim30a/Ltf/Trib1/Cd84/Prkca/Scimp/Trim30d	11
GO:0034340	response to type I interferon	17/1865	62/28943	2.41791e-07	2.83184e-06	1.59887e-06	Wnt5a/Ifitm1/Ifitm3/Irf7/Zbp1/Myd88/Oas3/Isg15/Ifnb1/Mmp12/Ch25h/Oas1a/Ifitm6/Ifitm2/Oas1g/Oas1e/Nlrc5	17
GO:1904019	epithelial cell apoptotic process	28/1865	148/28943	2.42226e-07	2.83184e-06	1.59887e-06	Angptl4/Hmox1/Apc/Il10/Igf1/Sfrp4/Tnf/Fas/Casp8/Fga/Nupr1/Fgf21/Casp3/Cdh5/Tgfbr2/Fgg/Neurod1/Ccl12/Ccl2/Icam1/Serpine1/Thbs1/Pkhd1/Zfp36/Ndnf/Umodl1/Ecscr/Btc	28
GO:0007249	I-kappaB kinase/NF-kappaB signaling	37/1865	230/28943	2.47205e-07	2.88422e-06	1.62844e-06	Cd36/Irf1/Edn1/Wnt5a/Tnfsf11/Ripk3/Clec4n/Tnf/Casp1/Casp8/Traf5/Traf1/Card9/Il1b/Tlr2/Rhoh/Clec4d/Ltbr/Trim30a/Btk/Ltf/Myd88/Eda2r/Tmem106a/Tlr4/Saa3/Zc3h12a/Tnip3/Tlr6/Trim30b/Bcl3/Ticam2/Trim30d/Trim38/Nlrp12/Lilrb4b/Lilrb4a	37
GO:0061900	glial cell activation	15/1865	49/28943	2.52505e-07	2.94013e-06	1.66001e-06	Pparg/Mmp8/Trpv1/Tnf/Casp1/Il1b/Tlr2/Ctsc/Tlr4/C5ar1/Jun/Tafa3/Sphk1/Cst7/Cntf	15
GO:0002790	peptide secretion	44/1865	299/28943	2.62443e-07	3.04972e-06	1.72189e-06	Gcg/Pparg/Ghrhr/Aqp1/Trh/Trpv1/Kcnq1/Cacna1d/Hnf4a/Crhr1/Slc16a10/Tacr2/Fkbp1b/Edn1/Tnfsf11/Fam3b/Tnf/Anxa1/Alox5/Il6/Tfap2b/Il1rn/Pax6/Il1b/Fga/Uts2/Gipr/Ucp2/Fgg/Lif/Neurod1/Ccl5/Piwil4/Ccn3/Cplx3/Clcf1/Ffar2/S100a8/S100a9/Hmga2/Lep/Bglap2/Sox4/Kiss1	44
GO:2000516	positive regulation of CD4-positive	alpha-beta T cell activation	14/1865	43/28943	2.68982e-07	3.11943e-06	1.76125e-06	Irf1/Anxa1/Il6/Cd28/Il4ra/Il2rg/Tgfbr2/Nlrp3/Nfkbiz/Ccr7/Hlx/Foxp3/Gimap5/Ccr2	14
GO:0034109	homotypic cell-cell adhesion	20/1865	84/28943	2.73811e-07	3.16909e-06	1.78928e-06	Alox12/C1qtnf1/Plek/Syk/Tnfsf11/Fermt3/Il6/Fn1/Fga/Pdpn/Comp/Fgg/Ccl5/Lyn/Plaur/Prkca/Dsp/Lgals1/Ceacam1/Zfp703	20
GO:0001776	leukocyte homeostasis	26/1865	132/28943	2.83301e-07	3.26388e-06	1.8428e-06	Stat5a/Cd44/Mef2c/Mpl/Ada/Ripk3/Anxa1/Fas/Il6/Cxcr2/Fcgr2b/Bcl2l11/Cxcl5/Casp3/Ccl2/Tnfrsf23/Foxp3/Lyn/Gimap5/Il20rb/Ccr2/Pirb/Rag1/Tnfrsf13c/Bcl2a1a/Lilrb4a	26
GO:0015833	peptide transport	46/1865	320/28943	2.83353e-07	3.26388e-06	1.8428e-06	Gcg/Pparg/Ghrhr/Aqp1/Trh/Trpv1/Kcnq1/Cacna1d/Hnf4a/Crhr1/Slc16a10/Tacr2/Fkbp1b/Edn1/Tnfsf11/Fam3b/Tnf/Anxa1/Slc15a3/Alox5/Il6/Tfap2b/Il1rn/Pax6/Il1b/Fga/Uts2/Gipr/Ucp2/Fgg/Lif/Neurod1/Ccl5/Piwil4/Tap1/Ccn3/Cplx3/Clcf1/Ffar2/S100a8/S100a9/Hmga2/Lep/Bglap2/Sox4/Kiss1	46
GO:0031334	positive regulation of protein-containing complex assembly	34/1865	203/28943	2.83693e-07	3.26388e-06	1.8428e-06	Bbc3/Rhoc/Cd36/Ccl24/Apc/Cdt1/Met/Piezo1/Bik/Baiap2l2/Plek/Syk/Map3k1/Lcp1/Wnt10b/Tnf/Fas/Bcl2l11/Msn/Cdh5/Myd88/Isg15/Il5/Icam1/Csf3/Tlr4/Bmf/Spidr/Mmp3/Lgals3/Tlr6/Cdc42ep5/Psrc1/Trabd2b	34
GO:0046633	alpha-beta T cell proliferation	16/1865	56/28943	2.92587e-07	3.34624e-06	1.88931e-06	Il12rb1/Cd244a/Cd44/Il12rb2/Irf1/Syk/Myc/Cd28/Ptprc/Il12a/Tgfbr2/Foxp3/Ccr2/Tarm1/Clec4g/Lilrb4a	16
GO:0060337	type I interferon signaling pathway	16/1865	56/28943	2.92587e-07	3.34624e-06	1.88931e-06	Wnt5a/Ifitm1/Ifitm3/Irf7/Zbp1/Myd88/Oas3/Isg15/Ifnb1/Mmp12/Oas1a/Ifitm6/Ifitm2/Oas1g/Oas1e/Nlrc5	16
GO:0071357	cellular response to type I interferon	16/1865	56/28943	2.92587e-07	3.34624e-06	1.88931e-06	Wnt5a/Ifitm1/Ifitm3/Irf7/Zbp1/Myd88/Oas3/Isg15/Ifnb1/Mmp12/Oas1a/Ifitm6/Ifitm2/Oas1g/Oas1e/Nlrc5	16
GO:1904035	regulation of epithelial cell apoptotic process	24/1865	116/28943	3.11055e-07	3.54746e-06	2.00291e-06	Angptl4/Hmox1/Apc/Il10/Igf1/Sfrp4/Tnf/Fga/Nupr1/Fgf21/Cdh5/Fgg/Neurod1/Ccl12/Ccl2/Icam1/Serpine1/Thbs1/Pkhd1/Zfp36/Ndnf/Umodl1/Ecscr/Btc	24
GO:0001960	negative regulation of cytokine-mediated signaling pathway	18/1865	70/28943	3.11406e-07	3.54746e-06	2.00291e-06	Pparg/Arg1/Il6/Il1r2/Ptprc/Ccdc3/Il1rn/Oas3/Parp14/Isg15/Mmp12/Otop1/Oas1a/Oas1g/Oas1e/Nlrc5/Naip6/Naip2	18
GO:0010574	regulation of vascular endothelial growth factor production	12/1865	32/28943	3.32244e-07	3.76999e-06	2.12856e-06	Flt4/Cyp1b1/C3/Il6/Il1b/Ptgs2/Hpse/Ccl2/C3ar1/Ccr2/C5ar1/Cxcl17	12
GO:0043372	positive regulation of CD4-positive	alpha-beta T cell differentiation	12/1865	32/28943	3.32244e-07	3.76999e-06	2.12856e-06	Irf1/Anxa1/Il6/Il4ra/Il2rg/Nlrp3/Nfkbiz/Ccr7/Hlx/Foxp3/Gimap5/Ccr2	12
GO:0045860	positive regulation of protein kinase activity	50/1865	363/28943	3.33272e-07	3.77426e-06	2.13096e-06	Gcg/Hnf4a/Igf1/Edn1/Syk/Map3k1/Wnt5a/Tnfsf11/Ripk3/Cd86/Cdkn1a/Tnf/Adam8/Drd4/Slc11a1/Ptprc/Ddr2/Zeb2/Il1rn/Il1b/Efna1/Egf/Ccn1/Ereg/Areg/Tgfbr2/Ltf/Card10/Wnk4/Fgf2/Ccr7/Tlr4/Spdye4a/Thbs1/Reln/Tlr1/Cenpe/Dipk2a/Irgm1/Tnfsf15/Tlr6/Pde5a/Tcim/Hmga2/Lep/Psrc1/Ceacam1/Grem1/Igtp/Btc	50
GO:0042886	amide transport	49/1865	353/28943	3.44549e-07	3.89435e-06	2.19877e-06	Gcg/Pparg/Ghrhr/Aqp1/Trh/Trpv1/Kcnq1/Cacna1d/Hnf4a/Crhr1/Slc16a10/Tacr2/Fkbp1b/Edn1/Tnfsf11/Fam3b/Tnf/Anxa1/Slc15a3/Alox5/Il6/Tfap2b/Il1rn/Pax6/Il1b/Fga/Aqp3/Uts2/Gipr/Folr2/Ucp2/Fgg/Lif/Neurod1/Ccl5/Piwil4/Tap1/Ccn3/Cplx3/Clcf1/Ffar2/S100a8/S100a9/Hmga2/Lep/Slc14a1/Bglap2/Sox4/Kiss1	49
GO:0050869	negative regulation of B cell activation	13/1865	38/28943	3.73681e-07	4.21538e-06	2.38002e-06	Il10/Id2/Samsn1/Parp3/Fas/Ctla4/Fcgr2b/Btk/Casp3/Foxp3/Lyn/Cdkn2a/Lilrb4a	13
GO:0060986	endocrine hormone secretion	18/1865	71/28943	3.92163e-07	4.41527e-06	2.49288e-06	Pparg/Aqp1/Kcnq1/C1qtnf1/Crhr1/Tacr2/Dab2/Vdr/Runx1/Il1b/Spp1/Lif/Wnk4/Tspo/Hcar2/Ucn2/Ren1/Kiss1	18
GO:0001822	kidney development	47/1865	334/28943	3.97785e-07	4.46986e-06	2.52371e-06	Pax2/Aqp1/Cd44/Nid1/Mef2c/Apc/Wt1/Mmp9/Id2/Wnt5a/Osr2/Myc/Adamts1/Six2/Tfap2b/Eya1/Cxcr2/Bcl2l11/Notch2/Spp1/Ptpro/Angpt2/Sall1/Stra6/Clcnka/Lif/Wnk4/Fgf2/Prdm1/Cer1/Gcnt1/Timeless/C3ar1/Npnt/Pkhd1/Cxcr4/Epcam/Hs3st3a1/Foxc1/Gdf6/Six1/Cyp4a12a/Hs3st3b1/Ren1/Grem1/Sox4/Cyp4a12b	47
GO:0046456	icosanoid biosynthetic process	15/1865	51/28943	4.52077e-07	5.0701e-06	2.8626e-06	Edn1/Syk/Anxa1/Alox5/Il1b/Tbxas1/Ptgs2/Pla2g3/Ptges/Pla2g4a/Alox5ap/Sphk1/Cyp4a12a/Mgst2/Cyp4a12b	15
GO:0001933	negative regulation of protein phosphorylation	48/1865	346/28943	4.59982e-07	5.13531e-06	2.89942e-06	Pparg/Apc/Met/Acp4/Gadd45b/Hnf4a/Irf1/Igf1/Igfbp3/Pecam1/Bdkrb2/Gadd45g/Samsn1/Cdkn1a/Rgn/Dusp1/Il6/Ptprc/Pax6/Il1b/Hgf/Emilin1/Ptpro/Mvp/Casp3/Trib1/Parp14/Inpp5j/Wnk4/Ptprh/Gadd45a/Ttc36/Nppa/Lyn/Zc3h12a/Cdkn2a/Klhl31/Ppm1e/Gprc5a/Prkca/Jun/Socs3/Ceacam1/Grem1/Slfn1/Nlrp12/Lilrb4b/Lilrb4a	48
GO:0060249	anatomical structure homeostasis	48/1865	346/28943	4.59982e-07	5.13531e-06	2.89942e-06	Napsa/Calb2/Apc/Tex15/Cdh23/Ccn2/Bdkrb2/Scgn/Syk/Cdhr1/Tnfsf11/Muc13/Lox/Cd7/Adam8/Muc2/Il6/Slc28a2/Ctsk/Abca4/Spp1/Comp/Car7/Ptgs2/P2ry2/Rac2/Neurod1/Piwil4/Tulp1/Tlr4/Aipl1/Cldn5/Il20rb/Ush1g/Ccr2/Foxc1/Prkca/Oas1a/Pla2g4a/Fcgr4/Plg/Cdh3/Tnfrsf11b/Oas1g/Oas1e/Slc17a7/Ceacam1/Siglec15	48
GO:0002725	negative regulation of T cell cytokine production	7/1865	10/28943	4.60554e-07	5.13531e-06	2.89942e-06	Tbx21/Slamf1/Arg1/Foxp3/Ifnb1/Lilrb4b/Lilrb4a	7
GO:1901214	regulation of neuron death	53/1865	399/28943	4.78245e-07	5.32231e-06	3.005e-06	Ccl3/Bbc3/Stat3/Hmox1/Mef2c/Il10/Crhr1/Igf1/Btg2/Gh/Fos/Wnt5a/Cd200r1/Tnf/Fas/Adam8/Il6/Casp1/Tfap2b/Casp8/Fcgr2b/Ddr2/Lcn2/Bcl2l11/Il1b/Tnfrsf1b/Draxin/Gpnmb/Npy/Tnfrsf1a/Nupr1/Fgf21/Grk1/Casp3/Mt1/Pla2g3/Ccl5/Egln3/Ccl12/Ccl2/Gdf5/Tlr4/Clcf1/Dlx1/Tfap2d/Ndnf/C5ar1/Six1/Tlr6/Jun/Rras2/Cebpb/Cntf	53
GO:0007189	adenylate cyclase-activating G protein-coupled receptor signaling pathway	28/1865	153/28943	4.93609e-07	5.48275e-06	3.09559e-06	Gcg/Ghrhr/Mc5r/Crhr1/Vip/Gpr65/Adgrf4/Gcgr/Adra1d/Cxcl9/Gipr/Adm/Adrb3/Adgre4/Cxcl10/Lpar3/Sstr4/Htr5a/Adgrg6/Mrap/Ptgir/S1pr2/Mc2r/Gphb5/Ucn2/Cxcr3/Adgrg3/Tcp11	28
GO:0010952	positive regulation of peptidase activity	31/1865	180/28943	4.99815e-07	5.54105e-06	3.1285e-06	Alox12/Pparg/Bbc3/Stat3/Ccn2/Syk/Myc/Mefv/Tnf/Fas/Casp1/Casp8/Card9/Bcl2l11/Efna1/Ccn1/Nlrp3/Tnfrsf23/Ifi206/Acer2/Slc22a2/Lyn/Cdkn2a/Prss22/Cldn4/Tnfsf15/S100a8/S100a9/Nlrp1a/Ifi204/Ifi207	31
GO:0071466	cellular response to xenobiotic stimulus	30/1865	171/28943	5.04853e-07	5.5862e-06	3.15399e-06	Cyp2a5/Mef2c/Kcnq1/Hnf4a/Ccl4/Dpep1/Ahrr/Myc/Cyp2ab1/Cyp1b1/Gsto2/Abcc2/Fmo4/Il1b/Cd69/Cyp2b10/Sult1a1/Cyp1a2/Cyp1a1/Wnk4/Serpine1/Ppm1e/Cyp2g1/Cyp2f2/Slamf8/Gsta2/Cyp2b19/Gsta5/Slco1a6/Cyp2j8	30
GO:0032660	regulation of interleukin-17 production	14/1865	45/28943	5.06851e-07	5.58694e-06	3.15442e-06	Il12rb1/Ly9/Slamf6/Il6/Card9/Il21/Il12a/Tlr2/Ccn1/Myd88/Tlr4/Foxp3/Osm/Sphk1	14
GO:0062208	positive regulation of pattern recognition receptor signaling pathway	14/1865	45/28943	5.06851e-07	5.58694e-06	3.15442e-06	Cyba/Ifi35/Lbp/Rsad2/Slc15a3/Pik3ap1/Tasl/Tlr2/Ltf/Ddx60/Tlr4/Oasl1/Tlr1/Treml4	14
GO:0001773	myeloid dendritic cell activation	13/1865	39/28943	5.2747e-07	5.79206e-06	3.27022e-06	Spi1/Cd244a/Slamf1/Il10/Irf4/Notch2/Clec4d/Klrk1/Ltbr/Tgfbr2/Gimap5/Pirb/Pilrb1	13
GO:0030168	platelet activation	21/1865	95/28943	5.2887e-07	5.79206e-06	3.27022e-06	Alox12/Vwf/C1qtnf1/Plek/Syk/Fermt3/Il6/Fn1/Selp/F2/Fga/Pdpn/Pf4/Comp/Fgg/Tlr4/Lyn/Prkca/Txk/Pla2g4a/Ceacam1	21
GO:0043535	regulation of blood vessel endothelial cell migration	21/1865	95/28943	5.2887e-07	5.79206e-06	3.27022e-06	Alox12/Pparg/Stat5a/Hmox1/Mef2c/Epha2/Igf1/Vash1/Tnf/Anxa1/Dll4/Efna1/Angpt2/Robo4/Ptgs2/Card10/Gadd45a/Fgf2/Thbs1/Rhoj/Prkca	21
GO:0014909	smooth muscle cell migration	23/1865	111/28943	5.29462e-07	5.79206e-06	3.27022e-06	Pparg/Ccn4/Mef2c/Itga2/Igf1/Igfbp3/Plau/Myc/Adamts1/Cyp1b1/Drd4/Ddr2/S100a11/Fga/Plat/Trib1/P2ry2/Ccl5/Ccn3/Serpine1/Tlr4/S1pr2/P2ry6	23
GO:0044406	adhesion of symbiont to host	9/1865	18/28943	5.36198e-07	5.85467e-06	3.30558e-06	Ace2/Bpifa1/Gbp3/Gbp2/Ltf/Icam1/Gbp7/Lrrc15/Gbp6	9
GO:0000302	response to reactive oxygen species	32/1865	190/28943	5.5223e-07	6.01837e-06	3.398e-06	Stat6/Cd36/Pax2/Aqp1/Mapk13/Hmox1/Slc4a1/Met/Il10/Mmp9/Ptprk/Fos/Edn1/Ripk3/Apod/Cyp1b1/Anxa1/Il6/Ddr2/Lcn2/Hgf/Nox1/Casp3/Cyp11a1/Ucp2/Cdkn2a/Gja3/Prkca/Jun/Sphk1/Hba-a1/Pjvk	32
GO:2001233	regulation of apoptotic signaling pathway	53/1865	401/28943	5.59548e-07	6.08666e-06	3.43656e-06	Gcg/Dbh/Bbc3/Ier3/Cd44/Hmox1/Eya4/Il19/Mmp9/Eya2/Igf1/Bdkrb2/Dab2/Ripk3/Myc/Tnfrsf12a/Tnf/Fas/Eya1/Casp8/Ptprc/Atf3/Traf1/Siglec1/Bcl2l11/Il1b/Fga/Hgf/Ltbr/Ctsc/Nupr1/Nox1/Ptgs2/Fgg/Icam1/Serpine1/Tnfrsf23/Bmf/Thbs1/Fcmr/Snai1/Plaur/Msx1/Ifnb1/Lgals3/S100a8/S100a9/Osm/Rnf183/Gsdma3/Runx3/Srpx/Itprip	53
GO:0030888	regulation of B cell proliferation	18/1865	73/28943	6.13336e-07	6.65924e-06	3.75984e-06	Mef2c/Il10/Ada/Cdkn1a/Mzb1/Ctla4/Ptprc/Fcgr2b/Il21/Bst1/Btk/Casp3/Il5/Tlr4/Clcf1/Lyn/Cdkn2a/Tnfrsf13c	18
GO:0002517	T cell tolerance induction	8/1865	14/28943	6.19096e-07	6.69665e-06	3.78096e-06	Aire/Cd86/Runx1/Icos/Tgfbr2/Foxp3/Lilrb4b/Lilrb4a	8
GO:0002829	negative regulation of type 2 immune response	8/1865	14/28943	6.19096e-07	6.69665e-06	3.78096e-06	Tbx21/Stat6/Irf1/Arg1/Anxa1/Hlx/Ifnb1/Ccr2	8
GO:0048754	branching morphogenesis of an epithelial tube	32/1865	191/28943	6.22915e-07	6.72539e-06	3.79719e-06	Pax2/Cd44/Epha2/Met/Wt1/Igf1/Ccl11/Edn1/Wnt5a/Myc/Vdr/Six2/Tnf/Eya1/Dll4/Egf/Tnc/Tfap2c/Areg/Col4a1/Sall1/Tgfbr2/Fgf2/Timeless/Npnt/Pkhd1/Cxcr4/Hs3st3a1/Six1/Hmga2/Hs3st3b1/Grem1	32
GO:0031649	heat generation	10/1865	23/28943	6.33849e-07	6.83069e-06	3.85664e-06	Trpv1/Tnfsf11/Tnf/Il1rn/Il1b/Adrb3/Ptgs2/Ccl5/Ptges/Ccr5	10
GO:0043254	regulation of protein-containing complex assembly	55/1865	425/28943	6.79597e-07	7.31009e-06	4.12731e-06	Sost/Bbc3/Rhoc/Cd36/Ccl24/Tmod4/Apc/Cdt1/Met/Piezo1/Bik/Baiap2l2/Plek/Pecam1/Syk/Map3k1/Lcp1/Mefv/Hcls1/Wnt10b/Arhgap28/Eif2ak2/Tnf/Fas/Selp/Bcl2l11/Tlr2/Arpc1b/Trim30a/Msn/Eif4ebp1/Cdh5/Myd88/Inpp5j/Lcat/Isg15/Il5/Icam1/Csf3/Tlr4/Bmf/Spidr/Kank3/Mmp3/Lmod3/Dact1/Irgm1/Lgals3/Tlr6/Capg/Cdc42ep5/Psrc1/Trabd2b/Igtp/Akain1	55
GO:0002269	leukocyte activation involved in inflammatory response	14/1865	46/28943	6.8547e-07	7.35959e-06	4.15526e-06	Pparg/Mmp8/Trpv1/Tnf/Casp1/Tlr2/Ctsc/Myd88/Tlr4/C5ar1/Jun/Tafa3/Sphk1/Cst7	14
GO:0003158	endothelium development	26/1865	138/28943	6.98845e-07	7.48929e-06	4.22849e-06	Alox12/Met/Hey2/Pecam1/Tnf/Lcn2/Dll4/Il1b/Col24a1/Pdpn/Tnfrsf1a/Itgax/Msn/Cdh5/Robo4/Myd88/Cxcl10/Hpse/Btg1/Icam1/Cldn5/S1pr2/Cxcr4/Ezr/Ceacam1/Apold1	26
GO:0055094	response to lipoprotein particle	12/1865	34/28943	7.14975e-07	7.64799e-06	4.31809e-06	Itgb2/Pparg/Cd36/Cd68/Syk/Ces1f/Myd88/Tlr4/Tlr6/Ces1g/Ces1c/Ces1a	12
GO:0010469	regulation of signaling receptor activity	27/1865	147/28943	7.27774e-07	7.7604e-06	4.38156e-06	Pparg/Dlgap1/Mef2c/Ace2/Il10/Edn1/Plau/Arc/Tnf/Nptx1/Cnih3/Egf/Ereg/Areg/Ccl2/Serpine1/Cacng5/Reln/Gprc5a/Ccr2/Grem1/Slurp2/Btc/Npcd/Shisa8/Lilrb4b/Lilrb4a	27
GO:0051235	maintenance of location	47/1865	341/28943	7.28166e-07	7.7604e-06	4.38156e-06	Pparg/Hk2/Bbc3/Cd36/Stat5a/Cyba/Chrd/Kdelr3/Trdn/Srgn/Apob/Fkbp1b/Fitm1/C3/Tnf/Ftmt/Fbn2/Msr1/Ptprc/Lcn2/F2/Il1b/Plin2/Angptl3/Slc30a3/Cxcl9/Ces1f/Cxcl10/Fgf2/Cer1/Tspo/Lyn/Zc3h12a/P2ry6/Cxcr3/Ffar2/Ces1g/Ces1c/Lep/Xcr1/Tex101/Rnf213/Slc17a7/Ces1a/Apoc4/Ccr5/Smim22	47
GO:0042119	neutrophil activation	13/1865	40/28943	7.35378e-07	7.82285e-06	4.41682e-06	Itgb2/Spi1/Syk/Anxa1/Dnase1l3/Il18rap/Cxcr2/Myd88/Ccl5/Camp/Stx11/Cd177/Fcgr4	13
GO:0030216	keratinocyte differentiation	28/1865	156/28943	7.43471e-07	7.89444e-06	4.45724e-06	Epha2/Tgm1/Vdr/Krt7/Anxa1/Pax6/Tgm3/Tfap2c/Wnt16/Reg3g/Cers3/Casp3/Pou2f3/Ptgs2/Exph5/Krt80/Ovol2/Cdsn/Hrnr/Zfp36/Foxc1/Sprr1a/Dsp/Stfa2l1/Cdh3/Krt86/Mafb/Cstdc4	28
GO:0060761	negative regulation of response to cytokine stimulus	18/1865	74/28943	7.61934e-07	8.07566e-06	4.55956e-06	Pparg/Arg1/Il6/Il1r2/Ptprc/Ccdc3/Il1rn/Oas3/Parp14/Isg15/Mmp12/Otop1/Oas1a/Oas1g/Oas1e/Nlrc5/Naip6/Naip2	18
GO:0006816	calcium ion transport	57/1865	449/28943	8.04296e-07	8.50907e-06	4.80426e-06	Gcg/Bbc3/Trpv1/Cyba/Ccl8/Mcoln2/Cdh23/Cacna1d/Stac2/Trdn/Ccn2/Igf1/Fkbp1b/Edn1/Ppp3cc/Vdr/Srl/Rgn/Ms4a1/Tmc1/Drd4/Ccr1/Nmur1/Gpr35/Ptprc/F2/Egf/Cxcl9/Ptgs2/Atp2c2/Cxcl10/Ccl5/Kcne3/Ccl12/Ccl2/Lpar3/Fgf2/Icam1/Serpine1/Cd84/Cacng5/Nppa/Tspo/Lyn/Gimap5/Cxcr4/P2ry6/Cxcr3/Lgals3/Kcnn4/Hspa2/Xcr1/Tex101/Cacng6/Ccr5/Calhm1/Trpc2	57
GO:0048705	skeletal system morphogenesis	39/1865	261/28943	8.30183e-07	8.76692e-06	4.94985e-06	Mef2c/Scube2/Alx3/Ccn2/Sfrp4/Osr2/Myc/Vdr/Wnt10b/Dlx2/Six2/Fbn2/Eya1/Tbx15/Fgr/Acan/Comp/Tgfbr2/Ltf/Csrnp1/Mdfi/Twist1/Rflna/Cer1/Satb2/Hoxb4/Runx2/Prrx2/Thbs1/Alx4/Ripply2/Msx1/Foxc1/Mmp13/Six1/T/Tcf15/Grem1/Hoxd4	39
GO:0048872	homeostasis of number of cells	50/1865	375/28943	8.91605e-07	9.39839e-06	5.30638e-06	Spi1/Stat3/Stat5a/Cd44/Hmox1/Mef2c/Mpl/Slc4a1/Kcnq1/Tex15/Ada/Id2/Ripk3/Hcls1/Adgrf4/Anxa1/Fas/Cd7/Alas2/Il6/Cxcr2/Fcgr2b/Card9/Bcl2l11/Cxcl5/Casp3/Emx1/Ccl2/Isg15/Ccn3/Tnfrsf23/Ccr7/Foxp3/Foxa3/Lyn/Gimap5/Il20rb/Zfp36/Ccr4/Ccr2/Pirb/Rag1/Tnfrsf13c/Hba-a2/Hba-a1/Trim10/Mafb/Sox4/Bcl2a1a/Lilrb4a	50
GO:1900745	positive regulation of p38MAPK cascade	11/1865	29/28943	9.03748e-07	9.50907e-06	5.36887e-06	Spi1/Met/Gadd45b/Gadd45g/Il1b/Gadd45a/Zc3h12a/Ccr2/Gdf6/Lep/Sphk1	11
GO:0048246	macrophage chemotaxis	14/1865	47/28943	9.18507e-07	9.62934e-06	5.43677e-06	Ccl3/Slamf1/Gpr35/Ccl5/Ccl12/Ccl2/Ccr7/Thbs1/C3ar1/Trem1/C5ar1/Lgals3/Slamf8/Cxcl17	14
GO:0072538	T-helper 17 type immune response	14/1865	47/28943	9.18507e-07	9.62934e-06	5.43677e-06	Il12rb1/Tbx21/Il17ra/Stat3/Ly9/Slamf6/Irf4/Clec4n/Il6/Card9/Nlrp3/Nfkbiz/Foxp3/Zc3h12a	14
GO:0030278	regulation of ossification	26/1865	140/28943	9.31518e-07	9.7305e-06	5.49389e-06	Sost/Mef2c/Scube2/Srgn/Rsad2/Prl/Wnt5a/Osr2/Vdr/Wnt10b/Six2/Fbn2/Alox5/Ccr1/Ddr2/Ccn1/Comp/P2ry2/Isg15/Twist1/Rflna/Runx2/Tph1/Ostn/Bglap2/Grem1	26
GO:1904892	regulation of receptor signaling pathway via STAT	26/1865	140/28943	9.31518e-07	9.7305e-06	5.49389e-06	Pparg/Il12rb1/Il10/Hnf4a/Il12rb2/Irf1/Gh/Prl/Cyp1b1/Il6/Ptprc/Il12a/Egf/Cxcl5/Stra6/Lif/Parp14/Neurod1/Il5/Gadd45a/Ifnb1/Socs3/Bcl3/Hmga2/Lep/Cntf	26
GO:0051098	regulation of binding	53/1865	408/28943	9.5804e-07	9.97696e-06	5.63304e-06	Gcg/Pparg/Pon1/Hmox1/Mmp8/Cdt1/Met/Myod1/Itga2/Il10/Slpi/Mmp9/Hey2/Igf1/Id2/Irf4/Wnt5a/Tnfsf11/Dab2/Myc/Parp9/Cdkn1a/Gzma/Arhgap28/Bambi/Lox/Gpsm1/Pax6/Egf/Anxa2/Mdfi/Lif/Neurod1/Twist1/Frmd7/Ifi206/Csf3/Tlr4/Ttc36/Cldn5/Crtac1/Cdkn2a/Dact1/Ifit2/Plaur/Msx1/Dtx3l/Foxc1/Jun/Hmga2/Ifi204/Ifi207/Fam220a	53
GO:0002827	positive regulation of T-helper 1 type immune response	9/1865	19/28943	9.60284e-07	9.97696e-06	5.63304e-06	Il12rb1/Tbx21/Slamf1/Il18r1/Il1r1/Slc11a1/Il1b/Ccr2/Pla2g4a	9
GO:0071639	positive regulation of monocyte chemotactic protein-1 production	9/1865	19/28943	9.60284e-07	9.97696e-06	5.63304e-06	Mcoln2/Syk/Il1b/Oas3/Twist1/Cd84/Oas1a/Oas1g/Oas1e	9
GO:0002335	mature B cell differentiation	13/1865	41/28943	1.01336e-06	1.04907e-05	5.9231e-06	Spi1/Il10/Ada/Il6/Il21/Notch2/Il2rg/Pou2af1/Irf8/Bcl3/Slamf8/Lgals1/Lilrb4a	13
GO:0032689	negative regulation of interferon-gamma production	13/1865	41/28943	1.01336e-06	1.04907e-05	5.9231e-06	Slamf1/Pdcd1lg2/Il10/Cd96/Il1rl1/Pglyrp1/Tlr4/Foxp3/Zc3h12a/Gimap5/Il20rb/Lilrb4b/Lilrb4a	13
GO:0038066	p38MAPK cascade	15/1865	54/28943	1.02107e-06	1.05516e-05	5.95751e-06	Spi1/Met/Gadd45b/Gadd45g/Dusp1/Il1b/Hgf/Gadd45a/Zc3h12a/Zfp36/Ccr2/Gdf6/Ezr/Lep/Sphk1	15
GO:0046425	regulation of receptor signaling pathway via JAK-STAT	25/1865	132/28943	1.0265e-06	1.05889e-05	5.97853e-06	Il12rb1/Il10/Hnf4a/Il12rb2/Irf1/Gh/Prl/Cyp1b1/Il6/Ptprc/Il12a/Egf/Cxcl5/Stra6/Lif/Parp14/Neurod1/Il5/Gadd45a/Ifnb1/Socs3/Bcl3/Hmga2/Lep/Cntf	25
GO:1901617	organic hydroxy compound biosynthetic process	36/1865	234/28943	1.0731e-06	1.10499e-05	6.23884e-06	Th/Alox12/Dbh/Cd244a/Tyrp1/Plek/Apob/Slc6a3/Wnt5a/Dct/Dab2/Cyp39a1/Ip6k3/Tnf/Zeb2/a/Hmgcs2/Gfi1/Dkk3/Dkkl1/Ces1f/Bmp5/Fgf2/Acer2/Pnmt/Srd5a2/Tph1/Snai1/P2ry6/Ch25h/Ces1g/Ces1c/Lep/Cdh3/Sphk1/Ces1a	36
GO:0045862	positive regulation of proteolysis	48/1865	357/28943	1.14939e-06	1.18144e-05	6.67048e-06	Alox12/Pparg/Bbc3/Stat3/Ccn2/Syk/Dab2/Myc/Mefv/Meltf/Rgn/Tnf/Fas/Adam8/Casp1/Casp8/Card9/Bcl2l11/Il1b/Efna1/Egf/Ccn1/Tnfrsf1b/Ctsc/Nupr1/Cln6/Trib1/Nlrp3/Hpse/Tnfrsf23/Ifi206/Acer2/Slc22a2/Lyn/Zc3h12a/Cdkn2a/Prss22/Cldn4/Tnfsf15/S100a8/S100a9/Nlrp1a/Ifi204/Ifi207/Ecscr/Klhl40/Hspa1b/Hspa1a	48
GO:0010810	regulation of cell-substrate adhesion	35/1865	225/28943	1.15837e-06	1.18646e-05	6.69879e-06	Cd36/Nid1/Fut1/Plau/Dab2/Apod/Ccdc80/Meltf/Smoc2/Fn1/Ccn1/Pdpn/Bst1/Emilin1/Spp1/Npy/Angpt2/Plekha2/Rac2/Abi3bp/Hpse/Serpine1/Acer2/Thbs1/Npnt/Rhod/Trem1/Cdkn2a/Ndnf/Mmp12/Epha3/Fbln2/Lgals1/Ccl28/Grem1	35
GO:2000241	regulation of reproductive process	35/1865	225/28943	1.15837e-06	1.18646e-05	6.69879e-06	Timp1/Apc/Wt1/Ada/Vip/Igf1/Tacr2/Trip13/Plau/Wnt5a/Runx1/Rgn/Gcm1/Fbn2/Dmrt1/Drd4/Plb1/Nupr1/Plat/P2ry2/Ptgdr2/Lif/Snai1/Msx1/Mmp12/Pde5a/Umodl1/Osm/Tex101/Tcp11/Spink13/Mos/Insl3/Trpc2/Ankrd31	35
GO:0002246	wound healing involved in inflammatory response	7/1865	11/28943	1.19556e-06	1.21808e-05	6.87736e-06	Pparg/Timp1/Cd44/Hmox1/Abi3bp/Tlr4/Ccr2	7
GO:0031620	regulation of fever generation	7/1865	11/28943	1.19556e-06	1.21808e-05	6.87736e-06	Tnfsf11/Tnf/Il1b/Ptgs2/Ccl5/Ptges/Ccr5	7
GO:0035744	T-helper 1 cell cytokine production	7/1865	11/28943	1.19556e-06	1.21808e-05	6.87736e-06	Tbx21/Slamf1/Il18rap/Il18r1/Il1r1/Il1b/Il12a	7
GO:0048762	mesenchymal cell differentiation	37/1865	245/28943	1.21075e-06	1.23139e-05	6.95248e-06	Pax2/Mef2c/Chrd/Aldh1a2/Hey2/Edn1/Wnt5a/Dab2/Six2/Bambi/Il6/Wnt10a/Fn1/Zeb2/Frzb/Pax6/Il1b/Fam83d/Efna1/Glipr2/Pdpn/Wnt16/Tgfbr2/Eomes/Loxl2/Twist1/Lrg1/Ovol2/Snai1/Plaur/Msx1/Foxc1/Six1/Epha3/Hmga2/Grem1/Zfp703	37
GO:0014910	regulation of smooth muscle cell migration	21/1865	100/28943	1.29492e-06	1.31469e-05	7.4228e-06	Pparg/Ccn4/Mef2c/Itga2/Igf1/Igfbp3/Plau/Myc/Adamts1/Cyp1b1/Drd4/Ddr2/S100a11/Fga/Trib1/P2ry2/Ccl5/Serpine1/Tlr4/S1pr2/P2ry6	21
GO:0006936	muscle contraction	44/1865	317/28943	1.34149e-06	1.35481e-05	7.64933e-06	Scn4a/Tmod4/Trpv1/Tcap/Met/Kcnq1/Chrne/Ace2/Itga2/Cacna1d/Stac2/Ada/Ccn2/Mybpc1/Tacr2/Fkbp1b/Myh3/Bdkrb2/Edn1/Tnnt2/Grip2/Myom2/Comp/Ptgs2/Scn10a/Kcne3/Chrnb4/Tnni3/Npnt/Nppa/Zc3h12a/Lmod3/Cxcr4/Kcne4/Prkca/Pde5a/Dsp/Kbtbd13/Myh8/Myl3/Myl4/Myl1/Sphk1/Tnnc1	44
GO:0009410	response to xenobiotic stimulus	44/1865	317/28943	1.34149e-06	1.35481e-05	7.64933e-06	Cyp2a5/Mef2c/Kcnq1/Mmp9/Hnf4a/Ccl4/Aldh3a1/Dpep1/Fos/Ahrr/Myc/Cyp2ab1/Grm2/Cyp1b1/Gsto2/Abcc2/Casp1/Lct/Fmo4/Lcn2/Card9/Il1b/Cd69/Cyp2b10/Sult1a1/Cyp1a2/Cyp1a1/Tgfbr2/Emx1/Wnk4/Serpine1/Apobec1/Cdkn2a/Ppm1e/Cyp2g1/Jun/Cyp2f2/Slamf8/Gsta2/Cyp2b19/Ren1/Gsta5/Slco1a6/Cyp2j8	44
GO:0010955	negative regulation of protein processing	11/1865	30/28943	1.34381e-06	1.35481e-05	7.64933e-06	Cdh1/Acp4/Plau/Il1r2/Plat/Serpine1/Serpinf2/Thbs1/Fcmr/Ctla2a/Cst7	11
GO:1903318	negative regulation of protein maturation	11/1865	30/28943	1.34381e-06	1.35481e-05	7.64933e-06	Cdh1/Acp4/Plau/Il1r2/Plat/Serpine1/Serpinf2/Thbs1/Fcmr/Ctla2a/Cst7	11
GO:0006066	alcohol metabolic process	48/1865	359/28943	1.3499e-06	1.35858e-05	7.67063e-06	Dbh/Pon1/Cd244a/Plek/Apob/Akr1c18/Dab2/Gpd1/Soat2/Cyp39a1/Cyp1b1/Ip6k3/Cubn/Hao1/Hmgcs2/Angptl3/Plb1/Gfi1/Dkk3/Ces1f/Hsd11b2/Slc37a2/Bmp5/Lipc/Cln6/Cyp1a2/Cyp1a1/Cyp11a1/Inpp5j/Lcat/Fgf2/Acer2/Disp3/Serpina12/Apobr/P2ry6/Ch25h/Rdh9/Pla2g4a/Ces1g/Ces1c/Lep/Sphk1/Rdh16/Ces1a/Saa1/Adh1/Rdh16f2	48
GO:0014065	phosphatidylinositol 3-kinase signaling	25/1865	134/28943	1.37151e-06	1.37794e-05	7.77991e-06	Dcn/Igf1/Edn1/Hcls1/Pik3ap1/Cd28/Fn1/Selp/F2/Egf/Hgf/Fgr/Wnt16/Ccl5/Twist1/Fgf2/Csf3/Myo16/Serpina12/Reln/Dipk2a/Osm/Lep/Ceacam1/Cntf	25
GO:0001774	microglial cell activation	13/1865	42/28943	1.38118e-06	1.38285e-05	7.80765e-06	Pparg/Mmp8/Trpv1/Tnf/Casp1/Tlr2/Ctsc/Tlr4/C5ar1/Jun/Tafa3/Sphk1/Cst7	13
GO:0033006	regulation of mast cell activation involved in immune response	13/1865	42/28943	1.38118e-06	1.38285e-05	7.80765e-06	Hmox1/Crhr1/Enpp3/Syk/Fgr/Il4ra/Il13ra2/Rac2/Pla2g3/Cd84/Nppa/Lyn/Lilrb4a	13
GO:0010950	positive regulation of endopeptidase activity	29/1865	170/28943	1.40822e-06	1.40749e-05	7.94679e-06	Alox12/Pparg/Bbc3/Stat3/Ccn2/Syk/Myc/Mefv/Tnf/Fas/Casp1/Casp8/Card9/Bcl2l11/Efna1/Ccn1/Nlrp3/Tnfrsf23/Ifi206/Acer2/Slc22a2/Lyn/Cdkn2a/Tnfsf15/S100a8/S100a9/Nlrp1a/Ifi204/Ifi207	29
GO:0048146	positive regulation of fibroblast proliferation	18/1865	77/28943	1.42459e-06	1.4214e-05	8.0253e-06	Aqp1/Igf1/Wnt5a/Myc/Cdkn1a/Fn1/Ddr2/Egf/Uts2/Ereg/Anxa2/Lif/Serpine1/Tgif1/Jun/Hmga2/Sphk1/Btc	18
GO:0006875	cellular metal ion homeostasis	54/1865	425/28943	1.51049e-06	1.50451e-05	8.49454e-06	Bbc3/Calb2/Hmox1/Cyba/Atp1a4/Ccl8/Steap4/Cdh23/Trdn/Fkbp1b/Scgn/Edn1/Wnt5a/Scara5/Myc/Vdr/Rgn/Ftmt/Alas2/Ccr1/Slc11a1/Ptprc/Lcn2/Cybrd1/F2/Slc30a3/Spp1/Cxcl9/Hpx/Atp4b/Mt2/Mt1/Cdh5/Hephl1/P2ry2/Atp2c2/Cxcl10/Ccl5/Ccl12/Ccl2/Tnni3/Fgf2/Tgm2/Lyn/Pkhd1/Erfe/P2ry6/Ccr2/Cxcr3/Prkca/Xcr1/Tex101/Ccr5/Trpc2	54
GO:0006885	regulation of pH	21/1865	101/28943	1.53641e-06	1.52508e-05	8.61065e-06	Atp6v1b1/Slc4a1/Atp1a4/Edn1/Tasl/Slc9a4/Slc11a1/Atp6v0d2/Rhcg/Chp2/Slc9a9/Nox1/Atp4b/Rab20/Car7/Cln6/Slc9a3/Slc26a9/Gm6377/Slamf8/Atp6ap1l	21
GO:0032370	positive regulation of lipid transport	21/1865	101/28943	1.53641e-06	1.52508e-05	8.61065e-06	Pparg/Pon1/C1qtnf1/Edn1/Tnfsf11/Dab2/Runx1/Il1b/Spp1/Ces1f/Anxa2/P2ry2/Pla2g3/Eepd1/Sstr4/Erfe/Ptges/Pla2g4a/Ces1g/Ces1c/Ces1a	21
GO:0032720	negative regulation of tumor necrosis factor production	17/1865	70/28943	1.57315e-06	1.55887e-05	8.80147e-06	Slamf1/Lbp/Il10/Igf1/Gpnmb/Trim30a/Twist1/Tlr4/Foxp3/Tspo/Zc3h12a/Clec4a1/Tlr6/Bpi/Bcl3/Lilrb4b/Lilrb4a	17
GO:0010543	regulation of platelet activation	14/1865	49/28943	1.60701e-06	1.57663e-05	8.90174e-06	Alox12/C1qtnf1/Plek/Syk/Il6/Selp/Pdpn/Fgg/Tlr4/Lyn/Prkca/Txk/Pla2g4a/Ceacam1	14
GO:0070232	regulation of T cell apoptotic process	14/1865	49/28943	1.60701e-06	1.57663e-05	8.90174e-06	Bbc3/Ada/Wnt5a/Ripk3/Adam8/Casp8/Pdcd1/Siglec1/Bcl2l11/Efna1/Ccl5/Lgals3/Bcl3/Rag1	14
GO:0015732	prostaglandin transport	10/1865	25/28943	1.60742e-06	1.57663e-05	8.90174e-06	Edn1/Tnfsf11/Abcc2/Il1b/Ptgs2/P2ry2/Pla2g3/Ptges/Pla2g4a/Lep	10
GO:0030194	positive regulation of blood coagulation	10/1865	25/28943	1.60742e-06	1.57663e-05	8.90174e-06	Cd36/Plau/F2/F7/Plat/Hpse/Serpine1/Serpinf2/Thbs1/S100a9	10
GO:0045063	T-helper 1 cell differentiation	10/1865	25/28943	1.60742e-06	1.57663e-05	8.90174e-06	Tbx21/Stat6/Irf1/Gadd45g/Anxa1/Il18r1/Il4ra/Ccr7/Hlx/Ccr2	10
GO:1900048	positive regulation of hemostasis	10/1865	25/28943	1.60742e-06	1.57663e-05	8.90174e-06	Cd36/Plau/F2/F7/Plat/Hpse/Serpine1/Serpinf2/Thbs1/S100a9	10
GO:0001892	embryonic placenta development	23/1865	118/28943	1.63303e-06	1.59905e-05	9.02829e-06	Ascl2/Il10/Hey2/Rspo3/Llgl2/Vash1/Gcm1/Ccn1/Adm/Bmp5/Eomes/Mdfi/Lif/Ovol2/Prdm1/Sox15/Gjb5/Snai1/Junb/Socs3/Cebpb/Plg/Foxd3	23
GO:0042445	hormone metabolic process	36/1865	239/28943	1.78454e-06	1.74445e-05	9.84923e-06	Cyp17a1/Ghrhr/Aldh1a2/Aldh1a3/Slc16a10/Igf1/Gh/Akr1c18/Dab2/Mep1a/Cyp1b1/Duoxa2/Ctsk/Plb1/Gfi1/Spp1/Sult1a1/Dkk3/Adm/Bmp5/Cyp1a2/Cyp1a1/Cyp11a1/Srd5a2/Reln/Kcnj6/Tg/Rdh9/Lep/Duox2/Rdh16/Ren1/Il4i1/Adh1/Rdh16f2/Hsd3b9	36
GO:0062013	positive regulation of small molecule metabolic process	29/1865	172/28943	1.79925e-06	1.75587e-05	9.9137e-06	Gcg/Pparg/Cd36/Apoc2/Stat3/Cd244a/Hnf4a/Igf1/Dab2/Myc/Gpd1/Rgn/Tnf/Anxa1/Il1b/Ces1f/Nnmt/Ptgs2/Pla2g3/Twist1/P2ry6/Rdh9/Pla2g4a/Ces1g/Ces1c/Rdh16/Ces1a/Rdh16f2/Apoc2l	29
GO:0051384	response to glucocorticoid	19/1865	86/28943	1.83173e-06	1.78455e-05	1.00756e-05	Ghrhr/Aqp1/Myod1/Il10/Aldh3a1/Tnf/Anxa1/Fas/Il6/Il1rn/Areg/Sult1a1/Eif4ebp1/Lcat/Sstr4/Zfp36/Npas4/Ifnb1/Hsd3b9	19
GO:0051701	biological process involved in interaction with host	28/1865	163/28943	1.84351e-06	1.79301e-05	1.01234e-05	Tmprss2/Ace2/Ifitm1/Ifitm3/Siglec1/Bcl2l11/Bpifa1/Ptx3/Gbp3/Gbp2/Pglyrp1/Trim30a/Ltf/Icam1/Gbp7/4930486L24Rik/Ch25h/Lrrc15/Trim30b/Trim30d/Ifitm6/Ifitm2/Tmprss11d/Trim38/Lgals1/Trim10/Clec4g/Gbp6	28
GO:1902624	positive regulation of neutrophil migration	13/1865	43/28943	1.86313e-06	1.80905e-05	1.0214e-05	Lbp/Edn1/Thbs4/Adam8/Il1r1/Cxcr2/Sell/Il1b/Tlr2/Rac2/Ccr7/C3ar1/C5ar1	13
GO:1903556	negative regulation of tumor necrosis factor superfamily cytokine production	17/1865	71/28943	1.94494e-06	1.88532e-05	1.06446e-05	Slamf1/Lbp/Il10/Igf1/Gpnmb/Trim30a/Twist1/Tlr4/Foxp3/Tspo/Zc3h12a/Clec4a1/Tlr6/Bpi/Bcl3/Lilrb4b/Lilrb4a	17
GO:0071402	cellular response to lipoprotein particle stimulus	12/1865	37/28943	2.01508e-06	1.95005e-05	1.10101e-05	Itgb2/Pparg/Cd36/Cd68/Syk/Ces1f/Myd88/Tlr4/Tlr6/Ces1g/Ces1c/Ces1a	12
GO:0061326	renal tubule development	22/1865	111/28943	2.03991e-06	1.97078e-05	1.11271e-05	Pax2/Aqp1/Cd44/Mef2c/Wt1/Lgr5/Myc/Six2/Tfap2b/Eya1/Notch2/Col4a1/Sall1/Lif/Wnk4/Fgf2/Timeless/Npnt/Hs3st3a1/Six1/Hs3st3b1/Grem1	22
GO:0014706	striated muscle tissue development	41/1865	291/28943	2.06756e-06	1.99084e-05	1.12404e-05	Ccn4/Mef2c/Apc/Tcap/Fhl2/Met/Myod1/Aldh1a2/Wt1/Eya2/Hey2/Igf1/Meis1/Id2/Edn1/Wnt5a/Boc/Lox/Eya1/Casp8/Tnnt2/Xirp2/Dll4/Adamts9/Mylk3/Bmp5/Tgfbr2/Sgcg/Tnni3/Twist1/Fgf2/Alpk3/Sox15/Dipk2a/Nrap/Foxc1/Dsp/Myl3/T/Grem1/Tnnc1	41
GO:0030072	peptide hormone secretion	41/1865	291/28943	2.06756e-06	1.99084e-05	1.12404e-05	Gcg/Pparg/Ghrhr/Aqp1/Trh/Kcnq1/Cacna1d/Hnf4a/Crhr1/Slc16a10/Tacr2/Fkbp1b/Edn1/Tnfsf11/Fam3b/Tnf/Anxa1/Alox5/Il6/Tfap2b/Il1rn/Pax6/Il1b/Fga/Uts2/Gipr/Ucp2/Fgg/Lif/Neurod1/Ccl5/Piwil4/Ccn3/Cplx3/Clcf1/Ffar2/Hmga2/Lep/Bglap2/Sox4/Kiss1	41
GO:0032964	collagen biosynthetic process	15/1865	57/28943	2.16611e-06	2.08227e-05	1.17566e-05	Pparg/Itga2/Arg1/Ccn2/Il6/Fn1/Ddr2/Vim/F2/Uts2/Emilin1/Ccl2/Serpine1/Serpinf2/Tram2	15
GO:0042180	cellular ketone metabolic process	36/1865	241/28943	2.17584e-06	2.08816e-05	1.17899e-05	Pparg/Apoc2/Cyp4f18/Cyp17a1/Apc/Hnf4a/Akr1c18/Dab2/Gpd1/Rgn/Anxa1/Fmo4/Il1b/Cyp2b10/Dkk3/Dkkl1/Ces1f/Hsd11b2/Slc37a2/Bmp5/Cyp11a1/Ptgs2/Pla2g3/Twist1/Srd5a2/Erfe/Rdh9/Pla2g4a/Ces1g/Ces1c/Cyp2b19/Rdh16/Ces1a/Ceacam1/Rdh16f2/Apoc2l	36
GO:0032481	positive regulation of type I interferon production	17/1865	72/28943	2.39417e-06	2.29009e-05	1.293e-05	Irf1/Nmbr/Syk/Irf7/Nmb/Ifih1/Tlr2/Cgas/Myd88/Oas3/Isg15/Tlr4/Mmp12/Cd14/Oas1a/Oas1g/Oas1e	17
GO:1904705	regulation of vascular associated smooth muscle cell proliferation	17/1865	72/28943	2.39417e-06	2.29009e-05	1.293e-05	Pparg/Dbh/Hmox1/Mef2c/Il10/Mmp9/Igf1/Edn1/Adamts1/Cdkn1a/Tnf/Drd4/Ddr2/Fgf2/S1pr2/P2ry6/Jun	17
GO:2001235	positive regulation of apoptotic signaling pathway	27/1865	156/28943	2.40961e-06	2.30106e-05	1.29919e-05	Bbc3/Il19/Ripk3/Myc/Tnfrsf12a/Tnf/Fas/Casp8/Ptprc/Atf3/Siglec1/Bcl2l11/Ltbr/Ctsc/Nupr1/Nox1/Bmf/Thbs1/Msx1/Ifnb1/S100a8/S100a9/Osm/Rnf183/Gsdma3/Runx3/Srpx	27
GO:0010575	positive regulation of vascular endothelial growth factor production	10/1865	26/28943	2.46099e-06	2.33855e-05	1.32036e-05	Flt4/Cyp1b1/C3/Il6/Il1b/Ptgs2/Hpse/C3ar1/C5ar1/Cxcl17	10
GO:0030449	regulation of complement activation	10/1865	26/28943	2.46099e-06	2.33855e-05	1.32036e-05	Cd5l/C6/Masp1/Serping1/C3/C4bp/Cr2/Il1b/A2m/Vsig4	10
GO:0042474	middle ear morphogenesis	10/1865	26/28943	2.46099e-06	2.33855e-05	1.32036e-05	Eya4/Edn1/Osr2/Myc/Six2/Eya1/Prrx2/Tshz1/Msx1/Six1	10
GO:0090092	regulation of transmembrane receptor protein serine/threonine kinase signaling pathway	39/1865	273/28943	2.57964e-06	2.44727e-05	1.38174e-05	Pparg/Sost/Chrd/Sfrp4/Fst/Gdf10/Wnt5a/Dab2/Bambi/Lox/Fbn2/Dmrt1/Tfap2b/Zeb2/Notch2/Ccn1/Emilin1/Bmp3/Chrdl1/Cdh5/Bmp5/Tgfbr2/Bmp8a/Lrg1/Ccn3/Cer1/Gdf5/Gdf15/Thbs1/Npnt/Il17f/Dlx1/Inhbe/Msx1/Rasl11b/Gdf6/Lefty2/Grem1/Zfp703	39
GO:2000401	regulation of lymphocyte migration	16/1865	65/28943	2.6195e-06	2.48102e-05	1.40079e-05	Aire/Tnfsf14/Wnt5a/Ripk3/Apod/Cd200r1/Adam8/Msn/Cxcl10/Ccl5/Ccl12/Ccl7/Ccl2/Ccr7/Ccr2/2610528A11Rik	16
GO:0032490	detection of molecule of bacterial origin	7/1865	12/28943	2.70873e-06	2.5589e-05	1.44477e-05	Lbp/Ly96/Tlr2/Ssc5d/Tlr4/Tlr1/Tlr6	7
GO:0032310	prostaglandin secretion	9/1865	21/28943	2.71499e-06	2.5589e-05	1.44477e-05	Edn1/Tnfsf11/Il1b/Ptgs2/P2ry2/Pla2g3/Ptges/Pla2g4a/Lep	9
GO:0070230	positive regulation of lymphocyte apoptotic process	9/1865	21/28943	2.71499e-06	2.5589e-05	1.44477e-05	Bbc3/Il10/Wnt5a/Myc/Adam8/Pdcd1/Siglec1/Bcl2l11/Ccl5	9
GO:0046640	regulation of alpha-beta T cell proliferation	14/1865	51/28943	2.72357e-06	2.56281e-05	1.44697e-05	Il12rb1/Cd244a/Cd44/Il12rb2/Irf1/Syk/Cd28/Ptprc/Il12a/Tgfbr2/Foxp3/Ccr2/Tarm1/Clec4g	14
GO:0022612	gland morphogenesis	27/1865	157/28943	2.73356e-06	2.56804e-05	1.44993e-05	Cdh1/Stat6/Stat5a/Cd44/Epha2/Met/Igf1/Ccl11/Plau/Wnt5a/Vdr/Tnf/Il6/Pax6/Notch2/Tnc/Tfap2c/Hgf/Areg/Msn/Tgfbr2/Tgm2/Cdkn2a/Cebpb/Serpinb5/Duox2/Ceacam1	27
GO:0045058	T cell selection	15/1865	58/28943	2.74844e-06	2.57783e-05	1.45546e-05	Aire/Tbx21/Cd3g/Stat6/Stat3/Ly9/Slamf6/Irf4/Syk/Fas/Il6/Cd28/Ptprc/Ccr7/Foxp3	15
GO:0002313	mature B cell differentiation involved in immune response	11/1865	32/28943	2.81503e-06	2.63175e-05	1.4859e-05	Spi1/Il10/Ada/Il6/Il21/Notch2/Pou2af1/Irf8/Bcl3/Lgals1/Lilrb4a	11
GO:0031295	T cell costimulation	11/1865	32/28943	2.81503e-06	2.63175e-05	1.4859e-05	Tnfsf14/Pdcd1lg2/Cd86/Cd5/Icos/Cd28/Ccr7/Tnfrsf13c/Lgals1/Lilrb4b/Lilrb4a	11
GO:1905330	regulation of morphogenesis of an epithelium	17/1865	73/28943	2.93478e-06	2.73929e-05	1.54661e-05	Cdh1/Alox12/Pax2/Met/Wnt5a/Six2/Tnf/Lcn2/Egf/Hgf/Itgax/Sall1/Lif/Cxcl10/Fgf2/Six1/Grem1	17
GO:0072507	divalent inorganic cation homeostasis	47/1865	359/28943	3.11204e-06	2.90006e-05	1.63739e-05	Bbc3/Calb2/Atp6v1b1/Cyba/Ccl8/Cdh23/Trdn/Fkbp1b/Scgn/Edn1/Wnt5a/Tnfsf11/Vdr/Rgn/Ccr1/Tfap2b/Slc11a1/Ptprc/F2/Slc30a3/Spp1/Cxcl9/Adm/Mt2/Mt1/Cdh5/P2ry2/Atp2c2/Cxcl10/Ccl5/Wnk4/Ccl12/Ccl2/Tnni3/Fgf2/Tgm2/Lyn/Pkhd1/P2ry6/Ccr2/Cxcr3/Prkca/Xcr1/Tex101/Cib3/Ccr5/Trpc2	47
GO:2001056	positive regulation of cysteine-type endopeptidase activity	26/1865	149/28943	3.14402e-06	2.92515e-05	1.65156e-05	Alox12/Pparg/Bbc3/Ccn2/Syk/Myc/Mefv/Tnf/Fas/Casp1/Casp8/Card9/Bcl2l11/Ccn1/Nlrp3/Tnfrsf23/Ifi206/Acer2/Slc22a2/Cdkn2a/Tnfsf15/S100a8/S100a9/Nlrp1a/Ifi204/Ifi207	26
GO:0016042	lipid catabolic process	45/1865	338/28943	3.19502e-06	2.96783e-05	1.67565e-05	Pla1a/Apoc2/Cyp4f18/Oc90/Apob/Akr1c18/Eci3/Cyp39a1/Cyp1b1/Tnf/Cps1/Lct/Hao1/Acoxl/Il1b/Lpin3/Angptl3/Pla2g2e/Plb1/Spp1/Tuba8/Plbd1/Fgf21/Ces1f/Lipc/Cyp1a2/Twist1/Aspg/Acer2/Srd5a2/Cyp24a1/Gimap5/Hcar2/Hcar1/Pla2g4e/Abhd16b/Pla2g4a/Ces1g/Ces1c/Lep/Pla2g4d/Ces1a/Bglap2/Mgst2/Apoc2l	45
GO:0002064	epithelial cell development	36/1865	245/28943	3.20699e-06	2.97418e-05	1.67924e-05	Cdh1/Epha2/Met/Wt1/Hnf4a/Ros1/Pecam1/Map3k1/Wnt5a/Tnf/Dmrt1/Muc2/Slc9a4/Tfcp2l1/Vim/Frzb/Pax6/Il1b/Notch2/Col24a1/Tfap2c/Tnfrsf1a/Msn/Cdh5/Robo4/Bmp5/Myd88/Exph5/Hpse/Icam1/Prdm1/Cdsn/Cldn5/S1pr2/Cxcr4/Ezr	36
GO:0070231	T cell apoptotic process	16/1865	66/28943	3.25206e-06	3.01114e-05	1.70011e-05	Bbc3/Ada/Wnt5a/Ripk3/Fas/Adam8/Casp8/Pdcd1/Siglec1/Bcl2l11/Efna1/Ccl5/Tnfrsf23/Lgals3/Bcl3/Rag1	16
GO:0001894	tissue homeostasis	40/1865	286/28943	3.29256e-06	3.04023e-05	1.71653e-05	Napsa/Tex15/Cdh23/Ccn2/Bdkrb2/Syk/Cdhr1/Tnfsf11/Muc13/Cd7/Adam8/Muc2/Il6/Slc28a2/Ctsk/Abca4/Spp1/Comp/Ptgs2/Rac2/Neurod1/Piwil4/Tulp1/Tlr4/Aipl1/Cldn5/Il20rb/Ush1g/Ccr2/Foxc1/Prkca/Oas1a/Pla2g4a/Fcgr4/Cdh3/Tnfrsf11b/Oas1g/Oas1e/Ceacam1/Siglec15	40
GO:0046006	regulation of activated T cell proliferation	13/1865	45/28943	3.29397e-06	3.04023e-05	1.71653e-05	Il12rb1/Stat5a/Slamf1/Pdcd1lg2/Arg1/Igf1/Ripk3/Cd86/Casp3/Igfbp2/Lrrc32/Lilrb4b/Lilrb4a	13
GO:0050832	defense response to fungus	15/1865	59/28943	3.4669e-06	3.19474e-05	1.80377e-05	Spi1/Il17ra/Vip/Arg1/Clec4n/Card9/Zbp1/Cxcl1/Npy/Clec4e/Clec4d/Ltf/Camp/Clec4a1/2610528A11Rik	15
GO:0002279	mast cell activation involved in immune response	17/1865	74/28943	3.58282e-06	3.29631e-05	1.86111e-05	Hmox1/Crhr1/Enpp3/Syk/Fgr/Il4ra/Il13ra2/Rac2/Pla2g3/Cd84/Milr1/Lat2/Nppa/Lyn/Rab44/Mrgpra2a/Lilrb4a	17
GO:0060143	positive regulation of syncytium formation by plasma membrane fusion	10/1865	27/28943	3.68271e-06	3.36149e-05	1.89791e-05	Tnfsf14/Ccl8/Myod1/Gcm1/Ocstamp/Cxcl9/Il4ra/Gdf15/Cd53/Scgb3a1	10
GO:0071605	monocyte chemotactic protein-1 production	10/1865	27/28943	3.68271e-06	3.36149e-05	1.89791e-05	Mcoln2/Syk/Apod/Il1b/Oas3/Twist1/Cd84/Oas1a/Oas1g/Oas1e	10
GO:0071637	regulation of monocyte chemotactic protein-1 production	10/1865	27/28943	3.68271e-06	3.36149e-05	1.89791e-05	Mcoln2/Syk/Apod/Il1b/Oas3/Twist1/Cd84/Oas1a/Oas1g/Oas1e	10
GO:0072567	chemokine (C-X-C motif) ligand 2 production	10/1865	27/28943	3.68271e-06	3.36149e-05	1.89791e-05	Mcoln2/Tnf/Ccn1/Myd88/Oas3/Ccl5/Tlr4/Oas1a/Oas1g/Oas1e	10
GO:2000341	regulation of chemokine (C-X-C motif) ligand 2 production	10/1865	27/28943	3.68271e-06	3.36149e-05	1.89791e-05	Mcoln2/Tnf/Ccn1/Myd88/Oas3/Ccl5/Tlr4/Oas1a/Oas1g/Oas1e	10
GO:0045622	regulation of T-helper cell differentiation	12/1865	39/28943	3.77051e-06	3.43621e-05	1.9401e-05	Tbx21/Irf1/Anxa1/Il6/Il4ra/Nlrp3/Nfkbiz/Ccr7/Hlx/Foxp3/Zc3h12a/Ccr2	12
GO:0010634	positive regulation of epithelial cell migration	27/1865	160/28943	3.96008e-06	3.6033e-05	2.03444e-05	Alox12/Stat5a/Aqp1/Hmox1/Fut1/Met/Itga2/Mmp9/Igf1/Flt4/Wnt5a/Smoc2/Anxa1/Lcn2/Egf/Glipr2/Fgf16/Tgfbr2/Ptgs2/Fgf2/Serpine1/Thbs1/Zc3h12a/Rhoj/Prkca/Jun/Insl3	27
GO:0002438	acute inflammatory response to antigenic stimulus	11/1865	33/28943	3.97681e-06	3.61284e-05	2.03983e-05	Fcgr1/Bdkrb2/C3/Cd6/Cxcr2/Fcgr2b/Npy/Icam1/Ccr7/Il20rb/Fcgr3	11
GO:0032479	regulation of type I interferon production	21/1865	107/28943	4.06978e-06	3.69151e-05	2.08424e-05	Irf1/Nmbr/Syk/Acod1/Irf7/Nmb/Ifih1/Tlr2/Cgas/Myd88/Oas3/Rnf125/Isg15/Tlr4/Irf8/Mmp12/Cd14/Oas1a/Trim38/Oas1g/Oas1e	21
GO:0045624	positive regulation of T-helper cell differentiation	9/1865	22/28943	4.33132e-06	3.90426e-05	2.20437e-05	Irf1/Anxa1/Il6/Il4ra/Nlrp3/Nfkbiz/Ccr7/Hlx/Ccr2	9
GO:0046629	gamma-delta T cell activation	9/1865	22/28943	4.33132e-06	3.90426e-05	2.20437e-05	Stat5a/Itk/Syk/Ptprc/Ccr9/Gimap5/Jaml/Scart2/Sox4	9
GO:0097398	cellular response to interleukin-17	9/1865	22/28943	4.33132e-06	3.90426e-05	2.20437e-05	Il17ra/Stat3/Il6/Traf5/Il1b/Cxcl1/Cxcl10/Il17f/Socs3	9
GO:0098543	detection of other organism	9/1865	22/28943	4.33132e-06	3.90426e-05	2.20437e-05	Clec4n/Tlr2/Pglyrp1/Ssc5d/Tlr1/Tlr6/Cd209b/Naip6/Naip2	9
GO:1990874	vascular associated smooth muscle cell proliferation	17/1865	75/28943	4.35671e-06	3.92104e-05	2.21384e-05	Pparg/Dbh/Hmox1/Mef2c/Il10/Mmp9/Igf1/Edn1/Adamts1/Cdkn1a/Tnf/Drd4/Ddr2/Fgf2/S1pr2/P2ry6/Jun	17
GO:0007520	myoblast fusion	14/1865	53/28943	4.48424e-06	4.02955e-05	2.2751e-05	Tnfsf14/Ccl8/Myod1/Plekho1/Adamts5/Casp1/Cxcl9/Il4ra/Cxcl10/Gdf15/Cd53/Il36g/Scgb3a1/Tmem182	14
GO:0002040	sprouting angiogenesis	23/1865	125/28943	4.56061e-06	4.09182e-05	2.31026e-05	Hmox1/Epha2/Fut1/Il10/Rspo3/Flt4/Anxa1/Alox5/Tnn/Dll4/Il12a/Adamts9/Vegfd/Ptgs2/Card10/Loxl2/Fgf2/Thbs1/Esm1/Rhoj/Rnf213/Ceacam1/Grem1	23
GO:0015698	inorganic anion transport	26/1865	152/28943	4.5951e-06	4.11639e-05	2.32413e-05	Clcnkb/Slc4a1/Clic1/Kcnq1/Ros1/Sfrp4/Slc11a1/Nmur1/Clca3a2/Car7/Slc37a2/Clcnka/Wnk4/Slc26a8/Atp8b1/Slc26a7/Tspo/Slc26a9/Cldn4/P2ry6/Tg/Cldn17/Clca3a1/Cebpb/Slc17a7/Gabrr3	26
GO:0060348	bone development	37/1865	259/28943	4.60673e-06	4.12042e-05	2.32641e-05	Ccn4/Mef2c/Scube2/Igf1/Meis1/Sfrp4/Tnfsf11/Osr2/Rgn/Lox/Ptprc/Cr2/Ddr2/Tnn/Notch2/Bnc2/Comp/Adamts7/Tgfbr2/Ltf/Twist1/Rflna/Cer1/Hoxb4/Runx2/Lrrc17/Thbs1/Ripply2/Msx1/Foxc1/Mmp13/Ostn/Lep/T/Bglap2/Grem1/Siglec15	37
GO:0014902	myotube differentiation	25/1865	143/28943	4.66131e-06	4.16281e-05	2.35034e-05	Tnfsf14/Ccl8/Met/Myod1/Piezo1/Plekho1/Igf1/Myc/Adamts5/Wnt10b/Casp1/Cxcl9/Il4ra/Cxcl10/Ccn3/Gdf15/Cd53/Trim72/Mamstr/Lmod3/Il36g/Six1/Scgb3a1/Klhl40/Tmem182	25
GO:0019218	regulation of steroid metabolic process	22/1865	117/28943	5.05601e-06	4.50834e-05	2.54543e-05	Cyp17a1/Stat5a/Igf1/Apob/Gh/Akr1c18/Dab2/Dhh/Tnf/Gfi1/Dkk3/Dkkl1/Ces1f/Bmp5/Igfbp7/Serpina12/Tspo/Snai1/Ces1g/Ces1c/Lep/Ces1a	22
GO:0042471	ear morphogenesis	25/1865	144/28943	5.29945e-06	4.71814e-05	2.66389e-05	Pax2/Otx1/Tcap/Kcnq1/Eya4/Cdh23/Aldh1a3/Edn1/Wnt5a/Osr2/Myc/Six2/Eya1/Frzb/Gfi1/Strc/Grhl3/Prrx2/Ush1g/Tshz1/Msx1/Six1/Otop1/Chrna10/Mafb	25
GO:0043122	regulation of I-kappaB kinase/NF-kappaB signaling	30/1865	191/28943	5.35964e-06	4.75444e-05	2.68438e-05	Cd36/Wnt5a/Tnfsf11/Clec4n/Tnf/Casp1/Casp8/Traf5/Traf1/Card9/Il1b/Rhoh/Clec4d/Ltbr/Trim30a/Ltf/Myd88/Eda2r/Tmem106a/Tlr4/Zc3h12a/Tnip3/Tlr6/Trim30b/Ticam2/Trim30d/Trim38/Nlrp12/Lilrb4b/Lilrb4a	30
GO:0043154	negative regulation of cysteine-type endopeptidase activity involved in apoptotic process	18/1865	84/28943	5.38076e-06	4.75444e-05	2.68438e-05	Pax2/Aqp1/Cd44/Mmp9/Dpep1/Igf1/Tnf/Il6/Hgf/Ptgs2/Thbs1/Fcmr/Plaur/Rag1/Naip6/Naip2/Hspa1b/Bcl2a1d	18
GO:0051146	striated muscle cell differentiation	44/1865	334/28943	5.38828e-06	4.75444e-05	2.68438e-05	Ccn4/Mef2c/Tmod4/Tnfsf14/Tcap/Fhl2/Ccl8/Met/Myod1/Piezo1/Plekho1/Wt1/Hey2/Igf1/Edn1/Myc/Adamts5/Wnt10b/Casp1/Tnnt2/Cxcl9/Il4ra/Myom2/Mylk3/Cxcl10/Ccn3/Gdf15/Alpk3/Synpo2l/Cd53/Trim72/Mamstr/Lmod3/Il36g/Msx1/Nrap/Six1/T/Scgb3a1/Myoz1/Flnc/Klhl40/Grem1/Tmem182	44
GO:0006925	inflammatory cell apoptotic process	10/1865	28/28943	5.39773e-06	4.75444e-05	2.68438e-05	Cd44/Mef2c/Anxa1/Fas/Il6/Cxcr2/Fcgr2b/Ccl5/Cdkn2a/Ccr5	10
GO:0031639	plasminogen activation	10/1865	28/28943	5.39773e-06	4.75444e-05	2.68438e-05	Plau/Meltf/Fga/Plat/Fgg/Serpine1/Serpinf2/Thbs1/Plaur/Klkb1	10
GO:0032740	positive regulation of interleukin-17 production	10/1865	28/28943	5.39773e-06	4.75444e-05	2.68438e-05	Il12rb1/Ly9/Slamf6/Il6/Card9/Il21/Ccn1/Myd88/Osm/Sphk1	10
GO:0050820	positive regulation of coagulation	10/1865	28/28943	5.39773e-06	4.75444e-05	2.68438e-05	Cd36/Plau/F2/F7/Plat/Hpse/Serpine1/Serpinf2/Thbs1/S100a9	10
GO:0043300	regulation of leukocyte degranulation	15/1865	61/28943	5.42487e-06	4.77108e-05	2.69378e-05	Itgb2/Spi1/Hmox1/Crhr1/Syk/Fgr/Il4ra/Il13ra2/Rac2/Pla2g3/Cd84/Nppa/Lyn/Ccr2/Cd177	15
GO:0031294	lymphocyte costimulation	11/1865	34/28943	5.53682e-06	4.85821e-05	2.74297e-05	Tnfsf14/Pdcd1lg2/Cd86/Cd5/Icos/Cd28/Ccr7/Tnfrsf13c/Lgals1/Lilrb4b/Lilrb4a	11
GO:0051917	regulation of fibrinolysis	7/1865	13/28943	5.54072e-06	4.85821e-05	2.74297e-05	Plau/Plat/Serpine1/Serpinf2/Thbs1/Plaur/Klkb1	7
GO:0055074	calcium ion homeostasis	43/1865	324/28943	5.67354e-06	4.95711e-05	2.79881e-05	Bbc3/Calb2/Atp6v1b1/Cyba/Ccl8/Cdh23/Trdn/Fkbp1b/Scgn/Edn1/Wnt5a/Tnfsf11/Vdr/Rgn/Ccr1/Tfap2b/Ptprc/F2/Spp1/Cxcl9/Adm/Cdh5/P2ry2/Atp2c2/Cxcl10/Ccl5/Wnk4/Ccl12/Ccl2/Tnni3/Fgf2/Tgm2/Lyn/Pkhd1/P2ry6/Ccr2/Cxcr3/Prkca/Xcr1/Tex101/Cib3/Ccr5/Trpc2	43
GO:0006692	prostanoid metabolic process	14/1865	54/28943	5.69635e-06	4.95711e-05	2.79881e-05	Atp6v1b1/Akr1c18/Edn1/Anxa1/Il1b/Pdpn/Tbxas1/Tnfrsf1a/Ces2g/Ptgs2/Pla2g3/Ptges/Pla2g4a/Sphk1	14
GO:0006693	prostaglandin metabolic process	14/1865	54/28943	5.69635e-06	4.95711e-05	2.79881e-05	Atp6v1b1/Akr1c18/Edn1/Anxa1/Il1b/Pdpn/Tbxas1/Tnfrsf1a/Ces2g/Ptgs2/Pla2g3/Ptges/Pla2g4a/Sphk1	14
GO:0010883	regulation of lipid storage	14/1865	54/28943	5.69635e-06	4.95711e-05	2.79881e-05	Pparg/Cd36/Apob/Fitm1/C3/Msr1/Plin2/Ces1f/Zc3h12a/Ces1g/Ces1c/Lep/Ces1a/Apoc4	14
GO:2000351	regulation of endothelial cell apoptotic process	14/1865	54/28943	5.69635e-06	4.95711e-05	2.79881e-05	Angptl4/Il10/Tnf/Fga/Fgf21/Cdh5/Fgg/Ccl12/Ccl2/Icam1/Serpine1/Thbs1/Ndnf/Ecscr	14
GO:0048839	inner ear development	33/1865	221/28943	5.71081e-06	4.96223e-05	2.8017e-05	Cdh1/Pax2/Otx1/Tcap/Kcnq1/Cdh23/Oc90/Aldh1a3/Hey2/Igf1/Lgr5/Wnt5a/Tmc1/Eya1/Frzb/Gfi1/Strc/Neurod1/Igfbp7/Mcoln3/Grhl3/Fgf2/Prrx2/Atp8b1/Ush1g/Six1/Otop1/Chrna10/Duox2/Cebpd/Ifi204/Mafb/Pjvk	33
GO:0007200	phospholipase C-activating G protein-coupled receptor signaling pathway	20/1865	101/28943	5.94254e-06	5.14812e-05	2.90666e-05	Crhr1/Vip/Edn1/Gpr65/Gng13/Cxcr2/Nmur1/Gpr35/F2/Adra1d/P2ry2/Gpr33/Lpar3/Tgm2/C3ar1/C5ar1/P2ry10/Fpr2/Gm5127/Kiss1	20
GO:0043299	leukocyte degranulation	20/1865	101/28943	5.94254e-06	5.14812e-05	2.90666e-05	Itgb2/Spi1/Hmox1/Crhr1/Syk/Fgr/Il4ra/Il13ra2/Rac2/Pla2g3/Cd84/Stx11/Milr1/Lat2/Nppa/Lyn/Ccr2/Cd177/Rab44/Mrgpra2a	20
GO:0018958	phenol-containing compound metabolic process	23/1865	127/28943	6.0158e-06	5.20381e-05	2.93809e-05	Th/Dbh/Tyrp1/Slc16a10/Slc6a3/Wnt5a/Dct/Drd4/Zeb2/Duoxa2/a/Npr1/Ctsk/Sult1d1/Npy/Sult1a1/Pnmt/Tph1/Reln/Kcnj6/Tg/Cdh3/Duox2	23
GO:1901224	positive regulation of NIK/NF-kappaB signaling	16/1865	69/28943	6.05183e-06	5.22716e-05	2.95128e-05	Mmp8/Tnfsf14/Ifi35/Edn1/Cd86/Eif2ak2/Tnf/Il18r1/Il1b/Tlr2/Tlr4/Cd14/Tcim/Sphk1/Grem1/Nlrp12	16
GO:0006941	striated muscle contraction	28/1865	173/28943	6.07036e-06	5.23534e-05	2.9559e-05	Scn4a/Tcap/Met/Kcnq1/Chrne/Ace2/Cacna1d/Stac2/Ccn2/Fkbp1b/Myh3/Tnnt2/Scn10a/Kcne3/Tnni3/Nppa/Zc3h12a/Lmod3/Cxcr4/Kcne4/Pde5a/Dsp/Kbtbd13/Myh8/Myl3/Myl4/Myl1/Tnnc1	28
GO:0051606	detection of stimulus	39/1865	283/28943	6.20653e-06	5.34482e-05	3.01771e-05	Fap/Trpv1/Tcap/Gnat2/Kcnq1/Piezo1/Itga2/Lbp/Igf1/Myc/Clec4n/Grm8/Tmc1/Pde6c/Ly96/Tlr2/Pglyrp1/Grk1/Rtp4/Strc/Pkd1l2/Gnat1/Ssc5d/Azgp1/Tulp1/Tlr4/Aipl1/Tspo/Tlr1/Cxcr4/Tlr6/Otop1/Opn1sw/Cd209b/Chrna10/Pjvk/Naip6/Naip2/Srpx	39
GO:0002712	regulation of B cell mediated immunity	17/1865	77/28943	6.36914e-06	5.46857e-05	3.08758e-05	Tbx21/Stat6/Fcgr1/Parp3/C3/Tnf/Cd28/Ptprc/C4bp/Cr2/Fcgr2b/Pagr1a/Hpx/Foxp3/Clcf1/Gimap5/Fcgr3	17
GO:0002889	regulation of immunoglobulin mediated immune response	17/1865	77/28943	6.36914e-06	5.46857e-05	3.08758e-05	Tbx21/Stat6/Fcgr1/Parp3/C3/Tnf/Cd28/Ptprc/C4bp/Cr2/Fcgr2b/Pagr1a/Hpx/Foxp3/Clcf1/Gimap5/Fcgr3	17
GO:0034764	positive regulation of transmembrane transport	38/1865	273/28943	6.41115e-06	5.49464e-05	3.1023e-05	Met/Kcnq1/Ace2/Cacna1d/Stac2/Trdn/Igf1/Slc36a2/Gh/Edn1/Ppp3cc/Arc/Rgn/C3/Drd4/Alox5/Lcn2/F2/Cxcl9/Prss8/Fgf21/Chp2/Htr3a/Cxcl10/Wnk4/Kcne3/Ccl2/Nppa/Reln/Gimap5/Erfe/P2ry6/Ccr2/Cxcr3/Hspa2/Tex101/Rnasel/Lrrc55	38
GO:0034103	regulation of tissue remodeling	18/1865	85/28943	6.41849e-06	5.49464e-05	3.1023e-05	Pparg/Flt4/Syk/Thbs4/Tnfsf11/Adam8/Il6/Ddr2/Spp1/Gpnmb/Abi3bp/Prkca/Fcgr4/Lep/Tnfrsf11b/Ceacam1/Grem1/Siglec15	18
GO:0048638	regulation of developmental growth	50/1865	402/28943	6.62606e-06	5.65528e-05	3.193e-05	Stat3/Stat5a/Ghrhr/Ccn4/Mef2c/Apc/Myod1/Wt1/Hey2/Igf1/Meis1/Gh/Slc6a4/Edn1/Slc6a3/Wnt5a/Cpne6/Cdkn1a/Tnfrsf12a/C3/Fn1/Bcl2l11/Spaar/Draxin/Plac8/Ocm/Dcx/Dusp9/Adrb3/Tgfbr2/Barhl2/Lpar3/Azgp1/Fgf2/Serpine1/Gdf5/Gdf15/Hlx/Sox15/Cxcr4/Foxc1/Six1/Ostn/Ezr/Gpr21/Hmga2/Lep/Myoz1/Ccr5/Cntf	50
GO:0001837	epithelial to mesenchymal transition	26/1865	155/28943	6.63545e-06	5.65528e-05	3.193e-05	Chrd/Hey2/Edn1/Wnt5a/Dab2/Bambi/Il6/Il1b/Fam83d/Efna1/Glipr2/Pdpn/Wnt16/Tgfbr2/Eomes/Loxl2/Twist1/Lrg1/Ovol2/Snai1/Msx1/Foxc1/Epha3/Hmga2/Grem1/Zfp703	26
GO:0072073	kidney epithelium development	26/1865	155/28943	6.63545e-06	5.65528e-05	3.193e-05	Pax2/Aqp1/Cd44/Mef2c/Wt1/Myc/Six2/Tfap2b/Eya1/Cxcr2/Notch2/Ptpro/Sall1/Lif/Wnk4/Fgf2/Cer1/Timeless/Npnt/Epcam/Hs3st3a1/Foxc1/Gdf6/Six1/Hs3st3b1/Grem1	26
GO:1901623	regulation of lymphocyte chemotaxis	9/1865	23/28943	6.70827e-06	5.70893e-05	3.22329e-05	Tnfsf14/Wnt5a/Cxcl10/Ccl5/Ccl12/Ccl7/Ccl2/Ccr7/Ccr2	9
GO:0032733	positive regulation of interleukin-10 production	12/1865	41/28943	6.75042e-06	5.73637e-05	3.23878e-05	Stat3/Irf4/Syk/Il6/Cd28/Il21/Tlr2/Hgf/Isg15/Tlr4/Il20rb/Bcl3	12
GO:0070486	leukocyte aggregation	8/1865	18/28943	7.14185e-06	6.0601e-05	3.42156e-05	Cd44/Adam8/Il1b/Msn/Rac2/Thbs1/S100a8/S100a9	8
GO:0010712	regulation of collagen metabolic process	14/1865	55/28943	7.1905e-06	6.08354e-05	3.4348e-05	Fap/Pparg/Itga2/Ccn2/Il6/Fn1/Ddr2/Vim/F2/Uts2/Emilin1/Ccl2/Serpine1/Serpinf2	14
GO:0070527	platelet aggregation	14/1865	55/28943	7.1905e-06	6.08354e-05	3.4348e-05	Alox12/C1qtnf1/Plek/Syk/Fermt3/Il6/Fn1/Fga/Pdpn/Comp/Fgg/Lyn/Prkca/Ceacam1	14
GO:0032965	regulation of collagen biosynthetic process	13/1865	48/28943	7.25803e-06	6.13171e-05	3.462e-05	Pparg/Itga2/Ccn2/Il6/Fn1/Ddr2/Vim/F2/Uts2/Emilin1/Ccl2/Serpine1/Serpinf2	13
GO:0071677	positive regulation of mononuclear cell migration	16/1865	70/28943	7.37885e-06	6.21563e-05	3.50938e-05	Spi1/Tnfsf14/Slamf1/Wnt5a/Adam8/Ccr1/Il12a/Cxcl10/Ccl5/Ccl7/Ccl2/Serpine1/Ccr7/Ccr2/Lgals3/Cxcl17	16
GO:1904036	negative regulation of epithelial cell apoptotic process	16/1865	70/28943	7.37885e-06	6.21563e-05	3.50938e-05	Angptl4/Hmox1/Apc/Il10/Igf1/Fga/Nupr1/Fgf21/Cdh5/Fgg/Neurod1/Icam1/Serpine1/Pkhd1/Ndnf/Btc	16
GO:0010565	regulation of cellular ketone metabolic process	26/1865	156/28943	7.48061e-06	6.2922e-05	3.5526e-05	Pparg/Apoc2/Apc/Hnf4a/Dab2/Rgn/Anxa1/Fmo4/Il1b/Dkk3/Dkkl1/Ces1f/Bmp5/Ptgs2/Pla2g3/Twist1/Erfe/Rdh9/Pla2g4a/Ces1g/Ces1c/Rdh16/Ces1a/Ceacam1/Rdh16f2/Apoc2l	26
GO:0060537	muscle tissue development	58/1865	494/28943	7.64698e-06	6.4228e-05	3.62634e-05	Ccn4/Mef2c/Apc/Tcap/Fhl2/Met/Myod1/Aldh1a2/Wt1/Eya2/Hey2/Igf1/Meis1/Btg2/Id2/Fos/Edn1/Wnt5a/Myc/Boc/Wnt10b/Lox/Tfap2b/Eya1/Casp8/Tnnt2/Atf3/Tnn/Xirp2/Dll4/Adamts9/Nupr1/Mylk3/Bmp5/Stra6/Tgfbr2/Eomes/Sgcg/Tnni3/Twist1/Fgf2/Alpk3/Hlx/Sox15/Maff/Lmod3/Dipk2a/Dmrta2/Nrap/Foxc1/Six1/Dsp/Myl3/T/Myoz1/Klhl40/Grem1/Tnnc1	58
GO:0010038	response to metal ion	40/1865	296/28943	7.66556e-06	6.42907e-05	3.62989e-05	Cdh1/Pparg/Aqp1/Hmox1/Cyp2a5/Mef2c/Mmp9/Id2/Fos/Anxa11/Cpne6/Fas/Abcc2/Nptx1/Fn1/Lct/Tnnt2/Cybrd1/Fga/Slc30a3/Gipr/Chp2/Syt8/Mt2/Mt1/Cyp1a2/Cpne4/Fgg/Loxl2/Lcat/Cer1/Neurod2/Thbs1/Apobec1/Cpne8/Jun/Junb/Pla2g4a/Alox5ap/Tnnc1	40
GO:0072009	nephron epithelium development	22/1865	120/28943	7.749e-06	6.48965e-05	3.66409e-05	Pax2/Aqp1/Cd44/Mef2c/Wt1/Myc/Six2/Tfap2b/Eya1/Notch2/Ptpro/Sall1/Lif/Wnk4/Fgf2/Timeless/Npnt/Hs3st3a1/Foxc1/Six1/Hs3st3b1/Grem1	22
GO:0090023	positive regulation of neutrophil chemotaxis	10/1865	29/28943	7.76299e-06	6.49197e-05	3.6654e-05	Lbp/Edn1/Thbs4/Cxcr2/Sell/Il1b/Rac2/Ccr7/C3ar1/C5ar1	10
GO:0003014	renal system process	23/1865	129/28943	7.88105e-06	6.58119e-05	3.71577e-05	Aqp1/Trpv1/Clcnkb/Atp6v1b1/Cyba/Slc4a1/Kcnq1/Edn1/Dab2/Adgrf4/Tfap2b/Adra1d/Aqp3/Uts2/Ptpro/Adm/Hsd11b2/Wnk4/Chrnb4/Serpinf2/Cldn4/Ren1/Btc	23
GO:0001938	positive regulation of endothelial cell proliferation	20/1865	103/28943	8.10557e-06	6.75892e-05	3.81612e-05	Stat3/Stat5a/Ccl24/Hmox1/Cyba/Il10/Vip/Arg1/Igf1/Flt4/Thbs4/Wnt5a/Egf/Vegfd/Ccl2/Ccr3/Lrg1/Fgf2/Prkca/Jun	20
GO:0032606	type I interferon production	21/1865	112/28943	8.61116e-06	7.17019e-05	4.04832e-05	Irf1/Nmbr/Syk/Acod1/Irf7/Nmb/Ifih1/Tlr2/Cgas/Myd88/Oas3/Rnf125/Isg15/Tlr4/Irf8/Mmp12/Cd14/Oas1a/Trim38/Oas1g/Oas1e	21
GO:0031960	response to corticosteroid	19/1865	95/28943	8.66394e-06	7.20377e-05	4.06728e-05	Ghrhr/Aqp1/Myod1/Il10/Aldh3a1/Tnf/Anxa1/Fas/Il6/Il1rn/Areg/Sult1a1/Eif4ebp1/Lcat/Sstr4/Zfp36/Npas4/Ifnb1/Hsd3b9	19
GO:0048708	astrocyte differentiation	18/1865	87/28943	9.04905e-06	7.51318e-05	4.24198e-05	Stat3/Id2/Gfap/Gcm1/Vim/Pax6/F2/Il1b/Eomes/Lif/Atf5/Tlr4/Clcf1/C5ar1/S100a8/S100a9/Hmga2/Cntf	18
GO:0010718	positive regulation of epithelial to mesenchymal transition	13/1865	49/28943	9.29868e-06	7.68735e-05	4.34032e-05	Dab2/Bambi/Il6/Il1b/Glipr2/Pdpn/Tgfbr2/Loxl2/Twist1/Lrg1/Snai1/Foxc1/Zfp703	13
GO:0033628	regulation of cell adhesion mediated by integrin	13/1865	49/28943	9.29868e-06	7.68735e-05	4.34032e-05	Epha2/Piezo1/Ada/Syk/Plau/Cyp1b1/Fermt3/Efna1/Lif/Ccl5/Serpine1/Acer2/Lyn	13
GO:1905521	regulation of macrophage migration	13/1865	49/28943	9.29868e-06	7.68735e-05	4.34032e-05	Slamf1/Cd200r1/Emilin1/Ccl5/Ccl2/Ccr7/Thbs1/C3ar1/Trem1/Ccr2/C5ar1/Slamf8/Cxcl17	13
GO:0048015	phosphatidylinositol-mediated signaling	27/1865	168/28943	1.00826e-05	8.32354e-05	4.69951e-05	Dcn/Igf1/Edn1/Hcls1/Pik3ap1/Gpr143/Cd28/Fn1/Selp/F2/Egf/Hgf/Fgr/Wnt16/Ccl5/Twist1/Fgf2/Csf3/Myo16/Serpina12/Reln/Dipk2a/Ezr/Osm/Lep/Ceacam1/Cntf	27
GO:0043371	negative regulation of CD4-positive	alpha-beta T cell differentiation	9/1865	24/28943	1.0119e-05	8.32984e-05	4.70307e-05	Tbx21/Irf1/Runx1/Anxa1/Il4ra/Hlx/Foxp3/Zc3h12a/Runx3	9
GO:0140632	inflammasome complex assembly	9/1865	24/28943	1.0119e-05	8.32984e-05	4.70307e-05	Cd36/Mefv/Eif2ak2/Trim30a/Myd88/Nlrp3/Tlr4/Tlr6/Nlrp1a	9
GO:1903522	regulation of blood circulation	37/1865	268/28943	1.01728e-05	8.35979e-05	4.71998e-05	Th/Dbh/Kcnh6/Trpv1/Kcnq1/Ace2/Cacna1d/Ada/Hey2/Ccn2/Fkbp1b/Edn1/Alox5/Tnnt2/Adra1d/Fga/Uts2/Tbxas1/Adm/Ptgs2/Fgg/Scn10a/Dusp5/Kcne3/Tnni3/Icam1/Tnni3k/Nppa/Zc3h12a/Smtnl2/Kcne4/Prkca/Pde5a/Dsp/Lep/Myl3/Myl4	37
GO:0043491	protein kinase B signaling	31/1865	207/28943	1.01843e-05	8.35979e-05	4.71998e-05	Pax2/Epha2/Met/C1qtnf1/Igf1/Tnfsf11/Hcls1/Grm2/Tnf/Lox/Adam8/Il6/Cd28/Il1b/Egf/F7/F10/Ccl5/Hpse/Ccl12/Ccl2/Fam110c/Fgf2/Csf3/Gdf15/Thbs1/Clcf1/Mmp3/Pkhd1/Osm/Lep	31
GO:0042542	response to hydrogen peroxide	22/1865	122/28943	1.02057e-05	8.36553e-05	4.72322e-05	Stat6/Pax2/Aqp1/Mapk13/Hmox1/Slc4a1/Met/Il10/Edn1/Ripk3/Cyp1b1/Anxa1/Il6/Ddr2/Lcn2/Hgf/Casp3/Cyp11a1/Cdkn2a/Gja3/Sphk1/Hba-a1	22
GO:0019724	B cell mediated immunity	39/1865	289/28943	1.02297e-05	8.37328e-05	4.7276e-05	Tbx21/Stat6/Fcgr1/Serping1/Parp3/C3/Tnf/Fas/Mbl2/Irf7/Cd28/Ptprc/C4bp/Cr2/Fcgr2b/Card9/Ung/Pagr1a/Il4ra/Hpx/Btk/Il13ra2/Myd88/C8a/C1s1/C1rl/Foxp3/Exo1/Clcf1/Gimap5/Bcl3/C1ra/Pirb/Fcgr3/Csf2rb/Csf2rb2/C4b/C1s2/C1rb	39
GO:0050829	defense response to Gram-negative bacterium	23/1865	131/28943	1.02564e-05	8.38331e-05	4.73326e-05	Aqp1/Lbp/Vip/Casp1/Slc11a1/F2/Cxcl5/Npy/Reg3g/Adm/Ltf/Ssc5d/Il22ra1/Serpine1/Camp/Tlr4/Il17f/Trem1/Irgm1/Bpi/Iigp1/Lyz2/Igtp	23
GO:0043537	negative regulation of blood vessel endothelial cell migration	11/1865	36/28943	1.0315e-05	8.40743e-05	4.74688e-05	Pparg/Mef2c/Vash1/Tnf/Dll4/Angpt2/Robo4/Card10/Gadd45a/Fgf2/Thbs1	11
GO:2000515	negative regulation of CD4-positive	alpha-beta T cell activation	11/1865	36/28943	1.0315e-05	8.40743e-05	4.74688e-05	Tbx21/Cd44/Irf1/Runx1/Anxa1/Il4ra/Hlx/Foxp3/Zc3h12a/Tarm1/Runx3	11
GO:0033004	negative regulation of mast cell activation	7/1865	14/28943	1.04623e-05	8.51556e-05	4.80792e-05	Hmox1/Enpp3/Il13ra2/Cd84/Milr1/Cd300lf/Lilrb4a	7
GO:0032890	regulation of organic acid transport	18/1865	88/28943	1.06968e-05	8.69414e-05	4.90875e-05	Trh/Ace2/Arg1/Slc36a2/Edn1/Syk/Tnfsf11/Grm2/Il1rn/Il1b/P2ry2/Pla2g3/Sstr4/Thbs1/Erfe/Ptges/Pla2g4a/Lep	18
GO:0033077	T cell differentiation in thymus	20/1865	105/28943	1.09546e-05	8.84377e-05	4.99324e-05	Aire/Cd3g/Stat5a/Apc/Ada/Ripk3/Fas/Adam8/Cd28/Ptprc/Il1b/Il2rg/Mpzl2/Ccr7/Foxp3/Cdkn2a/Rag1/Psmb11/Clec4g/Mafb	20
GO:0046849	bone remodeling	20/1865	105/28943	1.09546e-05	8.84377e-05	4.99324e-05	Epha2/Syk/Tnfsf11/Adam8/Il6/Spp2/Notch2/Ctsk/Spp1/Wnt16/Rac2/Mitf/Tph1/Prkca/Fcgr4/Lep/Tnfrsf11b/Ceacam1/Grem1/Siglec15	20
GO:0072080	nephron tubule development	20/1865	105/28943	1.09546e-05	8.84377e-05	4.99324e-05	Pax2/Aqp1/Cd44/Mef2c/Wt1/Myc/Six2/Tfap2b/Eya1/Notch2/Sall1/Lif/Wnk4/Fgf2/Timeless/Npnt/Hs3st3a1/Six1/Hs3st3b1/Grem1	20
GO:2000242	negative regulation of reproductive process	17/1865	80/28943	1.09601e-05	8.84377e-05	4.99324e-05	Timp1/Apc/Wt1/Ada/Igf1/Trip13/Wnt5a/Rgn/Dmrt1/Plat/Ptgdr2/Lif/Snai1/Osm/Spink13/Mos/Trpc2	17
GO:0032682	negative regulation of chemokine production	10/1865	30/28943	1.09726e-05	8.84377e-05	4.99324e-05	Epha2/Mefv/Apod/Il6/Oas3/Oas1a/Oas1g/Oas1e/Lilrb4b/Lilrb4a	10
GO:0034123	positive regulation of toll-like receptor signaling pathway	10/1865	30/28943	1.09726e-05	8.84377e-05	4.99324e-05	Cyba/Ifi35/Lbp/Rsad2/Pik3ap1/Tasl/Tlr2/Ltf/Tlr1/Treml4	10
GO:0034113	heterotypic cell-cell adhesion	14/1865	57/28943	1.12538e-05	9.04526e-05	5.107e-05	Itgb2/Cd44/Il10/Cd200r1/Tnf/Ptprc/Il1rn/Il1b/Fga/Itgax/Fgg/Dsp/Izumo1/Itgad	14
GO:0072577	endothelial cell apoptotic process	14/1865	57/28943	1.12538e-05	9.04526e-05	5.107e-05	Angptl4/Il10/Tnf/Fga/Fgf21/Cdh5/Fgg/Ccl12/Ccl2/Icam1/Serpine1/Thbs1/Ndnf/Ecscr	14
GO:0006694	steroid biosynthetic process	27/1865	169/28943	1.1273e-05	9.04811e-05	5.1086e-05	Cyp17a1/Igf1/Apob/Gh/Akr1c18/Dab2/Dhh/Cyp39a1/Tnf/Hmgcs2/Gfi1/Dkk3/Dkkl1/Ces1f/Bmp5/Cyp1a1/Cyp11a1/Igfbp7/Srd5a2/Tspo/Snai1/Ch25h/Ces1g/Ces1c/Lep/Ces1a/Hsd3b9	27
GO:0016045	detection of bacterium	8/1865	19/28943	1.16375e-05	9.30199e-05	5.25195e-05	Tlr2/Pglyrp1/Ssc5d/Tlr1/Tlr6/Cd209b/Naip6/Naip2	8
GO:0035457	cellular response to interferon-alpha	8/1865	19/28943	1.16375e-05	9.30199e-05	5.25195e-05	Myc/Ifit1/Ifit2/Oas1a/Oas1g/Oas1e/Ifi204/Ifit3	8
GO:1901741	positive regulation of myoblast fusion	8/1865	19/28943	1.16375e-05	9.30199e-05	5.25195e-05	Tnfsf14/Ccl8/Myod1/Cxcl9/Il4ra/Gdf15/Cd53/Scgb3a1	8
GO:0071659	negative regulation of IP-10 production	6/1865	10/28943	1.19e-05	9.49868e-05	5.363e-05	Oas3/Oas1a/Oas1g/Oas1e/Lilrb4b/Lilrb4a	6
GO:0072330	monocarboxylic acid biosynthetic process	31/1865	209/28943	1.2396e-05	9.88093e-05	5.57882e-05	Alox12/Apoc2/Prkag3/Aldh1a2/Aldh1a3/Hnf4a/Edn1/Rgn/Cyp39a1/Anxa1/Alox5/Il1b/Tbxas1/Ces1f/Lipc/Cyp1a1/Ptgs2/Alox12b/Pla2g3/Acsm4/Ptges/Rdh9/Pla2g4a/Ces1g/Ces1c/Sphk1/Rdh16/Ces1a/Ceacam1/Rdh16f2/Apoc2l	31
GO:0051928	positive regulation of calcium ion transport	25/1865	151/28943	1.25118e-05	9.95953e-05	5.6232e-05	Gcg/Cacna1d/Stac2/Trdn/Ppp3cc/Rgn/Ccr1/F2/Cxcl9/Atp2c2/Cxcl10/Ccl5/Kcne3/Ccl12/Ccl2/Lpar3/Serpine1/Tspo/Gimap5/Cxcr4/P2ry6/Cxcr3/Lgals3/Hspa2/Tex101	25
GO:0098657	import into cell	35/1865	250/28943	1.28611e-05	0.000102235	5.77227e-05	Slc1a5/Cd36/Trpv1/Atp1a4/Slc1a7/Kcnq1/Slc47a1/Steap4/Ace2/Cacna1d/Arg1/Slc36a2/Slc6a4/Gfap/Slc6a3/Ppp3cc/Kcnk5/Slc22a1/Slc15a3/Slc6a20b/Slc9a4/Cubn/Lcn2/Kcnj3/Slc9a9/Atp4b/Stra6/Folr2/Wnk4/Slc9a3/Thbs1/Slc22a2/Kcnj6/Lrrc8e/Kcnj15	35
GO:0048844	artery morphogenesis	17/1865	81/28943	1.30456e-05	0.000103336	5.83442e-05	Chrd/Hey2/Apob/Edn1/Adgrf4/Tfap2b/Eya1/Dll4/Angptl3/Adamts9/Comp/Stra6/Prdm1/Prrx2/Foxc1/Six1/Sox4	17
GO:0048662	negative regulation of smooth muscle cell proliferation	16/1865	73/28943	1.30532e-05	0.000103336	5.83442e-05	Pparg/Hmox1/Mef2c/Vipr2/Ace2/Il10/Vip/Igfbp3/Apod/Cdkn1a/Drd4/Il12a/Npr1/Trib1/Ptgir/S1pr2	16
GO:0061035	regulation of cartilage development	16/1865	73/28943	1.30532e-05	0.000103336	5.83442e-05	Ccn4/Ccn2/Wnt5a/Bmp1/Six2/Frzb/Ctsk/Ccn1/Adamts7/Loxl2/Rflna/Gdf5/Runx2/Gdf6/Lep/Grem1	16
GO:2000027	regulation of animal organ morphogenesis	23/1865	133/28943	1.32625e-05	0.00010485	5.91987e-05	Cdh1/Pax2/Apc/Met/Wt1/Edn1/Wnt5a/Dab2/Six2/Tnf/Wnt10a/Hgf/Sall1/Grhl3/Fgf2/Runx2/Plekha4/Pkhd1/Dact1/Msx1/Six1/Tnfrsf11b/Grem1	23
GO:0048145	regulation of fibroblast proliferation	22/1865	124/28943	1.33462e-05	0.000105368	5.94913e-05	Pparg/Aqp1/Mmp9/Igf1/Wnt5a/Myc/Cdkn1a/Fn1/Ddr2/Egf/Uts2/Ereg/Nupr1/Ifi30/Anxa2/Lif/Serpine1/Tgif1/Jun/Hmga2/Sphk1/Btc	22
GO:0090022	regulation of neutrophil chemotaxis	11/1865	37/28943	1.38265e-05	0.000108862	6.14642e-05	Lbp/Edn1/Thbs4/Cxcr2/Sell/Il1b/Bst1/Rac2/Ccr7/C3ar1/C5ar1	11
GO:2000191	regulation of fatty acid transport	11/1865	37/28943	1.38265e-05	0.000108862	6.14642e-05	Edn1/Syk/Tnfsf11/Il1b/P2ry2/Pla2g3/Sstr4/Thbs1/Erfe/Ptges/Pla2g4a	11
GO:0002639	positive regulation of immunoglobulin production	14/1865	58/28943	1.39601e-05	0.000109616	6.18897e-05	Tbx21/Stat6/Il10/Cd86/Mzb1/Il6/Cd28/Ptprc/Il21/Pagr1a/Il4ra/Hpx/Il5/Clcf1	14
GO:0003170	heart valve development	14/1865	58/28943	1.39601e-05	0.000109616	6.18897e-05	Mef2c/Hey2/Notch2/Efna1/Ccn1/Tnfrsf1b/Emilin1/Adamts9/Tnfrsf1a/Stra6/Tgfbr2/Twist1/Prdm1/Sox4	14
GO:0048017	inositol lipid-mediated signaling	27/1865	171/28943	1.40454e-05	0.000110137	6.21837e-05	Dcn/Igf1/Edn1/Hcls1/Pik3ap1/Gpr143/Cd28/Fn1/Selp/F2/Egf/Hgf/Fgr/Wnt16/Ccl5/Twist1/Fgf2/Csf3/Myo16/Serpina12/Reln/Dipk2a/Ezr/Osm/Lep/Ceacam1/Cntf	27
GO:1904064	positive regulation of cation transmembrane transport	29/1865	191/28943	1.4857e-05	0.000115793	6.53772e-05	Kcnq1/Ace2/Cacna1d/Stac2/Trdn/Slc36a2/Edn1/Ppp3cc/Arc/Rgn/Drd4/Lcn2/F2/Cxcl9/Prss8/Chp2/Cxcl10/Wnk4/Kcne3/Ccl2/Nppa/Reln/Gimap5/P2ry6/Ccr2/Cxcr3/Hspa2/Tex101/Lrrc55	29
GO:0010759	positive regulation of macrophage chemotaxis	9/1865	25/28943	1.49068e-05	0.000115793	6.53772e-05	Slamf1/Ccl5/Ccl2/Ccr7/Thbs1/C3ar1/Trem1/C5ar1/Cxcl17	9
GO:0032303	regulation of icosanoid secretion	9/1865	25/28943	1.49068e-05	0.000115793	6.53772e-05	Edn1/Syk/Tnfsf11/Il1b/P2ry2/Pla2g3/Sstr4/Ptges/Pla2g4a	9
GO:0036303	lymph vessel morphogenesis	9/1865	25/28943	1.49068e-05	0.000115793	6.53772e-05	Epha2/Flt4/Vash1/Ptpn14/Svep1/Pdpn/Ngp/Fgf2/Foxc1	9
GO:0043567	regulation of insulin-like growth factor receptor signaling pathway	9/1865	25/28943	1.49068e-05	0.000115793	6.53772e-05	Ghrhr/Igfbp4/Igf1/Igfbp3/Igfbp6/Bmp5/Igfbp2/Trim72/Cdh3	9
GO:0097396	response to interleukin-17	9/1865	25/28943	1.49068e-05	0.000115793	6.53772e-05	Il17ra/Stat3/Il6/Traf5/Il1b/Cxcl1/Cxcl10/Il17f/Socs3	9
GO:2000193	positive regulation of fatty acid transport	9/1865	25/28943	1.49068e-05	0.000115793	6.53772e-05	Edn1/Tnfsf11/Il1b/P2ry2/Pla2g3/Sstr4/Erfe/Ptges/Pla2g4a	9
GO:0045840	positive regulation of mitotic nuclear division	12/1865	44/28943	1.5046e-05	0.000116562	6.58112e-05	Cdt1/Met/Igf1/Edn1/Dmrt1/Cd28/Il1b/Egf/Ereg/Cenpe/Sphk1/Btc	12
GO:0097028	dendritic cell differentiation	12/1865	44/28943	1.5046e-05	0.000116562	6.58112e-05	Spi1/Irf4/Slamf9/Notch2/Ltbr/Tgfbr2/Ccr7/Irf8/Lyn/Gimap5/Cebpb/Pirb	12
GO:0015909	long-chain fatty acid transport	15/1865	66/28943	1.52117e-05	0.000117687	6.64468e-05	Pparg/Cd36/Oc90/Bdkrb2/Syk/Anxa1/Drd4/Nmb/Plin2/Pla2g2e/Pla2g3/Sstr4/Thbs1/Pla2g4a/Cpt1b	15
GO:0071624	positive regulation of granulocyte chemotaxis	10/1865	31/28943	1.52635e-05	0.000117773	6.64954e-05	Lbp/Edn1/Thbs4/Cxcr2/Sell/Il1b/Rac2/Ccr7/C3ar1/C5ar1	10
GO:0072539	T-helper 17 cell differentiation	10/1865	31/28943	1.52635e-05	0.000117773	6.64954e-05	Tbx21/Stat3/Ly9/Slamf6/Irf4/Il6/Nlrp3/Nfkbiz/Foxp3/Zc3h12a	10
GO:0060047	heart contraction	34/1865	242/28943	1.57496e-05	0.000121362	6.85214e-05	Th/Kcnh6/Trpv1/Tcap/Met/Kcnq1/Ace2/Cacna1d/Ada/Trdn/Hey2/Ccn2/Fkbp1b/Edn1/Tnnt2/Adra1d/Uts2/Adm/Scn10a/Kcne3/Sgcg/Tnni3/Tnni3k/Nppa/Zc3h12a/Cxcr4/Kcne4/Prkca/Pde5a/Dsp/Myl3/Myl4/Myl1/Tnnc1	34
GO:0014013	regulation of gliogenesis	23/1865	135/28943	1.70438e-05	0.00013116	7.40536e-05	Pparg/Ascl2/Igf1/Id2/Gfap/Myc/Dlx2/Tnf/Fas/Il6/Vim/F2/Il1b/Tlr2/Tnfrsf1b/Lif/Atf5/Clcf1/Tspo/Dlx1/Lyn/Cxcr4/Hmga2	23
GO:0043388	positive regulation of DNA binding	14/1865	59/28943	1.72246e-05	0.0001322	7.46408e-05	Pparg/Mmp8/Itga2/Mmp9/Igf1/Irf4/Myc/Pax6/Egf/Neurod1/Twist1/Tlr4/Plaur/Foxc1	14
GO:0043616	keratinocyte proliferation	14/1865	59/28943	1.72246e-05	0.0001322	7.46408e-05	Ptprk/Fst/Tgm1/Vdr/Slurp1/Notch2/Ereg/Wnt16/Reg3g/Lrg1/Ovol2/Zfp36/Cdh3/Slurp2	14
GO:0046888	negative regulation of hormone secretion	18/1865	91/28943	1.7372e-05	0.000133155	7.51799e-05	Pparg/Il11/Kcnq1/Tacr2/Igfbp3/Fkbp1b/Edn1/Nmb/Il6/Il1b/Uts2/Ucp2/Lif/Ccn3/Tspo/Ucn2/Osm/Lep	18
GO:0051924	regulation of calcium ion transport	39/1865	296/28943	1.78868e-05	0.000136919	7.73053e-05	Gcg/Cyba/Cacna1d/Stac2/Trdn/Igf1/Fkbp1b/Ppp3cc/Vdr/Rgn/Tmc1/Drd4/Ccr1/Gpr35/F2/Egf/Cxcl9/Ptgs2/Atp2c2/Cxcl10/Ccl5/Kcne3/Ccl12/Ccl2/Lpar3/Icam1/Serpine1/Cd84/Nppa/Tspo/Lyn/Gimap5/Cxcr4/P2ry6/Cxcr3/Lgals3/Hspa2/Tex101/Cacng6	39
GO:0034767	positive regulation of ion transmembrane transport	31/1865	213/28943	1.81855e-05	0.000138847	7.83938e-05	Kcnq1/Ace2/Cacna1d/Stac2/Trdn/Slc36a2/Edn1/Ppp3cc/Arc/Rgn/Drd4/Alox5/Lcn2/F2/Cxcl9/Prss8/Chp2/Htr3a/Cxcl10/Wnk4/Kcne3/Ccl2/Nppa/Reln/Gimap5/P2ry6/Ccr2/Cxcr3/Hspa2/Tex101/Lrrc55	31
GO:0002643	regulation of tolerance induction	8/1865	20/28943	1.82987e-05	0.000138847	7.83938e-05	Cd86/Runx1/Pdcd1/Tgfbr2/Ccr7/Foxp3/Lilrb4b/Lilrb4a	8
GO:0032305	positive regulation of icosanoid secretion	8/1865	20/28943	1.82987e-05	0.000138847	7.83938e-05	Edn1/Tnfsf11/Il1b/P2ry2/Pla2g3/Sstr4/Ptges/Pla2g4a	8
GO:0043373	CD4-positive	alpha-beta T cell lineage commitment	8/1865	20/28943	1.82987e-05	0.000138847	7.83938e-05	Tbx21/Stat6/Stat3/Ly9/Slamf6/Irf4/Il6/Foxp3	8
GO:0043374	CD8-positive	alpha-beta T cell differentiation	8/1865	20/28943	1.82987e-05	0.000138847	7.83938e-05	Irf1/Runx1/Tnfsf8/Eomes/Runx3/Psmb11/Lilrb4b/Lilrb4a	8
GO:0090594	inflammatory response to wounding	8/1865	20/28943	1.82987e-05	0.000138847	7.83938e-05	Pparg/Timp1/Cd44/Hmox1/Alox5/Abi3bp/Tlr4/Ccr2	8
GO:0008625	extrinsic apoptotic signaling pathway via death domain receptors	17/1865	83/28943	1.83066e-05	0.000138847	7.83938e-05	Spi1/Hmox1/Tnfrsf10b/Tnf/Fas/Casp8/Atf3/Fga/Hgf/Fgg/Icam1/Serpine1/Tnfrsf23/Thbs1/Tnfrsf26/Lgals3/Itprip	17
GO:0032308	positive regulation of prostaglandin secretion	7/1865	15/28943	1.8522e-05	0.000140297	7.92124e-05	Edn1/Tnfsf11/Il1b/P2ry2/Pla2g3/Ptges/Pla2g4a	7
GO:0030104	water homeostasis	16/1865	75/28943	1.87326e-05	0.000141318	7.9789e-05	Cdh1/Alox12/Ghrhr/Aqp1/Atp6v1b1/Met/Igf1/Tfap2b/Bpifa1/Aqp3/Slc6a12/Alox12b/Grhl3/Hrnr/Cldn4/Flg	16
GO:0010934	macrophage cytokine production	13/1865	52/28943	1.87545e-05	0.000141318	7.9789e-05	Cd36/Wnt5a/Litaf/Casp1/Card9/Il1b/Tlr2/Myd88/Nlrp3/Casp4/Twist1/Tlr4/Trim55	13
GO:0046596	regulation of viral entry into host cell	13/1865	52/28943	1.87545e-05	0.000141318	7.9789e-05	Tmprss2/Ifitm1/Ifitm3/Ptx3/Trim30a/Ch25h/Trim30b/Trim30d/Ifitm6/Ifitm2/Trim38/Lgals1/Trim10	13
GO:0061028	establishment of endothelial barrier	13/1865	52/28943	1.87545e-05	0.000141318	7.9789e-05	Pecam1/Tnf/Il1b/Tnfrsf1a/Msn/Cdh5/Robo4/Myd88/Hpse/Icam1/Cldn5/S1pr2/Ezr	13
GO:0009582	detection of abiotic stimulus	23/1865	136/28943	1.92777e-05	0.000145071	8.19081e-05	Trpv1/Tcap/Gnat2/Kcnq1/Piezo1/Itga2/Igf1/Myc/Grm8/Tmc1/Pde6c/Grk1/Strc/Pkd1l2/Gnat1/Tulp1/Tlr4/Aipl1/Cxcr4/Otop1/Opn1sw/Chrna10/Pjvk	23
GO:0046636	negative regulation of alpha-beta T cell activation	12/1865	45/28943	1.93195e-05	0.000145198	8.19792e-05	Tbx21/Cd44/Irf1/Runx1/Anxa1/Il4ra/Hlx/Foxp3/Zc3h12a/Tarm1/Runx3/Clec4g	12
GO:0043280	positive regulation of cysteine-type endopeptidase activity involved in apoptotic process	22/1865	127/28943	1.97054e-05	0.000147906	8.35083e-05	Alox12/Pparg/Bbc3/Ccn2/Syk/Myc/Tnf/Fas/Casp1/Casp8/Card9/Bcl2l11/Ccn1/Nlrp3/Tnfrsf23/Acer2/Slc22a2/Cdkn2a/Tnfsf15/S100a8/S100a9/Nlrp1a	22
GO:0051099	positive regulation of binding	29/1865	194/28943	2.00708e-05	0.000150453	8.49466e-05	Gcg/Pparg/Pon1/Mmp8/Cdt1/Met/Myod1/Itga2/Mmp9/Igf1/Irf4/Wnt5a/Myc/Parp9/Bambi/Gpsm1/Pax6/Egf/Anxa2/Neurod1/Twist1/Csf3/Tlr4/Cldn5/Dact1/Plaur/Dtx3l/Foxc1/Fam220a	29
GO:0061333	renal tubule morphogenesis	18/1865	92/28943	2.03095e-05	0.000152046	8.58456e-05	Pax2/Cd44/Mef2c/Wt1/Lgr5/Myc/Six2/Eya1/Col4a1/Sall1/Wnk4/Fgf2/Timeless/Npnt/Hs3st3a1/Six1/Hs3st3b1/Grem1	18
GO:0046394	carboxylic acid biosynthetic process	39/1865	298/28943	2.08865e-05	0.000156163	8.81704e-05	Alox12/Apoc2/Prkag3/Aldh1a2/Aldh1a3/Hnf4a/Edn1/Syk/Rgn/Cyp39a1/Anxa1/Alox5/Hao1/Il1b/Tbxas1/Ces1f/Lipc/Cyp1a1/Ptgs2/Alox12b/Gulo/Pla2g3/Acsm4/Ptges/Rdh9/Pla2g4a/Ces1g/Ces1c/Alox5ap/Sphk1/Cyp4a12a/Rdh16/Ces1a/Ceacam1/Mgst2/Rdh16f2/Bhmt/Cyp4a12b/Apoc2l	39
GO:0001945	lymph vessel development	10/1865	32/28943	2.09219e-05	0.000156226	8.82061e-05	Epha2/Flt4/Vash1/Syk/Ptpn14/Svep1/Pdpn/Ngp/Fgf2/Foxc1	10
GO:0032703	negative regulation of interleukin-2 production	9/1865	26/28943	2.14957e-05	0.000160098	9.03919e-05	Tbx21/Ptprc/Foxp3/Vsig4/Il20rb/Zfp36/Ezr/Lilrb4b/Lilrb4a	9
GO:0071276	cellular response to cadmium ion	9/1865	26/28943	2.14957e-05	0.000160098	9.03919e-05	Hmox1/Cyp2a5/Mmp9/Fos/Mt2/Mt1/Cyp1a2/Cer1/Jun	9
GO:0072503	cellular divalent inorganic cation homeostasis	41/1865	320/28943	2.15719e-05	0.000160458	9.05954e-05	Bbc3/Calb2/Cyba/Ccl8/Cdh23/Trdn/Fkbp1b/Scgn/Edn1/Wnt5a/Vdr/Rgn/Ccr1/Slc11a1/Ptprc/F2/Slc30a3/Spp1/Cxcl9/Mt2/Mt1/Cdh5/P2ry2/Atp2c2/Cxcl10/Ccl5/Ccl12/Ccl2/Tnni3/Fgf2/Tgm2/Lyn/Pkhd1/P2ry6/Ccr2/Cxcr3/Prkca/Xcr1/Tex101/Ccr5/Trpc2	41
GO:0009581	detection of external stimulus	23/1865	137/28943	2.17723e-05	0.000161741	9.13198e-05	Trpv1/Tcap/Gnat2/Kcnq1/Piezo1/Itga2/Igf1/Myc/Grm8/Tmc1/Pde6c/Grk1/Strc/Pkd1l2/Gnat1/Tulp1/Tlr4/Aipl1/Cxcr4/Otop1/Opn1sw/Chrna10/Pjvk	23
GO:0061082	myeloid leukocyte cytokine production	15/1865	68/28943	2.22608e-05	0.000165158	9.32492e-05	Cd36/Hmox1/Syk/Wnt5a/Litaf/Casp1/Card9/Il1b/Tlr2/Myd88/Nlrp3/Casp4/Twist1/Tlr4/Trim55	15
GO:0046889	positive regulation of lipid biosynthetic process	20/1865	110/28943	2.23987e-05	0.000165968	9.37066e-05	Apoc2/Cyp17a1/Hnf4a/Igf1/Gh/Dab2/Rgn/Tnf/Anxa1/Ccdc3/Il1b/Ccn1/Ptgs2/Hsd17b13/Pla2g3/Rdh9/Pla2g4a/Rdh16/Rdh16f2/Apoc2l	20
GO:0016053	organic acid biosynthetic process	39/1865	299/28943	2.25531e-05	0.000166899	9.42318e-05	Alox12/Apoc2/Prkag3/Aldh1a2/Aldh1a3/Hnf4a/Edn1/Syk/Rgn/Cyp39a1/Anxa1/Alox5/Hao1/Il1b/Tbxas1/Ces1f/Lipc/Cyp1a1/Ptgs2/Alox12b/Gulo/Pla2g3/Acsm4/Ptges/Rdh9/Pla2g4a/Ces1g/Ces1c/Alox5ap/Sphk1/Cyp4a12a/Rdh16/Ces1a/Ceacam1/Mgst2/Rdh16f2/Bhmt/Cyp4a12b/Apoc2l	39
GO:0045445	myoblast differentiation	21/1865	119/28943	2.26041e-05	0.000167063	9.43245e-05	Mef2c/Tnfsf14/Ccl8/Myod1/Ccl9/Igf1/Igfbp3/Sdc1/Boc/Wnt10b/Tnf/Cxcl9/Ccl17/Cxcl10/Btg1/Sox15/Il36g/Plg/Lgals1/Sox4/Tmem182	21
GO:0030100	regulation of endocytosis	33/1865	236/28943	2.29986e-05	0.000169761	9.5848e-05	Pparg/Cd36/Apoc2/Itga2/Fcgr1/Lbp/Pacsin2/Sfrp4/Syk/Wnt5a/Ppp3cc/Dab2/Arc/C3/Drd4/Rab17/Sele/Egf/Siglece/Dcx/Anxa2/Serpine1/Ccr7/H1f1/Lgals3/Prkca/Cd14/Cd177/Epha3/Sphk1/Slc17a7/Grem1/Apoc2l	33
GO:0061756	leukocyte adhesion to vascular endothelial cell	13/1865	53/28943	2.33924e-05	0.000172448	9.73649e-05	Itgb2/Tnf/Alox5/Il6/Selp/Sell/Sele/Lrg1/Icam1/Gcnt1/Ccr2/Lep/Ccl28	13
GO:0043304	regulation of mast cell degranulation	11/1865	39/28943	2.40496e-05	0.000176843	9.98463e-05	Hmox1/Crhr1/Syk/Fgr/Il4ra/Il13ra2/Rac2/Pla2g3/Cd84/Nppa/Lyn	11
GO:0045589	regulation of regulatory T cell differentiation	11/1865	39/28943	2.40496e-05	0.000176843	9.98463e-05	Cd44/Irf1/Ctla4/Cd28/Il2rg/Foxp3/Gimap5/Ctla2a/Il4i1/Lilrb4b/Lilrb4a	11
GO:0002691	regulation of cellular extravasation	12/1865	46/28943	2.46129e-05	0.000180755	0.000102055	Pecam1/Ripk3/Adam8/Il1r1/Selp/Sele/Lyve1/Ccl2/Icam1/Gcnt1/Ccr2/Ccl28	12
GO:0071612	IP-10 production	6/1865	11/28943	2.47454e-05	0.000181268	0.000102345	Oas3/Oas1a/Oas1g/Oas1e/Lilrb4b/Lilrb4a	6
GO:0071658	regulation of IP-10 production	6/1865	11/28943	2.47454e-05	0.000181268	0.000102345	Oas3/Oas1a/Oas1g/Oas1e/Lilrb4b/Lilrb4a	6
GO:0002062	chondrocyte differentiation	21/1865	120/28943	2.57552e-05	0.000187952	0.000106118	Ccn4/Mef2c/Scube2/Ccn2/Osr2/Runx1/Six2/Acan/Comp/Adamts7/Tgfbr2/Loxl2/Ccn3/Rflna/Gdf5/Runx2/Prkca/Gdf6/Hmga2/Runx3/Grem1	21
GO:0042100	B cell proliferation	21/1865	120/28943	2.57552e-05	0.000187952	0.000106118	Mef2c/Il10/Ada/Cd180/Cdkn1a/Mzb1/Ctla4/Ptprc/Cr2/Fcgr2b/Il21/Bst1/Btk/Casp3/Il5/Tlr4/Clcf1/Lyn/Cdkn2a/Ifnb1/Tnfrsf13c	21
GO:0045446	endothelial cell differentiation	21/1865	120/28943	2.57552e-05	0.000187952	0.000106118	Met/Hey2/Pecam1/Tnf/Il1b/Col24a1/Pdpn/Tnfrsf1a/Msn/Cdh5/Robo4/Myd88/Hpse/Btg1/Icam1/Cldn5/S1pr2/Cxcr4/Ezr/Ceacam1/Apold1	21
GO:0042246	tissue regeneration	15/1865	69/28943	2.67633e-05	0.000195062	0.000110133	Myod1/Igf1/Plau/Wnt10b/Cdkn1a/Anxa1/Spaar/Ccn3/Serpine1/Sox15/Lgr6/Txk/Plg/Myoz1/Tmem182	15
GO:0044546	NLRP3 inflammasome complex assembly	8/1865	21/28943	2.78887e-05	0.000202753	0.000114476	Cd36/Mefv/Eif2ak2/Trim30a/Myd88/Nlrp3/Tlr4/Tlr6	8
GO:0071676	negative regulation of mononuclear cell migration	8/1865	21/28943	2.78887e-05	0.000202753	0.000114476	Apod/Cd200r1/Dusp1/Ccl12/Ccl2/Ccn3/Slamf8/Grem1	8
GO:0033598	mammary gland epithelial cell proliferation	10/1865	33/28943	2.82894e-05	0.000205151	0.000115829	Stat6/Epha2/Id2/Wnt5a/Tnfsf11/Tfap2c/Areg/Cdkn2a/Cebpb/Zfp703	10
GO:0060706	cell differentiation involved in embryonic placenta development	10/1865	33/28943	2.82894e-05	0.000205151	0.000115829	Ascl2/Gcm1/Eomes/Mdfi/Lif/Prdm1/Sox15/Gjb5/Snai1/Plg	10
GO:0023019	signal transduction involved in regulation of gene expression	9/1865	27/28943	3.04023e-05	0.000218828	0.000123551	Hnf4a/Traf5/Pax6/Fgf5/Neurod1/Cer1/Epcam/Msx1/T	9
GO:0036336	dendritic cell migration	9/1865	27/28943	3.04023e-05	0.000218828	0.000123551	Spi1/Slamf1/Retnlg/Alox5/Slamf9/Il12a/Ccr7/Slamf8/Nlrp12	9
GO:0045723	positive regulation of fatty acid biosynthetic process	9/1865	27/28943	3.04023e-05	0.000218828	0.000123551	Apoc2/Hnf4a/Rgn/Anxa1/Il1b/Ptgs2/Pla2g3/Pla2g4a/Apoc2l	9
GO:0060252	positive regulation of glial cell proliferation	9/1865	27/28943	3.04023e-05	0.000218828	0.000123551	Igf1/Gfap/Myc/Tnf/Il6/Vim/Il1b/Tspo/Lyn	9
GO:0072376	protein activation cascade	9/1865	27/28943	3.04023e-05	0.000218828	0.000123551	Fn1/F2/Fga/Mvp/F7/Fgg/Hpse/F13a1/Klkb1	9
GO:1904996	positive regulation of leukocyte adhesion to vascular endothelial cell	9/1865	27/28943	3.04023e-05	0.000218828	0.000123551	Itgb2/Tnf/Alox5/Il6/Selp/Sele/Icam1/Gcnt1/Ccr2	9
GO:0031650	regulation of heat generation	7/1865	16/28943	3.1092e-05	0.000222685	0.000125729	Tnfsf11/Tnf/Il1b/Ptgs2/Ccl5/Ptges/Ccr5	7
GO:0061042	vascular wound healing	7/1865	16/28943	3.1092e-05	0.000222685	0.000125729	Smoc2/Tnf/Alox5/Hpse/Serpine1/Cxcr4/Ndnf	7
GO:0070234	positive regulation of T cell apoptotic process	7/1865	16/28943	3.1092e-05	0.000222685	0.000125729	Bbc3/Wnt5a/Adam8/Pdcd1/Siglec1/Bcl2l11/Ccl5	7
GO:1904748	regulation of apoptotic process involved in development	7/1865	16/28943	3.1092e-05	0.000222685	0.000125729	Pax2/Wt1/Vdr/Tnfrsf1b/Tnfrsf1a/Cdkn2a/Foxc1	7
GO:0019369	arachidonic acid metabolic process	16/1865	78/28943	3.1368e-05	0.000223468	0.000126171	Alox12/Cyp4f18/Cyp2a5/Cyp1b1/Alox5/Cyp2b10/Ptgs2/Alox12b/Cyp2g1/Cyp2f2/Pla2g4a/Sphk1/Cyp4a12a/Cyp2b19/Cyp4a12b/Cyp2j8	16
GO:0032655	regulation of interleukin-12 production	14/1865	62/28943	3.13944e-05	0.000223468	0.000126171	Cd36/Slamf1/Il10/Irf1/Syk/Mefv/Tlr2/Ccr7/Tlr4/Thbs1/Irf8/Tlr6/Scimp/Lep	14
GO:0050982	detection of mechanical stimulus	14/1865	62/28943	3.13944e-05	0.000223468	0.000126171	Tcap/Kcnq1/Piezo1/Itga2/Igf1/Myc/Grm8/Tmc1/Strc/Pkd1l2/Tlr4/Cxcr4/Chrna10/Pjvk	14
GO:0051785	positive regulation of nuclear division	14/1865	62/28943	3.13944e-05	0.000223468	0.000126171	Cdt1/Met/Igf1/Edn1/Wnt5a/Dmrt1/Cd28/Il1b/Egf/Ereg/Cenpe/Msx1/Sphk1/Btc	14
GO:0060711	labyrinthine layer development	14/1865	62/28943	3.13944e-05	0.000223468	0.000126171	Il10/Hey2/Rspo3/Llgl2/Vash1/Gcm1/Ccn1/Adm/Bmp5/Ovol2/Gjb5/Junb/Socs3/Plg	14
GO:0046887	positive regulation of hormone secretion	26/1865	169/28943	3.18791e-05	0.000226639	0.000127962	Gcg/Pparg/Ghrhr/Trh/Cacna1d/C1qtnf1/Edn1/Tnfsf11/Dab2/Vdr/Runx1/Nmb/Pax6/Fga/Spp1/Gipr/Fgg/Lif/Pla2g3/Clcf1/Nppa/Hcar2/Bglap2/Sox4/Cntf/Kiss1	26
GO:0042692	muscle cell differentiation	52/1865	449/28943	3.19853e-05	0.000227115	0.00012823	Ccn4/Nid1/Mef2c/Tmod4/Tnfsf14/Tcap/Fhl2/Ccl8/Met/Myod1/Piezo1/Plekho1/Wt1/Hey2/Igf1/Id2/Edn1/Myc/Adamts5/Wnt10b/C3/Lox/Casp1/Tnnt2/Ereg/Cxcl9/Il4ra/Adm/Myom2/Mylk3/Comp/Cxcl10/Ccn3/Gdf15/Alpk3/Synpo2l/Cd53/Npnt/Trim72/Mamstr/Lmod3/Il36g/Msx1/Nrap/Six1/T/Scgb3a1/Myoz1/Flnc/Klhl40/Grem1/Tmem182	52
GO:0002791	regulation of peptide secretion	33/1865	240/28943	3.24657e-05	0.000229995	0.000129856	Gcg/Pparg/Ghrhr/Trh/Kcnq1/Cacna1d/Hnf4a/Fkbp1b/Tnfsf11/Tnf/Alox5/Il6/Tfap2b/Pax6/Il1b/Fga/Uts2/Gipr/Ucp2/Fgg/Lif/Ccl5/Piwil4/Ccn3/Clcf1/Ffar2/S100a8/S100a9/Hmga2/Lep/Bglap2/Sox4/Kiss1	33
GO:0010001	glial cell differentiation	35/1865	261/28943	3.24704e-05	0.000229995	0.000129856	Pparg/Stat3/Pax2/Igf1/Id2/Gfap/Gcm1/Dlx2/Vim/Pax6/F2/Il1b/Tlr2/Tnfrsf1b/Fgf5/Eomes/Emx1/Lif/Prdm8/Lgi4/Fgf2/Atf5/Tlr4/Adgrg6/Clcf1/Dlx1/Reln/Cxcr4/Neurod4/C5ar1/S100a8/S100a9/Hmga2/Sox4/Cntf	35
GO:0007229	integrin-mediated signaling pathway	19/1865	104/28943	3.3195e-05	0.00023484	0.000132592	Itgb2/Timp1/Nid1/Itga2/Ccn2/Plek/Syk/Dab2/Fermt3/Fn1/Fgr/Itgax/Itgal/Vav1/Isg15/Cd177/Txk/Itgad/Gm49368	19
GO:0003007	heart morphogenesis	37/1865	283/28943	3.43093e-05	0.000242427	0.000136875	Mef2c/Tcap/Fhl2/Aldh1a2/Dnah11/Hey2/Id2/Edn1/Wnt5a/Adamts1/Lbx1/Eya1/Tnnt2/Xirp2/Dll4/Notch2/Efna1/Ccn1/Wnt16/Bmp5/Tgfbr2/Tnni3/Twist1/Ovol2/Adgrg6/Synpo2l/Thbs1/Snai1/Msx1/Foxc1/Six1/Jun/Dsp/Myl3/T/Sox4/Tnnc1	37
GO:0007517	muscle organ development	45/1865	371/28943	3.4913e-05	0.000246392	0.000139114	Mef2c/Tcap/Met/Myod1/Wt1/Hey2/Btg2/Fos/Wnt5a/Myc/Boc/Wnt10b/Lox/Lbx1/Il6/Tnnt2/Atf3/Xirp2/Dll4/Nupr1/Stra6/Eomes/Lif/Tnni3/Twist1/Zbtb42/Hlx/Alx4/Sox15/Maff/Trim72/Lmod3/Dmrta2/Msx1/Foxc1/Six1/Dsp/H1f5/Myl3/Tcf15/Myoz1/Klhl40/Cntf/Tmem182/Tnnc1	45
GO:0055081	anion homeostasis	13/1865	55/28943	3.57549e-05	0.000252026	0.000142295	Atp6v1b1/Kcnq1/Enpp3/Sfrp4/Grm2/Abcc2/Tfap2b/Cps1/Cybrd1/Spp1/Tbxas1/Wnk4/Kcne3	13
GO:0061180	mammary gland epithelium development	16/1865	79/28943	3.70036e-05	0.000260511	0.000147086	Stat6/Stat5a/Epha2/Id2/Ccl11/Wnt5a/Tnfsf11/Vdr/Tfap2c/Areg/Atp2c2/Fgf2/Cdkn2a/Msx1/Cebpb/Zfp703	16
GO:0042113	B cell activation	51/1865	440/28943	3.70953e-05	0.000260839	0.000147271	Tbx21/Spi1/Stat6/Stat5a/Mef2c/Il10/Ada/Id2/Syk/Cd180/Samsn1/Cd86/Cdkn1a/Parp3/Mzb1/Ms4a1/Fas/Il6/Ctla4/Cd28/Ptprc/Cr2/Fcgr2b/Il21/Notch2/Bst1/Ung/Pagr1a/Btk/Il2rg/Casp3/Pou2af1/Il5/Tlr4/Foxp3/Exo1/Clcf1/Lat2/Irf8/Lyn/Cdkn2a/Ifnb1/Bcl3/Slamf8/Adgrg3/Blnk/Rag1/Tnfrsf13c/Lgals1/Il4i1/Lilrb4a	51
GO:0010758	regulation of macrophage chemotaxis	10/1865	34/28943	3.77696e-05	0.000263977	0.000149043	Slamf1/Ccl5/Ccl2/Ccr7/Thbs1/C3ar1/Trem1/C5ar1/Slamf8/Cxcl17	10
GO:0036037	CD8-positive	alpha-beta T cell activation	10/1865	34/28943	3.77696e-05	0.000263977	0.000149043	Cd244a/Irf1/Runx1/Tnfsf8/Eomes/Clec4a1/Runx3/Psmb11/Lilrb4b/Lilrb4a	10
GO:0050482	arachidonic acid secretion	10/1865	34/28943	3.77696e-05	0.000263977	0.000149043	Oc90/Bdkrb2/Syk/Anxa1/Drd4/Nmb/Pla2g2e/Pla2g3/Sstr4/Pla2g4a	10
GO:1903901	negative regulation of viral life cycle	10/1865	34/28943	3.77696e-05	0.000263977	0.000149043	Ifitm1/Ifitm3/Ptx3/Trim30a/Bst2/Ch25h/Trim30d/Ifitm6/Ifitm2/Trim10	10
GO:1903963	arachidonate transport	10/1865	34/28943	3.77696e-05	0.000263977	0.000149043	Oc90/Bdkrb2/Syk/Anxa1/Drd4/Nmb/Pla2g2e/Pla2g3/Sstr4/Pla2g4a	10
GO:0043303	mast cell degranulation	15/1865	71/28943	3.8235e-05	0.000266907	0.000150697	Hmox1/Crhr1/Syk/Fgr/Il4ra/Il13ra2/Rac2/Pla2g3/Cd84/Milr1/Lat2/Nppa/Lyn/Rab44/Mrgpra2a	15
GO:0072006	nephron development	25/1865	161/28943	3.82925e-05	0.000266986	0.000150742	Pax2/Aqp1/Cd44/Nid1/Mef2c/Wt1/Myc/Six2/Tfap2b/Eya1/Notch2/Ptpro/Angpt2/Sall1/Lif/Wnk4/Fgf2/Timeless/C3ar1/Npnt/Hs3st3a1/Foxc1/Six1/Hs3st3b1/Grem1	25
GO:0090087	regulation of peptide transport	33/1865	242/28943	3.84211e-05	0.000267561	0.000151066	Gcg/Pparg/Ghrhr/Trh/Kcnq1/Cacna1d/Hnf4a/Fkbp1b/Tnfsf11/Tnf/Alox5/Il6/Tfap2b/Pax6/Il1b/Fga/Uts2/Gipr/Ucp2/Fgg/Lif/Ccl5/Piwil4/Ccn3/Clcf1/Ffar2/S100a8/S100a9/Hmga2/Lep/Bglap2/Sox4/Kiss1	33
GO:0010720	positive regulation of cell development	46/1865	384/28943	3.91785e-05	0.000272507	0.000153859	Pparg/Mpl/Met/Myod1/Igf1/Id2/Gh/Gfap/Tnfsf11/Dct/Dab2/Myc/Runx1/Tiam2/Tnfrsf12a/Tnf/Il6/Fn1/Vim/Zeb2/Pax6/Il1b/Tlr2/Tnfrsf1b/Ocm/Grip2/Dcx/Cdh5/Trib1/Lif/Hpse/Il5/Lpar3/Fgf2/Tgm2/Clcf1/Cldn5/Tspo/Lyn/Reln/S1pr2/Lmod3/Cxcr4/Dmrta2/Pde5a/Cntf	46
GO:1901652	response to peptide	50/1865	430/28943	4.05125e-05	0.000281327	0.000158839	Pparg/Stat6/Cd36/Stat3/Stat5a/Ghrhr/Apc/Kcnq1/Mmp9/Crhr1/Irf1/Igf1/Gh/Serpina3n/Edn1/Mzb1/Anxa1/Gcgr/Fcgr2b/Vim/Card9/Il1b/Lpin3/Reg3g/Eif4ebp1/Cyp11a1/Mgarp/Icam1/Gdf15/Srd5a2/Tlr4/Timeless/Serpina12/Trim72/Trarg1/Erfe/Prkca/Tlr6/Otop1/Fpr2/Socs3/Gpr21/Umodl1/Lep/Serpina3f/Nlrp1a/Ceacam1/Bglap2/Serpina3m/Serpina3i	50
GO:0030500	regulation of bone mineralization	17/1865	88/28943	4.05438e-05	0.000281327	0.000158839	Mef2c/Srgn/Osr2/Vdr/Wnt10b/Fbn2/Alox5/Ccr1/Ddr2/Ccn1/Comp/Isg15/Twist1/Rflna/Ostn/Bglap2/Grem1	17
GO:0002363	alpha-beta T cell lineage commitment	8/1865	22/28943	4.135e-05	0.000285552	0.000161224	Tbx21/Stat6/Stat3/Ly9/Slamf6/Irf4/Il6/Foxp3	8
GO:0010885	regulation of cholesterol storage	8/1865	22/28943	4.135e-05	0.000285552	0.000161224	Pparg/Cd36/Apob/Msr1/Ces1f/Ces1g/Ces1c/Ces1a	8
GO:0035634	response to stilbenoid	8/1865	22/28943	4.135e-05	0.000285552	0.000161224	Cd36/Cyp2a5/Usp18/Ly6d/Saa3/Gsta2/Hba-a1/Ifit3	8
GO:0071404	cellular response to low-density lipoprotein particle stimulus	8/1865	22/28943	4.135e-05	0.000285552	0.000161224	Itgb2/Pparg/Cd36/Syk/Ces1f/Ces1g/Ces1c/Ces1a	8
GO:0046639	negative regulation of alpha-beta T cell differentiation	9/1865	28/28943	4.22465e-05	0.000291048	0.000164327	Tbx21/Irf1/Runx1/Anxa1/Il4ra/Hlx/Foxp3/Zc3h12a/Runx3	9
GO:0060713	labyrinthine layer morphogenesis	9/1865	28/28943	4.22465e-05	0.000291048	0.000164327	Il10/Rspo3/Llgl2/Gcm1/Ccn1/Adm/Bmp5/Gjb5/Socs3	9
GO:0016064	immunoglobulin mediated immune response	37/1865	286/28943	4.31187e-05	0.000296704	0.00016752	Tbx21/Stat6/Fcgr1/Serping1/Parp3/C3/Tnf/Mbl2/Irf7/Cd28/Ptprc/C4bp/Cr2/Fcgr2b/Card9/Ung/Pagr1a/Il4ra/Hpx/Btk/Il13ra2/Myd88/C8a/C1s1/C1rl/Foxp3/Exo1/Clcf1/Gimap5/Bcl3/C1ra/Fcgr3/Csf2rb/Csf2rb2/C4b/C1s2/C1rb	37
GO:0003015	heart process	34/1865	254/28943	4.33522e-05	0.000297956	0.000168227	Th/Kcnh6/Trpv1/Tcap/Met/Kcnq1/Ace2/Cacna1d/Ada/Trdn/Hey2/Ccn2/Fkbp1b/Edn1/Tnnt2/Adra1d/Uts2/Adm/Scn10a/Kcne3/Sgcg/Tnni3/Tnni3k/Nppa/Zc3h12a/Cxcr4/Kcne4/Prkca/Pde5a/Dsp/Myl3/Myl4/Myl1/Tnnc1	34
GO:2000107	negative regulation of leukocyte apoptotic process	16/1865	80/28943	4.35145e-05	0.000298717	0.000168657	Stat5a/Cd44/Ada/Hcls1/Cxcr2/Pdcd1/Fcgr2b/Efna1/Ccl5/Ccr7/Fcmr/Bcl3/Rag1/Hsh2d/Ccr5/Bcl2a1a	16
GO:0010596	negative regulation of endothelial cell migration	13/1865	56/28943	4.3837e-05	0.000300574	0.000169706	Pparg/Mef2c/Dcn/Vash1/Tnf/Dll4/Adamts9/Angpt2/Robo4/Card10/Gadd45a/Fgf2/Thbs1	13
GO:0030111	regulation of Wnt signaling pathway	40/1865	319/28943	4.41818e-05	0.00030258	0.000170838	Cdh1/Sost/Ccn4/Apc/Rspo3/Lgr5/Wif1/Sfrp4/Map3k1/Wnt5a/Dab2/Wnt10b/Bambi/Tnn/Zeb2/Frzb/Tlr2/Egf/Draxin/Ptpro/Dkk3/Dkkl1/Sall1/Tle3/Mdfi/Fgf2/Plekha4/Nppa/Lgr6/Dact1/Shisa3/Hmga2/Cdh3/Gsdma3/Rnf213/Peg12/Trabd2b/Grem1/Sox4/Zfp703	40
GO:0014911	positive regulation of smooth muscle cell migration	14/1865	64/28943	4.57659e-05	0.00031232	0.000176337	Ccn4/Itga2/Igf1/Plau/Myc/Adamts1/Cyp1b1/Ddr2/S100a11/Fga/P2ry2/Ccl5/Tlr4/P2ry6	14
GO:0032615	interleukin-12 production	14/1865	64/28943	4.57659e-05	0.00031232	0.000176337	Cd36/Slamf1/Il10/Irf1/Syk/Mefv/Tlr2/Ccr7/Tlr4/Thbs1/Irf8/Tlr6/Scimp/Lep	14
GO:0060393	regulation of pathway-restricted SMAD protein phosphorylation	14/1865	64/28943	4.57659e-05	0.00031232	0.000176337	Pparg/Gdf10/Dab2/Emilin1/Bmp3/Bmp5/Tgfbr2/Bmp8a/Gdf5/Gdf15/Inhbe/Gdf6/Lefty2/Grem1	14
GO:0002223	stimulatory C-type lectin receptor signaling pathway	6/1865	12/28943	4.6782e-05	0.000317011	0.000178986	Syk/Clec4n/Klrk1/Klrd1/Klri2/Klre1	6
GO:0002664	regulation of T cell tolerance induction	6/1865	12/28943	4.6782e-05	0.000317011	0.000178986	Cd86/Runx1/Tgfbr2/Foxp3/Lilrb4b/Lilrb4a	6
GO:0045625	regulation of T-helper 1 cell differentiation	6/1865	12/28943	4.6782e-05	0.000317011	0.000178986	Irf1/Anxa1/Il4ra/Ccr7/Hlx/Ccr2	6
GO:1990840	response to lectin	6/1865	12/28943	4.6782e-05	0.000317011	0.000178986	Syk/Clec4n/Klrk1/Klrd1/Klri2/Klre1	6
GO:1990858	cellular response to lectin	6/1865	12/28943	4.6782e-05	0.000317011	0.000178986	Syk/Clec4n/Klrk1/Klrd1/Klri2/Klre1	6
GO:2000551	regulation of T-helper 2 cell cytokine production	6/1865	12/28943	4.6782e-05	0.000317011	0.000178986	Tbx21/Arg1/Rsad2/Il6/Nlrp3/Ifnb1	6
GO:0002260	lymphocyte homeostasis	17/1865	89/28943	4.71396e-05	0.000319061	0.000180143	Stat5a/Cd44/Mef2c/Ada/Ripk3/Fas/Bcl2l11/Casp3/Tnfrsf23/Foxp3/Lyn/Gimap5/Il20rb/Pirb/Rag1/Tnfrsf13c/Bcl2a1a	17
GO:2000404	regulation of T cell migration	12/1865	49/28943	4.87376e-05	0.000329492	0.000186033	Aire/Tnfsf14/Wnt5a/Ripk3/Apod/Cd200r1/Adam8/Cxcl10/Ccl5/Ccr7/Ccr2/2610528A11Rik	12
GO:0060840	artery development	20/1865	116/28943	4.95063e-05	0.000332799	0.0001879	Chrd/Hey2/Apob/Edn1/Adgrf4/Lox/Tfap2b/Eya1/Dll4/Angptl3/Adamts9/Comp/Stra6/Prdm1/Prrx2/Cxcr4/Foxc1/Six1/Lep/Sox4	20
GO:1904994	regulation of leukocyte adhesion to vascular endothelial cell	10/1865	35/28943	4.98354e-05	0.000332799	0.0001879	Itgb2/Tnf/Alox5/Il6/Selp/Sele/Icam1/Gcnt1/Ccr2/Ccl28	10
GO:0006887	exocytosis	49/1865	422/28943	4.98927e-05	0.000332799	0.0001879	Itgb2/Spi1/Hmox1/Ccl8/Crhr1/Plek/Myo1g/Sdc1/Llgl2/Tnfaip2/Syk/Slc17a9/Grm8/Anxa1/Doc2g/Gcgr/Drd4/Ccr1/Prss12/Fga/Fgr/Sytl2/Il4ra/Syt8/Il13ra2/Anxa2/P2ry2/Rac2/Fgg/Pla2g3/Exph5/Ccl5/Ccl12/Cd84/Stx11/Cplx3/Tph1/Milr1/Lat2/Nppa/Lyn/Trim72/Trarg1/Ccr2/Prkca/Cd177/Tcp11/Rab44/Mrgpra2a	49
GO:0001787	natural killer cell proliferation	7/1865	17/28943	4.99123e-05	0.000332799	0.0001879	Il12rb1/Cd244a/Slamf6/Slamf1/Il12rb2/Il12a/Lep	7
GO:0002295	T-helper cell lineage commitment	7/1865	17/28943	4.99123e-05	0.000332799	0.0001879	Tbx21/Stat6/Stat3/Ly9/Slamf6/Irf4/Il6	7
GO:0032306	regulation of prostaglandin secretion	7/1865	17/28943	4.99123e-05	0.000332799	0.0001879	Edn1/Tnfsf11/Il1b/P2ry2/Pla2g3/Ptges/Pla2g4a	7
GO:0034134	toll-like receptor 2 signaling pathway	7/1865	17/28943	4.99123e-05	0.000332799	0.0001879	Cyba/Acod1/Pik3ap1/Tlr2/Lyn/Tlr1/Tlr6	7
GO:0035745	T-helper 2 cell cytokine production	7/1865	17/28943	4.99123e-05	0.000332799	0.0001879	Tbx21/Arg1/Rsad2/Il6/Nlrp3/Il25/Ifnb1	7
GO:0035881	amacrine cell differentiation	7/1865	17/28943	4.99123e-05	0.000332799	0.0001879	Dlx2/Bhlhe22/Barhl2/Neurod1/Dlx1/Tgif1/Neurod4	7
GO:0045064	T-helper 2 cell differentiation	7/1865	17/28943	4.99123e-05	0.000332799	0.0001879	Irf1/Anxa1/Il6/Il4ra/Nlrp3/Hlx/Bcl3	7
GO:0070942	neutrophil mediated cytotoxicity	7/1865	17/28943	4.99123e-05	0.000332799	0.0001879	Arg1/Dnase1l3/F2/Cxcl5/Cxcl1/Myd88/Trem1	7
GO:0070167	regulation of biomineral tissue development	19/1865	107/28943	4.9917e-05	0.000332799	0.0001879	Mef2c/Hey2/Srgn/Osr2/Vdr/Wnt10b/Fbn2/Alox5/Ccr1/Ddr2/Ccn1/Comp/Isg15/Twist1/Rflna/Ostn/Cebpb/Bglap2/Grem1	19
GO:0048663	neuron fate commitment	16/1865	81/28943	5.10146e-05	0.000339725	0.000191811	Chrd/Id2/Fezf2/Runx1/Dlx2/Lbx1/Eya1/Lhx3/Pax6/Dll4/Tfap2c/Tbr1/Dlx1/Epop/Dmrta2/Six1	16
GO:0071692	protein localization to extracellular region	48/1865	411/28943	5.12636e-05	0.000340991	0.000192525	Gcg/Pparg/Ap1m2/Trh/Kcnq1/Cacna1d/Hnf4a/Igf1/Tacr2/Plek/Fkbp1b/Rsad2/Llgl2/Rhbdf2/Fam3b/Tnf/Fbn2/Anxa1/Drd4/Alox5/Il6/Tfap2b/Il1rn/Il1b/Il12a/Tlr2/Fga/Egf/Uts2/Gipr/Comp/Ucp2/Fgg/Exph5/Neurod1/Ccl5/Piwil4/Ccn3/Cer1/Tlr4/Cplx3/Hcar2/Mmp13/Ezr/Kcnn4/Lep/Bglap2/Sox4	48
GO:0071902	positive regulation of protein serine/threonine kinase activity	29/1865	204/28943	5.1694e-05	0.000343459	0.000193919	Igf1/Edn1/Syk/Map3k1/Wnt5a/Tnfsf11/Tnf/Adam8/Drd4/Ptprc/Zeb2/Il1rn/Il1b/Egf/Ltf/Fgf2/Ccr7/Tlr4/Spdye4a/Thbs1/Dipk2a/Irgm1/Tlr6/Pde5a/Tcim/Hmga2/Psrc1/Ceacam1/Igtp	29
GO:0042391	regulation of membrane potential	53/1865	469/28943	5.22017e-05	0.000346435	0.000195599	Alox12/Scn4a/Kcnh6/Cd36/Mef2c/Trpv1/Clic1/Atp1a4/Met/Kcnq1/Piezo1/Chrne/Cacna1d/Trdn/Dcn/Fkbp1b/Edn1/Myc/Kcnk5/Drd4/Il6/Casp1/Gpr35/Cnih3/Il1rn/Grip2/Htr3a/Ltf/Ucp2/Scn10a/Kcne3/Chrnb4/Kcnk15/Nppa/Tspo/Reln/Gimap5/S1pr2/Cdkn2a/Npas4/Kcne4/Jun/Kcnn4/Dsp/Kcnh7/Hsh2d/Cldn19/Chrna10/Gjd2/Slc17a7/Abcb5/Gabrr3/Cntf	53
GO:0002762	negative regulation of myeloid leukocyte differentiation	13/1865	57/28943	5.34638e-05	0.000353999	0.00019987	Clec2g/Myc/Runx1/Trib1/Lrrc17/Lyn/Ifnb1/Tnfrsf11b/Pilrb1/Ceacam1/Mafb/Lilrb4b/Lilrb4a	13
GO:0052372	modulation by symbiont of entry into host	13/1865	57/28943	5.34638e-05	0.000353999	0.00019987	Tmprss2/Ifitm1/Ifitm3/Ptx3/Trim30a/Ch25h/Trim30b/Trim30d/Ifitm6/Ifitm2/Trim38/Lgals1/Trim10	13
GO:0002448	mast cell mediated immunity	15/1865	73/28943	5.38226e-05	0.000355967	0.000200981	Hmox1/Crhr1/Syk/Fgr/Il4ra/Il13ra2/Rac2/Pla2g3/Cd84/Milr1/Lat2/Nppa/Lyn/Rab44/Mrgpra2a	15
GO:0010959	regulation of metal ion transport	52/1865	458/28943	5.40926e-05	0.000357345	0.000201758	Gcg/Cyba/Kcnq1/Fxyd5/Cacna1d/Stac2/Kcnab3/Vip/Trdn/Igf1/Fkbp1b/Ppp3cc/Vdr/Rgn/Tmc1/Drd4/Ccr1/Gpr35/Lcn2/F2/Bpifa1/Egf/Cxcl1/Cxcl9/Prss8/Chp2/Ptgs2/Atp2c2/Cxcl10/Ccl5/Wnk4/Kcne3/Ccl12/Ccl2/Slc9a3/Lpar3/Icam1/Serpine1/Cd84/Nppa/Tspo/Lyn/Gimap5/Cxcr4/Kcne4/P2ry6/Cxcr3/Lgals3/Hspa2/Tex101/Lrrc55/Cacng6	52
GO:0048144	fibroblast proliferation	23/1865	145/28943	5.48092e-05	0.000361666	0.000204198	Pparg/Aqp1/Mmp9/Igf1/Wnt5a/Myc/Cdkn1a/Fn1/Ddr2/Egf/Uts2/Ereg/Nupr1/Vegfd/Ifi30/Anxa2/Lif/Serpine1/Tgif1/Jun/Hmga2/Sphk1/Btc	23
GO:2001237	negative regulation of extrinsic apoptotic signaling pathway	18/1865	99/28943	5.65622e-05	0.000372808	0.000210489	Hmox1/Eya4/Il19/Eya2/Igf1/Dab2/Tnf/Eya1/Il1b/Fga/Hgf/Fgg/Icam1/Serpine1/Tnfrsf23/Fcmr/Lgals3/Itprip	18
GO:0045833	negative regulation of lipid metabolic process	19/1865	108/28943	5.69589e-05	0.000374996	0.000211724	Apoc2/Apod/Tnf/Ccdc3/Fmo4/Il1b/Gfi1/Dkk3/Dkkl1/Bmp5/Apobec1/Serpina12/Snai1/Gimap5/Hcar2/Hcar1/Sphk1/Ceacam1/Apoc2l	19
GO:0030879	mammary gland development	25/1865	165/28943	5.79921e-05	0.000381364	0.00021532	Stat6/Stat5a/Ghrhr/Epha2/Igf1/Id2/Ccl11/Prl/Slc6a3/Wnt5a/Tnfsf11/Vdr/Bcl2l11/Egf/Tfap2c/Areg/Tgfbr2/Atp2c2/Fgf2/Tph1/Cdkn2a/Msx1/Cebpb/Gsdma3/Zfp703	25
GO:0008217	regulation of blood pressure	31/1865	226/28943	5.80694e-05	0.000381439	0.000215362	Pparg/Cd36/Ier3/Hmox1/Trpv1/Cyba/Kcnq1/Ace2/Id2/Bdkrb2/Edn1/Lvrn/Adra1d/Npr1/Uts2/Emilin1/Npy/Grip2/Ptpro/Adm/Nox1/Adrb3/Hsd11b2/Ptgs2/Tnni3/Serpinf2/C3ar1/Nppa/Lep/Ren1/Ace3	31
GO:0030183	B cell differentiation	26/1865	175/28943	5.84769e-05	0.00038368	0.000216627	Spi1/Stat5a/Il10/Ada/Id2/Syk/Ms4a1/Fas/Il6/Ptprc/Cr2/Il21/Notch2/Btk/Il2rg/Pou2af1/Clcf1/Irf8/Ifnb1/Bcl3/Slamf8/Adgrg3/Rag1/Lgals1/Il4i1/Lilrb4a	26
GO:0090257	regulation of muscle system process	34/1865	258/28943	5.95749e-05	0.000390357	0.000220398	Pparg/Scn4a/Ccn4/Mef2c/Prkag3/Kcnq1/Ace2/Itga2/Ada/Ccn2/Igf1/Tacr2/Fkbp1b/Edn1/Srl/Tnnt2/Tnfrsf1b/Tnfrsf1a/Mlip/Ptgs2/Scn10a/Chrnb4/Tnni3/Npnt/Nppa/Zc3h12a/Prkca/Pde5a/Dsp/Kbtbd13/Lmcd1/Myl3/Sphk1/Tnnc1	34
GO:0002711	positive regulation of T cell mediated immunity	16/1865	82/28943	5.96295e-05	0.000390357	0.000220398	Tbx21/Slamf1/H2-M2/Rsad2/Il6/Il18r1/Il1r1/Ptprc/Il1b/Il12a/Nlrp3/H2-Q4/Azgp1/Foxp3/Pvr/H2-Q10	16
GO:0010818	T cell chemotaxis	8/1865	23/28943	5.98256e-05	0.000391199	0.000220873	Tnfsf14/Cxcl16/Wnt5a/Cxcl10/Ccl5/Ccr7/Ccr2/Cxcr3	8
GO:0010862	positive regulation of pathway-restricted SMAD protein phosphorylation	12/1865	50/28943	6.03933e-05	0.000394465	0.000222717	Pparg/Gdf10/Dab2/Bmp3/Bmp5/Tgfbr2/Bmp8a/Gdf5/Gdf15/Inhbe/Gdf6/Lefty2	12
GO:1904062	regulation of cation transmembrane transport	48/1865	414/28943	6.14433e-05	0.000400871	0.000226334	Mef2c/Cyba/Kcnq1/Fxyd5/Ace2/Cacna1d/Stac2/Mmp9/Kcnab3/Trdn/Arg1/Slc36a2/Fkbp1b/Edn1/Ppp3cc/Arc/Rgn/Tmc1/Drd4/Alox5/Gpr35/Cnih3/Lcn2/F2/Bpifa1/Cxcl9/Prss8/Chp2/Atp4b/Cxcl10/Wnk4/Kcne3/Ccl2/Twist1/Cacng5/Nppa/Lyn/Reln/Gimap5/Kcne4/P2ry6/Ccr2/Cxcr3/Hspa2/Tex101/Lrrc55/Cacng6/Shisa8	48
GO:0002262	myeloid cell homeostasis	29/1865	206/28943	6.18477e-05	0.000403055	0.000227567	Spi1/Stat3/Stat5a/Cd44/Hmox1/Mpl/Slc4a1/Kcnq1/Id2/Hcls1/Adgrf4/Anxa1/Alas2/Il6/Cxcr2/Fcgr2b/Bcl2l11/Casp3/Ccl2/Isg15/Foxp3/Lyn/Zfp36/Ccr2/Hba-a2/Hba-a1/Trim10/Mafb/Lilrb4a	29
GO:0048608	reproductive structure development	40/1865	324/28943	6.25982e-05	0.000407487	0.000230069	Cdh1/Stat5a/Cd44/Msh4/Apc/Tex15/Wt1/Bik/Igf1/Fst/Wnt5a/Adamts1/Runx1/Dhh/C3/Anxa1/Dmrt1/Kif18a/Bcl2l11/Ptx3/Tnc/Ereg/Nupr1/Tsx/Bmp5/Stra6/Brip1/Icam1/Serpine1/Srd5a2/Plaur/Foxc1/Umodl1/Pla2g4a/Cebpb/Hmga2/Lep/Serpinb5/Ren1/Insl3	40
GO:0001885	endothelial cell development	15/1865	74/28943	6.35235e-05	0.000412351	0.000232815	Met/Pecam1/Tnf/Il1b/Col24a1/Tnfrsf1a/Msn/Cdh5/Robo4/Myd88/Hpse/Icam1/Cldn5/S1pr2/Ezr	15
GO:0098586	cellular response to virus	15/1865	74/28943	6.35235e-05	0.000412351	0.000232815	Il6/Ifih1/Il21/Il12a/Pou2af1/Oas3/Nlrp3/Rnf125/Ddx60/Oasl1/Zc3h12a/Irgm1/Ifnb1/Mmp12/Igtp	15
GO:0051897	positive regulation of protein kinase B signaling	20/1865	118/28943	6.35592e-05	0.000412351	0.000232815	Met/C1qtnf1/Igf1/Tnfsf11/Hcls1/Tnf/Adam8/Il6/Cd28/Egf/F7/F10/Hpse/Fam110c/Fgf2/Csf3/Gdf15/Thbs1/Osm/Lep	20
GO:0045787	positive regulation of cell cycle	43/1865	358/28943	6.47132e-05	0.000419367	0.000236777	Spag5/Stat5a/Cdt1/Met/Il10/Ccn2/Igf1/Id2/Slc6a4/Edn1/Wnt5a/Tgm1/Myc/Adamts1/Wnt10b/Smoc2/Ndc80/Anxa1/Dmrt1/Fosl1/Cd28/Ddr2/Bcl2l11/Il1b/Fam83d/Egf/Ereg/Pagr1a/Nupr1/Eif4ebp1/Cyp1a1/Dtl/Spdye4a/Sox15/Cenpe/Msx1/Prkca/Hspa2/Sphk1/Psrc1/Btc/Mrgpra2a/Ankrd31	43
GO:0110149	regulation of biomineralization	19/1865	109/28943	6.48682e-05	0.000419902	0.000237079	Mef2c/Hey2/Srgn/Osr2/Vdr/Wnt10b/Fbn2/Alox5/Ccr1/Ddr2/Ccn1/Comp/Isg15/Twist1/Rflna/Ostn/Cebpb/Bglap2/Grem1	19
GO:0045066	regulatory T cell differentiation	11/1865	43/28943	6.50053e-05	0.000420046	0.00023716	Cd44/Irf1/Ctla4/Cd28/Il2rg/Foxp3/Gimap5/Ctla2a/Il4i1/Lilrb4b/Lilrb4a	11
GO:0001779	natural killer cell differentiation	10/1865	36/28943	6.50356e-05	0.000420046	0.00023716	Stat5a/Slamf6/Slamf1/Irf1/Id2/Ptprc/Il21/Pglyrp1/Prdm1/Nfil3	10
GO:0001889	liver development	22/1865	137/28943	6.52518e-05	0.000420972	0.000237683	Vwf/Hmox1/Met/Ada/Hnf4a/Plau/Runx1/Anxa1/Il6/Frzb/Notch2/Hgf/Hp/Hlx/Foxa3/Cdkn2a/Jun/Ugt1a6a/Cebpb/Ceacam1/Ugt1a8/Ugt1a10	22
GO:0098742	cell-cell adhesion via plasma-membrane adhesion molecules	30/1865	217/28943	6.55208e-05	0.000422237	0.000238397	Cdh1/Ceacam9/Cdh23/Il10/Pecam1/Cdhr1/Cd6/Selp/Sell/Sele/Il1rn/Itgal/Cdh5/Tgfbr2/Colec10/Pvr/Milr1/Dsc1/Epcam/Cdh19/Jaml/Pcdh20/Igfn1/Cd177/Epha3/Fat2/Mpz/Cdh3/Lgals1/Ceacam1	30
GO:0006874	cellular calcium ion homeostasis	37/1865	292/28943	6.71763e-05	0.000432424	0.000244149	Bbc3/Calb2/Cyba/Ccl8/Cdh23/Trdn/Fkbp1b/Scgn/Edn1/Wnt5a/Vdr/Rgn/Ccr1/Ptprc/F2/Spp1/Cxcl9/Cdh5/P2ry2/Atp2c2/Cxcl10/Ccl5/Ccl12/Ccl2/Tnni3/Fgf2/Tgm2/Lyn/Pkhd1/P2ry6/Ccr2/Cxcr3/Prkca/Xcr1/Tex101/Ccr5/Trpc2	37
GO:0043123	positive regulation of I-kappaB kinase/NF-kappaB signaling	21/1865	128/28943	6.89003e-05	0.000443029	0.000250136	Cd36/Tnfsf11/Clec4n/Tnf/Casp1/Casp8/Traf5/Card9/Il1b/Clec4d/Ltbr/Trim30a/Ltf/Myd88/Eda2r/Tmem106a/Tlr4/Tlr6/Trim30b/Trim30d/Trim38	21
GO:0043409	negative regulation of MAPK cascade	27/1865	187/28943	7.04185e-05	0.000452288	0.000255364	Pparg/Apc/Ace2/Igf1/Sfrp4/Dok2/Dab2/Dusp1/Ptprc/Atf3/Il1b/Efna1/Emilin1/Dusp9/Lif/Dusp5/Tlr4/Nppa/Lyn/Dact1/Klhl31/Prkca/Ezr/Chrna10/Nlrp12/Lilrb4b/Lilrb4a	27
GO:0048738	cardiac muscle tissue development	35/1865	271/28943	7.08545e-05	0.000454584	0.00025666	Ccn4/Mef2c/Apc/Tcap/Fhl2/Met/Myod1/Aldh1a2/Wt1/Hey2/Igf1/Meis1/Id2/Edn1/Wnt5a/Casp8/Tnnt2/Xirp2/Dll4/Adamts9/Mylk3/Bmp5/Tgfbr2/Sgcg/Tnni3/Fgf2/Alpk3/Dipk2a/Nrap/Foxc1/Dsp/Myl3/T/Grem1/Tnnc1	35
GO:0045638	negative regulation of myeloid cell differentiation	17/1865	92/28943	7.29632e-05	0.000467123	0.00026374	Clec2g/Stat5a/Meis1/Myc/Runx1/Trib1/Lrrc17/Lyn/Zfp36/Ifnb1/Gpr171/Tnfrsf11b/Pilrb1/Ceacam1/Mafb/Lilrb4b/Lilrb4a	17
GO:0008277	regulation of G protein-coupled receptor signaling pathway	22/1865	138/28943	7.29703e-05	0.000467123	0.00026374	Met/Ly6g6e/Ada/Plek/Edn1/C3/Rgs18/Rgs1/Gpsm1/F2/Gipr/Adm/Grk1/Ptgdr2/Ccl5/Sstr4/Mrap/Aipl1/Klk6/Rgs13/Fpr2/Pde5a	22
GO:0002768	immune response-regulating cell surface receptor signaling pathway	43/1865	360/28943	7.36025e-05	0.00047065	0.000265731	Lcp2/Mef2c/Ada/Itk/Myo1g/Btnl10/Syk/Masp1/Clec4n/Btnl2/Ms4a1/Mbl2/Ctla4/Cd28/Ptprc/Tlr2/Clec4e/Clec4d/Klrk1/Klrd1/Btk/Plscr2/Gpr33/Nfkbiz/Ccr7/Foxp3/C3ar1/Lat2/Lyn/Zc3h12a/Klri2/C5ar1/Klre1/Lgals3/Ffar2/Fpr2/Ezr/Kcnn4/Txk/Blnk/Bcl2a1d/Lilrb4b/Lilrb4a	43
GO:0010595	positive regulation of endothelial cell migration	19/1865	110/28943	7.37355e-05	0.000470979	0.000265917	Alox12/Stat5a/Hmox1/Fut1/Met/Igf1/Flt4/Wnt5a/Smoc2/Anxa1/Lcn2/Egf/Fgf16/Ptgs2/Fgf2/Thbs1/Zc3h12a/Rhoj/Prkca	19
GO:0098739	import across plasma membrane	28/1865	198/28943	7.57627e-05	0.000483394	0.000272927	Slc1a5/Cd36/Trpv1/Atp1a4/Kcnq1/Slc47a1/Ace2/Cacna1d/Arg1/Slc36a2/Gfap/Ppp3cc/Kcnk5/Slc15a3/Slc6a20b/Slc9a4/Lcn2/Kcnj3/Slc9a9/Atp4b/Folr2/Wnk4/Slc9a3/Thbs1/Slc22a2/Kcnj6/Lrrc8e/Kcnj15	28
GO:0008228	opsonization	7/1865	18/28943	7.71298e-05	0.000490495	0.000276936	Masp1/C3/Mbl2/C4bp/Ptx3/Colec10/C4b	7
GO:0010755	regulation of plasminogen activation	7/1865	18/28943	7.71298e-05	0.000490495	0.000276936	Plau/Meltf/Plat/Serpine1/Serpinf2/Thbs1/Plaur	7
GO:0042953	lipoprotein transport	7/1865	18/28943	7.71298e-05	0.000490495	0.000276936	Pparg/Cd36/Apob/Msr1/Cubn/Apobec1/Apoc2l	7
GO:0050708	regulation of protein secretion	38/1865	305/28943	7.76113e-05	0.000491091	0.000277272	Gcg/Pparg/Trh/Kcnq1/Cacna1d/Hnf4a/Igf1/Fkbp1b/Rsad2/Llgl2/Rhbdf2/Tnf/Anxa1/Drd4/Alox5/Il6/Tfap2b/Il1b/Il12a/Tlr2/Fga/Egf/Uts2/Gipr/Ucp2/Fgg/Exph5/Ccl5/Piwil4/Ccn3/Tlr4/Hcar2/Mmp13/Ezr/Kcnn4/Lep/Bglap2/Sox4	38
GO:0001516	prostaglandin biosynthetic process	9/1865	30/28943	7.78176e-05	0.000491091	0.000277272	Edn1/Anxa1/Il1b/Tbxas1/Ptgs2/Pla2g3/Ptges/Pla2g4a/Sphk1	9
GO:0046457	prostanoid biosynthetic process	9/1865	30/28943	7.78176e-05	0.000491091	0.000277272	Edn1/Anxa1/Il1b/Tbxas1/Ptgs2/Pla2g3/Ptges/Pla2g4a/Sphk1	9
GO:0046641	positive regulation of alpha-beta T cell proliferation	9/1865	30/28943	7.78176e-05	0.000491091	0.000277272	Il12rb1/Cd244a/Il12rb2/Syk/Cd28/Ptprc/Il12a/Tgfbr2/Ccr2	9
GO:0060343	trabecula formation	9/1865	30/28943	7.78176e-05	0.000491091	0.000277272	Fhl2/Hey2/Vdr/Adamts1/Wnt10b/Fbn2/Ovol2/Adgrg6/Grem1	9
GO:0090330	regulation of platelet aggregation	9/1865	30/28943	7.78176e-05	0.000491091	0.000277272	Alox12/C1qtnf1/Syk/Il6/Pdpn/Fgg/Lyn/Prkca/Ceacam1	9
GO:1905562	regulation of vascular endothelial cell proliferation	9/1865	30/28943	7.78176e-05	0.000491091	0.000277272	Pparg/Dbh/Stat3/Mef2c/Aldh1a2/Igf1/Ccl12/Ccl2/Fgf2	9
GO:0001658	branching involved in ureteric bud morphogenesis	14/1865	67/28943	7.80377e-05	0.000491944	0.000277754	Pax2/Cd44/Wt1/Myc/Six2/Eya1/Sall1/Fgf2/Timeless/Npnt/Hs3st3a1/Six1/Hs3st3b1/Grem1	14
GO:0002757	immune response-activating signal transduction	42/1865	350/28943	7.98768e-05	0.000502989	0.00028399	Lcp2/Mef2c/Ada/Itk/Myo1g/Btnl10/Syk/Masp1/Clec4n/Btnl2/Ms4a1/Mbl2/Ctla4/Cd28/Ptprc/Tlr2/Klrk1/Klrd1/Btk/Plscr2/Gpr33/Nfkbiz/Ccr7/Tlr4/Foxp3/C3ar1/Lat2/Lyn/Zc3h12a/Klri2/C5ar1/Klre1/Lgals3/Ffar2/Fpr2/Ezr/Kcnn4/Txk/Blnk/Bcl2a1d/Lilrb4b/Lilrb4a	42
GO:0030641	regulation of cellular pH	16/1865	84/28943	8.07708e-05	0.000508066	0.000286857	Atp6v1b1/Slc4a1/Atp1a4/Tasl/Slc9a4/Slc11a1/Atp6v0d2/Slc9a9/Nox1/Rab20/Car7/Cln6/Slc9a3/Gm6377/Slamf8/Atp6ap1l	16
GO:0051702	biological process involved in interaction with symbiont	20/1865	120/28943	8.10484e-05	0.000509259	0.00028753	Ccl8/Arg1/Mbl2/Fn1/Card9/F2/Ptx3/Cxcl5/Cxcl1/Reg3g/Pou2f3/Ltf/Myd88/Ccl5/Ccl12/Camp/Trem1/Zc3h12a/Jun/Hmga2	20
GO:0034754	cellular hormone metabolic process	22/1865	139/28943	8.14917e-05	0.000511489	0.000288789	Cyp17a1/Aldh1a2/Aldh1a3/Akr1c18/Dab2/Cyp1b1/Plb1/Spp1/Sult1a1/Dkk3/Adm/Bmp5/Cyp1a2/Cyp1a1/Cyp11a1/Srd5a2/Rdh9/Rdh16/Il4i1/Adh1/Rdh16f2/Hsd3b9	22
GO:0050918	positive chemotaxis	11/1865	44/28943	8.16584e-05	0.00051198	0.000289066	Met/Itga2/Wnt5a/Artn/Vegfd/F7/Angpt2/Ccr4/Lgals3/Prkca/Fpr2	11
GO:0061458	reproductive system development	40/1865	328/28943	8.20847e-05	0.000512173	0.000289175	Cdh1/Stat5a/Cd44/Msh4/Apc/Tex15/Wt1/Bik/Igf1/Fst/Wnt5a/Adamts1/Runx1/Dhh/C3/Anxa1/Dmrt1/Kif18a/Bcl2l11/Ptx3/Tnc/Ereg/Nupr1/Tsx/Bmp5/Stra6/Brip1/Icam1/Serpine1/Srd5a2/Plaur/Foxc1/Umodl1/Pla2g4a/Cebpb/Hmga2/Lep/Serpinb5/Ren1/Insl3	40
GO:0030854	positive regulation of granulocyte differentiation	6/1865	13/28943	8.21317e-05	0.000512173	0.000289175	Hcls1/Runx1/Trib1/Il5/Evi2/Evi2b	6
GO:0031652	positive regulation of heat generation	6/1865	13/28943	8.21317e-05	0.000512173	0.000289175	Tnfsf11/Tnf/Il1b/Ptgs2/Ccl5/Ccr5	6
GO:0045628	regulation of T-helper 2 cell differentiation	6/1865	13/28943	8.21317e-05	0.000512173	0.000289175	Irf1/Anxa1/Il6/Il4ra/Nlrp3/Hlx	6
GO:0072540	T-helper 17 cell lineage commitment	6/1865	13/28943	8.21317e-05	0.000512173	0.000289175	Tbx21/Stat3/Ly9/Slamf6/Irf4/Il6	6
GO:0034308	primary alcohol metabolic process	17/1865	93/28943	8.39866e-05	0.000522709	0.000295124	Akr1c18/Dab2/Gpd1/Cyp1b1/Hao1/Plb1/Dkk3/Hsd11b2/Slc37a2/Bmp5/Cyp1a2/Cyp1a1/Cyp11a1/Rdh9/Rdh16/Adh1/Rdh16f2	17
GO:0045577	regulation of B cell differentiation	10/1865	37/28943	8.4002e-05	0.000522709	0.000295124	Stat5a/Il10/Id2/Syk/Fas/Il21/Il2rg/Slamf8/Il4i1/Lilrb4a	10
GO:0106106	cold-induced thermogenesis	23/1865	149/28943	8.4278e-05	0.000523863	0.000295776	Pparg/Dbh/Stat6/Cd36/Apc/Irf4/Gadd45g/Syk/Adamts5/Wnt10b/Il18r1/Lcn2/Plac8/Il4ra/Fgf21/Adrb3/Tle3/Ucp2/Tlr4/Cxcr4/Ccr2/Cebpb/Lep	23
GO:0010878	cholesterol storage	8/1865	24/28943	8.46789e-05	0.000524664	0.000296228	Pparg/Cd36/Apob/Msr1/Ces1f/Ces1g/Ces1c/Ces1a	8
GO:0043369	CD4-positive or CD8-positive	alpha-beta T cell lineage commitment	8/1865	24/28943	8.46789e-05	0.000524664	0.000296228	Tbx21/Stat6/Stat3/Ly9/Slamf6/Irf4/Il6/Foxp3	8
GO:1900016	negative regulation of cytokine production involved in inflammatory response	8/1865	24/28943	8.46789e-05	0.000524664	0.000296228	Mefv/Apod/Il1r2/F2/Zc3h12a/Macir/Lilrb4b/Lilrb4a	8
GO:0060395	SMAD protein signal transduction	18/1865	102/28943	8.47912e-05	0.000524799	0.000296304	Pparg/Hnf4a/Fos/Gdf10/Dab2/Vim/Bmp3/Bmp5/Bmp8a/Ovol2/Ccn3/Gdf5/Gdf15/Inhbe/Gdf6/Jun/T/Lefty2	18
GO:0009991	response to extracellular stimulus	48/1865	420/28943	8.75316e-05	0.000541181	0.000305553	Gcg/Pparg/Angptl4/Trpv1/Prkag3/Myod1/Ada/Mmp9/Cd68/Gh/Asgr1/Fos/Prl/Vdr/Cdkn1a/Eif2ak2/Fas/Fosl1/Gcgr/Lct/Ptprc/Atf3/Cubn/Aqp3/Plin2/Spp1/Npy/F7/Adrb3/Eif4ebp1/Wnk4/Ifi206/Gdf15/Cyp24a1/Runx2/Bmf/Foxa3/Zc3h12a/Zfp36/Ucn2/Jun/Lep/Ifi204/Ifi207/Bglap2/Nupr1l/Lilrb4a/Ndor1	48
GO:0061008	hepaticobiliary system development	22/1865	140/28943	9.08874e-05	0.000561329	0.000316929	Vwf/Hmox1/Met/Ada/Hnf4a/Plau/Runx1/Anxa1/Il6/Frzb/Notch2/Hgf/Hp/Hlx/Foxa3/Cdkn2a/Jun/Ugt1a6a/Cebpb/Ceacam1/Ugt1a8/Ugt1a10	22
GO:0090100	positive regulation of transmembrane receptor protein serine/threonine kinase signaling pathway	20/1865	121/28943	9.12967e-05	0.000563256	0.000318017	Pparg/Gdf10/Dab2/Zeb2/Notch2/Ccn1/Bmp3/Cdh5/Bmp5/Tgfbr2/Bmp8a/Lrg1/Gdf5/Gdf15/Thbs1/Npnt/Inhbe/Msx1/Gdf6/Lefty2	20
GO:0046427	positive regulation of receptor signaling pathway via JAK-STAT	14/1865	68/28943	9.24984e-05	0.000569456	0.000321517	Il12rb1/Il10/Hnf4a/Il12rb2/Gh/Prl/Cyp1b1/Il6/Il12a/Cxcl5/Stra6/Il5/Lep/Cntf	14
GO:0060389	pathway-restricted SMAD protein phosphorylation	14/1865	68/28943	9.24984e-05	0.000569456	0.000321517	Pparg/Gdf10/Dab2/Emilin1/Bmp3/Bmp5/Tgfbr2/Bmp8a/Gdf5/Gdf15/Inhbe/Gdf6/Lefty2/Grem1	14
GO:0050680	negative regulation of epithelial cell proliferation	27/1865	190/28943	9.27636e-05	0.000570481	0.000322096	Cdh1/Pparg/Mef2c/Apc/Ptprk/Vash1/Prl/Wnt5a/Dab2/Vdr/Slurp1/Wnt10b/Rgn/Tnf/Alox5/Pax6/Dll4/Il12a/Nupr1/Ccl12/Ccl2/Gdf5/Thbs1/Cdkn2a/Cxcr3/Runx3/Ceacam1	27
GO:0071248	cellular response to metal ion	25/1865	170/28943	9.51323e-05	0.000584427	0.000329971	Cdh1/Pparg/Aqp1/Hmox1/Cyp2a5/Mef2c/Mmp9/Id2/Fos/Cpne6/Fas/Nptx1/Fn1/Chp2/Syt8/Mt2/Mt1/Cyp1a2/Cpne4/Cer1/Neurod2/Cpne8/Jun/Junb/Alox5ap	25
GO:0045444	fat cell differentiation	34/1865	265/28943	0.000101637	0.000623568	0.00035207	Pparg/Ccn4/Steap4/Igf1/Wif1/Id2/Gdf10/Wnt5a/Wnt10b/Psmb8/Alox5/Tfap2b/Ccdc3/Frzb/Plac8/Dkkl1/Adrb3/Ptgs2/Lrg1/Atf5/Mrap/Tph1/Zc3h12a/Dact1/Zfp36/Gdf6/Ffar2/Six1/Wfdc21/Cebpb/Hmga2/Lep/Rnasel/Cebpd	34
GO:0030851	granulocyte differentiation	11/1865	45/28943	0.000101827	0.000623568	0.00035207	Spi1/Hcls1/Runx1/Trib1/Il5/Csf3/Il25/Cebpe/Evi2/Ceacam1/Evi2b	11
GO:0042554	superoxide anion generation	11/1865	45/28943	0.000101827	0.000623568	0.00035207	Itgb2/Cyba/Cybb/Edn1/Syk/Cxcl1/Nox1/Cd177/Fpr2/Duox2/Ncf4	11
GO:1903317	regulation of protein maturation	15/1865	77/28943	0.000102389	0.000626351	0.000353641	Cdh1/Acp4/Plau/Meltf/Il1r2/Plat/Hpse/Serpine1/Serpinf2/Thbs1/Fcmr/Ctla2a/Plaur/Cst7/Sox4	15
GO:0006022	aminoglycan metabolic process	20/1865	122/28943	0.000102676	0.000627439	0.000354255	Cd44/Dcn/Itih4/Il1b/Egf/Pglyrp1/Lyve1/B3gnt3/Cln6/Hpse/Fgf2/Itih2/Chil3/Hs3st2/Hs3st3a1/Ndnf/Foxc1/Hs3st1/Chil4/Hs3st3b1	20
GO:0032967	positive regulation of collagen biosynthetic process	9/1865	31/28943	0.000103408	0.000628594	0.000354907	Itga2/Ccn2/Ddr2/Vim/F2/Uts2/Ccl2/Serpine1/Serpinf2	9
GO:0046597	negative regulation of viral entry into host cell	9/1865	31/28943	0.000103408	0.000628594	0.000354907	Ifitm1/Ifitm3/Ptx3/Trim30a/Ch25h/Trim30d/Ifitm6/Ifitm2/Trim10	9
GO:0060561	apoptotic process involved in morphogenesis	9/1865	31/28943	0.000103408	0.000628594	0.000354907	Spi1/Pax2/Vdr/Bcl2l11/Ccn1/Tnfrsf1b/Tnfrsf1a/Cdkn2a/Foxc1	9
GO:0101023	vascular endothelial cell proliferation	9/1865	31/28943	0.000103408	0.000628594	0.000354907	Pparg/Dbh/Stat3/Mef2c/Aldh1a2/Igf1/Ccl12/Ccl2/Fgf2	9
GO:1905523	positive regulation of macrophage migration	9/1865	31/28943	0.000103408	0.000628594	0.000354907	Slamf1/Ccl5/Ccl2/Ccr7/Thbs1/C3ar1/Trem1/C5ar1/Cxcl17	9
GO:0055067	monovalent inorganic cation homeostasis	25/1865	171/28943	0.000104712	0.000635856	0.000359008	Atp6v1b1/Slc4a1/Atp1a4/Kcnq1/Edn1/Tasl/Tfap2b/Slc9a4/Slc11a1/Atp6v0d2/Uts2/Spp1/Rhcg/Chp2/Slc9a9/Nox1/Atp4b/Rab20/Car7/Cln6/Slc9a3/Slc26a9/Gm6377/Slamf8/Atp6ap1l	25
GO:0045664	regulation of neuron differentiation	32/1865	244/28943	0.000106015	0.000643089	0.000363091	Mef2c/Hey2/Meis1/Id2/Slc6a4/Fezf2/Dlx2/Lbx1/Il6/Eya1/Pax6/Il1b/Hes3/Grip2/Sall1/Neurod1/Ccl5/Fgf2/Neurod2/Gdf5/Disp3/Dlx1/Reln/Neurog3/Tgif1/Gdf6/Six1/Tcf4/Ccr5/Cntf/Hspa1b/Hspa1a	32
GO:0001823	mesonephros development	19/1865	113/28943	0.000107107	0.000648358	0.000366066	Pax2/Cd44/Wt1/Osr2/Myc/Six2/Eya1/Sall1/Fgf2/Cer1/Timeless/Npnt/Epcam/Hs3st3a1/Foxc1/Six1/Hs3st3b1/Ren1/Grem1	19
GO:0030004	cellular monovalent inorganic cation homeostasis	19/1865	113/28943	0.000107107	0.000648358	0.000366066	Atp6v1b1/Slc4a1/Atp1a4/Tasl/Tfap2b/Slc9a4/Slc11a1/Atp6v0d2/Spp1/Slc9a9/Nox1/Atp4b/Rab20/Car7/Cln6/Slc9a3/Gm6377/Slamf8/Atp6ap1l	19
GO:0014015	positive regulation of gliogenesis	16/1865	86/28943	0.000108213	0.000654368	0.000369459	Pparg/Igf1/Id2/Gfap/Myc/Tnf/Il6/Vim/Il1b/Tlr2/Tnfrsf1b/Lif/Clcf1/Tspo/Lyn/Cxcr4	16
GO:0060048	cardiac muscle contraction	21/1865	132/28943	0.000108594	0.000655987	0.000370373	Tcap/Met/Kcnq1/Ace2/Cacna1d/Ccn2/Fkbp1b/Tnnt2/Scn10a/Kcne3/Tnni3/Nppa/Zc3h12a/Cxcr4/Kcne4/Pde5a/Dsp/Myl3/Myl4/Myl1/Tnnc1	21
GO:0046718	viral entry into host cell	18/1865	104/28943	0.000109915	0.000663274	0.000374488	Tmprss2/Ace2/Ifitm1/Ifitm3/Siglec1/Ptx3/Trim30a/4930486L24Rik/Ch25h/Trim30b/Trim30d/Ifitm6/Ifitm2/Tmprss11d/Trim38/Lgals1/Trim10/Clec4g	18
GO:0001676	long-chain fatty acid metabolic process	20/1865	123/28943	0.000115291	0.0006895	0.000389295	Alox12/Cd36/Cyp4f18/Cyp2a5/Cyp1b1/Slc27a6/Alox5/Cyp2b10/Cyp1a1/Ptgs2/Alox12b/Acot5/Cyp2g1/Cyp2f2/Pla2g4a/Sphk1/Cyp4a12a/Cyp2b19/Cyp4a12b/Cyp2j8	20
GO:0002921	negative regulation of humoral immune response	7/1865	19/28943	0.000115334	0.0006895	0.000389295	Masp1/Serping1/C4bp/Cr2/Fcgr2b/A2m/Vsig4	7
GO:0016114	terpenoid biosynthetic process	7/1865	19/28943	0.000115334	0.0006895	0.000389295	Aldh1a2/Aldh1a3/Hmgcs2/Cyp1a1/Rdh9/Rdh16/Rdh16f2	7
GO:0042492	gamma-delta T cell differentiation	7/1865	19/28943	0.000115334	0.0006895	0.000389295	Stat5a/Syk/Ptprc/Ccr9/Gimap5/Scart2/Sox4	7
GO:0044872	lipoprotein localization	7/1865	19/28943	0.000115334	0.0006895	0.000389295	Pparg/Cd36/Apob/Msr1/Cubn/Apobec1/Apoc2l	7
GO:0060231	mesenchymal to epithelial transition	7/1865	19/28943	0.000115334	0.0006895	0.000389295	Pax2/Wt1/Six2/Sall1/Lif/Tcf15/Grem1	7
GO:0060707	trophoblast giant cell differentiation	7/1865	19/28943	0.000115334	0.0006895	0.000389295	Mdfi/Lif/Prdm1/Sox15/Gjb5/Snai1/Plg	7
GO:0070243	regulation of thymocyte apoptotic process	7/1865	19/28943	0.000115334	0.0006895	0.000389295	Bbc3/Ada/Wnt5a/Adam8/Casp8/Efna1/Rag1	7
GO:1900225	regulation of NLRP3 inflammasome complex assembly	7/1865	19/28943	0.000115334	0.0006895	0.000389295	Cd36/Mefv/Eif2ak2/Trim30a/Myd88/Tlr4/Tlr6	7
GO:1901653	cellular response to peptide	39/1865	322/28943	0.000115805	0.000691603	0.000390483	Pparg/Stat6/Cd36/Stat3/Stat5a/Ghrhr/Apc/Crhr1/Irf1/Igf1/Gh/Edn1/Mzb1/Gcgr/Fcgr2b/Vim/Il1b/Lpin3/Eif4ebp1/Cyp11a1/Mgarp/Icam1/Gdf15/Tlr4/Timeless/Serpina12/Trim72/Trarg1/Erfe/Prkca/Tlr6/Otop1/Fpr2/Socs3/Gpr21/Umodl1/Lep/Ceacam1/Bglap2	39
GO:0010884	positive regulation of lipid storage	8/1865	25/28943	0.000117513	0.000699636	0.000395018	Cd36/Apob/Fitm1/C3/Msr1/Plin2/Zc3h12a/Apoc4	8
GO:0035988	chondrocyte proliferation	8/1865	25/28943	0.000117513	0.000699636	0.000395018	Scube2/Ccn2/Six2/Ddr2/Comp/Ltf/Ccn3/Hmga2	8
GO:0070242	thymocyte apoptotic process	8/1865	25/28943	0.000117513	0.000699636	0.000395018	Bbc3/Ada/Wnt5a/Adam8/Casp8/Bcl2l11/Efna1/Rag1	8
GO:1901215	negative regulation of neuron death	34/1865	267/28943	0.000117807	0.000700667	0.0003956	Stat3/Hmox1/Mef2c/Il10/Crhr1/Igf1/Btg2/Gh/Cd200r1/Adam8/Il6/Tfap2b/Lcn2/Tnfrsf1b/Draxin/Gpnmb/Npy/Fgf21/Grk1/Mt1/Pla2g3/Ccl5/Ccl12/Ccl2/Gdf5/Clcf1/Dlx1/Tfap2d/Ndnf/C5ar1/Six1/Jun/Cebpb/Cntf	34
GO:0038034	signal transduction in absence of ligand	15/1865	78/28943	0.000119299	0.000708087	0.00039979	Eya4/Eya2/Igf1/Tnf/Fas/Eya1/Lcn2/Bcl2l11/Il1b/Clca3a2/Tnfrsf23/Bcl2a1b/Srpx/Bcl2a1d/Bcl2a1a	15
GO:0097192	extrinsic apoptotic signaling pathway in absence of ligand	15/1865	78/28943	0.000119299	0.000708087	0.00039979	Eya4/Eya2/Igf1/Tnf/Fas/Eya1/Lcn2/Bcl2l11/Il1b/Clca3a2/Tnfrsf23/Bcl2a1b/Srpx/Bcl2a1d/Bcl2a1a	15
GO:0006805	xenobiotic metabolic process	19/1865	114/28943	0.000120871	0.00071668	0.000404641	Cyp2a5/Hnf4a/Ahrr/Cyp2ab1/Cyp1b1/Gsto2/Abcc2/Fmo4/Cyp2b10/Sult1a1/Cyp1a2/Cyp1a1/Cyp2g1/Cyp2f2/Gsta2/Cyp2b19/Gsta5/Slco1a6/Cyp2j8	19
GO:0090276	regulation of peptide hormone secretion	31/1865	235/28943	0.000121012	0.000716781	0.000404698	Gcg/Pparg/Ghrhr/Trh/Kcnq1/Cacna1d/Hnf4a/Fkbp1b/Tnfsf11/Tnf/Alox5/Il6/Tfap2b/Pax6/Il1b/Fga/Uts2/Gipr/Ucp2/Fgg/Lif/Ccl5/Piwil4/Ccn3/Clcf1/Ffar2/Hmga2/Lep/Bglap2/Sox4/Kiss1	31
GO:0071559	response to transforming growth factor beta	32/1865	246/28943	0.00012369	0.000731894	0.000413231	Pparg/Spi1/Stat3/Mef2c/Ptprk/Akr1c18/Fos/Map3k1/Dab2/Runx1/Bambi/Lox/Fbn2/Zeb2/Emilin1/Cdh5/Tgfbr2/Bmp8a/Ccl2/Lrg1/Ovol2/Serpine1/Thbs1/Npnt/Cldn5/Il17f/Dlx1/Rasl11b/Jun/Runx3/Zfp703/Lrrc32	32
GO:0060041	retina development in camera-type eye	26/1865	183/28943	0.00012434	0.000734992	0.00041498	Stat3/Pax2/Apc/Gnat2/Dlx2/Cyp1b1/C3/Pde6c/Bhlhe22/Pax6/Dll4/Dcx/Grk1/Col4a1/Barhl2/Lif/Neurod1/Gnat1/Tulp1/Dlx1/Rhoj/Tgif1/Neurod4/Rd3/Igfn1/Cntf	26
GO:0034614	cellular response to reactive oxygen species	22/1865	143/28943	0.000125112	0.000738802	0.000417131	Stat6/Cd36/Pax2/Aqp1/Mapk13/Met/Il10/Mmp9/Ptprk/Fos/Edn1/Ripk3/Cyp1b1/Anxa1/Il6/Ddr2/Lcn2/Hgf/Cdkn2a/Jun/Sphk1/Pjvk	22
GO:0035136	forelimb morphogenesis	11/1865	46/28943	0.000126094	0.000743082	0.000419548	Aldh1a2/Alx3/Osr2/Sall3/Tfap2b/Sall1/Twist1/Gdf5/Runx2/Alx4/Msx1	11
GO:2000273	positive regulation of signaling receptor activity	11/1865	46/28943	0.000126094	0.000743082	0.000419548	Il10/Edn1/Arc/Egf/Ereg/Areg/Ccl2/Reln/Ccr2/Grem1/Btc	11
GO:0010717	regulation of epithelial to mesenchymal transition	17/1865	96/28943	0.000126322	0.000743156	0.00041959	Dab2/Bambi/Il6/Il1b/Efna1/Glipr2/Pdpn/Tgfbr2/Loxl2/Twist1/Lrg1/Ovol2/Snai1/Foxc1/Epha3/Grem1/Zfp703	17
GO:0035296	regulation of tube diameter	25/1865	173/28943	0.000126492	0.000743156	0.00041959	Dbh/Slc6a4/Bdkrb2/Edn1/Alox5/Cps1/Adra1d/Fga/Uts2/Tbxas1/Grip2/Adm/Adrb3/Comp/Ptgs2/P2ry2/Fgg/Dusp5/Icam1/Serpinf2/Nppa/Smtnl2/Foxc1/Pde5a/Lep	25
GO:0097746	blood vessel diameter maintenance	25/1865	173/28943	0.000126492	0.000743156	0.00041959	Dbh/Slc6a4/Bdkrb2/Edn1/Alox5/Cps1/Adra1d/Fga/Uts2/Tbxas1/Grip2/Adm/Adrb3/Comp/Ptgs2/P2ry2/Fgg/Dusp5/Icam1/Serpinf2/Nppa/Smtnl2/Foxc1/Pde5a/Lep	25
GO:0045600	positive regulation of fat cell differentiation	14/1865	70/28943	0.000128526	0.000754342	0.000425905	Pparg/Igf1/Wif1/Id2/Ccdc3/Frzb/Dkkl1/Ptgs2/Tph1/Zc3h12a/Dact1/Zfp36/Six1/Cebpb	14
GO:0009306	protein secretion	46/1865	404/28943	0.000132447	0.000776567	0.000438453	Gcg/Pparg/Ap1m2/Trh/Kcnq1/Cacna1d/Hnf4a/Igf1/Tacr2/Plek/Fkbp1b/Rsad2/Llgl2/Rhbdf2/Fam3b/Tnf/Anxa1/Drd4/Alox5/Il6/Tfap2b/Il1rn/Il1b/Il12a/Tlr2/Fga/Egf/Uts2/Gipr/Comp/Ucp2/Fgg/Exph5/Neurod1/Ccl5/Piwil4/Ccn3/Tlr4/Cplx3/Hcar2/Mmp13/Ezr/Kcnn4/Lep/Bglap2/Sox4	46
GO:0030858	positive regulation of epithelial cell differentiation	13/1865	62/28943	0.000134236	0.000784037	0.000442671	Pax2/Sfrp4/Vdr/Wnt10b/Zeb2/Pax6/Lif/Btg1/Fgf2/Ovol2/Serpine1/Foxa3/Foxc1	13
GO:0002714	positive regulation of B cell mediated immunity	12/1865	54/28943	0.000134263	0.000784037	0.000442671	Tbx21/Stat6/Fcgr1/C3/Tnf/Cd28/Ptprc/Pagr1a/Hpx/Clcf1/Gimap5/Fcgr3	12
GO:0002891	positive regulation of immunoglobulin mediated immune response	12/1865	54/28943	0.000134263	0.000784037	0.000442671	Tbx21/Stat6/Fcgr1/C3/Tnf/Cd28/Ptprc/Pagr1a/Hpx/Clcf1/Gimap5/Fcgr3	12
GO:0035272	exocrine system development	12/1865	54/28943	0.000134263	0.000784037	0.000442671	Cdh1/Met/Igf1/Cela1/Tnf/Il6/Tfcp2l1/Pax6/Hgf/Tgm2/Igsf3/Foxc1	12
GO:0071900	regulation of protein serine/threonine kinase activity	41/1865	347/28943	0.000135509	0.000787146	0.000444427	Pparg/Apc/Prkag3/Igf1/Edn1/Syk/Map3k1/Wnt5a/Tnfsf11/Dab2/Cdkn1a/Dusp1/Tnf/Adam8/Drd4/Ptprc/Zeb2/Il1rn/Il1b/Egf/Casp3/Ltf/Trib1/Gadd45a/Fgf2/Ccr7/Tlr4/Spdye4a/Thbs1/Nppa/Lyn/Cdkn2a/Dipk2a/Irgm1/Tlr6/Pde5a/Tcim/Hmga2/Psrc1/Ceacam1/Igtp	41
GO:0002360	T cell lineage commitment	9/1865	32/28943	0.000135685	0.000787146	0.000444427	Tbx21/Stat6/Stat3/Ly9/Slamf6/Irf4/Il6/Foxp3/Scart2	9
GO:2000352	negative regulation of endothelial cell apoptotic process	9/1865	32/28943	0.000135685	0.000787146	0.000444427	Angptl4/Il10/Fga/Fgf21/Cdh5/Fgg/Icam1/Serpine1/Ndnf	9
GO:0002138	retinoic acid biosynthetic process	6/1865	14/28943	0.000135884	0.000787146	0.000444427	Aldh1a2/Aldh1a3/Cyp1a1/Rdh9/Rdh16/Rdh16f2	6
GO:0016102	diterpenoid biosynthetic process	6/1865	14/28943	0.000135884	0.000787146	0.000444427	Aldh1a2/Aldh1a3/Cyp1a1/Rdh9/Rdh16/Rdh16f2	6
GO:0060670	branching involved in labyrinthine layer morphogenesis	6/1865	14/28943	0.000135884	0.000787146	0.000444427	Il10/Rspo3/Llgl2/Gcm1/Adm/Socs3	6
GO:0072683	T cell extravasation	6/1865	14/28943	0.000135884	0.000787146	0.000444427	Ripk3/Itgal/Ccl5/Ccl2/Icam1/Ccr2	6
GO:1903027	regulation of opsonization	6/1865	14/28943	0.000135884	0.000787146	0.000444427	Masp1/C3/Mbl2/C4bp/Colec10/C4b	6
GO:0060674	placenta blood vessel development	10/1865	39/28943	0.000136217	0.000788289	0.000445072	Hey2/Llgl2/Vash1/Fosl1/Notch2/Ccn1/Ovol2/Junb/Socs3/Plg	10
GO:0035150	regulation of tube size	25/1865	174/28943	0.000138825	0.000802578	0.000453139	Dbh/Slc6a4/Bdkrb2/Edn1/Alox5/Cps1/Adra1d/Fga/Uts2/Tbxas1/Grip2/Adm/Adrb3/Comp/Ptgs2/P2ry2/Fgg/Dusp5/Icam1/Serpinf2/Nppa/Smtnl2/Foxc1/Pde5a/Lep	25
GO:0035592	establishment of protein localization to extracellular region	46/1865	405/28943	0.000140286	0.000810216	0.000457452	Gcg/Pparg/Ap1m2/Trh/Kcnq1/Cacna1d/Hnf4a/Igf1/Tacr2/Plek/Fkbp1b/Rsad2/Llgl2/Rhbdf2/Fam3b/Tnf/Anxa1/Drd4/Alox5/Il6/Tfap2b/Il1rn/Il1b/Il12a/Tlr2/Fga/Egf/Uts2/Gipr/Comp/Ucp2/Fgg/Exph5/Neurod1/Ccl5/Piwil4/Ccn3/Tlr4/Cplx3/Hcar2/Mmp13/Ezr/Kcnn4/Lep/Bglap2/Sox4	46
GO:0072088	nephron epithelium morphogenesis	16/1865	88/28943	0.000143477	0.000827819	0.000467391	Pax2/Cd44/Wt1/Myc/Six2/Eya1/Sall1/Lif/Wnk4/Fgf2/Timeless/Npnt/Hs3st3a1/Six1/Hs3st3b1/Grem1	16
GO:0014009	glial cell proliferation	14/1865	71/28943	0.000150703	0.000868644	0.000490441	Ascl2/Igf1/Gfap/Myc/Tnf/Fas/Il6/Vim/Il1b/Areg/Lgi4/Tspo/Lyn/Sox4	14
GO:0051896	regulation of protein kinase B signaling	25/1865	175/28943	0.000152216	0.000876494	0.000494873	Epha2/Met/C1qtnf1/Igf1/Tnfsf11/Hcls1/Grm2/Tnf/Adam8/Il6/Cd28/Egf/F7/F10/Hpse/Fam110c/Fgf2/Csf3/Gdf15/Thbs1/Clcf1/Mmp3/Pkhd1/Osm/Lep	25
GO:0002429	immune response-activating cell surface receptor signaling pathway	41/1865	349/28943	0.000153475	0.00088286	0.000498467	Lcp2/Mef2c/Ada/Itk/Myo1g/Btnl10/Syk/Masp1/Clec4n/Btnl2/Ms4a1/Mbl2/Ctla4/Cd28/Ptprc/Tlr2/Klrk1/Klrd1/Btk/Plscr2/Gpr33/Nfkbiz/Ccr7/Foxp3/C3ar1/Lat2/Lyn/Zc3h12a/Klri2/C5ar1/Klre1/Lgals3/Ffar2/Fpr2/Ezr/Kcnn4/Txk/Blnk/Bcl2a1d/Lilrb4b/Lilrb4a	41
GO:1990845	adaptive thermogenesis	24/1865	165/28943	0.000154399	0.000886118	0.000500307	Pparg/Dbh/Stat6/Cd36/Apc/Trpv1/Irf4/Gadd45g/Syk/Adamts5/Wnt10b/Il18r1/Lcn2/Plac8/Il4ra/Fgf21/Adrb3/Tle3/Ucp2/Tlr4/Cxcr4/Ccr2/Cebpb/Lep	24
GO:0003179	heart valve morphogenesis	11/1865	47/28943	0.000155113	0.000886118	0.000500307	Mef2c/Hey2/Notch2/Efna1/Ccn1/Emilin1/Adamts9/Stra6/Tgfbr2/Twist1/Sox4	11
GO:0043114	regulation of vascular permeability	11/1865	47/28943	0.000155113	0.000886118	0.000500307	Ccl4/Tacr2/Cxcr2/Adm/Mylk3/Cdh5/Akap12/Cldn5/C2cd4a/Ceacam1/C2cd4b	11
GO:0043277	apoptotic cell clearance	11/1865	47/28943	0.000155113	0.000886118	0.000500307	Cd36/C3/Anxa1/Rhoh/Rac2/Ccl2/Tgm2/Thbs1/Cd300lf/Ccr2/Timd4	11
GO:0050974	detection of mechanical stimulus involved in sensory perception	11/1865	47/28943	0.000155113	0.000886118	0.000500307	Kcnq1/Itga2/Igf1/Myc/Grm8/Tmc1/Strc/Tlr4/Cxcr4/Chrna10/Pjvk	11
GO:0097300	programmed necrotic cell death	11/1865	47/28943	0.000155113	0.000886118	0.000500307	Mlkl/Ripk3/Tnf/Fas/Casp1/Casp8/Zbp1/Nupr1/Birc3/Tnfrsf23/Nlrp1a	11
GO:1903524	positive regulation of blood circulation	11/1865	47/28943	0.000155113	0.000886118	0.000500307	Kcnq1/Ace2/Ada/Hey2/Ccn2/Edn1/Adra1d/Uts2/Adm/Dusp5/Nppa	11
GO:0009566	fertilization	29/1865	217/28943	0.000157084	0.000896493	0.000506164	Atp1a4/Tex15/Wt1/Apob/Ppp3cc/Fetub/Meiob/Plb1/Dkkl1/Syt8/Tsx/Plat/Adam18/Adam3/Lyzl4/Folr2/Fam170a/Adam32/Spesp1/Tdrd9/Umodl1/T/Tex101/Izumo1/Duox2/Spink13/Hspa1b/Tmem95/Trpc2	29
GO:1903409	reactive oxygen species biosynthetic process	13/1865	63/28943	0.00015926	0.000908015	0.00051267	Cd36/Stat3/Mmp8/Cyba/Cybb/Alox5/Lcn2/Duoxa2/Cyp1a2/Cyp1a1/Tlr4/Tlr6/Duox2	13
GO:0006821	chloride transport	18/1865	107/28943	0.000159858	0.000908826	0.000513128	Clcnkb/Slc4a1/Clic1/Nmur1/Clca3a2/Car7/Clcnka/Wnk4/Slc26a8/Atp8b1/Slc26a7/Tspo/Slc26a9/Cldn4/P2ry6/Cldn17/Clca3a1/Gabrr3	18
GO:0060993	kidney morphogenesis	18/1865	107/28943	0.000159858	0.000908826	0.000513128	Pax2/Cd44/Wt1/Myc/Six2/Eya1/Sall1/Lif/Wnk4/Fgf2/Gcnt1/Timeless/Npnt/Hs3st3a1/Six1/Hs3st3b1/Grem1/Sox4	18
GO:0002716	negative regulation of natural killer cell mediated immunity	8/1865	26/28943	0.000160187	0.000908826	0.000513128	Serpinb9b/Cd96/Klrd1/Tap1/Klre1/Sh2d1b2/Ceacam1/Klrb1b	8
GO:0002726	positive regulation of T cell cytokine production	8/1865	26/28943	0.000160187	0.000908826	0.000513128	Tbx21/Slamf1/Rsad2/Il6/Il18r1/Il1r1/Il1b/Nlrp3	8
GO:1904893	negative regulation of receptor signaling pathway via STAT	8/1865	26/28943	0.000160187	0.000908826	0.000513128	Pparg/Hnf4a/Irf1/Parp14/Neurod1/Socs3/Bcl3/Hmga2	8
GO:0032892	positive regulation of organic acid transport	12/1865	55/28943	0.000161754	0.000916816	0.000517639	Trh/Ace2/Slc36a2/Edn1/Tnfsf11/Il1b/P2ry2/Pla2g3/Sstr4/Erfe/Ptges/Pla2g4a	12
GO:0120162	positive regulation of cold-induced thermogenesis	17/1865	98/28943	0.000164003	0.000928653	0.000524322	Dbh/Stat6/Cd36/Apc/Irf4/Gadd45g/Syk/Lcn2/Plac8/Il4ra/Fgf21/Adrb3/Ucp2/Cxcr4/Ccr2/Cebpb/Lep	17
GO:0030509	BMP signaling pathway	25/1865	176/28943	0.000166744	0.00094325	0.000532564	Pparg/Sost/Chrd/Sfrp4/Fst/Wnt5a/Bambi/Tfap2b/Notch2/Ccn1/Chrdl1/Comp/Cdh5/Bmp5/Bmp8a/Cer1/Gdf5/Gdf15/Runx2/Dlx1/Fam83g/Msx1/Gdf6/Lefty2/Grem1	25
GO:0042593	glucose homeostasis	36/1865	294/28943	0.000167222	0.000943389	0.000532642	Gcg/Pparg/Hk2/Dbh/Cd36/Stat3/Pax2/Ccn4/Met/Cacna1d/Hnf4a/Igf1/Hkdc1/Fkbp1b/Fam3b/Fbn2/Gcgr/Alox5/Nmb/Il6/Tfap2b/Pax6/Ucp2/Neurod1/Piwil4/Icam1/Foxa3/Cdkn2a/Ffar2/Oas1a/Gpr21/Lep/Oas1g/Oas1e/Bglap2/Sox4	36
GO:0002407	dendritic cell chemotaxis	7/1865	20/28943	0.000167583	0.000943389	0.000532642	Spi1/Slamf1/Retnlg/Slamf9/Il12a/Ccr7/Slamf8	7
GO:0002544	chronic inflammatory response	7/1865	20/28943	0.000167583	0.000943389	0.000532642	Il10/Tnf/Camp/Foxp3/Pde5a/S100a9/Cebpb	7
GO:0045623	negative regulation of T-helper cell differentiation	7/1865	20/28943	0.000167583	0.000943389	0.000532642	Tbx21/Irf1/Anxa1/Il4ra/Hlx/Foxp3/Zc3h12a	7
GO:0051608	histamine transport	7/1865	20/28943	0.000167583	0.000943389	0.000532642	Ada/Edn1/Pla2g3/Slc22a2/Nppa/Lyn/Rab44	7
GO:0002861	regulation of inflammatory response to antigenic stimulus	10/1865	40/28943	0.000171207	0.000960983	0.000542576	Fcgr1/Il10/C3/Tnf/Cd28/Fcgr2b/Npy/Ccr7/Il20rb/Fcgr3	10
GO:0032633	interleukin-4 production	10/1865	40/28943	0.000171207	0.000960983	0.000542576	Itk/Irf4/Syk/Cd28/Notch2/Nlrp3/Foxp3/Il20rb/Txk/Cebpb	10
GO:1905332	positive regulation of morphogenesis of an epithelium	10/1865	40/28943	0.000171207	0.000960983	0.000542576	Alox12/Pax2/Lcn2/Egf/Itgax/Sall1/Lif/Fgf2/Six1/Grem1	10
GO:0060669	embryonic placenta morphogenesis	9/1865	33/28943	0.000175958	0.000986591	0.000557034	Il10/Rspo3/Llgl2/Gcm1/Ccn1/Adm/Bmp5/Gjb5/Socs3	9
GO:0070613	regulation of protein processing	14/1865	72/28943	0.00017611	0.000986591	0.000557034	Cdh1/Acp4/Plau/Meltf/Il1r2/Plat/Hpse/Serpine1/Serpinf2/Thbs1/Fcmr/Ctla2a/Plaur/Cst7	14
GO:0071772	response to BMP	26/1865	187/28943	0.000177421	0.000992014	0.000560096	Pparg/Sost/Chrd/Sfrp4/Fst/Wnt5a/Bambi/Tfap2b/Notch2/Ccn1/Chrdl1/Comp/Cdh5/Bmp5/Adamts7/Bmp8a/Cer1/Gdf5/Gdf15/Runx2/Dlx1/Fam83g/Msx1/Gdf6/Lefty2/Grem1	26
GO:0071773	cellular response to BMP stimulus	26/1865	187/28943	0.000177421	0.000992014	0.000560096	Pparg/Sost/Chrd/Sfrp4/Fst/Wnt5a/Bambi/Tfap2b/Notch2/Ccn1/Chrdl1/Comp/Cdh5/Bmp5/Adamts7/Bmp8a/Cer1/Gdf5/Gdf15/Runx2/Dlx1/Fam83g/Msx1/Gdf6/Lefty2/Grem1	26
GO:0033500	carbohydrate homeostasis	36/1865	295/28943	0.000178888	0.000999254	0.000564184	Gcg/Pparg/Hk2/Dbh/Cd36/Stat3/Pax2/Ccn4/Met/Cacna1d/Hnf4a/Igf1/Hkdc1/Fkbp1b/Fam3b/Fbn2/Gcgr/Alox5/Nmb/Il6/Tfap2b/Pax6/Ucp2/Neurod1/Piwil4/Icam1/Foxa3/Cdkn2a/Ffar2/Oas1a/Gpr21/Lep/Oas1g/Oas1e/Bglap2/Sox4	36
GO:0044409	entry into host	18/1865	108/28943	0.000180438	0.00100636	0.000568193	Tmprss2/Ace2/Ifitm1/Ifitm3/Siglec1/Ptx3/Trim30a/4930486L24Rik/Ch25h/Trim30b/Trim30d/Ifitm6/Ifitm2/Tmprss11d/Trim38/Lgals1/Trim10/Clec4g	18
GO:0045807	positive regulation of endocytosis	20/1865	127/28943	0.000180508	0.00100636	0.000568193	Pparg/Cd36/Itga2/Fcgr1/Lbp/Sfrp4/Syk/Wnt5a/Ppp3cc/Dab2/C3/Sele/Egf/Dcx/Anxa2/Serpine1/Ccr7/H1f1/Cd14/Grem1	20
GO:0045216	cell-cell junction organization	29/1865	219/28943	0.00018436	0.00102685	0.000579762	Cdh1/Rhoc/Epha2/Ace2/Hnf4a/Pecam1/Tnf/Xirp2/Il1b/Svep1/Ptpro/Cdh5/Cldn5/Snai1/Pkhd1/Gjb2/Cdh19/Cldn4/Prkca/Cd177/Pkp3/Dsp/Cldn17/Mpz/Cldn34b2/Cldn24/Cldn19/Ceacam1/Zfp703	29
GO:0006937	regulation of muscle contraction	24/1865	167/28943	0.000186224	0.00103623	0.000585059	Scn4a/Kcnq1/Ace2/Itga2/Ada/Ccn2/Tacr2/Fkbp1b/Edn1/Tnnt2/Ptgs2/Scn10a/Chrnb4/Tnni3/Npnt/Nppa/Zc3h12a/Prkca/Pde5a/Dsp/Kbtbd13/Myl3/Sphk1/Tnnc1	24
GO:0120161	regulation of cold-induced thermogenesis	22/1865	147/28943	0.000188283	0.0010461	0.000590635	Dbh/Stat6/Cd36/Apc/Irf4/Gadd45g/Syk/Adamts5/Wnt10b/Il18r1/Lcn2/Plac8/Il4ra/Fgf21/Adrb3/Tle3/Ucp2/Tlr4/Cxcr4/Ccr2/Cebpb/Lep	22
GO:0072028	nephron morphogenesis	16/1865	90/28943	0.00018836	0.0010461	0.000590635	Pax2/Cd44/Wt1/Myc/Six2/Eya1/Sall1/Lif/Wnk4/Fgf2/Timeless/Npnt/Hs3st3a1/Six1/Hs3st3b1/Grem1	16
GO:0002686	negative regulation of leukocyte migration	11/1865	48/28943	0.000189609	0.00105102	0.000593413	Ada/Apod/Cd200r1/Dusp1/Emilin1/Ccl12/Ccl2/Ccn3/Slamf8/Ccl28/Grem1	11
GO:0045923	positive regulation of fatty acid metabolic process	11/1865	48/28943	0.000189609	0.00105102	0.000593413	Pparg/Apoc2/Hnf4a/Rgn/Anxa1/Il1b/Ptgs2/Pla2g3/Twist1/Pla2g4a/Apoc2l	11
GO:0019882	antigen processing and presentation	20/1865	128/28943	0.000201176	0.00111301	0.000628408	Fcgr1/H2-M2/Cd68/Rab32/Psmb8/Slc11a1/Fcgr2b/Was/Ifi30/H2-Q4/Azgp1/Tap1/Icam1/Ccr7/Thbs1/Clec4a1/Treml4/Fcgr4/Fcgr3/H2-Q10	20
GO:0043500	muscle adaptation	20/1865	128/28943	0.000201176	0.00111301	0.000628408	Pparg/Ccn4/Mef2c/Cyba/Prkag3/Tcap/Myod1/Hey2/Igf1/Edn1/Srl/Tnfrsf1b/Tnfrsf1a/Mlip/Nppa/Prkca/Pde5a/Lmcd1/Myoz1/Tnnc1	20
GO:0008016	regulation of heart contraction	27/1865	199/28943	0.000202675	0.00112023	0.000632486	Th/Kcnh6/Trpv1/Kcnq1/Ace2/Cacna1d/Ada/Hey2/Ccn2/Fkbp1b/Edn1/Tnnt2/Adra1d/Uts2/Adm/Scn10a/Kcne3/Tnni3/Tnni3k/Nppa/Zc3h12a/Kcne4/Prkca/Pde5a/Dsp/Myl3/Myl4	27
GO:0042310	vasoconstriction	18/1865	109/28943	0.000203297	0.0011226	0.000633824	Dbh/Slc6a4/Bdkrb2/Edn1/Alox5/Adra1d/Fga/Tbxas1/Grip2/Adm/Comp/Ptgs2/Fgg/Dusp5/Icam1/Smtnl2/Pde5a/Lep	18
GO:1904894	positive regulation of receptor signaling pathway via STAT	14/1865	73/28943	0.000205127	0.00113162	0.00063892	Il12rb1/Il10/Hnf4a/Il12rb2/Gh/Prl/Cyp1b1/Il6/Il12a/Cxcl5/Stra6/Il5/Lep/Cntf	14
GO:0001558	regulation of cell growth	50/1865	459/28943	0.000205862	0.00113459	0.000640596	Pparg/Bbc3/Cd44/Ccn4/Cyba/Slc44a4/Wt1/Igfbp4/Hnf4a/Cxcl16/Ros1/Igf1/Flt4/Igfbp3/Gng4/Edn1/Wnt5a/Dab2/Cpne6/Cdkn1a/Tnfrsf12a/Armc12/Fn1/Frzb/F2/Ccn5/Tnc/Draxin/Ocm/Dcx/Barhl2/Igfbp7/Lpar3/Ccn3/Zc3h12d/Nppa/Cdkn2a/Cxcr4/Bst2/Msx1/Ostn/H1f5/Sphk1/Psrc1/Csf2rb/Osgin1/Ceacam1/Grem1/Ccr5/Cntf	50
GO:0071560	cellular response to transforming growth factor beta stimulus	31/1865	242/28943	0.000206674	0.00113799	0.000642513	Pparg/Spi1/Stat3/Mef2c/Ptprk/Akr1c18/Fos/Map3k1/Dab2/Runx1/Bambi/Lox/Fbn2/Zeb2/Emilin1/Cdh5/Tgfbr2/Bmp8a/Ccl2/Lrg1/Ovol2/Serpine1/Thbs1/Npnt/Cldn5/Il17f/Dlx1/Rasl11b/Jun/Zfp703/Lrrc32	31
GO:0002858	regulation of natural killer cell mediated cytotoxicity directed against tumor cell target	5/1865	10/28943	0.000211714	0.00115693	0.000653209	Il12a/Klrk1/Pvr/Klre1/Ceacam1	5
GO:0010496	intercellular transport	5/1865	10/28943	0.000211714	0.00115693	0.000653209	Arc/Map3k8/Gjb2/Gjb4/Gja3	5
GO:0033007	negative regulation of mast cell activation involved in immune response	5/1865	10/28943	0.000211714	0.00115693	0.000653209	Hmox1/Enpp3/Il13ra2/Cd84/Lilrb4a	5
GO:0061043	regulation of vascular wound healing	5/1865	10/28943	0.000211714	0.00115693	0.000653209	Smoc2/Tnf/Alox5/Serpine1/Cxcr4	5
GO:0070391	response to lipoteichoic acid	5/1865	10/28943	0.000211714	0.00115693	0.000653209	Cd36/Lbp/Tlr2/Tlr4/Cd14	5
GO:0070662	mast cell proliferation	5/1865	10/28943	0.000211714	0.00115693	0.000653209	Stat6/Stat5a/Enpp3/Rac2/Lyn	5
GO:0070666	regulation of mast cell proliferation	5/1865	10/28943	0.000211714	0.00115693	0.000653209	Stat6/Stat5a/Enpp3/Rac2/Lyn	5
GO:0071223	cellular response to lipoteichoic acid	5/1865	10/28943	0.000211714	0.00115693	0.000653209	Cd36/Lbp/Tlr2/Tlr4/Cd14	5
GO:0006636	unsaturated fatty acid biosynthetic process	10/1865	41/28943	0.000213457	0.00115916	0.000654467	Alox12/Edn1/Anxa1/Il1b/Tbxas1/Ptgs2/Pla2g3/Ptges/Pla2g4a/Sphk1	10
GO:0035850	epithelial cell differentiation involved in kidney development	10/1865	41/28943	0.000213457	0.00115916	0.000654467	Pax2/Mef2c/Wt1/Mmp9/Six2/Notch2/Ptpro/Sall1/Lif/Grem1	10
GO:0043368	positive T cell selection	10/1865	41/28943	0.000213457	0.00115916	0.000654467	Tbx21/Cd3g/Stat6/Stat3/Ly9/Slamf6/Irf4/Il6/Ptprc/Foxp3	10
GO:0006570	tyrosine metabolic process	6/1865	15/28943	0.000214125	0.00115916	0.000654467	Th/Tyrp1/Dct/Hpd/Ttc36/Il4i1	6
GO:0045916	negative regulation of complement activation	6/1865	15/28943	0.000214125	0.00115916	0.000654467	Masp1/Serping1/C4bp/Cr2/A2m/Vsig4	6
GO:0060700	regulation of ribonuclease activity	6/1865	15/28943	0.000214125	0.00115916	0.000654467	Oasl2/Oas3/Oasl1/Oas1a/Oas1g/Oas1e	6
GO:0061029	eyelid development in camera-type eye	6/1865	15/28943	0.000214125	0.00115916	0.000654467	Map3k1/Osr2/Stra6/Twist1/Grhl3/Jun	6
GO:0070943	neutrophil-mediated killing of symbiont cell	6/1865	15/28943	0.000214125	0.00115916	0.000654467	Arg1/F2/Cxcl5/Cxcl1/Myd88/Trem1	6
GO:0150079	negative regulation of neuroinflammatory response	6/1865	15/28943	0.000214125	0.00115916	0.000654467	Pparg/Igf1/Cd200r1/Tnfrsf1b/Tafa3/Cst7	6
GO:1902337	regulation of apoptotic process involved in morphogenesis	6/1865	15/28943	0.000214125	0.00115916	0.000654467	Pax2/Vdr/Tnfrsf1b/Tnfrsf1a/Cdkn2a/Foxc1	6
GO:1901223	negative regulation of NIK/NF-kappaB signaling	8/1865	27/28943	0.000214833	0.00116191	0.000656018	Spi1/Ifi35/Litaf/Nlrp3/Ccn3/Zc3h12a/Adgrg3/Nlrp12	8
GO:0045666	positive regulation of neuron differentiation	19/1865	119/28943	0.000215727	0.00116565	0.000658132	Mef2c/Fezf2/Dlx2/Il6/Pax6/Sall1/Neurod1/Ccl5/Fgf2/Neurod2/Gdf5/Dlx1/Neurog3/Tgif1/Gdf6/Tcf4/Ccr5/Hspa1b/Hspa1a	19
GO:0048545	response to steroid hormone	30/1865	232/28943	0.000219902	0.0011871	0.000670242	Ghrhr/Aqp1/Myod1/Il10/Aldh3a1/Igf1/Gh/Acod1/Dab2/Tnf/Lox/Anxa1/Fas/Il6/Il1rn/Spp1/Areg/Pagr1a/Sult1a1/Eif4ebp1/Lcat/Sstr4/Mgarp/Zfp36/Npas4/Ifnb1/Hmga2/Adh1/Hsd3b9/Dnaaf4	30
GO:0021700	developmental maturation	41/1865	355/28943	0.000220989	0.00119186	0.000672929	Pparg/Pax2/Ghrhr/Trpv1/Aldh1a2/Rab32/Igf1/Id2/Edn1/Trip13/Wnt5a/Runx1/Wnt10b/C3/Tfcp2l1/Il21/Ereg/Grip2/Btk/Chrdl1/Cdh5/Adamts7/Ptgs2/Pla2g3/Slc26a8/Lgi4/Rflna/Scarf1/Neurod2/Runx2/Reln/Lep/Cdh3/Tcp11/Gsdma3/Slc17a7/Ren1/Runx3/Grem1/Insl3/Slfn14	41
GO:0010714	positive regulation of collagen metabolic process	9/1865	34/28943	0.000225706	0.00121504	0.000686015	Itga2/Ccn2/Ddr2/Vim/F2/Uts2/Ccl2/Serpine1/Serpinf2	9
GO:0035929	steroid hormone secretion	9/1865	34/28943	0.000225706	0.00121504	0.000686015	Kcnq1/C1qtnf1/Crhr1/Dab2/Runx1/Spp1/Wnk4/Tspo/Ren1	9
GO:0008360	regulation of cell shape	23/1865	159/28943	0.000227659	0.00122441	0.000691307	Ccl3/Rhoc/Ccl24/Plekho1/Bambi/Anxa1/Il6/Fn1/F2/Pdpn/Fgr/Rhoh/Msn/Rac2/Ccl12/Ccl7/Ccl2/Icam1/Rhod/Rhoj/Arhgap15/Ezr/Cdc42ep5	23
GO:0097193	intrinsic apoptotic signaling pathway	37/1865	310/28943	0.000229242	0.00123178	0.000695467	Gcg/Bbc3/Ier3/Cd44/Hmox1/Epha2/Il19/Mmp9/Bdkrb2/Ripk3/Myc/Cdkn1a/Cyp1b1/Tnf/Bcl2l11/Tnfrsf1b/Tnfrsf1a/Nupr1/Nox1/Casp3/Ptgs2/Eda2r/Ifi206/Snai1/Plaur/Msx1/Prkca/Bcl3/S100a8/S100a9/Cebpb/Rnf183/Ifi204/Ifi207/Bcl2a1b/Bcl2a1d/Bcl2a1a	37
GO:0044060	regulation of endocrine process	12/1865	57/28943	0.000231366	0.00123974	0.000699961	C1qtnf1/Crhr1/Tacr2/Dab2/Vdr/Runx1/Spp1/Lif/Tspo/Ucn2/Ren1/Kiss1	12
GO:0050732	negative regulation of peptidyl-tyrosine phosphorylation	12/1865	57/28943	0.000231366	0.00123974	0.000699961	Hnf4a/Irf1/Igf1/Pecam1/Samsn1/Ptprc/Mvp/Parp14/Gprc5a/Socs3/Lilrb4b/Lilrb4a	12
GO:0061383	trabecula morphogenesis	12/1865	57/28943	0.000231366	0.00123974	0.000699961	Fhl2/Hey2/Vdr/Adamts1/Wnt10b/Fbn2/Dll4/Bmp5/Sbno2/Ovol2/Adgrg6/Grem1	12
GO:0071695	anatomical structure maturation	36/1865	299/28943	0.000233206	0.00124732	0.000704241	Pparg/Pax2/Ghrhr/Trpv1/Aldh1a2/Igf1/Id2/Edn1/Trip13/Wnt5a/Runx1/Wnt10b/C3/Tfcp2l1/Il21/Ereg/Grip2/Btk/Cdh5/Adamts7/Ptgs2/Pla2g3/Slc26a8/Lgi4/Rflna/Scarf1/Runx2/Lep/Cdh3/Tcp11/Gsdma3/Ren1/Runx3/Grem1/Insl3/Slfn14	36
GO:1903046	meiotic cell cycle process	29/1865	222/28943	0.000233212	0.00124732	0.000704241	Dnmt3l/Msh4/Msh5/Brme1/Tex15/Dmrtc2/Hormad2/Edn1/Trip13/Wnt5a/Ndc80/Meiob/Dmrt1/Kif18a/Bcl2l11/Ereg/Syce1l/Mnd1/Brip1/Lif/Bub1b/Cenpe/Msx1/Tdrd9/Osm/Hspa2/Hus1b/Mos/Ankrd31	29
GO:0001946	lymphangiogenesis	7/1865	21/28943	0.000237431	0.00126056	0.000711718	Epha2/Flt4/Vash1/Ptpn14/Pdpn/Ngp/Foxc1	7
GO:0002923	regulation of humoral immune response mediated by circulating immunoglobulin	7/1865	21/28943	0.000237431	0.00126056	0.000711718	Tnf/Ptprc/C4bp/Cr2/Fcgr2b/Hpx/Gimap5	7
GO:0030889	negative regulation of B cell proliferation	7/1865	21/28943	0.000237431	0.00126056	0.000711718	Il10/Ctla4/Fcgr2b/Btk/Casp3/Lyn/Cdkn2a	7
GO:0050665	hydrogen peroxide biosynthetic process	7/1865	21/28943	0.000237431	0.00126056	0.000711718	Stat3/Cyba/Cybb/Duoxa2/Cyp1a2/Cyp1a1/Duox2	7
GO:0051797	regulation of hair follicle development	7/1865	21/28943	0.000237431	0.00126056	0.000711718	Fst/Wnt5a/Wnt10b/Tnf/Hpse/Cdh3/Gsdma3	7
GO:0060099	regulation of phagocytosis	engulfment	7/1865	21/28943	0.000237431	0.00126056	0.000711718	Pparg/Cd36/Itga2/Fcgr1/Lbp/C3/Siglece	7
GO:0072378	blood coagulation	fibrin clot formation	7/1865	21/28943	0.000237431	0.00126056	0.000711718	Fn1/F2/Fga/F7/Fgg/F13a1/Klkb1	7
GO:0090280	positive regulation of calcium ion import	7/1865	21/28943	0.000237431	0.00126056	0.000711718	Gcg/Atp2c2/Ccl12/Ccl2/Serpine1/Cxcr4/Lgals3	7
GO:0010633	negative regulation of epithelial cell migration	14/1865	74/28943	0.000238168	0.00126216	0.000712622	Pparg/Mef2c/Dcn/Vash1/Tnf/Dll4/Adamts9/Angpt2/Robo4/Card10/Gadd45a/Fgf2/Thbs1/Macir	14
GO:0060675	ureteric bud morphogenesis	14/1865	74/28943	0.000238168	0.00126216	0.000712622	Pax2/Cd44/Wt1/Myc/Six2/Eya1/Sall1/Fgf2/Timeless/Npnt/Hs3st3a1/Six1/Hs3st3b1/Grem1	14
GO:0043406	positive regulation of MAP kinase activity	20/1865	130/28943	0.000248827	0.00131744	0.000743833	Edn1/Syk/Map3k1/Wnt5a/Tnfsf11/Tnf/Adam8/Drd4/Ptprc/Zeb2/Il1rn/Il1b/Egf/Fgf2/Ccr7/Tlr4/Thbs1/Tlr6/Pde5a/Ceacam1	20
GO:0016055	Wnt signaling pathway	49/1865	451/28943	0.000251889	0.00133243	0.000752299	Cdh1/Sost/Cd44/Ccn4/Apc/Rspo3/Lgr5/Wif1/Sdc1/Sfrp4/Edn1/Map3k1/Wnt5a/Dab2/Myc/Wnt10b/Cela1/Bambi/Wnt10a/Tnn/Zeb2/Frzb/Tlr2/Egf/Draxin/Wnt16/Ptpro/Dkk3/Dkkl1/Sall1/Tle3/Mdfi/Mitf/Grhl3/Fgf2/Plekha4/Nppa/Lgr6/Dact1/Shisa3/Hmga2/Cdh3/Gsdma3/Rnf213/Peg12/Trabd2b/Grem1/Sox4/Zfp703	49
GO:0050864	regulation of B cell activation	34/1865	278/28943	0.000255588	0.00135077	0.000762649	Tbx21/Stat6/Stat5a/Mef2c/Il10/Ada/Id2/Syk/Samsn1/Cdkn1a/Parp3/Mzb1/Fas/Il6/Ctla4/Cd28/Ptprc/Fcgr2b/Il21/Bst1/Pagr1a/Btk/Il2rg/Casp3/Il5/Tlr4/Foxp3/Clcf1/Lyn/Cdkn2a/Slamf8/Tnfrsf13c/Il4i1/Lilrb4a	34
GO:0006469	negative regulation of protein kinase activity	27/1865	202/28943	0.000259269	0.00136897	0.000772926	Pparg/Apc/Acp4/Gadd45b/Gadd45g/Cdkn1a/Rgn/Dusp1/Il6/Ptprc/Il1b/Ptpro/Mvp/Casp3/Trib1/Wnk4/Ptprh/Gadd45a/Nppa/Lyn/Cdkn2a/Ppm1e/Gprc5a/Prkca/Ceacam1/Lilrb4b/Lilrb4a	27
GO:0070265	necrotic cell death	13/1865	66/28943	0.000259758	0.0013703	0.000773679	Mlkl/Ripk3/Tnf/Fas/Casp1/Casp8/Ddr2/Zbp1/Nupr1/Birc3/Tnfrsf23/Tspo/Nlrp1a	13
GO:0060338	regulation of type I interferon-mediated signaling pathway	10/1865	42/28943	0.000264116	0.00139202	0.000785942	Wnt5a/Irf7/Zbp1/Oas3/Isg15/Mmp12/Oas1a/Oas1g/Oas1e/Nlrc5	10
GO:1905953	negative regulation of lipid localization	12/1865	58/28943	0.000274798	0.001447	0.000816985	Pparg/Apoc2/Igfbp3/Egf/Ces1f/Thbs1/Tspo/Ces1g/Ces1c/Lep/Ces1a/Apoc2l	12
GO:0050688	regulation of defense response to virus	14/1865	75/28943	0.000275681	0.00145033	0.000818864	Il12rb1/Apobec3/Parp9/Il1b/Cgas/Rnf125/Ccl5/Foxp3/Zc3h12a/Dtx3l/Mmp12/Treml4/Ifnlr1/Trim38	14
GO:0030574	collagen catabolic process	11/1865	50/28943	0.000278335	0.00146075	0.000824746	Fap/Mmp8/Mmp9/Mmp19/Ctsk/Mmp3/Mmp10/Mmp12/4930486L24Rik/Mmp13/Mmp27	11
GO:0031016	pancreas development	16/1865	93/28943	0.000278418	0.00146075	0.000824746	Pax2/Met/Aldh1a2/Hnf4a/Igf1/Wnt5a/Cela1/Anxa1/Il6/Pax6/Gipr/Bmp5/Neurod1/Neurog3/Bglap2/Sox4	16
GO:0070301	cellular response to hydrogen peroxide	16/1865	93/28943	0.000278418	0.00146075	0.000824746	Stat6/Pax2/Aqp1/Mapk13/Met/Il10/Edn1/Ripk3/Cyp1b1/Anxa1/Il6/Ddr2/Lcn2/Hgf/Cdkn2a/Sphk1	16
GO:0198738	cell-cell signaling by wnt	49/1865	453/28943	0.000279234	0.0014637	0.000826413	Cdh1/Sost/Cd44/Ccn4/Apc/Rspo3/Lgr5/Wif1/Sdc1/Sfrp4/Edn1/Map3k1/Wnt5a/Dab2/Myc/Wnt10b/Cela1/Bambi/Wnt10a/Tnn/Zeb2/Frzb/Tlr2/Egf/Draxin/Wnt16/Ptpro/Dkk3/Dkkl1/Sall1/Tle3/Mdfi/Mitf/Grhl3/Fgf2/Plekha4/Nppa/Lgr6/Dact1/Shisa3/Hmga2/Cdh3/Gsdma3/Rnf213/Peg12/Trabd2b/Grem1/Sox4/Zfp703	49
GO:0070293	renal absorption	8/1865	28/28943	0.000283868	0.00148665	0.000839368	Aqp1/Clcnkb/Kcnq1/Edn1/Dab2/Aqp3/Wnk4/Cldn4	8
GO:0030301	cholesterol transport	18/1865	112/28943	0.000287723	0.00150547	0.000849997	Pparg/Pon1/Cd36/Apoc2/Apob/Soat2/Msr1/Egf/Ces1f/Lipc/Anxa2/Lcat/Eepd1/Ces1g/Ces1c/Lep/Ces1a/Apoc2l	18
GO:0050891	multicellular organismal water homeostasis	13/1865	67/28943	0.000303506	0.00158662	0.000895813	Cdh1/Alox12/Aqp1/Atp6v1b1/Met/Tfap2b/Bpifa1/Aqp3/Alox12b/Grhl3/Hrnr/Cldn4/Flg	13
GO:0062014	negative regulation of small molecule metabolic process	17/1865	103/28943	0.000303862	0.00158705	0.000896055	Ier3/Stat3/Slc4a1/Plek/Il6/Fmo4/Gfi1/Nupr1/Dkk3/Dkkl1/Bmp5/Serpina12/Tspo/Snai1/Erfe/Rd3/Ceacam1	17
GO:0140013	meiotic nuclear division	27/1865	204/28943	0.000304382	0.00158833	0.000896779	Dnmt3l/Msh4/Msh5/Brme1/Tex15/Dmrtc2/Hormad2/Trip13/Wnt5a/Ndc80/Meiob/Dmrt1/Kif18a/Bcl2l11/Ereg/Syce1l/Mnd1/Brip1/Lif/Bub1b/Cenpe/Msx1/Tdrd9/Osm/Hspa2/Mos/Ankrd31	27
GO:0031640	killing of cells of another organism	16/1865	94/28943	0.000315745	0.00164614	0.00092942	Ccl8/Syk/C3/Bcl2l11/Ppbp/Cxcl9/Pglyrp1/Ccl22/Ccl17/Ltf/Cxcl10/Ccl12/Lgals3/Kng2/Lyz2/Ccl28	16
GO:0051453	regulation of intracellular pH	14/1865	76/28943	0.000318149	0.00165718	0.000935653	Atp6v1b1/Slc4a1/Tasl/Slc9a4/Slc11a1/Atp6v0d2/Slc9a9/Nox1/Rab20/Car7/Cln6/Slc9a3/Gm6377/Slamf8	14
GO:0031644	regulation of nervous system process	26/1865	194/28943	0.000320021	0.00166543	0.000940312	Dlgap1/Itga2/Fcgr1/Il10/Vip/Igf1/Edn1/Drd4/Nptx1/Il6/Gpr35/Tnfrsf1b/Hgf/Grip2/Ctsc/Itgax/Chrnb4/Ccn3/Tlr4/Cacng5/Reln/S1pr2/Gpr171/Fcgr4/Cst7/Npcd	26
GO:0008630	intrinsic apoptotic signaling pathway in response to DNA damage	18/1865	113/28943	0.000321945	0.00167158	0.000943781	Bbc3/Ier3/Cd44/Hmox1/Epha2/Myc/Cdkn1a/Tnf/Bcl2l11/Tnfrsf1b/Tnfrsf1a/Nupr1/Snai1/Bcl3/Ifi204/Bcl2a1b/Bcl2a1d/Bcl2a1a	18
GO:0002883	regulation of hypersensitivity	6/1865	16/28943	0.000323945	0.00167158	0.000943781	Fcgr1/C3/Fcgr2b/Ccr7/Il20rb/Fcgr3	6
GO:0010715	regulation of extracellular matrix disassembly	6/1865	16/28943	0.000323945	0.00167158	0.000943781	Fap/Meltf/Il6/Ddr2/Pdpn/Hpse	6
GO:0010819	regulation of T cell chemotaxis	6/1865	16/28943	0.000323945	0.00167158	0.000943781	Tnfsf14/Wnt5a/Cxcl10/Ccl5/Ccr7/Ccr2	6
GO:0030644	cellular chloride ion homeostasis	6/1865	16/28943	0.000323945	0.00167158	0.000943781	Kcnq1/Abcc2/Spp1/Tbxas1/Wnk4/Kcne3	6
GO:0034112	positive regulation of homotypic cell-cell adhesion	6/1865	16/28943	0.000323945	0.00167158	0.000943781	Tnfsf11/Il6/Pdpn/Ccl5/Plaur/Lgals1	6
GO:0045651	positive regulation of macrophage differentiation	6/1865	16/28943	0.000323945	0.00167158	0.000943781	Id2/Hcls1/Casp8/Trib1/Lif/Prkca	6
GO:0046007	negative regulation of activated T cell proliferation	6/1865	16/28943	0.000323945	0.00167158	0.000943781	Pdcd1lg2/Arg1/Casp3/Lrrc32/Lilrb4b/Lilrb4a	6
GO:1903978	regulation of microglial cell activation	6/1865	16/28943	0.000323945	0.00167158	0.000943781	Pparg/Mmp8/Ctsc/Tafa3/Sphk1/Cst7	6
GO:0032735	positive regulation of interleukin-12 production	10/1865	43/28943	0.000324452	0.00167158	0.000943781	Cd36/Irf1/Syk/Tlr2/Ccr7/Tlr4/Irf8/Tlr6/Scimp/Lep	10
GO:0045823	positive regulation of heart contraction	10/1865	43/28943	0.000324452	0.00167158	0.000943781	Kcnq1/Ace2/Ada/Hey2/Ccn2/Edn1/Adra1d/Uts2/Adm/Nppa	10
GO:0042743	hydrogen peroxide metabolic process	12/1865	59/28943	0.000324957	0.00167158	0.000943781	Stat3/Cyba/Cybb/Duoxa2/Nox1/Cyp1a2/Cyp1a1/Mmp3/Duox2/Hba-a1/Hbq1b/Hbb-bt	12
GO:1903793	positive regulation of anion transport	12/1865	59/28943	0.000324957	0.00167158	0.000943781	Trh/Ace2/Slc36a2/Edn1/Tnfsf11/Il1b/P2ry2/Pla2g3/Sstr4/Ptges/Pla2g4a/Cebpb	12
GO:0002283	neutrophil activation involved in immune response	7/1865	22/28943	0.000328935	0.00168158	0.000949427	Itgb2/Spi1/Syk/Dnase1l3/Myd88/Stx11/Cd177	7
GO:0030852	regulation of granulocyte differentiation	7/1865	22/28943	0.000328935	0.00168158	0.000949427	Hcls1/Runx1/Trib1/Il5/Evi2/Ceacam1/Evi2b	7
GO:0032634	interleukin-5 production	7/1865	22/28943	0.000328935	0.00168158	0.000949427	Il17ra/Il1rl1/Nlrp3/Foxp3/Il25/Lilrb4b/Lilrb4a	7
GO:0032693	negative regulation of interleukin-10 production	7/1865	22/28943	0.000328935	0.00168158	0.000949427	Mmp8/Pdcd1lg2/Fcgr2b/Cd84/Foxp3/Lilrb4b/Lilrb4a	7
GO:0060055	angiogenesis involved in wound healing	7/1865	22/28943	0.000328935	0.00168158	0.000949427	Smoc2/Tnf/Alox5/Hpse/Serpine1/Cxcr4/Ndnf	7
GO:0090026	positive regulation of monocyte chemotaxis	7/1865	22/28943	0.000328935	0.00168158	0.000949427	Ccr1/Cxcl10/Ccl5/Ccl2/Serpine1/Ccr2/Cxcl17	7
GO:1905153	regulation of membrane invagination	7/1865	22/28943	0.000328935	0.00168158	0.000949427	Pparg/Cd36/Itga2/Fcgr1/Lbp/C3/Siglece	7
GO:0048863	stem cell differentiation	34/1865	282/28943	0.00033368	0.00170433	0.000962273	Dnmt3l/Stat3/Pax2/Mef2c/Aldh1a2/Edn1/Zscan10/Eif2ak2/Wnt10a/Fn1/Ptprc/Zeb2/Frzb/Pax6/Tfap2c/A2m/Eomes/Lif/Twist1/Fgf2/Ovol2/Hoxb4/Runx2/Epop/Zfp36/Epcam/Dmrta2/Msx1/Foxc1/Prkca/Six1/Sp7/Tcf15/Hoxd4	34
GO:0032350	regulation of hormone metabolic process	11/1865	51/28943	0.000334423	0.00170512	0.000962718	Cyp17a1/Igf1/Gh/Dab2/Duoxa2/Gfi1/Dkk3/Bmp5/Rdh9/Rdh16/Rdh16f2	11
GO:1902041	regulation of extrinsic apoptotic signaling pathway via death domain receptors	11/1865	51/28943	0.000334423	0.00170512	0.000962718	Hmox1/Atf3/Fga/Hgf/Fgg/Icam1/Serpine1/Tnfrsf23/Thbs1/Lgals3/Itprip	11
GO:1901216	positive regulation of neuron death	20/1865	133/28943	0.000338797	0.0017259	0.00097445	Ccl3/Bbc3/Fos/Wnt5a/Tnf/Fas/Casp1/Tfap2b/Casp8/Fcgr2b/Ddr2/Lcn2/Bcl2l11/Il1b/Tnfrsf1a/Nupr1/Casp3/Tlr4/Tlr6/Jun	20
GO:0035270	endocrine system development	21/1865	143/28943	0.000339293	0.0017269	0.000975018	Ghrhr/Wt1/Hnf4a/Crhr1/Edn1/Slc6a3/Wnt5a/Anxa1/Il6/Lhx3/Pax6/Gipr/Bmp5/Stra6/Neurod1/Fgf2/Neurog3/Six1/Hmga2/Duox2/Sox4	21
GO:0030510	regulation of BMP signaling pathway	17/1865	104/28943	0.00034176	0.00173793	0.000981243	Pparg/Sost/Chrd/Sfrp4/Fst/Wnt5a/Bambi/Tfap2b/Notch2/Ccn1/Chrdl1/Cdh5/Cer1/Gdf5/Dlx1/Msx1/Grem1	17
GO:0060828	regulation of canonical Wnt signaling pathway	31/1865	249/28943	0.000342817	0.00174177	0.000983414	Cdh1/Sost/Apc/Rspo3/Lgr5/Sfrp4/Map3k1/Wnt5a/Dab2/Wnt10b/Bambi/Tnn/Zeb2/Frzb/Egf/Draxin/Ptpro/Dkk3/Dkkl1/Tle3/Fgf2/Plekha4/Nppa/Dact1/Shisa3/Cdh3/Gsdma3/Peg12/Grem1/Sox4/Zfp703	31
GO:0097006	regulation of plasma lipoprotein particle levels	13/1865	68/28943	0.00035338	0.00179387	0.00101283	Cd36/Apoc2/Il19/Apob/Soat2/Msr1/Pla2g2e/Lipc/Anxa2/Pla2g3/Lcat/Ces1g/Apoc2l	13
GO:0062197	cellular response to chemical stress	39/1865	340/28943	0.000355983	0.0018055	0.00101939	Stat6/Cd36/Pax2/Aqp1/Mapk13/Hmox1/Met/Il10/Mmp9/Ptprk/Bdkrb2/Fos/Edn1/Ripk3/Cyp1b1/Anxa1/Fas/Alox5/Il6/Casp1/Ddr2/Lcn2/Hgf/Wnt16/Nox1/Casp3/Ptgs2/Nlrp3/Tlr4/Zc3h12a/Mmp3/Aqp5/Cdkn2a/Lrrc8e/Tlr6/Jun/Sphk1/Serpinb6e/Pjvk	39
GO:0061351	neural precursor cell proliferation	27/1865	206/28943	0.000356298	0.00180552	0.0010194	Lnx2/Fabp7/Igf1/Btg2/Id2/Gh/Slc6a4/Wnt5a/Dct/Zeb2/Pax6/Dll4/Il1b/Egf/Sall1/Emx1/Fgf2/Atf5/Disp3/Lyn/Cxcr4/Dmrta2/Neurod4/C5ar1/Tafa3/Hmga2/Ccr5	27
GO:0048009	insulin-like growth factor receptor signaling pathway	9/1865	36/28943	0.000360434	0.00182488	0.00103033	Ghrhr/Igfbp4/Igf1/Igfbp3/Igfbp6/Bmp5/Igfbp2/Trim72/Cdh3	9
GO:0045661	regulation of myoblast differentiation	15/1865	86/28943	0.000366348	0.00184622	0.00104239	Mef2c/Tnfsf14/Ccl8/Myod1/Ccl9/Igfbp3/Boc/Tnf/Cxcl9/Ccl17/Cxcl10/Btg1/Il36g/Sox4/Tmem182	15
GO:0072078	nephron tubule morphogenesis	15/1865	86/28943	0.000366348	0.00184622	0.00104239	Pax2/Cd44/Wt1/Myc/Six2/Eya1/Sall1/Wnk4/Fgf2/Timeless/Npnt/Hs3st3a1/Six1/Hs3st3b1/Grem1	15
GO:0002420	natural killer cell mediated cytotoxicity directed against tumor cell target	5/1865	11/28943	0.000367522	0.00184622	0.00104239	Il12a/Klrk1/Pvr/Klre1/Ceacam1	5
GO:0002855	regulation of natural killer cell mediated immune response to tumor cell	5/1865	11/28943	0.000367522	0.00184622	0.00104239	Il12a/Klrk1/Pvr/Klre1/Ceacam1	5
GO:0002887	negative regulation of myeloid leukocyte mediated immunity	5/1865	11/28943	0.000367522	0.00184622	0.00104239	Spi1/Hmox1/Il13ra2/Cd84/Ccr2	5
GO:0019372	lipoxygenase pathway	5/1865	11/28943	0.000367522	0.00184622	0.00104239	Alox12/Alox5/Alox12b/Pla2g3/Alox5ap	5
GO:0036462	TRAIL-activated apoptotic signaling pathway	5/1865	11/28943	0.000367522	0.00184622	0.00104239	Spi1/Tnfrsf10b/Casp8/Atf3/Tnfrsf26	5
GO:0090091	positive regulation of extracellular matrix disassembly	5/1865	11/28943	0.000367522	0.00184622	0.00104239	Meltf/Il6/Ddr2/Pdpn/Hpse	5
GO:2001280	positive regulation of unsaturated fatty acid biosynthetic process	5/1865	11/28943	0.000367522	0.00184622	0.00104239	Anxa1/Il1b/Ptgs2/Pla2g3/Pla2g4a	5
GO:0001780	neutrophil homeostasis	8/1865	29/28943	0.000370003	0.00185546	0.0010476	Cd44/Mpl/Anxa1/Il6/Cxcr2/Fcgr2b/Ccr2/Lilrb4a	8
GO:0002888	positive regulation of myeloid leukocyte mediated immunity	8/1865	29/28943	0.000370003	0.00185546	0.0010476	Itgb2/Spi1/Fcgr1/Arg1/C3/Cxcl1/Cd177/Fcgr3	8
GO:0051348	negative regulation of transferase activity	32/1865	262/28943	0.000391021	0.0019579	0.00110544	Pparg/Apc/Acp4/Gadd45b/Gadd45g/Cdkn1a/Rgn/Parp3/Dusp1/Il6/Ptprc/Ddr2/Il1b/Ptpro/Mvp/Casp3/Trib1/Wnk4/Ptprh/Gadd45a/Bub1b/Nppa/Lyn/Cdkn2a/Zfp36/Ppm1e/Gprc5a/Dtx3l/Prkca/Ceacam1/Lilrb4b/Lilrb4a	32
GO:0048639	positive regulation of developmental growth	28/1865	218/28943	0.000391107	0.0019579	0.00110544	Stat5a/Ghrhr/Ccn4/Mef2c/Myod1/Wt1/Hey2/Igf1/Gh/Edn1/Slc6a3/Cpne6/Tnfrsf12a/C3/Fn1/Ocm/Dcx/Lpar3/Fgf2/Serpine1/Hlx/Sox15/Cxcr4/Ezr/Gpr21/Hmga2/Lep/Cntf	28
GO:0001782	B cell homeostasis	10/1865	44/28943	0.000395862	0.00197829	0.00111695	Cd44/Mef2c/Ada/Bcl2l11/Casp3/Foxp3/Lyn/Pirb/Tnfrsf13c/Bcl2a1a	10
GO:0050691	regulation of defense response to virus by host	10/1865	44/28943	0.000395862	0.00197829	0.00111695	Il12rb1/Parp9/Il1b/Cgas/Ccl5/Zc3h12a/Dtx3l/Mmp12/Treml4/Ifnlr1	10
GO:0060251	regulation of glial cell proliferation	11/1865	52/28943	0.000399715	0.00199581	0.00112685	Ascl2/Igf1/Gfap/Myc/Tnf/Fas/Il6/Vim/Il1b/Tspo/Lyn	11
GO:0008203	cholesterol metabolic process	21/1865	145/28943	0.00041072	0.002049	0.00115688	Pon1/Apob/Soat2/Cyp39a1/Cubn/Hmgcs2/Angptl3/Ces1f/Lipc/Cln6/Cyp11a1/Lcat/Disp3/Serpina12/Apobr/Ch25h/Ces1g/Ces1c/Lep/Ces1a/Saa1	21
GO:0006919	activation of cysteine-type endopeptidase activity involved in apoptotic process	14/1865	78/28943	0.000420082	0.0020921	0.00118121	Pparg/Bbc3/Myc/Tnf/Casp8/Bcl2l11/Nlrp3/Acer2/Slc22a2/Cdkn2a/Tnfsf15/S100a8/S100a9/Nlrp1a	14
GO:0072171	mesonephric tubule morphogenesis	14/1865	78/28943	0.000420082	0.0020921	0.00118121	Pax2/Cd44/Wt1/Myc/Six2/Eya1/Sall1/Fgf2/Timeless/Npnt/Hs3st3a1/Six1/Hs3st3b1/Grem1	14
GO:0030203	glycosaminoglycan metabolic process	17/1865	106/28943	0.000429963	0.00213946	0.00120795	Cd44/Dcn/Itih4/Il1b/Egf/Pglyrp1/Lyve1/Cln6/Hpse/Fgf2/Itih2/Hs3st2/Hs3st3a1/Ndnf/Foxc1/Hs3st1/Hs3st3b1	17
GO:0001942	hair follicle development	18/1865	116/28943	0.000446662	0.00220741	0.00124632	Apc/Trpv1/Lgr5/Fst/Wnt5a/Runx1/Wnt10b/Tnf/Wnt10a/Tfap2c/Prss8/Ptgs2/Hpse/Alx4/Snai1/Cdh3/Gsdma3/Runx3	18
GO:0015918	sterol transport	18/1865	116/28943	0.000446662	0.00220741	0.00124632	Pparg/Pon1/Cd36/Apoc2/Apob/Soat2/Msr1/Egf/Ces1f/Lipc/Anxa2/Lcat/Eepd1/Ces1g/Ces1c/Lep/Ces1a/Apoc2l	18
GO:0002693	positive regulation of cellular extravasation	7/1865	23/28943	0.00044667	0.00220741	0.00124632	Pecam1/Adam8/Il1r1/Lyve1/Ccl2/Icam1/Ccr2	7
GO:0002864	regulation of acute inflammatory response to antigenic stimulus	7/1865	23/28943	0.00044667	0.00220741	0.00124632	Fcgr1/C3/Fcgr2b/Npy/Ccr7/Il20rb/Fcgr3	7
GO:0030728	ovulation	7/1865	23/28943	0.00044667	0.00220741	0.00124632	Plau/Adamts1/Ereg/Plat/Ptgs2/Pla2g4a/Lep	7
GO:0035930	corticosteroid hormone secretion	7/1865	23/28943	0.00044667	0.00220741	0.00124632	Kcnq1/C1qtnf1/Crhr1/Dab2/Wnk4/Tspo/Ren1	7
GO:0046426	negative regulation of receptor signaling pathway via JAK-STAT	7/1865	23/28943	0.00044667	0.00220741	0.00124632	Hnf4a/Irf1/Parp14/Neurod1/Socs3/Bcl3/Hmga2	7
GO:0070498	interleukin-1-mediated signaling pathway	7/1865	23/28943	0.00044667	0.00220741	0.00124632	Il6/Il1r1/Il1r2/Il1rn/Il1b/Zbp1/Myd88	7
GO:0140115	export across plasma membrane	12/1865	61/28943	0.000448773	0.00221462	0.00125038	Atp1a4/Kcnq1/Slc36a2/Kcnk5/Abcc2/Atp4b/Kcne3/Slc17a3/Slc22a2/Nppa/Kcne4/Kcnn4	12
GO:0051100	negative regulation of binding	24/1865	177/28943	0.000448894	0.00221462	0.00125038	Hmox1/Myod1/Il10/Slpi/Hey2/Id2/Dab2/Myc/Cdkn1a/Gzma/Arhgap28/Mdfi/Frmd7/Ifi206/Ttc36/Crtac1/Cdkn2a/Dact1/Ifit2/Msx1/Jun/Hmga2/Ifi204/Ifi207	24
GO:0045671	negative regulation of osteoclast differentiation	9/1865	37/28943	0.000449288	0.00221467	0.00125042	Clec2g/Lrrc17/Ifnb1/Tnfrsf11b/Pilrb1/Ceacam1/Mafb/Lilrb4b/Lilrb4a	9
GO:0050767	regulation of neurogenesis	49/1865	463/28943	0.000460258	0.00226682	0.00127986	Pparg/Ascl2/Met/Hey2/Igf1/Id2/Ccl11/Gh/Gfap/Fezf2/Wnt5a/Dct/Myc/Dlx2/Tiam2/Tnfrsf12a/Tnf/Fas/Il6/Fn1/Vim/Zeb2/Pax6/F2/Dll4/Il1b/Tlr2/Tnfrsf1b/Hes3/Draxin/Ocm/Dcx/Anxa2/Lif/Lpar3/Fgf2/Tgm2/Atf5/Clcf1/Tspo/Dlx1/Lyn/Reln/Cxcr4/Dmrta2/Helt/Hmga2/Ccr5/Cntf	49
GO:0001821	histamine secretion	6/1865	17/28943	0.000473417	0.0023139	0.00130644	Ada/Edn1/Pla2g3/Nppa/Lyn/Rab44	6
GO:0002468	dendritic cell antigen processing and presentation	6/1865	17/28943	0.000473417	0.0023139	0.00130644	Cd68/Slc11a1/Ccr7/Thbs1/Clec4a1/Fcgr4	6
GO:0030320	cellular monovalent inorganic anion homeostasis	6/1865	17/28943	0.000473417	0.0023139	0.00130644	Kcnq1/Abcc2/Spp1/Tbxas1/Wnk4/Kcne3	6
GO:0032604	granulocyte macrophage colony-stimulating factor production	6/1865	17/28943	0.000473417	0.0023139	0.00130644	Syk/Slamf9/Card9/Il1b/Cd84/Il17f	6
GO:0060100	positive regulation of phagocytosis	engulfment	6/1865	17/28943	0.000473417	0.0023139	0.00130644	Pparg/Cd36/Itga2/Fcgr1/Lbp/C3	6
GO:0072672	neutrophil extravasation	6/1865	17/28943	0.000473417	0.0023139	0.00130644	Pecam1/Adam8/Il1r1/Trem1/Jaml/Cd177	6
GO:0090136	epithelial cell-cell adhesion	6/1865	17/28943	0.000473417	0.0023139	0.00130644	Thbs4/Cyp1b1/Serpinb8/Svep1/Ccn3/Dsp	6
GO:1905155	positive regulation of membrane invagination	6/1865	17/28943	0.000473417	0.0023139	0.00130644	Pparg/Cd36/Itga2/Fcgr1/Lbp/C3	6
GO:2001185	regulation of CD8-positive	alpha-beta T cell activation	6/1865	17/28943	0.000473417	0.0023139	0.00130644	Cd244a/Irf1/Runx1/Runx3/Lilrb4b/Lilrb4a	6
GO:0043392	negative regulation of DNA binding	11/1865	53/28943	0.000475364	0.00231437	0.00130671	Hmox1/Hey2/Id2/Gzma/Mdfi/Ifi206/Msx1/Jun/Hmga2/Ifi204/Ifi207	11
GO:0046189	phenol-containing compound biosynthetic process	11/1865	53/28943	0.000475364	0.00231437	0.00130671	Th/Dbh/Tyrp1/Slc6a3/Wnt5a/Dct/Zeb2/a/Pnmt/Tph1/Cdh3	11
GO:0010800	positive regulation of peptidyl-threonine phosphorylation	8/1865	30/28943	0.000476252	0.00231437	0.00130671	Gcg/Met/Wnt5a/Egf/S1pr2/Irgm1/Sphk1/Igtp	8
GO:0060907	positive regulation of macrophage cytokine production	8/1865	30/28943	0.000476252	0.00231437	0.00130671	Cd36/Wnt5a/Casp1/Card9/Tlr2/Myd88/Casp4/Tlr4	8
GO:0090200	positive regulation of release of cytochrome c from mitochondria	8/1865	30/28943	0.000476252	0.00231437	0.00130671	Bbc3/Bik/Mmp9/Fas/Casp1/Bcl2l11/Bmf/Plaur	8
GO:1902042	negative regulation of extrinsic apoptotic signaling pathway via death domain receptors	8/1865	30/28943	0.000476252	0.00231437	0.00130671	Hmox1/Fga/Hgf/Fgg/Icam1/Serpine1/Tnfrsf23/Itprip	8
GO:0003205	cardiac chamber development	26/1865	199/28943	0.000476312	0.00231437	0.00130671	Mef2c/Fhl2/Dnah11/Hey2/Id2/Wnt5a/Adamts1/Tnnt2/Xirp2/Dll4/Notch2/Ccn1/Sall1/Bmp5/Stra6/Tgfbr2/Tnni3/Ovol2/Prdm1/Adgrg6/Cxcr4/Foxc1/Dsp/Myl3/Sox4/Tnnc1	26
GO:0010935	regulation of macrophage cytokine production	10/1865	45/28943	0.000479873	0.00232776	0.00131427	Cd36/Wnt5a/Litaf/Casp1/Card9/Tlr2/Myd88/Casp4/Twist1/Tlr4	10
GO:1902742	apoptotic process involved in development	10/1865	45/28943	0.000479873	0.00232776	0.00131427	Spi1/Pax2/Wt1/Vdr/Bcl2l11/Ccn1/Tnfrsf1b/Tnfrsf1a/Cdkn2a/Foxc1	10
GO:0001657	ureteric bud development	17/1865	107/28943	0.000480982	0.00233119	0.0013162	Pax2/Cd44/Wt1/Myc/Six2/Eya1/Sall1/Fgf2/Cer1/Timeless/Npnt/Epcam/Hs3st3a1/Foxc1/Six1/Hs3st3b1/Grem1	17
GO:0051783	regulation of nuclear division	21/1865	147/28943	0.000494916	0.00239672	0.0013532	Apc/Cdt1/Met/Igf1/Edn1/Trip13/Wnt5a/Ndc80/Dmrt1/Cd28/Il1b/Egf/Ereg/Lif/Bub1b/Cenpe/Msx1/Osm/Sphk1/Mos/Btc	21
GO:0030178	negative regulation of Wnt signaling pathway	23/1865	168/28943	0.000508985	0.00246253	0.00139035	Cdh1/Sost/Apc/Wif1/Sfrp4/Wnt5a/Dab2/Tnn/Frzb/Draxin/Ptpro/Dkk3/Dkkl1/Tle3/Mdfi/Nppa/Dact1/Shisa3/Hmga2/Gsdma3/Rnf213/Trabd2b/Grem1	23
GO:0060070	canonical Wnt signaling pathway	35/1865	300/28943	0.000509356	0.00246253	0.00139035	Cdh1/Sost/Apc/Rspo3/Lgr5/Sdc1/Sfrp4/Edn1/Map3k1/Wnt5a/Dab2/Wnt10b/Bambi/Wnt10a/Tnn/Zeb2/Frzb/Egf/Draxin/Wnt16/Ptpro/Dkk3/Dkkl1/Tle3/Fgf2/Plekha4/Nppa/Dact1/Shisa3/Cdh3/Gsdma3/Peg12/Grem1/Sox4/Zfp703	35
GO:0006813	potassium ion transport	30/1865	244/28943	0.000522652	0.0025247	0.00142546	Scn4a/Kcnh6/Aqp1/Cnga2/Atp1a4/Kcnq1/Cacna1d/Kcnab3/Vip/Kcnk5/Slc9a4/Kcnj3/Cxcl1/Slc9a9/Atp4b/Wnk4/Kcne3/Kcnk15/Slc9a3/Kcna7/Nppa/Kcnj6/Kcnv2/Kcne4/Kcnf1/Kcnn4/Kcnh7/Kcnj15/Lrrc55/Kcnb2	30
GO:0031102	neuron projection regeneration	12/1865	62/28943	0.000524263	0.00253036	0.00142866	Fkbp1b/Gfap/Matn2/Fas/Tnc/Hgf/Ocm/Adm/Scarf1/Rtn4rl2/Jun/Cntf	12
GO:0007218	neuropeptide signaling pathway	15/1865	89/28943	0.000535293	0.00257716	0.00145507	Ppy/Crhr1/Nmb/Nmur1/Cort/Npy/Gipr/Ptgdr2/Sstr4/Pth2/Ltb4r2/Nppa/Sstr3/Ltb4r1/Gpr84	15
GO:0010827	regulation of glucose transmembrane transport	15/1865	89/28943	0.000535293	0.00257716	0.00145507	Hk2/Met/Igf1/Gh/Edn1/Myc/C3/Tnf/Il1b/Fgf21/Erfe/Prkca/Ostn/Lep/Rnasel	15
GO:0050848	regulation of calcium-mediated signaling	15/1865	89/28943	0.000535293	0.00257716	0.00145507	Fhl2/Ada/Igf1/Syk/Ppp3cc/Rgn/Tnf/Gpr143/Drd4/Bst1/Itgal/Chp2/Neurod2/Lmcd1/Myoz1	15
GO:0045927	positive regulation of growth	37/1865	324/28943	0.000540408	0.00259962	0.00146776	Stat5a/Ghrhr/Ccn4/Mef2c/Cyba/Slc44a4/Myod1/Wt1/Cxcl16/Hey2/Igf1/Flt4/Gh/Edn1/Slc6a3/Cpne6/Tnfrsf12a/C3/Armc12/Fn1/Tfcp2l1/F2/Ocm/Dcx/Lpar3/Fgf2/Serpine1/Hlx/Sox15/Cxcr4/Ezr/Gpr21/Hmga2/H1f5/Lep/Sphk1/Cntf	37
GO:0001937	negative regulation of endothelial cell proliferation	13/1865	71/28943	0.000546789	0.00262813	0.00148386	Pparg/Mef2c/Apc/Vash1/Prl/Tnf/Alox5/Dll4/Il12a/Ccl12/Ccl2/Thbs1/Cxcr3	13
GO:0010811	positive regulation of cell-substrate adhesion	20/1865	138/28943	0.000552258	0.00265221	0.00149745	Cd36/Nid1/Fut1/Dab2/Ccdc80/Smoc2/Fn1/Ccn1/Emilin1/Spp1/Npy/Plekha2/Abi3bp/Hpse/Thbs1/Npnt/Trem1/Ndnf/Fbln2/Ccl28	20
GO:0022617	extracellular matrix disassembly	9/1865	38/28943	0.000555373	0.00265615	0.00149968	Fap/Lcp1/Meltf/Adamts5/Il6/Ddr2/Pdpn/Hpse/Mmp13	9
GO:0032692	negative regulation of interleukin-1 production	9/1865	38/28943	0.000555373	0.00265615	0.00149968	Igf1/Mefv/Il1r2/Nlrp3/Zc3h12a/Ceacam1/Nlrp12/Lilrb4b/Lilrb4a	9
GO:0034381	plasma lipoprotein particle clearance	9/1865	38/28943	0.000555373	0.00265615	0.00149968	Cd36/Apoc2/Il19/Apob/Msr1/Lipc/Anxa2/Ces1g/Apoc2l	9
GO:0046686	response to cadmium ion	9/1865	38/28943	0.000555373	0.00265615	0.00149968	Hmox1/Cyp2a5/Mmp9/Fos/Mt2/Mt1/Cyp1a2/Cer1/Jun	9
GO:0098868	bone growth	9/1865	38/28943	0.000555373	0.00265615	0.00149968	Ddr2/Bnc2/Comp/Tgfbr2/Cer1/Thbs1/Mmp13/Ostn/Lep	9
GO:0043523	regulation of neuron apoptotic process	34/1865	290/28943	0.000556005	0.00265698	0.00150014	Ccl3/Bbc3/Hmox1/Mef2c/Il10/Btg2/Tnf/Fas/Adam8/Casp1/Tfap2b/Lcn2/Bcl2l11/Il1b/Draxin/Tnfrsf1a/Nupr1/Grk1/Casp3/Mt1/Pla2g3/Egln3/Ccl12/Ccl2/Gdf5/Clcf1/Dlx1/Tfap2d/Ndnf/C5ar1/Six1/Jun/Cebpb/Cntf	34
GO:0030900	forebrain development	44/1865	407/28943	0.00056171	0.00268203	0.00151429	Ghrhr/Aqp1/Otx1/Chrd/Fut1/Aldh1a2/Aldh1a3/Fabp7/Btg2/Id2/Slc6a3/Fezf2/Wnt5a/Dct/Dlx2/Sall3/Bhlhe22/Zeb2/Lhx3/Pax6/Tfap2c/Draxin/Dcx/Sall1/Eomes/Emx1/Neurod1/Tbr1/Prdm8/Mgarp/Fgf2/Neurod6/Atf5/Dlx1/Crtac1/Reln/Cxcr4/Dmrta2/Msx1/Ndnf/Rtn4rl2/Hmga2/Duox2/Hsd3b9	44
GO:0033028	myeloid cell apoptotic process	10/1865	46/28943	0.000578144	0.00275822	0.0015573	Stat5a/Cd44/Mef2c/Anxa1/Il6/Cxcr2/Fcgr2b/Ccl5/Cdkn2a/Ccr5	10
GO:0032352	positive regulation of hormone metabolic process	7/1865	24/28943	0.000595725	0.00280248	0.00158229	Cyp17a1/Igf1/Gh/Dab2/Rdh9/Rdh16/Rdh16f2	7
GO:0043011	myeloid dendritic cell differentiation	7/1865	24/28943	0.000595725	0.00280248	0.00158229	Spi1/Irf4/Notch2/Ltbr/Tgfbr2/Gimap5/Pirb	7
GO:0060339	negative regulation of type I interferon-mediated signaling pathway	7/1865	24/28943	0.000595725	0.00280248	0.00158229	Oas3/Isg15/Mmp12/Oas1a/Oas1g/Oas1e/Nlrc5	7
GO:1903428	positive regulation of reactive oxygen species biosynthetic process	7/1865	24/28943	0.000595725	0.00280248	0.00158229	Cd36/Mmp8/Cyba/Lcn2/Duoxa2/Tlr4/Tlr6	7
GO:0001781	neutrophil apoptotic process	5/1865	12/28943	0.000596622	0.00280248	0.00158229	Cd44/Anxa1/Il6/Cxcr2/Fcgr2b	5
GO:0001867	complement activation	lectin pathway	5/1865	12/28943	0.000596622	0.00280248	0.00158229	Masp1/Serping1/Mbl2/A2m/Colec10	5
GO:0002423	natural killer cell mediated immune response to tumor cell	5/1865	12/28943	0.000596622	0.00280248	0.00158229	Il12a/Klrk1/Pvr/Klre1/Ceacam1	5
GO:0003337	mesenchymal to epithelial transition involved in metanephros morphogenesis	5/1865	12/28943	0.000596622	0.00280248	0.00158229	Pax2/Six2/Sall1/Lif/Grem1	5
GO:0010572	positive regulation of platelet activation	5/1865	12/28943	0.000596622	0.00280248	0.00158229	Plek/Selp/Pdpn/Tlr4/Pla2g4a	5
GO:0031392	regulation of prostaglandin biosynthetic process	5/1865	12/28943	0.000596622	0.00280248	0.00158229	Anxa1/Il1b/Ptgs2/Pla2g3/Pla2g4a	5
GO:0034135	regulation of toll-like receptor 2 signaling pathway	5/1865	12/28943	0.000596622	0.00280248	0.00158229	Cyba/Acod1/Lyn/Tlr1/Tlr6	5
GO:0034154	toll-like receptor 7 signaling pathway	5/1865	12/28943	0.000596622	0.00280248	0.00158229	Rsad2/Pik3ap1/Tasl/Treml4/Scimp	5
GO:0043301	negative regulation of leukocyte degranulation	5/1865	12/28943	0.000596622	0.00280248	0.00158229	Spi1/Hmox1/Il13ra2/Cd84/Ccr2	5
GO:0045588	positive regulation of gamma-delta T cell differentiation	5/1865	12/28943	0.000596622	0.00280248	0.00158229	Stat5a/Syk/Ptprc/Gimap5/Sox4	5
GO:0046645	positive regulation of gamma-delta T cell activation	5/1865	12/28943	0.000596622	0.00280248	0.00158229	Stat5a/Syk/Ptprc/Gimap5/Sox4	5
GO:0051798	positive regulation of hair follicle development	5/1865	12/28943	0.000596622	0.00280248	0.00158229	Fst/Wnt5a/Wnt10b/Tnf/Hpse	5
GO:0140052	cellular response to oxidised low-density lipoprotein particle stimulus	5/1865	12/28943	0.000596622	0.00280248	0.00158229	Cd36/Cd68/Myd88/Tlr4/Tlr6	5
GO:1903028	positive regulation of opsonization	5/1865	12/28943	0.000596622	0.00280248	0.00158229	Masp1/C3/Mbl2/Colec10/C4b	5
GO:2000508	regulation of dendritic cell chemotaxis	5/1865	12/28943	0.000596622	0.00280248	0.00158229	Spi1/Slamf1/Il12a/Ccr7/Slamf8	5
GO:0048704	embryonic skeletal system morphogenesis	17/1865	109/28943	0.000598814	0.00281049	0.00158682	Mef2c/Alx3/Osr2/Dlx2/Six2/Eya1/Tbx15/Tgfbr2/Mdfi/Twist1/Satb2/Hoxb4/Runx2/Prrx2/Alx4/Six1/Hoxd4	17
GO:0007292	female gamete generation	23/1865	170/28943	0.00060228	0.00282447	0.00159471	Sebox/Msh4/Msh5/Brme1/Igf1/Lgr5/Edn1/Trip13/Plau/Adamts1/Ndc80/Meiob/Dmrt1/Fosl1/Ptx3/Ereg/Plat/Ptgs2/Cenpe/Pde5a/Pla2g4a/Lep/Insl3	23
GO:0001911	negative regulation of leukocyte mediated cytotoxicity	8/1865	31/28943	0.000605937	0.00283244	0.00159921	Serpinb9b/Ptprc/Klrd1/Tap1/Klre1/Sh2d1b2/Ceacam1/Klrb1b	8
GO:0010460	positive regulation of heart rate	8/1865	31/28943	0.000605937	0.00283244	0.00159921	Kcnq1/Ada/Hey2/Edn1/Adra1d/Uts2/Adm/Nppa	8
GO:0042634	regulation of hair cycle	8/1865	31/28943	0.000605937	0.00283244	0.00159921	Fst/Wnt5a/Wnt10b/Tnf/Hpse/Eps8l3/Cdh3/Gsdma3	8
GO:2000316	regulation of T-helper 17 type immune response	8/1865	31/28943	0.000605937	0.00283244	0.00159921	Il12rb1/Tbx21/Clec4n/Card9/Nlrp3/Nfkbiz/Foxp3/Zc3h12a	8
GO:0010517	regulation of phospholipase activity	12/1865	63/28943	0.000610146	0.00284742	0.00160767	Apoc2/Itk/Cd86/Anxa1/Nmur1/Sele/Ccn1/Angptl3/Ccl5/Fgf2/Txk/Apoc2l	12
GO:0046850	regulation of bone remodeling	12/1865	63/28943	0.000610146	0.00284742	0.00160767	Syk/Tnfsf11/Adam8/Il6/Spp1/Prkca/Fcgr4/Lep/Tnfrsf11b/Ceacam1/Grem1/Siglec15	12
GO:0022404	molting cycle process	18/1865	119/28943	0.00061111	0.00284742	0.00160767	Apc/Trpv1/Lgr5/Fst/Wnt5a/Runx1/Wnt10b/Tnf/Wnt10a/Tfap2c/Prss8/Ptgs2/Hpse/Alx4/Snai1/Cdh3/Gsdma3/Runx3	18
GO:0022405	hair cycle process	18/1865	119/28943	0.00061111	0.00284742	0.00160767	Apc/Trpv1/Lgr5/Fst/Wnt5a/Runx1/Wnt10b/Tnf/Wnt10a/Tfap2c/Prss8/Ptgs2/Hpse/Alx4/Snai1/Cdh3/Gsdma3/Runx3	18
GO:0033209	tumor necrosis factor-mediated signaling pathway	14/1865	81/28943	0.000624526	0.00290759	0.00164164	Card14/Syk/Tnfsf11/Tnf/Casp1/Traf5/Ccdc3/Traf1/Tnfrsf1a/Eda2r/Sphk1/Tnfrsf13c/Naip6/Naip2	14
GO:0006970	response to osmotic stress	16/1865	100/28943	0.000643329	0.00299272	0.0016897	Aqp1/Mapk13/Itga2/Bdkrb2/Map3k1/Casp1/Slc9a4/Casp3/Ptgs2/Nlrp3/Apobec1/Aqp5/Lrrc8e/Prkca/Gypa/Serpinb6e	16
GO:0019233	sensory perception of pain	21/1865	150/28943	0.00064925	0.00301784	0.00170389	Aqp1/Trpv1/Itga2/Fcgr1/Il10/Vip/Edn1/Grm8/Alox5/Il1rn/Ptgs2/P2ry2/Scn10a/Ccl2/Ccn3/Tlr4/Cxcr4/Ccr2/Gpr171/Ptges/Fcgr4	21
GO:0001974	blood vessel remodeling	11/1865	55/28943	0.000662839	0.00307606	0.00173676	Dbh/Mef2c/Rspo3/Igf1/Flt4/Dll4/Angpt2/Lif/Ccr2/Foxc1/Ceacam1	11
GO:0045933	positive regulation of muscle contraction	11/1865	55/28943	0.000662839	0.00307606	0.00173676	Kcnq1/Ace2/Itga2/Ada/Ccn2/Tacr2/Edn1/Ptgs2/Npnt/Nppa/Sphk1	11
GO:0030177	positive regulation of Wnt signaling pathway	20/1865	140/28943	0.000665748	0.00308553	0.00174211	Ccn4/Rspo3/Lgr5/Sfrp4/Map3k1/Wnt5a/Dab2/Wnt10b/Bambi/Zeb2/Tlr2/Egf/Sall1/Fgf2/Plekha4/Lgr6/Dact1/Cdh3/Peg12/Sox4	20
GO:0072163	mesonephric epithelium development	17/1865	110/28943	0.000666479	0.00308553	0.00174211	Pax2/Cd44/Wt1/Myc/Six2/Eya1/Sall1/Fgf2/Cer1/Timeless/Npnt/Epcam/Hs3st3a1/Foxc1/Six1/Hs3st3b1/Grem1	17
GO:0072164	mesonephric tubule development	17/1865	110/28943	0.000666479	0.00308553	0.00174211	Pax2/Cd44/Wt1/Myc/Six2/Eya1/Sall1/Fgf2/Cer1/Timeless/Npnt/Epcam/Hs3st3a1/Foxc1/Six1/Hs3st3b1/Grem1	17
GO:0001878	response to yeast	6/1865	18/28943	0.00067156	0.0030942	0.001747	Vip/Clec4n/Ptx3/Npy/Camp/Cd209b	6
GO:0002524	hypersensitivity	6/1865	18/28943	0.00067156	0.0030942	0.001747	Fcgr1/C3/Fcgr2b/Ccr7/Il20rb/Fcgr3	6
GO:0030656	regulation of vitamin metabolic process	6/1865	18/28943	0.00067156	0.0030942	0.001747	Tnf/Gfi1/Snai1/Rdh9/Rdh16/Rdh16f2	6
GO:0030730	sequestering of triglyceride	6/1865	18/28943	0.00067156	0.0030942	0.001747	Pparg/Fitm1/Tnf/Il1b/Plin2/Apoc4	6
GO:0097623	potassium ion export across plasma membrane	6/1865	18/28943	0.00067156	0.0030942	0.001747	Kcnq1/Kcnk5/Kcne3/Nppa/Kcne4/Kcnn4	6
GO:0140131	positive regulation of lymphocyte chemotaxis	6/1865	18/28943	0.00067156	0.0030942	0.001747	Tnfsf14/Wnt5a/Ccl5/Ccl7/Ccr7/Ccr2	6
GO:0051592	response to calcium ion	19/1865	130/28943	0.000675446	0.00310913	0.00175543	Mef2c/Fos/Anxa11/Cpne6/Tnnt2/Fga/Gipr/Chp2/Syt8/Cpne4/Fgg/Neurod2/Thbs1/Apobec1/Cpne8/Jun/Junb/Pla2g4a/Alox5ap	19
GO:0042472	inner ear morphogenesis	18/1865	120/28943	0.000676413	0.00310913	0.00175543	Pax2/Otx1/Tcap/Kcnq1/Cdh23/Aldh1a3/Wnt5a/Eya1/Frzb/Gfi1/Strc/Grhl3/Prrx2/Ush1g/Six1/Otop1/Chrna10/Mafb	18
GO:0098773	skin epidermis development	18/1865	120/28943	0.000676413	0.00310913	0.00175543	Apc/Trpv1/Lgr5/Fst/Wnt5a/Runx1/Wnt10b/Tnf/Wnt10a/Tfap2c/Prss8/Ptgs2/Hpse/Alx4/Snai1/Cdh3/Gsdma3/Runx3	18
GO:0033032	regulation of myeloid cell apoptotic process	9/1865	39/28943	0.00068112	0.00312296	0.00176324	Stat5a/Cd44/Mef2c/Anxa1/Cxcr2/Fcgr2b/Ccl5/Cdkn2a/Ccr5	9
GO:0048265	response to pain	9/1865	39/28943	0.00068112	0.00312296	0.00176324	Dbh/Trpv1/Crhr1/Thbs4/Runx1/Thbs1/Tspo/Reln/Osm	9
GO:0001656	metanephros development	15/1865	91/28943	0.00068158	0.00312296	0.00176324	Pax2/Aqp1/Wt1/Id2/Osr2/Myc/Six2/Tfap2b/Eya1/Cxcr2/Sall1/Lif/Gdf6/Six1/Grem1	15
GO:0046683	response to organophosphorus	15/1865	91/28943	0.00068158	0.00312296	0.00176324	Aqp1/Trpv1/Kcnq1/Aldh3a1/Slc6a4/Slc6a3/Wnt10b/Gpd1/Casp1/Sell/Il1b/P2ry6/Ezr/Duox2/Ren1	15
GO:0006865	amino acid transport	22/1865	161/28943	0.000683573	0.00312962	0.001767	Slc1a5/Trh/Trpv1/Slc1a7/Slc47a1/Ace2/Arg1/Slc36a2/Slc7a15/Llgl2/Gfap/Myc/Grm2/Slc6a20b/Slc11a1/Il1rn/Il1b/Slc7a12/Slc22a2/Lrrc8e/Lep/Slc17a7	22
GO:0031667	response to nutrient levels	42/1865	387/28943	0.000684441	0.00313112	0.00176784	Gcg/Pparg/Angptl4/Trpv1/Prkag3/Myod1/Ada/Cd68/Gh/Prl/Vdr/Cdkn1a/Eif2ak2/Fas/Gcgr/Lct/Atf3/Cubn/Aqp3/Plin2/Spp1/Npy/F7/Adrb3/Eif4ebp1/Wnk4/Ifi206/Gdf15/Cyp24a1/Runx2/Bmf/Foxa3/Zc3h12a/Zfp36/Ucn2/Jun/Lep/Ifi204/Ifi207/Bglap2/Nupr1l/Ndor1	42
GO:0030890	positive regulation of B cell proliferation	10/1865	47/28943	0.000692477	0.00316538	0.00178719	Mef2c/Ada/Cdkn1a/Ptprc/Il21/Bst1/Il5/Tlr4/Clcf1/Tnfrsf13c	10
GO:0044706	multi-multicellular organism process	26/1865	204/28943	0.000695947	0.00317873	0.00179472	Cdh1/Timp1/Stat5a/Psg17/Mmp9/Slc6a4/Akr1c18/Prl/Ppp3cc/Acod1/Vdr/Fbn2/Tgm4/A2m/Dkkl1/Hsd11b2/Ptgs2/Lif/Prdm1/Nppa/Mmp12/Junb/Pla2g4a/T/Thbd/Kiss1	26
GO:0033673	negative regulation of kinase activity	28/1865	226/28943	0.000697912	0.00318519	0.00179837	Pparg/Apc/Acp4/Gadd45b/Gadd45g/Cdkn1a/Rgn/Dusp1/Il6/Ptprc/Ddr2/Il1b/Ptpro/Mvp/Casp3/Trib1/Wnk4/Ptprh/Gadd45a/Nppa/Lyn/Cdkn2a/Ppm1e/Gprc5a/Prkca/Ceacam1/Lilrb4b/Lilrb4a	28
GO:0019748	secondary metabolic process	12/1865	64/28943	0.00070752	0.00322395	0.00182026	Cyp2a5/Tyrp1/Akr1c18/Wnt5a/Dct/Cyp1b1/Abcc2/Zeb2/a/Cyp1a2/Cyp1a1/Cdh3	12
GO:0033344	cholesterol efflux	12/1865	64/28943	0.00070752	0.00322395	0.00182026	Pparg/Pon1/Apoc2/Apob/Soat2/Egf/Ces1f/Eepd1/Ces1g/Ces1c/Ces1a/Apoc2l	12
GO:0006766	vitamin metabolic process	14/1865	82/28943	0.000709132	0.00322657	0.00182174	Cyp4f18/Vnn3/Rgn/Tnf/Gsto2/Cubn/Gfi1/Nnmt/Gulo/Cyp24a1/Snai1/Rdh9/Rdh16/Rdh16f2	14
GO:0003206	cardiac chamber morphogenesis	21/1865	151/28943	0.00070921	0.00322657	0.00182174	Mef2c/Fhl2/Dnah11/Hey2/Id2/Wnt5a/Adamts1/Tnnt2/Dll4/Notch2/Ccn1/Bmp5/Tgfbr2/Tnni3/Ovol2/Adgrg6/Foxc1/Dsp/Myl3/Sox4/Tnnc1	21
GO:0007369	gastrulation	24/1865	183/28943	0.000729453	0.00331606	0.00187226	Pax2/Epha2/Chrd/Il10/Hnf4a/Wnt5a/Osr2/Six2/Dusp1/Eya1/Col5a2/Fn1/Mixl1/Il1rn/Tgfbr2/Eomes/Dusp5/Cer1/Snai1/Dact1/Tgif1/Foxc1/Hmga2/T	24
GO:0090287	regulation of cellular response to growth factor stimulus	36/1865	318/28943	0.000747491	0.00339539	0.00191706	Pparg/Sost/Chrd/Dcn/Sfrp4/Fst/Wnt5a/Dab2/Smoc2/Bambi/Lox/Fbn2/Tfap2b/Zeb2/Il12a/Notch2/Ccn1/Emilin1/Fgf16/Chrdl1/Vegfd/Cdh5/Lrg1/Fgf2/Cer1/Gdf5/Runx2/Thbs1/Npnt/Il17f/Dlx1/Msx1/Rasl11b/Tcf4/Grem1/Zfp703	36
GO:0003416	endochondral bone growth	8/1865	32/28943	0.000762687	0.0034617	0.00195449	Ddr2/Bnc2/Comp/Tgfbr2/Cer1/Thbs1/Mmp13/Ostn	8
GO:0001829	trophectodermal cell differentiation	7/1865	25/28943	0.000781697	0.00353689	0.00199694	Cdh1/Ada/Tfap2c/Eomes/Rbm46/Junb/Foxd3	7
GO:0007263	nitric oxide mediated signal transduction	7/1865	25/28943	0.000781697	0.00353689	0.00199694	Cd36/Mt2/Mt1/Neurod1/Thbs1/Ndnf/Pde5a	7
GO:0034114	regulation of heterotypic cell-cell adhesion	7/1865	25/28943	0.000781697	0.00353689	0.00199694	Cd44/Il10/Tnf/Il1rn/Il1b/Fga/Fgg	7
GO:0045953	negative regulation of natural killer cell mediated cytotoxicity	7/1865	25/28943	0.000781697	0.00353689	0.00199694	Serpinb9b/Klrd1/Tap1/Klre1/Sh2d1b2/Ceacam1/Klrb1b	7
GO:0070373	negative regulation of ERK1 and ERK2 cascade	14/1865	83/28943	0.000803231	0.00363148	0.00205035	Ace2/Igf1/Dab2/Dusp1/Ptprc/Atf3/Emilin1/Dusp9/Lif/Tlr4/Lyn/Ezr/Chrna10/Nlrp12	14
GO:0032728	positive regulation of interferon-beta production	10/1865	48/28943	0.000824811	0.00372323	0.00210215	Irf1/Irf7/Ifih1/Tlr2/Oas3/Isg15/Tlr4/Oas1a/Oas1g/Oas1e	10
GO:0042304	regulation of fatty acid biosynthetic process	10/1865	48/28943	0.000824811	0.00372323	0.00210215	Apoc2/Hnf4a/Rgn/Anxa1/Il1b/Ptgs2/Pla2g3/Pla2g4a/Ceacam1/Apoc2l	10
GO:0032743	positive regulation of interleukin-2 production	9/1865	40/28943	0.00082916	0.00373412	0.0021083	Stat5a/Irf4/Runx1/Btnl2/Anxa1/Cd28/Ptprc/Il1b/Ccr2	9
GO:1903670	regulation of sprouting angiogenesis	9/1865	40/28943	0.00082916	0.00373412	0.0021083	Fut1/Il10/Alox5/Tnn/Adamts9/Fgf2/Thbs1/Rhoj/Ceacam1	9
GO:1904707	positive regulation of vascular associated smooth muscle cell proliferation	9/1865	40/28943	0.00082916	0.00373412	0.0021083	Mmp9/Igf1/Edn1/Adamts1/Tnf/Ddr2/Fgf2/P2ry6/Jun	9
GO:0032411	positive regulation of transporter activity	20/1865	143/28943	0.000873553	0.00393099	0.00221946	Pon1/Stac2/Trdn/Edn1/Ppp3cc/Arc/Rgn/Drd4/Alox5/Chp2/Htr3a/Wnk4/Kcne3/Ccl2/Nppa/Reln/P2ry6/Ccr2/Hspa2/Lrrc55	20
GO:0032956	regulation of actin cytoskeleton organization	40/1865	368/28943	0.000878369	0.00394959	0.00222996	Rhoc/Ccl24/Mef2c/Tmod4/Met/Baiap2l2/Ccn2/Plek/Pdlim4/Pecam1/Edn1/Map3k1/Gpr65/Hcls1/Arhgap28/Notch2/Tlr2/Fgr/Bst1/Rhoh/Arpc1b/Was/Mylk3/Rac2/Frmd7/Grhl3/Icam1/Csf3/Serpinf2/Synpo2l/Rhod/Kank3/Lmod3/Ppm1e/Bst2/Epha3/Capg/Cdc42ep5/Siglec15/Smim22	40
GO:0032970	regulation of actin filament-based process	44/1865	416/28943	0.000881715	0.00396155	0.00223671	Rhoc/Ccl24/Mef2c/Tmod4/Met/Baiap2l2/Ccn2/Plek/Pdlim4/Pecam1/Edn1/Map3k1/Gpr65/Hcls1/Arhgap28/Tnnt2/Notch2/Tlr2/Pdpn/Fgr/Bst1/Rhoh/Arpc1b/Was/Mylk3/Rac2/Frmd7/Grhl3/Icam1/Csf3/Serpinf2/Synpo2l/Rhod/Kank3/Lmod3/Ppm1e/Bst2/Epha3/Dsp/Capg/Cdc42ep5/Siglec15/Tnnc1/Smim22	44
GO:0007611	learning or memory	36/1865	321/28943	0.000886424	0.00397962	0.00224692	Th/Dbh/Mef2c/Chrd/Dnah11/Crhr1/Vip/Igf1/Tacr2/Btg2/Ccl11/Slc6a4/Arc/Drd4/Casp1/Lcn2/Il1rn/Pax6/Il1b/Tlr2/Casp3/Stra6/Ptgs2/Tbr1/Neurod2/Lmx1b/Ttc36/Reln/Npas4/Prkca/Jun/Pde5a/Pirb/Rag1/Slc17a7/Dnaaf4	36
GO:0050795	regulation of behavior	16/1865	103/28943	0.000894975	0.0040149	0.00226683	Stat3/Ghrhr/Mef2c/Trh/Ada/Crhr1/Il6/Casp1/Uts2/Cort/Npy/Stra6/Reln/Gpr171/Rag1/Trpc2	16
GO:0060191	regulation of lipase activity	14/1865	84/28943	0.000907649	0.00406727	0.0022964	Rhoc/Angptl4/Apoc2/Itk/Cd86/Anxa1/Nmur1/Sele/Ccn1/Angptl3/Ccl5/Fgf2/Txk/Apoc2l	14
GO:1903053	regulation of extracellular matrix organization	11/1865	57/28943	0.000908055	0.00406727	0.0022964	Fap/Nid1/Meltf/Il6/Ddr2/Pdpn/Tnfrsf1b/Emilin1/Tnfrsf1a/Hpse/Tcf15	11
GO:0002027	regulation of heart rate	17/1865	113/28943	0.000910111	0.00407333	0.00229982	Kcnh6/Trpv1/Kcnq1/Cacna1d/Ada/Hey2/Fkbp1b/Edn1/Adra1d/Uts2/Adm/Scn10a/Kcne3/Tnni3k/Nppa/Kcne4/Dsp	17
GO:0002674	negative regulation of acute inflammatory response	5/1865	13/28943	0.000918178	0.00408639	0.0023072	Pparg/Fcgr2b/Npy/Nlrp3/Il20rb	5
GO:0002756	MyD88-independent toll-like receptor signaling pathway	5/1865	13/28943	0.000918178	0.00408639	0.0023072	Irf7/Tlr4/Tnip3/Cd300lf/Tlr6	5
GO:0019370	leukotriene biosynthetic process	5/1865	13/28943	0.000918178	0.00408639	0.0023072	Syk/Alox5/Pla2g4a/Alox5ap/Mgst2	5
GO:0032817	regulation of natural killer cell proliferation	5/1865	13/28943	0.000918178	0.00408639	0.0023072	Il12rb1/Cd244a/Il12rb2/Il12a/Lep	5
GO:0042590	antigen processing and presentation of exogenous peptide antigen via MHC class I	5/1865	13/28943	0.000918178	0.00408639	0.0023072	Fcgr1/Ifi30/Tap1/Clec4a1/Fcgr3	5
GO:0044793	negative regulation by host of viral process	5/1865	13/28943	0.000918178	0.00408639	0.0023072	Ccl8/Ptx3/Ltf/Ccl12/Zc3h12a	5
GO:0070255	regulation of mucus secretion	5/1865	13/28943	0.000918178	0.00408639	0.0023072	Cyba/Ada/Sytl2/Alox12b/P2ry2	5
GO:0016125	sterol metabolic process	21/1865	154/28943	0.00091868	0.00408639	0.0023072	Pon1/Apob/Soat2/Cyp39a1/Cubn/Hmgcs2/Angptl3/Ces1f/Lipc/Cln6/Cyp11a1/Lcat/Disp3/Serpina12/Apobr/Ch25h/Ces1g/Ces1c/Lep/Ces1a/Saa1	21
GO:0002689	negative regulation of leukocyte chemotaxis	6/1865	19/28943	0.00092828	0.00411644	0.00232416	Dusp1/Ccl12/Ccl2/Ccn3/Slamf8/Grem1	6
GO:0032695	negative regulation of interleukin-12 production	6/1865	19/28943	0.00092828	0.00411644	0.00232416	Slamf1/Il10/Mefv/Tlr2/Ccr7/Thbs1	6
GO:1901550	regulation of endothelial cell development	6/1865	19/28943	0.00092828	0.00411644	0.00232416	Tnf/Il1b/Tnfrsf1a/Cdh5/Cldn5/S1pr2	6
GO:1903140	regulation of establishment of endothelial barrier	6/1865	19/28943	0.00092828	0.00411644	0.00232416	Tnf/Il1b/Tnfrsf1a/Cdh5/Cldn5/S1pr2	6
GO:0048566	embryonic digestive tract development	8/1865	33/28943	0.000950441	0.00420505	0.00237419	Aldh1a2/Ada/Id2/Six2/Sall1/Stra6/Ovol2/Hlx	8
GO:0061037	negative regulation of cartilage development	8/1865	33/28943	0.000950441	0.00420505	0.00237419	Ccn4/Frzb/Ctsk/Adamts7/Rflna/Gdf5/Lep/Grem1	8
GO:1905314	semi-lunar valve development	8/1865	33/28943	0.000950441	0.00420505	0.00237419	Hey2/Notch2/Efna1/Tnfrsf1b/Emilin1/Tnfrsf1a/Stra6/Twist1	8
GO:0010837	regulation of keratinocyte proliferation	10/1865	49/28943	0.000977227	0.00431696	0.00243737	Ptprk/Tgm1/Vdr/Slurp1/Notch2/Reg3g/Lrg1/Ovol2/Zfp36/Cdh3	10
GO:0021772	olfactory bulb development	10/1865	49/28943	0.000977227	0.00431696	0.00243737	Fut1/Id2/Wnt5a/Dlx2/Sall3/Pax6/Sall1/Eomes/Atf5/Crtac1	10
GO:0048592	eye morphogenesis	24/1865	187/28943	0.000991984	0.0043788	0.00247229	Th/Stat3/Pax2/Aqp1/Epha2/Gnat2/Aldh1a3/Meis1/Pde6c/Bhlhe22/Col5a2/Pax6/Notch2/Grk1/Stra6/Gnat1/Twist1/Fgf2/Tulp1/Prdm1/Aqp5/Foxe3/Igfn1/Cntf	24
GO:0043405	regulation of MAP kinase activity	25/1865	198/28943	0.000999082	0.00440677	0.00248809	Pparg/Edn1/Syk/Map3k1/Wnt5a/Tnfsf11/Dusp1/Tnf/Adam8/Drd4/Ptprc/Zeb2/Il1rn/Il1b/Egf/Trib1/Fgf2/Ccr7/Tlr4/Thbs1/Nppa/Lyn/Tlr6/Pde5a/Ceacam1	25
GO:0001709	cell fate determination	9/1865	41/28943	0.00100233	0.00441772	0.00249426	Pax2/Mef2c/Myod1/Fezf2/Lbx1/Pax6/Notch2/Chrdl1/Barhl2	9
GO:0001708	cell fate specification	17/1865	114/28943	0.00100658	0.00442753	0.00249981	Tbx21/Pax2/Apc/Wnt5a/Dhh/Six2/Eya1/Lhx3/Pax6/Tbx15/Gfi1/Eomes/Tbr1/Fgf2/Dmrta2/Six1/T	17
GO:0032753	positive regulation of interleukin-4 production	7/1865	26/28943	0.00101067	0.00442753	0.00249981	Irf4/Syk/Cd28/Nlrp3/Foxp3/Il20rb/Cebpb	7
GO:0044550	secondary metabolite biosynthetic process	7/1865	26/28943	0.00101067	0.00442753	0.00249981	Tyrp1/Wnt5a/Dct/Zeb2/a/Cyp1a2/Cdh3	7
GO:0045730	respiratory burst	7/1865	26/28943	0.00101067	0.00442753	0.00249981	Cyba/Cybb/Lbp/Slc11a1/Rac2/Slamf8/Ncf4	7
GO:0048266	behavioral response to pain	7/1865	26/28943	0.00101067	0.00442753	0.00249981	Trpv1/Crhr1/Thbs4/Runx1/Thbs1/Tspo/Osm	7
GO:0055064	chloride ion homeostasis	7/1865	26/28943	0.00101067	0.00442753	0.00249981	Atp6v1b1/Kcnq1/Abcc2/Spp1/Tbxas1/Wnk4/Kcne3	7
GO:0070723	response to cholesterol	7/1865	26/28943	0.00101067	0.00442753	0.00249981	F7/Ces1f/Tgfbr2/Ces1g/Ces1c/Ces1a/Ccr5	7
GO:2000050	regulation of non-canonical Wnt signaling pathway	7/1865	26/28943	0.00101067	0.00442753	0.00249981	Rspo3/Sfrp4/Wnt5a/Dab2/Plekha4/Dact1/Rnf213	7
GO:0046530	photoreceptor cell differentiation	14/1865	85/28943	0.00102326	0.00447929	0.00252903	Th/Stat3/Gnat2/Cdhr1/Dlx2/Pde6c/Pax6/Dcx/Grk1/Gnat1/Tulp1/Prdm1/Dlx1/Cntf	14
GO:0006109	regulation of carbohydrate metabolic process	25/1865	199/28943	0.00107419	0.00469868	0.0026529	Gcg/Cd36/Ier3/Stat3/Cd244a/Slc4a1/C1qtnf1/Igfbp4/Hnf4a/Igf1/Plek/Igfbp3/Myc/Gpd1/Rgn/Gcgr/Il6/Egf/Nupr1/Nnmt/Serpina12/Ppp1r3b/Erfe/P2ry6/Lep	25
GO:0032414	positive regulation of ion transmembrane transporter activity	19/1865	135/28943	0.00107574	0.0047019	0.00265472	Stac2/Trdn/Edn1/Ppp3cc/Arc/Rgn/Drd4/Alox5/Chp2/Htr3a/Wnk4/Kcne3/Ccl2/Nppa/Reln/P2ry6/Ccr2/Hspa2/Lrrc55	19
GO:0051341	regulation of oxidoreductase activity	15/1865	95/28943	0.00107771	0.00470693	0.00265756	Cyba/Slc4a1/Edn1/Ripk3/Vdr/Rgn/Gzma/Tnf/Ftmt/Alox5/Il1b/Gfi1/Slamf8/Lep/Cdh3	15
GO:2000177	regulation of neural precursor cell proliferation	18/1865	125/28943	0.00110035	0.00480222	0.00271135	Igf1/Btg2/Id2/Slc6a4/Wnt5a/Dct/Pax6/Dll4/Il1b/Egf/Sall1/Emx1/Fgf2/Disp3/Lyn/Dmrta2/Tafa3/Ccr5	18
GO:0010675	regulation of cellular carbohydrate metabolic process	22/1865	167/28943	0.00111874	0.00487877	0.00275458	Gcg/Cd36/Ier3/Stat3/Cd244a/Slc4a1/C1qtnf1/Igfbp4/Hnf4a/Igf1/Plek/Igfbp3/Rgn/Gcgr/Il6/Nupr1/Nnmt/Serpina12/Ppp1r3b/Erfe/P2ry6/Lep	22
GO:0044262	cellular carbohydrate metabolic process	34/1865	302/28943	0.00113391	0.00494121	0.00278983	Gcg/Hk2/Cd36/Ier3/Stat3/Cd244a/Prkag3/Slc4a1/C1qtnf1/Igfbp4/Hnf4a/Igf1/Hkdc1/Plek/Igfbp3/Lalba/Rgn/Gcgr/Il6/Lct/Ndst4/Angptl3/Gys2/Nupr1/B3gnt3/Nnmt/Inpp5j/Serpina12/Ppp1r3b/Erfe/P2ry6/Pla2g4a/Lep/Mgam	34
GO:0019229	regulation of vasoconstriction	14/1865	86/28943	0.001151	0.0050119	0.00282974	Dbh/Edn1/Alox5/Adra1d/Fga/Tbxas1/Adm/Ptgs2/Fgg/Dusp5/Icam1/Smtnl2/Pde5a/Lep	14
GO:0021537	telencephalon development	31/1865	268/28943	0.00118454	0.00515409	0.00291002	Aqp1/Fut1/Aldh1a3/Btg2/Id2/Fezf2/Wnt5a/Dlx2/Sall3/Bhlhe22/Zeb2/Pax6/Tfap2c/Draxin/Dcx/Sall1/Eomes/Emx1/Neurod1/Tbr1/Prdm8/Mgarp/Neurod6/Atf5/Dlx1/Crtac1/Reln/Cxcr4/Dmrta2/Rtn4rl2/Hsd3b9	31
GO:0003009	skeletal muscle contraction	9/1865	42/28943	0.00120366	0.0052294	0.00295254	Scn4a/Tcap/Chrne/Stac2/Myh3/Tnni3/Kbtbd13/Myh8/Tnnc1	9
GO:0061081	positive regulation of myeloid leukocyte cytokine production involved in immune response	9/1865	42/28943	0.00120366	0.0052294	0.00295254	Cd36/Syk/Wnt5a/Casp1/Card9/Tlr2/Myd88/Casp4/Tlr4	9
GO:2001238	positive regulation of extrinsic apoptotic signaling pathway	11/1865	59/28943	0.00122385	0.00530965	0.00299785	Tnfrsf12a/Tnf/Casp8/Ptprc/Atf3/Siglec1/Ltbr/Thbs1/Gsdma3/Runx3/Srpx	11
GO:0001704	formation of primary germ layer	16/1865	106/28943	0.00122567	0.00530965	0.00299785	Pax2/Epha2/Chrd/Wnt5a/Six2/Dusp1/Eya1/Col5a2/Fn1/Mixl1/Eomes/Dusp5/Snai1/Foxc1/Hmga2/T	16
GO:0072091	regulation of stem cell proliferation	16/1865	106/28943	0.00122567	0.00530965	0.00299785	Mpl/Wnt5a/Osr2/Wnt10b/Eif2ak2/Ptprc/Cxcl1/Tgfbr2/Fgf2/Ovol2/Runx2/Prrx2/AY074887/Epcam/Hmga2/Dppa2	16
GO:0007589	body fluid secretion	17/1865	116/28943	0.0012258	0.00530965	0.00299785	Stat5a/Ghrhr/Aqp1/Cyba/Ada/Prl/Edn1/Slc6a3/Vdr/Sytl2/Anxa2/Alox12b/P2ry2/Wnk4/Aqp5/Mmp13/Kcnn4	17
GO:0048706	embryonic skeletal system development	20/1865	147/28943	0.00123559	0.00533636	0.00301294	Mef2c/Alx3/Wnt5a/Osr2/Dlx2/Six2/Eya1/Tbx15/Tgfbr2/Mdfi/Twist1/Satb2/Hoxb4/Runx2/Prrx2/Alx4/Dlx1/Six1/T/Hoxd4	20
GO:0072089	stem cell proliferation	20/1865	147/28943	0.00123559	0.00533636	0.00301294	Prg4/Mpl/Wnt5a/Dab2/Osr2/Wnt10b/Eif2ak2/Six2/Ptprc/Cxcl1/Tgfbr2/Fgf2/Ovol2/Hoxb4/Runx2/Prrx2/AY074887/Epcam/Hmga2/Dppa2	20
GO:0006801	superoxide metabolic process	12/1865	68/28943	0.00123658	0.00533636	0.00301294	Itgb2/Cd36/Cyba/Cybb/Edn1/Syk/Cxcl1/Nox1/Cd177/Fpr2/Duox2/Ncf4	12
GO:0006879	cellular iron ion homeostasis	12/1865	68/28943	0.00123658	0.00533636	0.00301294	Hmox1/Steap4/Scara5/Myc/Ftmt/Alas2/Slc11a1/Lcn2/Cybrd1/Hpx/Hephl1/Erfe	12
GO:0042440	pigment metabolic process	12/1865	68/28943	0.00123658	0.00533636	0.00301294	Hmox1/Cyp2a5/Tyrp1/Wnt5a/Dct/Alas2/Lct/Zeb2/a/Hpx/Cdh3/Slco1a6	12
GO:0002863	positive regulation of inflammatory response to antigenic stimulus	6/1865	20/28943	0.00125429	0.00538471	0.00304024	Fcgr1/C3/Tnf/Cd28/Ccr7/Fcgr3	6
GO:0003159	morphogenesis of an endothelium	6/1865	20/28943	0.00125429	0.00538471	0.00304024	Alox12/Lcn2/Dll4/Itgax/Cxcl10/Cxcr4	6
GO:0021534	cell proliferation in hindbrain	6/1865	20/28943	0.00125429	0.00538471	0.00304024	Igf1/Slc6a4/Egf/Fgf2/Atf5/C5ar1	6
GO:0034349	glial cell apoptotic process	6/1865	20/28943	0.00125429	0.00538471	0.00304024	Igf1/Casp3/Ccl12/Ccl2/Akap12/Prkca	6
GO:0061154	endothelial tube morphogenesis	6/1865	20/28943	0.00125429	0.00538471	0.00304024	Alox12/Lcn2/Dll4/Itgax/Cxcl10/Cxcr4	6
GO:0090030	regulation of steroid hormone biosynthetic process	6/1865	20/28943	0.00125429	0.00538471	0.00304024	Cyp17a1/Igf1/Gh/Dab2/Dkk3/Bmp5	6
GO:0097154	GABAergic neuron differentiation	6/1865	20/28943	0.00125429	0.00538471	0.00304024	Fezf2/Dlx2/Bhlhe22/Sall1/Dlx1/Helt	6
GO:0007043	cell-cell junction assembly	21/1865	158/28943	0.00127925	0.00548372	0.00309614	Cdh1/Rhoc/Epha2/Ace2/Pecam1/Tnf/Il1b/Ptpro/Cdh5/Cldn5/Snai1/Gjb2/Cdh19/Cldn4/Prkca/Pkp3/Cldn17/Cldn34b2/Cldn24/Cldn19/Zfp703	21
GO:1902652	secondary alcohol metabolic process	21/1865	158/28943	0.00127925	0.00548372	0.00309614	Pon1/Apob/Soat2/Cyp39a1/Cubn/Hmgcs2/Angptl3/Ces1f/Lipc/Cln6/Cyp11a1/Lcat/Disp3/Serpina12/Apobr/Ch25h/Ces1g/Ces1c/Lep/Ces1a/Saa1	21
GO:0042303	molting cycle	19/1865	137/28943	0.00128497	0.00549603	0.00310309	Apc/Trpv1/Lgr5/Fst/Wnt5a/Runx1/Wnt10b/Tnf/Wnt10a/Tfap2c/Prss8/Ptgs2/Hpse/Alx4/Eps8l3/Snai1/Cdh3/Gsdma3/Runx3	19
GO:0042633	hair cycle	19/1865	137/28943	0.00128497	0.00549603	0.00310309	Apc/Trpv1/Lgr5/Fst/Wnt5a/Runx1/Wnt10b/Tnf/Wnt10a/Tfap2c/Prss8/Ptgs2/Hpse/Alx4/Eps8l3/Snai1/Cdh3/Gsdma3/Runx3	19
GO:0050852	T cell receptor signaling pathway	19/1865	137/28943	0.00128497	0.00549603	0.00310309	Lcp2/Ada/Itk/Btnl10/Btnl2/Ctla4/Cd28/Ptprc/Nfkbiz/Ccr7/Foxp3/Zc3h12a/Lgals3/Ezr/Kcnn4/Txk/Bcl2a1d/Lilrb4b/Lilrb4a	19
GO:0032069	regulation of nuclease activity	7/1865	27/28943	0.00128922	0.00549794	0.00310416	Gzma/Oasl2/Oas3/Oasl1/Oas1a/Oas1g/Oas1e	7
GO:0050926	regulation of positive chemotaxis	7/1865	27/28943	0.00128922	0.00549794	0.00310416	Itga2/Artn/Vegfd/F7/Angpt2/Ccr4/Prkca	7
GO:0055083	monovalent inorganic anion homeostasis	7/1865	27/28943	0.00128922	0.00549794	0.00310416	Atp6v1b1/Kcnq1/Abcc2/Spp1/Tbxas1/Wnk4/Kcne3	7
GO:0060716	labyrinthine layer blood vessel development	7/1865	27/28943	0.00128922	0.00549794	0.00310416	Hey2/Llgl2/Vash1/Ccn1/Ovol2/Junb/Plg	7
GO:0051054	positive regulation of DNA metabolic process	36/1865	328/28943	0.00130198	0.00554829	0.00313259	Dnmt3l/Tbx21/Stat6/Cdt1/Met/Eya4/Wt1/Eya2/Igfbp3/Myc/Dscc1/Parp9/Parp3/Smoc2/Cyp1b1/Il6/Eya1/Cd28/Ptprc/Gins1/Egf/Hgf/Ereg/Pagr1a/Was/Casp3/Gins2/Fgf2/Timeless/C3ar1/Apobec1/Clcf1/Spidr/Dtx3l/Jun/Grem1	36
GO:0034219	carbohydrate transmembrane transport	18/1865	127/28943	0.00132432	0.00563518	0.00318165	Hk2/Aqp1/Met/Igf1/Gh/Edn1/Myc/C3/Tnf/Il1b/Aqp3/Fgf21/Trarg1/Erfe/Prkca/Ostn/Lep/Rnasel	18
GO:0044000	movement in host	18/1865	127/28943	0.00132432	0.00563518	0.00318165	Tmprss2/Ace2/Ifitm1/Ifitm3/Siglec1/Ptx3/Trim30a/4930486L24Rik/Ch25h/Trim30b/Trim30d/Ifitm6/Ifitm2/Tmprss11d/Trim38/Lgals1/Trim10/Clec4g	18
GO:0007179	transforming growth factor beta receptor signaling pathway	25/1865	202/28943	0.00132954	0.00565325	0.00319185	Pparg/Spi1/Stat3/Ptprk/Fos/Map3k1/Dab2/Bambi/Lox/Fbn2/Zeb2/Emilin1/Cdh5/Tgfbr2/Bmp8a/Ccl2/Lrg1/Thbs1/Npnt/Cldn5/Il17f/Rasl11b/Jun/Zfp703/Lrrc32	25
GO:0010518	positive regulation of phospholipase activity	10/1865	51/28943	0.00135135	0.00571429	0.00322631	Apoc2/Itk/Cd86/Nmur1/Sele/Ccn1/Ccl5/Fgf2/Txk/Apoc2l	10
GO:0002551	mast cell chemotaxis	5/1865	14/28943	0.00135279	0.00571429	0.00322631	Ccl11/Vegfd/Rac2/Ccl5/Ccr3	5
GO:0003096	renal sodium ion transport	5/1865	14/28943	0.00135279	0.00571429	0.00322631	Clcnkb/Atp6v1b1/Kcnq1/Edn1/Wnk4	5
GO:0007144	female meiosis I	5/1865	14/28943	0.00135279	0.00571429	0.00322631	Brme1/Trip13/Ndc80/Meiob/Cenpe	5
GO:0032494	response to peptidoglycan	5/1865	14/28943	0.00135279	0.00571429	0.00322631	Card9/Tlr2/Myd88/Nlrp3/C5ar1	5
GO:0034116	positive regulation of heterotypic cell-cell adhesion	5/1865	14/28943	0.00135279	0.00571429	0.00322631	Cd44/Tnf/Il1b/Fga/Fgg	5
GO:0045060	negative thymic T cell selection	5/1865	14/28943	0.00135279	0.00571429	0.00322631	Aire/Fas/Cd28/Ptprc/Ccr7	5
GO:2000343	positive regulation of chemokine (C-X-C motif) ligand 2 production	5/1865	14/28943	0.00135279	0.00571429	0.00322631	Mcoln2/Tnf/Ccn1/Ccl5/Tlr4	5
GO:2001279	regulation of unsaturated fatty acid biosynthetic process	5/1865	14/28943	0.00135279	0.00571429	0.00322631	Anxa1/Il1b/Ptgs2/Pla2g3/Pla2g4a	5
GO:0051402	neuron apoptotic process	36/1865	329/28943	0.00137345	0.00579734	0.0032732	Ccl3/Bbc3/Hmox1/Mef2c/Il10/Btg2/Tnf/Fas/Adam8/Casp1/Tfap2b/Lcn2/Bcl2l11/Il1b/Draxin/Tnfrsf1a/Nupr1/Grk1/Casp3/Mt1/Pla2g3/Egln3/Ccl12/Ccl2/Tnfrsf23/Gdf5/Clcf1/Dlx1/Tfap2d/Ndnf/C5ar1/Six1/Jun/Cebpb/Nlrp1a/Cntf	36
GO:0007586	digestion	19/1865	138/28943	0.00140196	0.00591337	0.00333872	Cd36/Aqp1/Trpv1/Kcnq1/Vdr/Muc13/Cyp39a1/Muc2/Slc9a4/Neurod1/Wnk4/Tlr4/Slc26a7/Aqp5/Ucn2/Mmp13/Ezr/Kcnn4/Lep	19
GO:0043433	negative regulation of DNA-binding transcription factor activity	22/1865	170/28943	0.00141393	0.00595953	0.00336478	Spi1/Hmox1/Hnf4a/Id2/Sfrp4/Acod1/Cyp1b1/Gfi1/Nupr1/Eomes/Trib1/Nlrp3/Twist1/Foxp3/Zc3h12a/Pkhd1/Cdkn2a/Bcl3/Adgrg3/T/Nlrc5/Nlrp12	22
GO:0014002	astrocyte development	8/1865	35/28943	0.00143621	0.00604097	0.00341076	Gfap/Vim/Il1b/Tlr4/C5ar1/S100a8/S100a9/Cntf	8
GO:0045672	positive regulation of osteoclast differentiation	8/1865	35/28943	0.00143621	0.00604097	0.00341076	Ccl3/Fos/Tnfsf11/Tnf/Ccr1/Ocstamp/Notch2/Ccl5	8
GO:0045601	regulation of endothelial cell differentiation	9/1865	43/28943	0.00143639	0.00604097	0.00341076	Tnf/Il1b/Tnfrsf1a/Cdh5/Btg1/Cldn5/S1pr2/Ceacam1/Apold1	9
GO:0035019	somatic stem cell population maintenance	14/1865	88/28943	0.00144677	0.00608022	0.00343292	Spi1/Stat3/Pax2/Apc/Ascl2/Myc/Six2/Tfap2c/Sall1/Lif/Cdkn2a/Hmga2/Gsdma3/Sox4	14
GO:0006638	neutral lipid metabolic process	20/1865	149/28943	0.00146022	0.00613227	0.00346231	Cd36/Apoc2/Apob/Rgn/C3/Cps1/Lpin3/Angptl3/Plb1/Fgf21/Lipc/Abca17/Apobec1/Serpina12/Apobr/Abhd16b/Pla2g4a/Ces1g/Dgat2l6/Apoc2l	20
GO:0071774	response to fibroblast growth factor	15/1865	98/28943	0.00148896	0.00624846	0.00352791	Cd44/Chrd/Ccn2/Wnt5a/Smoc2/Dll4/Fgf5/Fgf21/Fgf16/Fgf2/Runx2/Thbs1/Zfp36/Ndnf/Ier2	15
GO:0002244	hematopoietic progenitor cell differentiation	23/1865	182/28943	0.00153767	0.0064482	0.00364068	Spi1/Apobec3/Flt4/Fst/Runx1/Eif2ak2/Fas/Ptprc/Mixl1/Col24a1/Herc6/3830403N18Rik/Hoxb4/Hrnr/Zfp36/Samd9l/Foxc1/Abca15/Sp7/Tcf15/Rbm47/Cebpd/Sox4	23
GO:0021988	olfactory lobe development	10/1865	52/28943	0.00157793	0.00660742	0.00373058	Fut1/Id2/Wnt5a/Dlx2/Sall3/Pax6/Sall1/Eomes/Atf5/Crtac1	10
GO:0061005	cell differentiation involved in kidney development	10/1865	52/28943	0.00157793	0.00660742	0.00373058	Pax2/Mef2c/Wt1/Mmp9/Six2/Notch2/Ptpro/Sall1/Lif/Grem1	10
GO:0003073	regulation of systemic arterial blood pressure	18/1865	129/28943	0.00158581	0.00663565	0.00374652	Cd36/Ier3/Trpv1/Cyba/Ace2/Edn1/Adra1d/Uts2/Ptpro/Adm/Nox1/Adrb3/Hsd11b2/Tnni3/Serpinf2/Nppa/Ren1/Ace3	18
GO:0006814	sodium ion transport	29/1865	250/28943	0.0016024	0.00669364	0.00377926	Scn4a/Clcnkb/Atp6v1b1/Atp1a4/Kcnq1/Fxyd5/Slc5a8/Slc6a4/Edn1/Slc6a3/Slc6a20b/Drd4/Slc9a4/Bpifa1/Slc10a6/Cxcl1/Slc6a12/Prss8/Chp2/Slc9a9/Atp4b/Gm5134/Scn10a/Wnk4/Kcne3/Slc9a3/Nppa/Slc6a21/Slc17a7	29
GO:0008347	glial cell migration	12/1865	70/28943	0.0016043	0.00669364	0.00377926	Ccl3/Matn2/Fas/Fn1/Vim/Dcx/Ccl12/Ccl2/Tspo/Reln/Ccr2/Rras2	12
GO:0035904	aorta development	12/1865	70/28943	0.0016043	0.00669364	0.00377926	Chrd/Hey2/Lox/Tfap2b/Eya1/Dll4/Adamts9/Prdm1/Cxcr4/Six1/Lep/Sox4	12
GO:0099601	regulation of neurotransmitter receptor activity	12/1865	70/28943	0.0016043	0.00669364	0.00377926	Dlgap1/Mef2c/Arc/Nptx1/Cnih3/Ccl2/Cacng5/Reln/Ccr2/Slurp2/Npcd/Shisa8	12
GO:0042573	retinoic acid metabolic process	7/1865	28/28943	0.00162434	0.00676748	0.00382095	Aldh1a2/Aldh1a3/Cyp1a1/Rdh9/Rdh16/Adh1/Rdh16f2	7
GO:0045822	negative regulation of heart contraction	7/1865	28/28943	0.00162434	0.00676748	0.00382095	Trpv1/Fkbp1b/Adra1d/Uts2/Zc3h12a/Prkca/Pde5a	7
GO:0008637	apoptotic mitochondrial changes	17/1865	119/28943	0.00162966	0.00678478	0.00383072	Hk2/Bbc3/Ier3/Bik/Mmp9/Eya2/Igf1/Map3k1/Fas/Nptx1/Casp1/Bcl2l11/Hgf/Bmf/Cdkn2a/Plaur/Jun	17
GO:0060349	bone morphogenesis	16/1865	109/28943	0.00165401	0.0068812	0.00388516	Mef2c/Scube2/Sfrp4/Osr2/Comp/Tgfbr2/Ltf/Twist1/Cer1/Runx2/Thbs1/Ripply2/Msx1/Foxc1/Mmp13/T	16
GO:0032674	regulation of interleukin-5 production	6/1865	21/28943	0.00166104	0.00689557	0.00389327	Il17ra/Il1rl1/Nlrp3/Foxp3/Lilrb4b/Lilrb4a	6
GO:0046697	decidualization	6/1865	21/28943	0.00166104	0.00689557	0.00389327	Cdh1/Ptgs2/Lif/Junb/Pla2g4a/Kiss1	6
GO:0060416	response to growth hormone	6/1865	21/28943	0.00166104	0.00689557	0.00389327	Stat6/Stat3/Stat5a/Irf1/Gh/Gdf15	6
GO:0043434	response to peptide hormone	39/1865	369/28943	0.00169419	0.00702817	0.00396814	Pparg/Stat6/Stat3/Stat5a/Ghrhr/Apc/Kcnq1/Crhr1/Irf1/Igf1/Gh/Serpina3n/Edn1/Mzb1/Anxa1/Gcgr/Il1b/Lpin3/Reg3g/Eif4ebp1/Cyp11a1/Mgarp/Gdf15/Srd5a2/Serpina12/Trim72/Trarg1/Erfe/Prkca/Otop1/Socs3/Gpr21/Umodl1/Lep/Serpina3f/Ceacam1/Bglap2/Serpina3m/Serpina3i	39
GO:0009988	cell-cell recognition	13/1865	80/28943	0.00173144	0.00717523	0.00405117	Fetub/Cd6/Msn/Adam18/Adam3/Folr2/Adam32/Ccr7/Spesp1/Lgals3/Tex101/Izumo1/Hspa1b	13
GO:0007631	feeding behavior	18/1865	130/28943	0.00173212	0.00717523	0.00405117	Th/Cd36/Stat3/Trh/Ace2/Ppy/Crhr1/a/Dmbx1/Npy/Adrb3/Stra6/Tbr1/Gdf15/Helt/Gpr171/Lep/Ren1	18
GO:0002902	regulation of B cell apoptotic process	8/1865	36/28943	0.00174357	0.00718664	0.00405761	Cd44/Il10/Ada/Myc/Pdcd1/Lyn/Hsh2d/Bcl2a1a	8
GO:0010922	positive regulation of phosphatase activity	8/1865	36/28943	0.00174357	0.00718664	0.00405761	Mef2c/Itga2/Plek/Ripk3/Rgn/Ptprc/Chp2/Npnt	8
GO:0031342	negative regulation of cell killing	8/1865	36/28943	0.00174357	0.00718664	0.00405761	Serpinb9b/Ptprc/Klrd1/Tap1/Klre1/Sh2d1b2/Ceacam1/Klrb1b	8
GO:0032816	positive regulation of natural killer cell activation	8/1865	36/28943	0.00174357	0.00718664	0.00405761	Il12rb1/Stat5a/Cd244a/Il12rb2/Irf1/Il21/Il12a/Ulbp1	8
GO:0033273	response to vitamin	8/1865	36/28943	0.00174357	0.00718664	0.00405761	Ada/Vdr/Eif2ak2/Spp1/Cyp24a1/Runx2/Bglap2/Ndor1	8
GO:0034122	negative regulation of toll-like receptor signaling pathway	8/1865	36/28943	0.00174357	0.00718664	0.00405761	Irf4/Acod1/Pik3ap1/Trim30a/Lyn/Cd300lf/Tlr6/Rab7b	8
GO:0042178	xenobiotic catabolic process	8/1865	36/28943	0.00174357	0.00718664	0.00405761	Abcc2/Fmo4/Cyp2b10/Cyp1a2/Cyp1a1/Gsta2/Cyp2b19/Gsta5	8
GO:0006835	dicarboxylic acid transport	14/1865	90/28943	0.00180338	0.00742787	0.00419381	Slc1a5/Trh/Trpv1/Slc1a7/Gfap/Grm2/Abcc2/Il1rn/Il1b/Folr2/Slc26a8/Slc26a7/Lrrc8e/Slc17a7	14
GO:0046165	alcohol biosynthetic process	19/1865	141/28943	0.00180864	0.00744425	0.00420306	Dbh/Cd244a/Plek/Apob/Dab2/Ip6k3/Hmgcs2/Gfi1/Dkk3/Ces1f/Bmp5/Fgf2/Acer2/P2ry6/Ces1g/Ces1c/Lep/Sphk1/Ces1a	19
GO:0001913	T cell mediated cytotoxicity	12/1865	71/28943	0.00181939	0.00747253	0.00421903	H2-M2/Serpinb9b/Ripk3/Ptprc/Il12a/Klrd1/Ctsc/H2-Q4/Azgp1/Stx11/Pvr/H2-Q10	12
GO:0030239	myofibril assembly	12/1865	71/28943	0.00181939	0.00747253	0.00421903	Mef2c/Tmod4/Tcap/Edn1/Tnnt2/Myom2/Mylk3/Synpo2l/Lmod3/Nrap/Myoz1/Flnc	12
GO:0097194	execution phase of apoptosis	12/1865	71/28943	0.00181939	0.00747253	0.00421903	Fap/Gcg/Bbc3/Igfbp3/Dnase1l3/Il6/Casp8/Casp3/Plscr2/Zc3h12a/Cdkn2a/Cxcr3	12
GO:0014074	response to purine-containing compound	16/1865	110/28943	0.0018221	0.00747836	0.00422232	Aqp1/Trpv1/Kcnq1/Ada/Aldh3a1/Slc6a4/Slc6a3/Wnt10b/Gpd1/Casp1/Sell/Il1b/P2ry6/Ezr/Duox2/Ren1	16
GO:0032941	secretion by tissue	10/1865	53/28943	0.00183434	0.00750729	0.00423865	Aqp1/Cyba/Ada/Sytl2/Alox12b/P2ry2/Wnk4/Aqp5/Mmp13/Kcnn4	10
GO:0045124	regulation of bone resorption	10/1865	53/28943	0.00183434	0.00750729	0.00423865	Syk/Tnfsf11/Adam8/Il6/Spp1/Prkca/Fcgr4/Tnfrsf11b/Ceacam1/Siglec15	10
GO:0045907	positive regulation of vasoconstriction	10/1865	53/28943	0.00183434	0.00750729	0.00423865	Dbh/Alox5/Adra1d/Fga/Tbxas1/Ptgs2/Fgg/Icam1/Smtnl2/Pde5a	10
GO:0090199	regulation of release of cytochrome c from mitochondria	10/1865	53/28943	0.00183434	0.00750729	0.00423865	Bbc3/Bik/Mmp9/Igf1/Fas/Casp1/Bcl2l11/Hgf/Bmf/Plaur	10
GO:0035265	organ growth	26/1865	218/28943	0.00183865	0.00751962	0.00424561	Ccn4/Mef2c/Apc/Wt1/Hey2/Gje1/Igf1/Meis1/Slc6a4/Edn1/Ddr2/Bcl2l11/Bnc2/Dusp9/Comp/Tgfbr2/Fgf2/Cer1/Lmx1b/Hlx/Thbs1/Dipk2a/Foxc1/Mmp13/Ostn/Lep	26
GO:0009314	response to radiation	44/1865	432/28943	0.00186047	0.00759237	0.00428669	Pparg/Dbh/Timp1/Bbc3/Aqp1/Mapk13/Chrd/Gnat2/Mmp9/Crhr1/Ptprk/Id2/Gh/Dct/Myc/Cdkn1a/Anxa1/Pde6c/Eya1/Il1r1/Ptprc/Il12a/Grk1/Casp3/Gnat1/Gadd45a/Tulp1/Dtl/Ifi206/Ttc36/Bmf/Aipl1/Apobec1/Spidr/Mmp3/Ticrr/Jun/Bcl3/Hmga2/Opn1sw/Rag1/Ifi204/Ifi207/Cpt1b	44
GO:0002011	morphogenesis of an epithelial sheet	11/1865	62/28943	0.00186212	0.00759237	0.00428669	Cd44/Map3k1/Wnt5a/Dll4/Notch2/Ccn1/Pdpn/Bmp5/Lrg1/Hoxb4/Mmp12	11
GO:0045778	positive regulation of ossification	11/1865	62/28943	0.00186212	0.00759237	0.00428669	Mef2c/Scube2/Wnt5a/Osr2/Vdr/Wnt10b/Fbn2/Alox5/Ccn1/Isg15/Runx2	11
GO:0048260	positive regulation of receptor-mediated endocytosis	11/1865	62/28943	0.00186212	0.00759237	0.00428669	Sfrp4/Syk/Dab2/C3/Sele/Egf/Anxa2/Serpine1/Ccr7/H1f1/Grem1	11
GO:0008406	gonad development	28/1865	241/28943	0.00186431	0.00759237	0.00428669	Stat5a/Msh4/Wt1/Bik/Fst/Wnt5a/Adamts1/Runx1/Dhh/Dmrt1/Kif18a/Bcl2l11/Ptx3/Ereg/Nupr1/Tsx/Brip1/Icam1/Serpine1/Srd5a2/Foxc1/Umodl1/Pla2g4a/Cebpb/Hmga2/Lep/Ren1/Insl3	28
GO:0071241	cellular response to inorganic substance	28/1865	241/28943	0.00186431	0.00759237	0.00428669	Cdh1/Pparg/Aqp1/Hmox1/Cyp2a5/Mef2c/Mmp9/Id2/Fos/Cpne6/Fas/Nptx1/Fn1/Chp2/Syt8/Mt2/Mt1/Cyp1a2/Cpne4/Cer1/Neurod2/Timeless/Thbs1/Spidr/Cpne8/Jun/Junb/Alox5ap	28
GO:0071805	potassium ion transmembrane transport	25/1865	207/28943	0.00187151	0.00761633	0.00430022	Kcnh6/Atp1a4/Kcnq1/Cacna1d/Kcnab3/Kcnk5/Slc9a4/Kcnj3/Slc9a9/Atp4b/Wnk4/Kcne3/Kcnk15/Slc9a3/Kcna7/Nppa/Kcnj6/Kcnv2/Kcne4/Kcnf1/Kcnn4/Kcnh7/Kcnj15/Lrrc55/Kcnb2	25
GO:0002638	negative regulation of immunoglobulin production	5/1865	15/28943	0.00192212	0.00772987	0.00436432	Parp3/Fcgr2b/Il13ra2/Foxp3/Lilrb4a	5
GO:0010820	positive regulation of T cell chemotaxis	5/1865	15/28943	0.00192212	0.00772987	0.00436432	Tnfsf14/Wnt5a/Ccl5/Ccr7/Ccr2	5
GO:0010838	positive regulation of keratinocyte proliferation	5/1865	15/28943	0.00192212	0.00772987	0.00436432	Tgm1/Notch2/Reg3g/Lrg1/Cdh3	5
GO:0010887	negative regulation of cholesterol storage	5/1865	15/28943	0.00192212	0.00772987	0.00436432	Pparg/Ces1f/Ces1g/Ces1c/Ces1a	5
GO:0034350	regulation of glial cell apoptotic process	5/1865	15/28943	0.00192212	0.00772987	0.00436432	Igf1/Ccl12/Ccl2/Akap12/Prkca	5
GO:0043383	negative T cell selection	5/1865	15/28943	0.00192212	0.00772987	0.00436432	Aire/Fas/Cd28/Ptprc/Ccr7	5
GO:0043455	regulation of secondary metabolic process	5/1865	15/28943	0.00192212	0.00772987	0.00436432	Tyrp1/Wnt5a/Zeb2/a/Cdh3	5
GO:0045586	regulation of gamma-delta T cell differentiation	5/1865	15/28943	0.00192212	0.00772987	0.00436432	Stat5a/Syk/Ptprc/Gimap5/Sox4	5
GO:0046643	regulation of gamma-delta T cell activation	5/1865	15/28943	0.00192212	0.00772987	0.00436432	Stat5a/Syk/Ptprc/Gimap5/Sox4	5
GO:0048021	regulation of melanin biosynthetic process	5/1865	15/28943	0.00192212	0.00772987	0.00436432	Tyrp1/Wnt5a/Zeb2/a/Cdh3	5
GO:0060347	heart trabecula formation	5/1865	15/28943	0.00192212	0.00772987	0.00436432	Fhl2/Hey2/Adamts1/Ovol2/Adgrg6	5
GO:0070207	protein homotrimerization	5/1865	15/28943	0.00192212	0.00772987	0.00436432	Slc1a5/Steap4/Mlkl/Scara5/Alox5ap	5
GO:0070572	positive regulation of neuron projection regeneration	5/1865	15/28943	0.00192212	0.00772987	0.00436432	Fkbp1b/Hgf/Ocm/Scarf1/Cntf	5
GO:0072074	kidney mesenchyme development	5/1865	15/28943	0.00192212	0.00772987	0.00436432	Pax2/Wt1/Myc/Six2/Six1	5
GO:0072283	metanephric renal vesicle morphogenesis	5/1865	15/28943	0.00192212	0.00772987	0.00436432	Pax2/Six2/Sall1/Lif/Grem1	5
GO:1900376	regulation of secondary metabolite biosynthetic process	5/1865	15/28943	0.00192212	0.00772987	0.00436432	Tyrp1/Wnt5a/Zeb2/a/Cdh3	5
GO:2000271	positive regulation of fibroblast apoptotic process	5/1865	15/28943	0.00192212	0.00772987	0.00436432	Bbc3/Apc/Bcl2l11/Nupr1/Btg1	5
GO:0022600	digestive system process	17/1865	121/28943	0.00195689	0.00786425	0.00444019	Cd36/Aqp1/Trpv1/Kcnq1/Vdr/Muc13/Muc2/Slc9a4/Neurod1/Wnk4/Tlr4/Slc26a7/Aqp5/Mmp13/Ezr/Kcnn4/Lep	17
GO:0045940	positive regulation of steroid metabolic process	9/1865	45/28943	0.00200997	0.00806636	0.00455431	Cyp17a1/Igf1/Gh/Dab2/Tnf/Ces1f/Ces1g/Ces1c/Ces1a	9
GO:0050850	positive regulation of calcium-mediated signaling	9/1865	45/28943	0.00200997	0.00806636	0.00455431	Ada/Igf1/Syk/Ppp3cc/Tnf/Itgal/Chp2/Neurod2/Lmcd1	9
GO:0035725	sodium ion transmembrane transport	20/1865	153/28943	0.00201495	0.00808075	0.00456243	Scn4a/Atp1a4/Kcnq1/Fxyd5/Slc6a4/Slc6a3/Slc6a20b/Drd4/Slc9a4/Bpifa1/Slc6a12/Prss8/Chp2/Slc9a9/Atp4b/Scn10a/Wnk4/Slc9a3/Nppa/Slc6a21	20
GO:0002837	regulation of immune response to tumor cell	7/1865	29/28943	0.00202344	0.00809796	0.00457215	Il12a/Klrk1/Pvr/Klre1/Il4i1/Ceacam1/Ulbp1	7
GO:0007141	male meiosis I	7/1865	29/28943	0.00202344	0.00809796	0.00457215	Dnmt3l/Brme1/Dmrtc2/Trip13/Meiob/Tdrd9/Hspa2	7
GO:2000831	regulation of steroid hormone secretion	7/1865	29/28943	0.00202344	0.00809796	0.00457215	C1qtnf1/Crhr1/Dab2/Runx1/Spp1/Tspo/Ren1	7
GO:0032371	regulation of sterol transport	12/1865	72/28943	0.00205757	0.00821751	0.00463964	Pparg/Pon1/Apoc2/Egf/Ces1f/Anxa2/Eepd1/Ces1g/Ces1c/Lep/Ces1a/Apoc2l	12
GO:0032374	regulation of cholesterol transport	12/1865	72/28943	0.00205757	0.00821751	0.00463964	Pparg/Pon1/Apoc2/Egf/Ces1f/Anxa2/Eepd1/Ces1g/Ces1c/Lep/Ces1a/Apoc2l	12
GO:0055002	striated muscle cell development	12/1865	72/28943	0.00205757	0.00821751	0.00463964	Mef2c/Tmod4/Tcap/Edn1/Tnnt2/Myom2/Mylk3/Synpo2l/Lmod3/Nrap/Myoz1/Flnc	12
GO:0033005	positive regulation of mast cell activation	8/1865	37/28943	0.00210061	0.00836056	0.00472041	Crhr1/Syk/Fgr/Il4ra/Pla2g3/Nppa/BC053393/Cd300lb	8
GO:0033687	osteoblast proliferation	8/1865	37/28943	0.00210061	0.00836056	0.00472041	Osr2/Eif2ak2/Tnn/Ccn1/Ltf/Hpse/Junb/Grem1	8
GO:0050901	leukocyte tethering or rolling	8/1865	37/28943	0.00210061	0.00836056	0.00472041	Tnf/Selp/Sell/Sele/Gcnt1/Ccr2/Lep/Ccl28	8
GO:0070266	necroptotic process	8/1865	37/28943	0.00210061	0.00836056	0.00472041	Mlkl/Ripk3/Tnf/Fas/Casp8/Zbp1/Birc3/Tnfrsf23	8
GO:0090279	regulation of calcium ion import	8/1865	37/28943	0.00210061	0.00836056	0.00472041	Gcg/Egf/Atp2c2/Ccl12/Ccl2/Serpine1/Cxcr4/Lgals3	8
GO:0071375	cellular response to peptide hormone stimulus	31/1865	278/28943	0.00211931	0.00842915	0.00475914	Pparg/Stat6/Stat3/Stat5a/Ghrhr/Apc/Crhr1/Irf1/Igf1/Gh/Edn1/Mzb1/Gcgr/Il1b/Lpin3/Eif4ebp1/Cyp11a1/Mgarp/Gdf15/Serpina12/Trim72/Trarg1/Erfe/Prkca/Otop1/Socs3/Gpr21/Umodl1/Lep/Ceacam1/Bglap2	31
GO:0034143	regulation of toll-like receptor 4 signaling pathway	6/1865	22/28943	0.00216058	0.00855801	0.0048319	Ifi35/Lbp/Acod1/Ltf/Lyn/Rab7b	6
GO:0044851	hair cycle phase	6/1865	22/28943	0.00216058	0.00855801	0.0048319	Trpv1/Wnt5a/Wnt10b/Ptgs2/Cdh3/Gsdma3	6
GO:0045649	regulation of macrophage differentiation	6/1865	22/28943	0.00216058	0.00855801	0.0048319	Id2/Hcls1/Casp8/Trib1/Lif/Prkca	6
GO:0050910	detection of mechanical stimulus involved in sensory perception of sound	6/1865	22/28943	0.00216058	0.00855801	0.0048319	Kcnq1/Myc/Tmc1/Strc/Chrna10/Pjvk	6
GO:0061760	antifungal innate immune response	6/1865	22/28943	0.00216058	0.00855801	0.0048319	Spi1/Clec4n/Card9/Clec4e/Clec4d/Clec4a1	6
GO:0072273	metanephric nephron morphogenesis	6/1865	22/28943	0.00216058	0.00855801	0.0048319	Pax2/Wt1/Six2/Sall1/Lif/Grem1	6
GO:0006633	fatty acid biosynthetic process	20/1865	154/28943	0.00217857	0.00862339	0.00486881	Alox12/Apoc2/Prkag3/Hnf4a/Edn1/Rgn/Anxa1/Alox5/Il1b/Tbxas1/Lipc/Ptgs2/Alox12b/Pla2g3/Acsm4/Ptges/Pla2g4a/Sphk1/Ceacam1/Apoc2l	20
GO:0022604	regulation of cell morphogenesis	36/1865	338/28943	0.00218622	0.00864776	0.00488257	Ccl3/Rhoc/Ccl24/Cd44/Mpl/Met/Plekho1/Wnt5a/Dab2/Cpne6/Arc/Meltf/Bambi/Anxa1/Il6/Fn1/F2/Pdpn/Fgr/Rhoh/Msn/Rac2/Hpse/Ccl12/Ccl7/Ccl2/Icam1/Rhod/Reln/Cxcr4/Rhoj/Cldn4/Arhgap15/Ostn/Ezr/Cdc42ep5	36
GO:0006641	triglyceride metabolic process	16/1865	112/28943	0.00220135	0.00870166	0.004913	Cd36/Apoc2/Apob/Rgn/C3/Cps1/Lpin3/Angptl3/Plb1/Fgf21/Lipc/Apobec1/Serpina12/Apobr/Ces1g/Apoc2l	16
GO:1900182	positive regulation of protein localization to nucleus	14/1865	92/28943	0.00223003	0.00880901	0.00497361	Cdh1/Hcls1/Parp9/Il6/F2/Tnfrsf1a/Chp2/Ptgs2/Card10/Lif/Zc3h12a/Cdkn2a/Dtx3l/Lep	14
GO:0007127	meiosis I	18/1865	133/28943	0.00224106	0.00884655	0.0049948	Dnmt3l/Msh4/Msh5/Brme1/Tex15/Dmrtc2/Trip13/Ndc80/Meiob/Dmrt1/Bcl2l11/Syce1l/Mnd1/Brip1/Cenpe/Tdrd9/Hspa2/Ankrd31	18
GO:0022898	regulation of transmembrane transporter activity	33/1865	303/28943	0.00228538	0.00901535	0.00509011	Mef2c/Kcnq1/Fxyd5/Ace2/Cacna1d/Stac2/Mmp9/Trdn/Fkbp1b/Edn1/Ppp3cc/Arc/Rgn/Drd4/Alox5/Gpr35/Cnih3/Chp2/Htr3a/Wnk4/Kcne3/Ccl2/Twist1/Cacng5/Nppa/Reln/Kcne4/P2ry6/Ccr2/Prkca/Hspa2/Lrrc55/Shisa8	33
GO:0001783	B cell apoptotic process	9/1865	46/28943	0.00235825	0.00928381	0.00524168	Cd44/Il10/Ada/Myc/Pdcd1/Il21/Lyn/Hsh2d/Bcl2a1a	9
GO:0030225	macrophage differentiation	9/1865	46/28943	0.00235825	0.00928381	0.00524168	Spi1/Id2/Hcls1/Casp8/Tlr2/Trib1/Lif/Prkca/Cebpe	9
GO:0030279	negative regulation of ossification	9/1865	46/28943	0.00235825	0.00928381	0.00524168	Sost/Mef2c/Srgn/Vdr/Ccr1/P2ry2/Rflna/Tph1/Grem1	9
GO:0045137	development of primary sexual characteristics	28/1865	245/28943	0.00237269	0.0093343	0.00527019	Stat5a/Msh4/Wt1/Bik/Fst/Wnt5a/Adamts1/Runx1/Dhh/Dmrt1/Kif18a/Bcl2l11/Ptx3/Ereg/Nupr1/Tsx/Brip1/Icam1/Serpine1/Srd5a2/Foxc1/Umodl1/Pla2g4a/Cebpb/Hmga2/Lep/Ren1/Insl3	28
GO:0014896	muscle hypertrophy	16/1865	113/28943	0.00241434	0.0094917	0.00535906	Pparg/Ccn4/Mef2c/Cyba/Tcap/Hey2/Igf1/Edn1/Tnfrsf1b/Tnfrsf1a/Mlip/Nppa/Prkca/Pde5a/Lmcd1/Lep	16
GO:0060193	positive regulation of lipase activity	11/1865	64/28943	0.00242156	0.00951363	0.00537144	Rhoc/Apoc2/Itk/Cd86/Nmur1/Sele/Ccn1/Ccl5/Fgf2/Txk/Apoc2l	11
GO:0032330	regulation of chondrocyte differentiation	10/1865	55/28943	0.00244792	0.00960415	0.00542255	Ccn4/Ccn2/Six2/Adamts7/Loxl2/Rflna/Gdf5/Runx2/Gdf6/Grem1	10
GO:0048701	embryonic cranial skeleton morphogenesis	10/1865	55/28943	0.00244792	0.00960415	0.00542255	Mef2c/Alx3/Dlx2/Six2/Tbx15/Tgfbr2/Twist1/Runx2/Prrx2/Six1	10
GO:0010660	regulation of muscle cell apoptotic process	15/1865	103/28943	0.00246301	0.00964372	0.00544489	Alox12/Pparg/Hmox1/Hey2/Igf1/Igfbp3/Edn1/Cxcr2/Il12a/Nupr1/Hspb6/Trem1/Zc3h12a/Cdkn2a/Dipk2a	15
GO:0032418	lysosome localization	15/1865	103/28943	0.00246301	0.00964372	0.00544489	Hmox1/Crhr1/Syk/Fgr/Il4ra/Il13ra2/Rac2/Pla2g3/Cd84/Milr1/Lat2/Nppa/Lyn/Rab44/Mrgpra2a	15
GO:1990849	vacuolar localization	15/1865	103/28943	0.00246301	0.00964372	0.00544489	Hmox1/Crhr1/Syk/Fgr/Il4ra/Il13ra2/Rac2/Pla2g3/Cd84/Milr1/Lat2/Nppa/Lyn/Rab44/Mrgpra2a	15
GO:0055072	iron ion homeostasis	14/1865	93/28943	0.00247273	0.00967525	0.00546269	Hmox1/Steap4/Scara5/Myc/Meltf/Ftmt/Alas2/Slc11a1/Lcn2/Cybrd1/Hpx/Hephl1/Ltf/Erfe	14
GO:0046885	regulation of hormone biosynthetic process	7/1865	30/28943	0.00249432	0.00973998	0.00549924	Cyp17a1/Igf1/Gh/Dab2/Gfi1/Dkk3/Bmp5	7
GO:0060317	cardiac epithelial to mesenchymal transition	7/1865	30/28943	0.00249432	0.00973998	0.00549924	Hey2/Efna1/Wnt16/Tgfbr2/Twist1/Snai1/Msx1	7
GO:1903523	negative regulation of blood circulation	7/1865	30/28943	0.00249432	0.00973998	0.00549924	Trpv1/Fkbp1b/Adra1d/Uts2/Zc3h12a/Prkca/Pde5a	7
GO:0051482	positive regulation of cytosolic calcium ion concentration involved in phospholipase C-activating G protein-coupled signaling pathway	8/1865	38/28943	0.00251268	0.00978524	0.00552479	Edn1/Gpr65/Gpr35/Lpar3/C3ar1/P2ry10/Gm5127/Kiss1	8
GO:0055090	acylglycerol homeostasis	8/1865	38/28943	0.00251268	0.00978524	0.00552479	Angptl4/Apoc2/Hnf4a/Angptl3/Lipc/Apoc4/Slco1a6/Apoc2l	8
GO:0070328	triglyceride homeostasis	8/1865	38/28943	0.00251268	0.00978524	0.00552479	Angptl4/Apoc2/Hnf4a/Angptl3/Lipc/Apoc4/Slco1a6/Apoc2l	8
GO:0072210	metanephric nephron development	8/1865	38/28943	0.00251268	0.00978524	0.00552479	Pax2/Aqp1/Wt1/Six2/Tfap2b/Sall1/Lif/Grem1	8
GO:0008643	carbohydrate transport	20/1865	156/28943	0.0025396	0.00988342	0.00558023	Hk2/Aqp1/Met/Igf1/Gh/Edn1/Myc/C3/Tnf/Il1b/Aqp3/Fgf21/Slc37a2/Trarg1/Erfe/Prkca/Ostn/Ezr/Lep/Rnasel	20
GO:0007548	sex differentiation	34/1865	317/28943	0.00254482	0.00989045	0.0055842	Stat5a/Msh4/Tex15/Dmrtc2/Wt1/Bik/Hnf4a/Fst/Wnt5a/Adamts1/Runx1/Dhh/Dmrt1/Kif18a/Bcl2l11/Ptx3/Ereg/Nupr1/Tsx/Bmp5/Stra6/Brip1/Icam1/Serpine1/Srd5a2/Dmrta2/Foxc1/Umodl1/Pla2g4a/Cebpb/Hmga2/Lep/Ren1/Insl3	34
GO:0032409	regulation of transporter activity	34/1865	317/28943	0.00254482	0.00989045	0.0055842	Pon1/Mef2c/Kcnq1/Fxyd5/Ace2/Cacna1d/Stac2/Mmp9/Trdn/Fkbp1b/Edn1/Ppp3cc/Arc/Rgn/Drd4/Alox5/Gpr35/Cnih3/Chp2/Htr3a/Wnk4/Kcne3/Ccl2/Twist1/Cacng5/Nppa/Reln/Kcne4/P2ry6/Ccr2/Prkca/Hspa2/Lrrc55/Shisa8	34

## Sheet: MCAO vs. Sham CC
ID	Description	GeneRatio	BgRatio	pvalue	p.adjust	qvalue	geneID	Count
GO:0062023	collagen-containing extracellular matrix	84/1891	396/28804	5.2303e-22	2.97081e-19	2.51054e-19	S100a6/Timp1/Vwf/Ltbp2/Angptl4/Col5a3/Nid1/Prg4/Col20a1/Mmp9/Dcn/Igf1/Matn3/Gh/Thbs4/Anxa11/Itih4/Bmp1/Matn2/Ccdc80/Adamts1/Adamts5/Runx1/Cela1/Igfbp6/Cpn2/Serping1/Thbs2/Smoc2/Lox/Fbn2/Anxa1/Mbl2/Loxl4/Muc2/Col7a1/Tgm4/Col5a2/Fn1/Dpt/Tnn/F2/Tgm3/S100a11/Fga/Ccn1/Col24a1/Tnc/Angptl3/Emilin1/Pf4/Reg3g/Ctsc/Acan/Angpt2/Col4a1/Comp/Anxa2/Plscr2/Angptl1/Fgg/Emid1/Loxl2/Abi3bp/Ssc5d/Tgfbi/Igfbp7/Itih2…	84
GO:0045121	membrane raft	68/1891	394/28804	2.20099e-13	4.71763e-11	3.98673e-11	Itgb2/Cdh1/Stat6/Lcp2/Cd36/Aqp1/Cd44/Hmox1/Kcnq1/Cd48/Fcgr1/Pacsin2/Pecam1/Slc6a4/Slc6a3/Tnfrsf10b/Vdr/Arc/Tnf/Ms4a1/Ms4a4c/Fas/Cd28/Casp8/Ptprc/Sele/Fcgr2b/Kif18a/Stoml3/Tlr2/Pdpn/Tnfrsf1b/Tnfrsf1a/Prss8/Btk/Adam3/Casp3/Birc3/Anxa2/Cln6/Plscr2/Tgfbr2/Ptgs2/Kcne3/Hpse/Icam1/Tnfrsf23/Tlr4/Lat2/Lyn/Tlr1/Tnfrsf26/Ltb4r1/Gja3/Rtn4rl2/Prkca/Cd14/Tlr6/Cd177/Ezr/Kcnn4/Ms4a4b/Lypd4/Tex101/Arid3c/Hspa1b/H…	68
GO:0098857	membrane microdomain	68/1891	395/28804	2.49171e-13	4.71763e-11	3.98673e-11	Itgb2/Cdh1/Stat6/Lcp2/Cd36/Aqp1/Cd44/Hmox1/Kcnq1/Cd48/Fcgr1/Pacsin2/Pecam1/Slc6a4/Slc6a3/Tnfrsf10b/Vdr/Arc/Tnf/Ms4a1/Ms4a4c/Fas/Cd28/Casp8/Ptprc/Sele/Fcgr2b/Kif18a/Stoml3/Tlr2/Pdpn/Tnfrsf1b/Tnfrsf1a/Prss8/Btk/Adam3/Casp3/Birc3/Anxa2/Cln6/Plscr2/Tgfbr2/Ptgs2/Kcne3/Hpse/Icam1/Tnfrsf23/Tlr4/Lat2/Lyn/Tlr1/Tnfrsf26/Ltb4r1/Gja3/Rtn4rl2/Prkca/Cd14/Tlr6/Cd177/Ezr/Kcnn4/Ms4a4b/Lypd4/Tex101/Arid3c/Hspa1b/H…	68
GO:0043235	receptor complex	70/1891	430/28804	1.75514e-12	2.4923e-10	2.10617e-10	Itgb2/Pparg/Il12rb1/Cd3g/Cd36/Cd44/Epha2/Met/Chrne/Itga2/Il12rb2/Ros1/Flt4/Gh/Syk/Ahrr/Osmr/Vdr/Cd200r1/Cd6/Loxl4/Il6/Ly96/Il18rap/Il18r1/Cnih3/Cr2/Traf5/Ddr2/Cubn/Apbb1ip/Traf1/Il12a/Notch2/Npr1/Tlr2/Emilin1/Olr1/Klrd1/Tnfrsf1a/Il4ra/Itgax/Itgal/Il13ra2/Il2rg/Adrb3/Htr3a/Tgfbr2/Chrnb4/Tlr4/Cacng5/Lyn/Tlr1/Gprc5a/Cd14/Tlr6/Epha3/Ticam2/Scimp/Ifnlr1/Gpr84/Tnfrsf11b/Chrna10/Itgad/Csf2rb/Csf2rb2/Cea…	70
GO:0045177	apical part of cell	75/1891	488/28804	5.25115e-12	5.96531e-10	5.04111e-10	Cdh1/Fap/Dbh/Cd36/Aqp1/Cd44/Atp6v1b1/Cyba/Slc44a4/Ceacam9/Kcnq1/Slc47a1/Cdh23/Ace2/Cacna1d/Crhr1/Dpep1/Slc5a8/Vash1/Osmr/Dab2/Muc13/Slc22a1/Anxa1/Fas/Abcc2/Slc6a20b/Gpr143/Ifitm3/Slc28a1/Fn1/Rab17/Lct/Ddr2/Cubn/Cybrd1/Duoxa2/Atp6v0d2/Pdpn/Spp1/Ptpro/Rhcg/Aqp8/Msn/Plat/P2ry2/Clcnka/Gnat1/Slc17a3/Slc9a3/Muc3/Igfbp2/Atp8b1/Slc22a2/Slc26a9/Pkhd1/Aqp5/Epcam/Bst2/Kcne4/Cldn4/P2ry6/C5ar1/Prkca/Ezr/Umodl…	75
GO:0016324	apical plasma membrane	59/1891	370/28804	2.23293e-10	2.11384e-08	1.78634e-08	Aqp1/Cd44/Atp6v1b1/Cyba/Slc44a4/Ceacam9/Kcnq1/Slc47a1/Ace2/Cacna1d/Slc5a8/Osmr/Dab2/Muc13/Slc22a1/Anxa1/Fas/Abcc2/Slc6a20b/Gpr143/Slc28a1/Fn1/Rab17/Lct/Ddr2/Cubn/Cybrd1/Atp6v0d2/Pdpn/Ptpro/Rhcg/Aqp8/Msn/P2ry2/Clcnka/Gnat1/Slc17a3/Slc9a3/Muc3/Igfbp2/Atp8b1/Slc22a2/Slc26a9/Pkhd1/Aqp5/Epcam/Bst2/Kcne4/Cldn4/P2ry6/Ezr/Umodl1/Kcnn4/Cldn24/Cyp4a12a/Mgam/Ceacam1/Cyp4a12b/Kiss1	59
GO:0098802	plasma membrane signaling receptor complex	37/1891	199/28804	8.13475e-09	6.60077e-07	5.57811e-07	Itgb2/Il12rb1/Cd3g/Chrne/Itga2/Il12rb2/Syk/Osmr/Cd6/Il6/Il18rap/Il18r1/Cnih3/Traf5/Apbb1ip/Traf1/Il12a/Tlr2/Emilin1/Itgax/Itgal/Htr3a/Tgfbr2/Chrnb4/Cacng5/Lyn/Tlr1/Tlr6/Ticam2/Ifnlr1/Chrna10/Itgad/Csf2rb/Csf2rb2/Ceacam1/Shisa8/Gm49368	37
GO:0030141	secretory granule	59/1891	440/28804	1.48746e-07	1.0561e-05	8.92477e-06	Gcg/Dbh/Vwf/Napsa/Pla1a/Ghrhr/Aqp1/Trh/Kcnq1/Igf1/Srgn/Prss57/Igfbp3/Gh/Prl/Edn1/Anxa11/Slc17a9/Thbs2/Tnf/Fas/Adam8/Slc11a1/Selp/Il1b/Serpini1/Fga/Spaca1/Ppbp/Pf4/Npy/Reg3g/Klk7/Dkkl1/Syt8/Msn/Plat/Ltf/Lyzl4/Fgg/Serpine1/Spag6/Camp/Bmf/Thbs1/Padi6/Spesp1/Klk9/Klk6/Cd177/Pla2g4a/Tex101/Tcp11/Izumo1/Lyz2/Il4i1/Ccl28/Tmem95/Ace3	59
GO:0098636	protein complex involved in cell adhesion	16/1891	56/28804	3.76198e-07	2.37423e-05	2.00639e-05	Itgb2/Nid1/Itga2/Plau/Ctla4/Cd28/Tnn/Tnc/Emilin1/Itgax/Itgal/Lyn/Plaur/Lgals1/Itgad/Gm49368	16
GO:1905286	serine-type peptidase complex	9/1891	19/28804	1.12317e-06	5.01371e-05	4.23694e-05	Plau/Masp1/C3/Mbl2/F2/F7/F10/Plaur/Thbd	9
GO:1905370	serine-type endopeptidase complex	9/1891	19/28804	1.12317e-06	5.01371e-05	4.23694e-05	Plau/Masp1/C3/Mbl2/F2/F7/F10/Plaur/Thbd	9
GO:0034358	plasma lipoprotein particle	14/1891	47/28804	1.1475e-06	5.01371e-05	4.23694e-05	Pon1/Apoc2/Apol7a/Apob/Msr1/Hp/Lipc/Lcat/Saa3/Apobr/Plg/Saa1/Apoc4/Apoc2l	14
GO:1990777	lipoprotein particle	14/1891	47/28804	1.1475e-06	5.01371e-05	4.23694e-05	Pon1/Apoc2/Apol7a/Apob/Msr1/Hp/Lipc/Lcat/Saa3/Apobr/Plg/Saa1/Apoc4/Apoc2l	14
GO:0032994	protein-lipid complex	14/1891	50/28804	2.61435e-06	0.000106068	8.96348e-05	Pon1/Apoc2/Apol7a/Apob/Msr1/Hp/Lipc/Lcat/Saa3/Apobr/Plg/Saa1/Apoc4/Apoc2l	14
GO:0031091	platelet alpha granule	9/1891	21/28804	3.16828e-06	0.000119972	0.000101385	Igf1/Igfbp3/Thbs2/Selp/Fga/Ppbp/Pf4/Fgg/Thbs1	9
GO:0031225	anchored component of membrane	31/1891	198/28804	5.86969e-06	0.000208374	0.000176091	Cd52/Cd48/Dpep1/Vnn3/Ly6i/Meltf/Mmp19/Efna1/Bst1/Art4/Prss8/Art1/Folr2/Ly6d/Eepd1/Tnfrsf23/Cplx3/Plaur/Bst2/Rtn4rl2/Cd14/Cd177/Dpep2/Lypd4/Tex101/Msln/Ly6m/Ceacam1/Ly6a/Slurp2/Ulbp1	31
GO:0001533	cornified envelope	15/1891	61/28804	6.799e-06	0.000227167	0.000191972	Anxa1/Tgm3/Klk7/Anxa2/Hrnr/Klk6/Lgals3/Sprr1a/Pkp3/Dsp/S100a9/Stfa2l1/Serpinb5/Cstdc4/Flg	15
GO:0072562	blood microparticle	6/1891	10/28804	1.3253e-05	0.000418204	0.000353412	Fga/Hp/Fgg/C1rl/C1ra/C1rb	6
GO:0034364	high-density lipoprotein particle	11/1891	38/28804	2.18175e-05	0.000652229	0.00055118	Pon1/Apoc2/Apol7a/Apob/Hp/Lipc/Lcat/Saa3/Saa1/Apoc4/Apoc2l	11
GO:0045178	basal part of cell	39/1891	300/28804	3.6663e-05	0.00104123	0.000879913	Cdh1/Fap/Slc1a5/Aqp1/Cd44/Atp6v1b1/Slc4a1/Met/Kcnq1/Slc47a1/Itga2/Slc16a10/Edn1/Slc22a1/Rab17/Slc43a3/Aqp3/Pdpn/Rhcg/Msn/Anxa2/P2ry2/Clcnka/Kcne3/Slc26a7/Slc22a2/Aqp5/Epcam/Cldn4/P2ry6/C5ar1/Ezr/Slc22a30/Kcnn4/Dsp/Mpz/Cldn19/Ceacam1/Calhm1	39
GO:0005581	collagen trimer	16/1891	81/28804	6.36902e-05	0.00172267	0.00145578	Col5a3/Col20a1/C1qtnf1/Dcn/Lox/Mbl2/Msr1/Col7a1/Col5a2/Col24a1/Emilin1/Col4a1/Emid1/Scara3/Colec10/Col23a1	16
GO:0045335	phagocytic vesicle	19/1891	113/28804	0.000136548	0.00338003	0.00285636	Slamf1/Cybb/Rab32/Syk/Anxa11/Adam8/Slc11a1/Vim/Clec4e/Was/Rab20/Tap1/Stx11/Tlr1/Irgm1/Rab7b/Capg/Scimp/H2-Q10	19
GO:0009925	basal plasma membrane	35/1891	275/28804	0.000136867	0.00338003	0.00285636	Cdh1/Slc1a5/Aqp1/Cd44/Atp6v1b1/Slc4a1/Met/Kcnq1/Slc47a1/Slc16a10/Slc22a1/Rab17/Slc43a3/Aqp3/Pdpn/Rhcg/Msn/Anxa2/P2ry2/Clcnka/Slc26a7/Slc22a2/Aqp5/Epcam/Cldn4/P2ry6/C5ar1/Ezr/Slc22a30/Kcnn4/Dsp/Mpz/Cldn19/Ceacam1/Calhm1	35
GO:0098637	protein complex involved in cell-matrix adhesion	6/1891	14/28804	0.000150677	0.00356603	0.00301355	Nid1/Plau/Tnn/Tnc/Emilin1/Plaur	6
GO:0043292	contractile fiber	31/1891	236/28804	0.000182108	0.0041375	0.00349648	Mef2c/Tmod4/Slc4a1/Tcap/Fhl2/Myod1/Cacna1d/Pdlim4/Fkbp1b/Pecam1/Myh3/Sphkap/Tnnt2/Xirp2/Myom2/Fhl3/Tnni3/Synpo2l/Npnt/Abra/Lmod3/Smtnl2/Nrap/Igfn1/Kbtbd13/Myl3/Myl4/Myl1/Myoz1/Klhl40/Tnnc1	31
GO:0043230	extracellular organelle	20/1891	126/28804	0.000207048	0.00435568	0.00368085	Aqp1/Clic1/Arc/Cd86/Anxa1/Fn1/Cubn/Egf/Gbp3/Gbp2/Anxa2/Slc9a3/Icam1/Serpine1/Gbp7/Pkhd1/Gprc5a/Iigp1/Bhmt/Gbp6	20
GO:0065010	extracellular membrane-bounded organelle	20/1891	126/28804	0.000207048	0.00435568	0.00368085	Aqp1/Clic1/Arc/Cd86/Anxa1/Fn1/Cubn/Egf/Gbp3/Gbp2/Anxa2/Slc9a3/Icam1/Serpine1/Gbp7/Pkhd1/Gprc5a/Iigp1/Bhmt/Gbp6	20
GO:0044853	plasma membrane raft	21/1891	136/28804	0.000215884	0.00437936	0.00370086	Itgb2/Cdh1/Lcp2/Cd36/Aqp1/Hmox1/Pacsin2/Slc6a3/Vdr/Ms4a1/Ms4a4c/Sele/Kif18a/Tgfbr2/Ptgs2/Cd177/Ezr/Ms4a4b/Lypd4/Tex101/Ms4a4a	21
GO:0005604	basement membrane	19/1891	120/28804	0.000304827	0.00563993	0.00476614	Timp1/Nid1/Thbs4/Matn2/Ccdc80/Adamts1/Runx1/Thbs2/Smoc2/Col7a1/Fn1/Tnc/Acan/Col4a1/Anxa2/Loxl2/Tgfbi/Npnt/Ntn5	19
GO:0019897	extrinsic component of plasma membrane	26/1891	190/28804	0.00030619	0.00563993	0.00476614	Cdh1/S100a6/Apc/Scube2/Gnat2/Cdh23/Stac2/Gng4/Syk/Sla/Anxa1/Gng13/Rgs1/Tgm3/Fgr/Olr1/Sytl2/Prss8/Cdh5/Anxa2/Gnat1/Plekha4/Lyn/Cdh19/Plg/Cdh3	26
GO:0030139	endocytic vesicle	28/1891	211/28804	0.000307813	0.00563993	0.00476614	Tyrp1/Slamf1/Cybb/Rab32/Syk/Anxa11/Scara5/Cpne6/Adam8/Ctla4/Slc11a1/Rab17/Cubn/Vim/Clec4e/Was/Rab20/Ccl2/Tap1/Csf3/Stx11/Tlr1/Irgm1/Rab7b/Capg/Scimp/Sphk1/H2-Q10	28
GO:0061702	inflammasome complex	7/1891	22/28804	0.000368708	0.00636184	0.0053762	Mefv/Casp1/Nlrp3/Casp4/Nlrp1a/Naip6/Naip2	7
GO:0009898	cytoplasmic side of plasma membrane	25/1891	182/28804	0.00037333	0.00636184	0.0053762	Th/Cdh1/S100a6/Slc4a1/Gnat2/Stac2/Gng4/Syk/Sla/Litaf/Gng13/Rgs1/Ptprc/Traf5/Traf1/Tgm3/Fgr/Msn/Rasa3/Atp2c2/Gnat1/Plekha4/Lyn/Ezr/Npcd	25
GO:0016323	basolateral plasma membrane	31/1891	246/28804	0.000380814	0.00636184	0.0053762	Cdh1/Aqp1/Cd44/Atp6v1b1/Slc4a1/Kcnq1/Slc47a1/Slc16a10/Slc22a1/Rab17/Slc43a3/Aqp3/Pdpn/Rhcg/Msn/Anxa2/P2ry2/Clcnka/Slc26a7/Slc22a2/Epcam/P2ry6/C5ar1/Ezr/Slc22a30/Kcnn4/Dsp/Mpz/Cldn19/Ceacam1/Calhm1	31
GO:0097179	protease inhibitor complex	5/1891	11/28804	0.000400934	0.00650658	0.00549852	Plau/Casp1/Plat/Serpine1/Serpinb6e	5
GO:0098862	cluster of actin-based cell projections	27/1891	205/28804	0.000440119	0.0069441	0.00586825	Rhoc/Cd36/Calb2/Aqp1/Cdh23/Ace2/Slc5a8/Soat2/Tmc1/Abcc2/Slc6a20b/Scart1/Slc28a1/Lct/Cubn/Cybrd1/Slc28a2/Plb1/Ocm/Strc/Slc9a3/Muc3/Atp8b1/Nppa/Ezr/Scart2/Pjvk	27
GO:1904090	peptidase inhibitor complex	7/1891	23/28804	0.000500135	0.00767775	0.00648824	Plau/Casp1/Plat/Serpine1/Stfa2l1/Serpinb6e/Cstdc4	7
GO:0031526	brush border membrane	14/1891	79/28804	0.000578692	0.00847783	0.00716436	Cd36/Aqp1/Ace2/Slc5a8/Abcc2/Slc6a20b/Slc28a1/Cubn/Cybrd1/Slc28a2/Plb1/Slc9a3/Muc3/Atp8b1	14
GO:0030017	sarcomere	26/1891	198/28804	0.000582105	0.00847783	0.00716436	Mef2c/Tmod4/Slc4a1/Tcap/Fhl2/Cacna1d/Pdlim4/Fkbp1b/Sphkap/Tnnt2/Xirp2/Myom2/Fhl3/Tnni3/Synpo2l/Abra/Lmod3/Smtnl2/Nrap/Igfn1/Kbtbd13/Myl3/Myl4/Myoz1/Klhl40/Tnnc1	26
GO:0043020	NADPH oxidase complex	5/1891	12/28804	0.000650181	0.00923257	0.00780217	Cyba/Cybb/Nox1/Duox2/Ncf4	5

## Sheet: MCAO vs. Sham MF
ID	Description	GeneRatio	BgRatio	pvalue	p.adjust	qvalue	geneID	Count
GO:0005125	cytokine activity	74/1861	228/28404	4.64893e-32	4.81629e-29	3.3717e-29	Ccl3/Timp1/Il11/Ccl24/Tnfsf14/Ccl8/Il19/Il10/Cxcl16/Ccl6/Ccl4/Ccl9/Ccl11/Edn1/Gdf10/Wnt5a/Tnfsf11/Bmp1/Slurp1/Fam3b/Wnt10b/Tnf/Sectm1a/Il6/Wnt10a/Il1rn/Il1b/Il21/Il12a/Tnfsf8/Spp1/Bmp3/Cxcl5/Ppbp/Pf4/Areg/Cxcl3/Cxcl1/Cxcl9/Wnt16/Pglyrp1/Ccl22/Ccl17/Bmp5/Bmp8a/Lif/Cxcl10/Ccl5/Ccl12/Ccl7/Ccl2/Il5/Fgf2/Csf3/Cer1/Gdf5/Gdf15/Clcf1/Il25/Il17f/Il36g/Inhbe/Ifnb1/Tnfsf15/Gdf6/Cxcl2/Osm/Cxcl17/Scgb3a1/Left…	74
GO:0140375	immune receptor activity	48/1861	136/28404	4.6357e-23	2.40129e-20	1.68105e-20	Il12rb1/Il17ra/Cd44/Mpl/Fcgr1/Il12rb2/Osmr/Ccr1/Il18rap/Il1rl1/Il18r1/Il1r1/Il1r2/Cxcr2/Gpr35/Cr2/Fcgr2b/Ccr9/Klrk1/Klrd1/Lilra6/Il4ra/Il13ra2/Il2rg/Gpr33/Ccr3/Il22ra1/Ccr7/C3ar1/Il20rb/Cxcr4/Ccr4/Cxcr1/Ccr2/C5ar1/Cxcr3/Fpr2/Pirb/Fcgr4/Fcgr3/Xcr1/Ifnlr1/Csf2rb/Csf2rb2/Pira12/Pira13/Ccr5/Pira2	48
GO:0008009	chemokine activity	25/1861	41/28404	8.13848e-20	2.10215e-17	1.47163e-17	Ccl3/Ccl24/Ccl8/Cxcl16/Ccl6/Ccl4/Ccl9/Ccl11/Cxcl5/Ppbp/Pf4/Cxcl3/Cxcl1/Cxcl9/Ccl22/Ccl17/Cxcl10/Ccl5/Ccl12/Ccl7/Ccl2/Cxcl2/Cxcl17/Ccl28/2610528A11Rik	25
GO:0005126	cytokine receptor binding	70/1861	315/28404	8.8385e-20	2.10215e-17	1.47163e-17	Il12rb1/Ccl3/Stat3/Il11/Ccl24/Cd44/Tnfsf14/Ccl8/Il10/Cxcl16/Ccl6/Ccl4/Ccl9/Ccl11/Gh/Prl/Syk/Tnfsf11/Osmr/Tnf/Il6/Casp8/Traf5/Traf1/Il1rn/Il1b/Il21/Il12a/Tnfsf8/Cxcl5/Ppbp/Pf4/Cxcl3/Cxcl1/Cxcl9/Vegfd/Angpt2/Casp3/Ccl22/Ccl17/Cdh5/Tgfbr2/Myd88/Lif/Cxcl10/Ccl5/Ccl12/Ccl7/Ccl2/Il5/Lrg1/Csf3/Clcf1/Il25/Il17f/Lyn/Cd300lf/Ifnb1/Rasl11b/Tnfsf15/Ticam2/Cxcl2/Osm/Cxcl17/Lefty2/Ceacam1/Ccl28/Grem1/Cntf/2610…	70
GO:0050839	cell adhesion molecule binding	69/1861	308/28404	1.01455e-19	2.10215e-17	1.47163e-17	Itgb2/Cdh1/Fap/Icam4/Vwf/Ccn4/Fxyd5/Cdh23/Itga2/Ccn2/Igf1/Tcam1/Gfap/Syk/Thbs4/Lcp1/Dab2/Glycam1/Cd200r1/Fermt3/Adam8/Fn1/Sell/Tnn/Il1b/Ccn5/Fga/Ccn1/Angptl3/Emilin1/Spp1/Ibsp/Gpnmb/Ptpro/Itgax/Itgal/Msn/Adam18/Comp/Cdh5/Fgg/Tspan8/Ptprh/Tgfbi/Isg15/Fgf2/Ccn3/Icam1/Thbs1/Pvr/Npnt/Lyn/Esm1/S1pr2/Epcam/Cdh19/Jaml/Prkca/Cd177/Ezr/Pkp3/Dsp/Pirb/Cdh3/Izumo1/Itgad/Pira2/Gm49368/Lilrb4a	69
GO:0005178	integrin binding	47/1861	155/28404	1.74786e-19	3.01797e-17	2.11276e-17	Itgb2/Fap/Icam4/Vwf/Ccn4/Itga2/Ccn2/Igf1/Tcam1/Gfap/Syk/Thbs4/Lcp1/Dab2/Fermt3/Adam8/Fn1/Tnn/Il1b/Ccn5/Ccn1/Angptl3/Emilin1/Spp1/Ibsp/Gpnmb/Itgax/Itgal/Adam18/Comp/Tspan8/Tgfbi/Isg15/Fgf2/Ccn3/Icam1/Thbs1/Npnt/Lyn/Esm1/S1pr2/Jaml/Prkca/Cd177/Itgad/Gm49368/Lilrb4a	47
GO:0019955	cytokine binding	45/1861	145/28404	3.69097e-19	5.46263e-17	3.82418e-17	Il12rb1/Sost/Cd36/Cd44/Chrd/Tcap/Il12rb2/Osmr/Ccr1/Il1rl1/Il18r1/Il1r1/Il1r2/Cxcr2/Il1rn/Il12a/Gbp2/Pdpn/Tnfrsf1b/Ccr9/A2m/Tnfrsf1a/Chrdl1/Il13ra2/Il2rg/Comp/Tgfbr2/Ccr3/Il22ra1/Fgf2/Ccr7/Cer1/Gdf5/Il17f/Il20rb/Zfp36/Cxcr4/Ccr4/Cxcr1/Ccr2/Cxcr3/Xcr1/Grem1/Ccr5/Lrrc32	45
GO:0004175	endopeptidase activity	84/1861	453/28404	3.3167e-18	4.29513e-16	3.00685e-16	Tmprss2/Fap/Napsa/Mmp8/Adamts13/Ace2/Cd5l/Mmp9/Prss57/Plau/Bmp1/Masp1/Adamts1/Adamts5/Cela1/Gzma/Mep1a/Psmb8/Pga5/Habp2/Mmp19/Adam8/Casp1/Cps1/Casp8/F2/Adam33/Prss12/Ctsk/Hgf/Adamts9/Usp18/Ctsc/Klk7/Prss8/F7/F10/Plat/Adam18/Adam3/Casp3/Hp/Tmprss5/Adamts7/Prss44/Ltf/Prss35/Casp4/Nrip3/Prss56/Htra4/Adam32/Prss40/C1s1/C1rl/Prss23/Mmp3/Ctla2a/Prss22/Cym/Mmp10/Prss38/Mmp12/Klk6/4930486L24Rik/Mmp13/Ada…	84
GO:0004896	cytokine receptor activity	32/1861	97/28404	6.93915e-15	7.98774e-13	5.5919e-13	Il12rb1/Il17ra/Cd44/Mpl/Il12rb2/Osmr/Ccr1/Il18rap/Il1rl1/Il18r1/Il1r1/Il1r2/Cxcr2/Gpr35/Ccr9/Il4ra/Il13ra2/Il2rg/Ccr3/Il22ra1/Ccr7/Il20rb/Cxcr4/Ccr4/Cxcr1/Ccr2/Cxcr3/Xcr1/Ifnlr1/Csf2rb/Csf2rb2/Ccr5	32
GO:0008083	growth factor activity	40/1861	149/28404	8.56546e-15	8.87381e-13	6.21221e-13	Timp1/Il11/Ccn2/Igf1/Gh/Thbs4/Gdf10/Bmp1/Il6/Ccn5/Il12a/Egf/Artn/Angptl3/Hgf/Bmp3/Fgf5/Ereg/Areg/Cxcl1/Fgf21/Fgf16/Vegfd/Bmp5/Bmp8a/Lif/Il5/Fgf2/Ccn3/Csf3/Gdf5/Gdf15/Inhbe/Gdf6/Osm/Lep/Lefty2/Osgin1/Cntf/Btc	40
GO:0005539	glycosaminoglycan binding	51/1861	233/28404	1.64337e-14	1.54775e-12	1.08352e-12	Sost/Ltbp2/Col5a3/Cd44/Ccn4/Chrd/Ccl8/Rspo3/Dcn/Ccn2/Prss57/Apob/Thbs4/Ccdc80/Adamts1/Adamts5/Thbs2/Smoc2/Fn1/Ptprc/Selp/F2/Ccn5/Tlr2/Ccn1/Angptl3/Pf4/Gpnmb/Reg3g/Pglyrp1/Hapln3/Acan/Lyve1/Comp/Lipc/Tgfbr2/Ltf/Cxcl10/Ccl5/Abi3bp/Ccl7/Ccl2/Fgf2/Itih2/Ccn3/Thbs1/Igfals/Ndnf/H1f1/Layn/Saa1	51
GO:0030414	peptidase inhibitor activity	48/1861	224/28404	2.2412e-13	1.9349e-11	1.35455e-11	Timp1/Tnfsf14/Slpi/Dpep1/Serpina3n/Serpinb9b/Itih4/Fetub/Serping1/C3/Col7a1/Serpinb8/Cst12/Serpini1/Tfpi2/A2m/Birc3/Anxa2/Ngp/Ltf/Itih2/Serpine1/Serpinf2/Serpina12/Bst2/C5ar1/Wfdc21/Umodl1/Cstl1/Stfa2l1/Kng2/Serpina3f/Serpinb5/Pi15/Cst7/Serpinb6e/Wfdc17/Wfdc16/Spink13/Ctla2b/Naip6/Naip2/Serpina3m/Serpina3i/Cstdc4/Serpine3/Bcl2a1d/Gm7298	48
GO:0061134	peptidase regulator activity	53/1861	266/28404	2.84223e-13	2.26504e-11	1.58567e-11	Timp1/Tnfsf14/Slpi/Dpep1/Serpina3n/Serpinb9b/Itih4/Tnfrsf10b/Fetub/Serping1/C3/Col7a1/Fn1/Serpinb8/Cst12/Serpini1/Tfpi2/A2m/Ctsc/Birc3/Anxa2/Ngp/Ltf/Itih2/Serpine1/Serpinf2/Serpina12/Prss22/Bst2/C5ar1/Wfdc21/Umodl1/Cstl1/Stfa2l1/Kng2/Serpina3f/Serpinb5/Pi15/Cst7/Serpinb6e/Wfdc17/Nlrp1a/Wfdc16/Spink13/Ctla2b/Naip6/Naip2/Serpina3m/Serpina3i/Cstdc4/Serpine3/Bcl2a1d/Gm7298	53
GO:0004866	endopeptidase inhibitor activity	46/1861	216/28404	8.89864e-13	6.48576e-11	4.54042e-11	Timp1/Tnfsf14/Slpi/Dpep1/Serpina3n/Serpinb9b/Itih4/Fetub/Serping1/C3/Col7a1/Serpinb8/Cst12/Serpini1/Tfpi2/A2m/Birc3/Anxa2/Ngp/Ltf/Itih2/Serpine1/Serpinf2/Serpina12/Bst2/C5ar1/Wfdc21/Cstl1/Stfa2l1/Kng2/Serpina3f/Serpinb5/Cst7/Serpinb6e/Wfdc17/Wfdc16/Spink13/Ctla2b/Naip6/Naip2/Serpina3m/Serpina3i/Cstdc4/Serpine3/Bcl2a1d/Gm7298	46
GO:0008201	heparin binding	40/1861	170/28404	9.39057e-13	6.48576e-11	4.54042e-11	Sost/Ltbp2/Col5a3/Ccn4/Chrd/Ccl8/Rspo3/Ccn2/Prss57/Apob/Thbs4/Ccdc80/Adamts1/Adamts5/Thbs2/Smoc2/Fn1/Ptprc/Selp/F2/Ccn5/Ccn1/Angptl3/Pf4/Gpnmb/Comp/Lipc/Ltf/Cxcl10/Ccl5/Abi3bp/Ccl7/Ccl2/Fgf2/Ccn3/Thbs1/Igfals/Ndnf/H1f1/Saa1	40
GO:1901681	sulfur compound binding	54/1861	284/28404	1.2112e-12	7.64322e-11	5.35072e-11	Sost/Ltbp2/Col5a3/Psg17/Ccn4/Chrd/Ccl8/Hnf4a/Rspo3/Ccn2/Prss57/Apob/Eci3/Thbs4/Fst/Glycam1/Ccdc80/Adamts1/Adamts5/Soat2/Thbs2/Smoc2/Fn1/Ptprc/Selp/Acbd7/F2/Ccn5/Ccn1/Angptl3/Pf4/Gpnmb/Sult1a1/Comp/Lipc/Ltf/Cxcl10/Ccl5/Abi3bp/Ccl7/Ccl2/Fgf2/Ccn3/Dbil5/Thbs1/Igfals/Ndnf/H1f1/Ptges/Gsta2/Saa1/Gsta5/Mgst2/Grem1	54
GO:0042379	chemokine receptor binding	26/1861	77/28404	1.2542e-12	7.64322e-11	5.35072e-11	Ccl3/Stat3/Ccl24/Ccl8/Cxcl16/Ccl6/Ccl4/Ccl9/Ccl11/Cxcl5/Ppbp/Pf4/Cxcl3/Cxcl1/Cxcl9/Ccl22/Ccl17/Cxcl10/Ccl5/Ccl12/Ccl7/Ccl2/Cxcl2/Cxcl17/Ccl28/2610528A11Rik	26
GO:0008236	serine-type peptidase activity	45/1861	211/28404	1.48855e-12	8.5674e-11	5.9977e-11	Tmprss2/Fap/Mmp8/Prss16/Cd5l/Mmp9/Prss57/Plau/Masp1/Cela1/Gzma/Habp2/F2/Prss12/Hgf/Ctsc/Klk7/Prss8/F7/F10/Plat/Hp/Tmprss5/Prss44/Ltf/Prss35/Prss56/Htra4/Prss40/C1s1/C1rl/Prss23/Reln/Prss22/Prss38/Klk6/Mmp13/Cpvl/C1ra/Plg/Tmprss11d/Gm10334/C1s2/C1rb/Klkb1	45
GO:0001653	peptide receptor activity	37/1861	153/28404	2.74732e-12	1.49801e-10	1.0487e-10	Ghrhr/Mc5r/Vipr2/Crhr1/Nmbr/Tacr2/Bdkrb2/Gcgr/Gpr143/Ccr1/Cxcr2/Nmur1/Gpr35/Npr1/Ccr9/Gipr/Ccr3/Sstr4/Ccr7/Ltb4r2/S1pr2/Sstr3/Cxcr4/Mc2r/Ltb4r1/Ccr4/Cxcr1/Ccr2/Glp2r/Gpr171/Cxcr3/Fpr2/Gucy2g/Gpr182/Xcr1/Gpr84/Ccr5	37
GO:0061135	endopeptidase regulator activity	47/1861	232/28404	3.35402e-12	1.73084e-10	1.21169e-10	Timp1/Tnfsf14/Slpi/Dpep1/Serpina3n/Serpinb9b/Itih4/Fetub/Serping1/C3/Col7a1/Serpinb8/Cst12/Serpini1/Tfpi2/A2m/Birc3/Anxa2/Ngp/Ltf/Itih2/Serpine1/Serpinf2/Serpina12/Bst2/C5ar1/Wfdc21/Cstl1/Stfa2l1/Kng2/Serpina3f/Serpinb5/Cst7/Serpinb6e/Wfdc17/Nlrp1a/Wfdc16/Spink13/Ctla2b/Naip6/Naip2/Serpina3m/Serpina3i/Cstdc4/Serpine3/Bcl2a1d/Gm7298	47
GO:0017171	serine hydrolase activity	45/1861	216/28404	3.50845e-12	1.73084e-10	1.21169e-10	Tmprss2/Fap/Mmp8/Prss16/Cd5l/Mmp9/Prss57/Plau/Masp1/Cela1/Gzma/Habp2/F2/Prss12/Hgf/Ctsc/Klk7/Prss8/F7/F10/Plat/Hp/Tmprss5/Prss44/Ltf/Prss35/Prss56/Htra4/Prss40/C1s1/C1rl/Prss23/Reln/Prss22/Prss38/Klk6/Mmp13/Cpvl/C1ra/Plg/Tmprss11d/Gm10334/C1s2/C1rb/Klkb1	45
GO:0004252	serine-type endopeptidase activity	42/1861	193/28404	4.08044e-12	1.92152e-10	1.34518e-10	Tmprss2/Fap/Mmp8/Cd5l/Mmp9/Prss57/Plau/Masp1/Cela1/Gzma/Habp2/F2/Prss12/Hgf/Ctsc/Klk7/Prss8/F7/F10/Plat/Hp/Tmprss5/Prss44/Ltf/Prss35/Prss56/Htra4/Prss40/C1s1/C1rl/Prss23/Prss22/Prss38/Klk6/Mmp13/C1ra/Plg/Tmprss11d/Gm10334/C1s2/C1rb/Klkb1	42
GO:0001664	G protein-coupled receptor binding	57/1861	320/28404	4.72324e-12	2.12751e-10	1.48939e-10	Gcg/Ccl3/Stat3/Ccl24/Gnat2/Ccl8/Fcgr1/Ppy/Cxcl16/Ccl6/Ccl4/Ccl9/Rspo3/Ccl11/Bdkrb2/Edn1/Wnt5a/Wnt10b/C3/Bambi/Nmb/Wnt10a/a/Cort/Cxcl5/Ppbp/Pf4/Cxcl3/Cxcl1/Cxcl9/Wnt16/Npy/Adm/Adrb3/Ccl22/Ccl17/P2ry2/Rtp4/Gnat1/Cxcl10/Ccl5/Ccl12/Ccl7/Ccl2/Mrap/Nppa/S1pr2/Gphb5/Ucn2/Cxcl2/Cxcl17/Ccl28/Insl3/Hspa1b/Hspa1a/2610528A11Rik/Kiss1	57
GO:0004857	enzyme inhibitor activity	67/1861	415/28404	6.99393e-12	3.01905e-10	2.11352e-10	Timp1/Angptl4/Ppp1r17/Apoc2/Tnfsf14/Slpi/Dpep1/Serpina3n/Serpinb9b/Itih4/Fetub/Parp9/Cdkn1a/Serping1/C3/Anxa1/Col7a1/Serpinb8/Cst12/Serpini1/Angptl3/Rhoh/Tfpi2/A2m/Casp3/Birc3/Anxa2/Ngp/Ltf/Trib1/Ppp1r1c/Itih2/Serpine1/Serpinf2/Serpina12/Cdkn2a/Bst2/C5ar1/Dtx3l/Wfdc21/Umodl1/Cstl1/Stfa2l1/Kng2/Serpina3f/Serpinb5/Pi15/Cst7/Myoz1/Serpinb6e/Wfdc17/Wfdc16/Spink13/Ctla2b/Naip6/Naip2/Serpina3m/Serpina3…	67
GO:0038024	cargo receptor activity	26/1861	83/28404	8.88326e-12	3.68122e-10	2.57708e-10	Itgb2/Tmprss2/Cd36/Cd44/Prg4/Cd5l/Cxcl16/Sdc1/Asgr1/Scara5/Dab2/Cd5/Cd6/Msr1/Loxl4/Cubn/Prss12/Olr1/Lyve1/Tmprss5/Folr2/Loxl2/Ssc5d/Scarf1/Apobr/Fpr2	26
GO:0008528	G protein-coupled peptide receptor activity	35/1861	146/28404	1.38361e-11	5.51316e-10	3.85955e-10	Ghrhr/Mc5r/Vipr2/Crhr1/Nmbr/Tacr2/Bdkrb2/Gcgr/Gpr143/Ccr1/Cxcr2/Nmur1/Gpr35/Ccr9/Gipr/Ccr3/Sstr4/Ccr7/Ltb4r2/S1pr2/Sstr3/Cxcr4/Mc2r/Ltb4r1/Ccr4/Cxcr1/Ccr2/Glp2r/Gpr171/Cxcr3/Fpr2/Gpr182/Xcr1/Gpr84/Ccr5	35
GO:0030246	carbohydrate binding	51/1861	277/28404	1.76959e-11	6.78999e-10	4.75341e-10	Clec2g/Hk2/Dbh/Prg4/Hkdc1/Asgr1/Galnt15/Clec4n/Mbl2/Selp/Sell/Sele/Siglec1/Cd93/Ptx3/Cd72/Reg3g/Clec4e/Clec4d/Klrk1/Clec2e/Cd69/Olr1/Klrd1/Klra2/Gys2/Siglece/Acan/Cd209a/Cd209d/Clec1a/Clec18a/Loxl2/Pkd1l2/Egln3/Colec10/Cd209c/Chil3/Klri2/Cilp2/Clec9a/Ppp1r3b/Clec4a1/Klre1/Lgals3/Layn/Cd209b/Lgals1/C4b/Clec4g/Klrb1b	51
GO:0019956	chemokine binding	16/1861	34/28404	7.6961e-11	2.84756e-09	1.99346e-09	Ccr1/Cxcr2/Pdpn/Ccr9/A2m/Ccr3/Fgf2/Ccr7/Zfp36/Cxcr4/Ccr4/Cxcr1/Ccr2/Cxcr3/Xcr1/Ccr5	16
GO:0070851	growth factor receptor binding	34/1861	153/28404	2.43607e-10	8.70265e-09	6.09238e-09	Il12rb1/Il11/Cd44/Il10/Ms4a1/Il6/Il1r1/Il1rn/Il1b/Il21/Il12a/Egf/Artn/Fgf5/Ereg/Areg/Fgf21/Fgf16/Vegfd/Angpt2/Cdh5/Plscr2/Myd88/Il5/Fgf2/Csf3/Lyn/Esm1/Cd300lf/Ticam2/Ceacam1/Grem1/Cntf/Btc	34
GO:0035325	Toll-like receptor binding	10/1861	13/28404	3.3935e-10	1.17189e-08	8.20394e-09	Cd36/Syk/Ly96/Tlr2/Myd88/Saa3/Tlr1/Tlr6/S100a8/Ceacam1	10
GO:0001968	fibronectin binding	18/1861	48/28404	5.01083e-10	1.67459e-08	1.17231e-08	Mmp9/Ccn2/Igfbp3/Thbs4/Ccdc80/Igfbp6/Ctsk/Tnc/Plekha2/Comp/Ssc5d/Thbs1/4930486L24Rik/Mmp13/Lrrc15/Plg/Lilrb4b/Lilrb4a	18
GO:0015267	channel activity	69/1861	483/28404	8.7065e-10	2.73331e-08	1.91349e-08	Scn4a/Kcnh6/Aqp1/Cnga2/Trpv1/Clcnkb/Clic1/Kcnq1/Apol7a/Mcoln2/Piezo1/Chrne/Cybb/Cacna1d/Kcnab3/Gje1/Kcnk5/Tmc1/Kcnj3/Clca3a2/Aqp3/Rhcg/Aqp8/Rasa3/Anxa2/Htr3a/Clcnka/Pkd1l2/Scn10a/Kcne3/Chrnb4/Kcnk15/Slc17a3/Slc26a8/Mcoln3/Clca3b/Kcna7/Cacng5/Slc26a7/Slc26a9/Gjb5/Kcnj6/Aqp5/Gjb2/Lrrc8e/Gjb4/Kcnv2/Kcne4/Cldn4/Gja3/Otop2/Otop1/Kcnf1/Kcnn4/Cldn17/Clca3a1/Slc14a1/Kcnh7/Kcnj15/Gsdma3/Chrna10/Gjd2/Slc17…	69
GO:0022803	passive transmembrane transporter activity	69/1861	483/28404	8.7065e-10	2.73331e-08	1.91349e-08	Scn4a/Kcnh6/Aqp1/Cnga2/Trpv1/Clcnkb/Clic1/Kcnq1/Apol7a/Mcoln2/Piezo1/Chrne/Cybb/Cacna1d/Kcnab3/Gje1/Kcnk5/Tmc1/Kcnj3/Clca3a2/Aqp3/Rhcg/Aqp8/Rasa3/Anxa2/Htr3a/Clcnka/Pkd1l2/Scn10a/Kcne3/Chrnb4/Kcnk15/Slc17a3/Slc26a8/Mcoln3/Clca3b/Kcna7/Cacng5/Slc26a7/Slc26a9/Gjb5/Kcnj6/Aqp5/Gjb2/Lrrc8e/Gjb4/Kcnv2/Kcne4/Cldn4/Gja3/Otop2/Otop1/Kcnf1/Kcnn4/Cldn17/Clca3a1/Slc14a1/Kcnh7/Kcnj15/Gsdma3/Chrna10/Gjd2/Slc17…	69
GO:0001637	G protein-coupled chemoattractant receptor activity	13/1861	25/28404	9.71394e-10	2.79546e-08	1.95699e-08	Ccr1/Cxcr2/Gpr35/Ccr9/Ccr3/Ccr7/Cxcr4/Ccr4/Cxcr1/Ccr2/Cxcr3/Xcr1/Ccr5	13
GO:0004950	chemokine receptor activity	13/1861	25/28404	9.71394e-10	2.79546e-08	1.95699e-08	Ccr1/Cxcr2/Gpr35/Ccr9/Ccr3/Ccr7/Cxcr4/Ccr4/Cxcr1/Ccr2/Cxcr3/Xcr1/Ccr5	13
GO:0019957	C-C chemokine binding	13/1861	25/28404	9.71394e-10	2.79546e-08	1.95699e-08	Ccr1/Cxcr2/Ccr9/Ccr3/Ccr7/Zfp36/Cxcr4/Ccr4/Cxcr1/Ccr2/Cxcr3/Xcr1/Ccr5	13
GO:0005201	extracellular matrix structural constituent	32/1861	150/28404	2.4018e-09	6.72505e-08	4.70795e-08	Vwf/Ltbp2/Col5a3/Nid1/Dcn/Thbs4/Matn2/Igfbp6/Fbn2/Col7a1/Col5a2/Fn1/Dpt/Fga/Col24a1/Tnc/Emilin1/Col4a1/Comp/Fgg/Emid1/Scara3/Abi3bp/Tgfbi/Igfbp7/Thbs1/Npnt/Reln/Umodl1/Col23a1/Fbln2/Zpld1	32
GO:0016493	C-C chemokine receptor activity	12/1861	24/28404	7.79052e-09	2.12394e-07	1.48689e-07	Ccr1/Cxcr2/Ccr9/Ccr3/Ccr7/Cxcr4/Ccr4/Cxcr1/Ccr2/Cxcr3/Xcr1/Ccr5	12
GO:0005520	insulin-like growth factor binding	13/1861	29/28404	9.88949e-09	2.62705e-07	1.8391e-07	Ccn4/Igfbp4/Ccn2/Igfbp3/Igfbp6/Ccn5/Ccn1/Igfbp7/Ccn3/Htra4/Igfbp2/Esm1/Igfals	13
GO:0050840	extracellular matrix binding	18/1861	57/28404	1.20548e-08	3.12219e-07	2.18572e-07	Nid1/Itga2/Dcn/Thbs4/Adamts5/Smoc2/Ccn1/Spp1/Plekha2/Anxa2/Ssc5d/Tgfbi/Adgrg6/Thbs1/Lgals3/Lrrc15/Fbln2/Lgals1	18
GO:0019838	growth factor binding	31/1861	152/28404	1.31365e-08	3.31937e-07	2.32376e-07	Ltbp2/Cd36/Ghrhr/Ccn4/Epha2/Igfbp4/Ccn2/Flt4/Igfbp3/Osmr/Igfbp6/Dusp1/Il1r1/Il1r2/Il1rn/Ccn5/Ccn1/A2m/Chrdl1/Il2rg/Col4a1/Tgfbr2/Igfbp7/Ccn3/Htra4/Igfbp2/Thbs1/Esm1/Igfals/Epha3/Lrrc32	31
GO:0050135	NAD(P)+ nucleosidase activity	10/1861	18/28404	3.82846e-08	9.22391e-07	6.4573e-07	Il18rap/Il1rl1/Il18r1/Il1r1/Tlr2/Bst1/Tlr13/Tlr4/Tlr1/Tlr6	10
GO:0061809	NAD+ nucleotidase	cyclic ADP-ribose generating	10/1861	18/28404	3.82846e-08	9.22391e-07	6.4573e-07	Il18rap/Il1rl1/Il18r1/Il1r1/Tlr2/Bst1/Tlr13/Tlr4/Tlr1/Tlr6	10
GO:0005044	scavenger receptor activity	15/1861	43/28404	4.3724e-08	1.0295e-06	7.20714e-07	Tmprss2/Cd36/Prg4/Cd5l/Cxcl16/Scara5/Cd5/Cd6/Msr1/Loxl4/Prss12/Tmprss5/Loxl2/Ssc5d/Scarf1	15
GO:0004222	metalloendopeptidase activity	24/1861	106/28404	7.00919e-08	1.61367e-06	1.12967e-06	Mmp8/Adamts13/Mmp9/Bmp1/Adamts1/Adamts5/Mep1a/Mmp19/Adam8/Adam33/Adamts9/Adam18/Adam3/Adamts7/Adam32/Mmp3/Mmp10/Mmp12/Mmp13/Adamts19/Tll1/Adamts14/Mmp27/Trabd2b	24
GO:0003953	NAD+ nucleosidase activity	10/1861	19/28404	7.60526e-08	1.71284e-06	1.19909e-06	Il18rap/Il1rl1/Il18r1/Il1r1/Tlr2/Bst1/Tlr13/Tlr4/Tlr1/Tlr6	10
GO:0008237	metallopeptidase activity	33/1861	185/28404	1.35627e-07	2.98956e-06	2.09287e-06	Mmp8/Adamts13/Ace2/Mmp9/Dpep1/Vash1/Bmp1/Adamts1/Adamts5/Mep1a/Lvrn/Mmp19/Adam8/Adam33/Adamts9/Adam18/Adam3/Adamts7/Adam32/Cpa6/Mmp3/Mmp10/Mmp12/Mmp13/Adamts19/Tll1/Dpep2/Clca3a1/Cndp1/Adamts14/Mmp27/Trabd2b/Ace3	33
GO:0005506	iron ion binding	31/1861	171/28404	2.21302e-07	4.77643e-06	3.34379e-06	Th/Alox12/Cyp4f18/Cyp17a1/Meltf/Cyp39a1/Cyp1b1/Ftmt/Alox5/Lcn2/Hpd/Tbxas1/Cyp2b10/Cyp1a2/Cyp1a1/Cyp11a1/Ltf/Alox12b/Egln3/Aox4/Cyp24a1/Tph1/Ch25h/Cyp2f2/Aox3/Cyp4a12a/Cyp2b19/Cyp3a57/Cyp4a12b/Cyp4v3/Aox2	31
GO:0004497	monooxygenase activity	28/1861	152/28404	5.98025e-07	1.2644e-05	8.85154e-06	Th/Dbh/Cyp4f18/Cyp17a1/Hmox1/Cyp2a5/Tyrp1/Akr1c18/Cyp2ab1/Cyp39a1/Cyp1b1/Fmo4/Tbxas1/Cyp2b10/Cyp1a2/Cyp1a1/Cyp11a1/Cyp24a1/Tph1/Cyp2g1/Ch25h/Cyp2f2/Cyp4a12a/Cyp2b19/Cyp3a57/Cyp4a12b/Cyp4v3/Cyp2j8	28
GO:0005216	ion channel activity	57/1861	439/28404	6.52399e-07	1.35177e-05	9.46322e-06	Scn4a/Kcnh6/Aqp1/Cnga2/Trpv1/Clcnkb/Clic1/Kcnq1/Apol7a/Mcoln2/Piezo1/Chrne/Cacna1d/Kcnab3/Kcnk5/Tmc1/Kcnj3/Clca3a2/Rhcg/Rasa3/Anxa2/Htr3a/Clcnka/Pkd1l2/Scn10a/Kcne3/Chrnb4/Kcnk15/Slc17a3/Slc26a8/Mcoln3/Clca3b/Kcna7/Cacng5/Slc26a7/Slc26a9/Kcnj6/Lrrc8e/Kcnv2/Kcne4/Cldn4/Otop2/Otop1/Kcnf1/Kcnn4/Cldn17/Clca3a1/Kcnh7/Kcnj15/Chrna10/Slc17a7/Gabrr3/Lrrc55/Cacng6/Calhm1/Kcnb2/Trpc2	57
GO:0005518	collagen binding	19/1861	80/28404	7.24309e-07	1.47134e-05	1.03003e-05	Vwf/Nid1/Itga2/C1qtnf1/Dcn/Srgn/Thbs4/Lox/Ddr2/Ctsk/Comp/Abi3bp/Tgfbi/Thbs1/Mmp12/4930486L24Rik/Mmp13/Lrrc15/Tll1	19
GO:0004867	serine-type endopeptidase inhibitor activity	25/1861	130/28404	1.03237e-06	2.05679e-05	1.43988e-05	Slpi/Serpina3n/Serpinb9b/Itih4/Serping1/Col7a1/Serpinb8/Serpini1/Tfpi2/A2m/Anxa2/Itih2/Serpine1/Serpinf2/Serpina12/Wfdc21/Serpina3f/Serpinb5/Serpinb6e/Wfdc17/Wfdc16/Spink13/Serpina3m/Serpina3i/Serpine3	25
GO:0042056	chemoattractant activity	13/1861	41/28404	1.22172e-06	2.38812e-05	1.67183e-05	Ccl3/Ccl6/Ccl9/Wnt5a/Hgf/Vegfd/Cxcl10/Ccl5/Fgf2/Colec10/Saa3/Lgals3/S100a7a	13
GO:0002020	protease binding	31/1861	185/28404	1.30799e-06	2.50941e-05	1.75674e-05	Fap/Timp1/Vwf/Apc/Bdkrb2/Serpinb9b/Slc6a3/Tnfrsf10b/Tnf/Fas/Cd28/Il1r1/Fn1/Sell/Lcn2/A2m/Tnfrsf1a/Casp3/Comp/Anxa2/Serpine1/Tnfrsf23/Serpinf2/Tnfrsf26/Cd177/Stfa2l1/Kng2/Serpinb6e/Insl3/Cstdc4/Gm7298	31
GO:0016813	hydrolase activity	acting on carbon-nitrogen (but not peptide) bonds	in linear amidines	7/1861	11/28404	1.338e-06	2.52031e-05	1.76437e-05	Ddah2/Arg1/Allc/Padi3/Padi4/Agmat/Padi6	7
GO:0005179	hormone activity	25/1861	132/28404	1.38606e-06	2.56421e-05	1.7951e-05	Gcg/Trh/Ppy/Vip/Igf1/Gh/Prl/Edn1/Retnlg/Fbn2/Nmb/a/Uts2/Cort/Npy/Adm/Nppa/Erfe/Inhbe/Gphb5/Ucn2/Ostn/Tg/Lep/Insl3	25
GO:0045236	CXCR chemokine receptor binding	8/1861	15/28404	1.41948e-06	2.57997e-05	1.80614e-05	Cxcl5/Ppbp/Pf4/Cxcl3/Cxcl1/Cxcl9/Cxcl10/Cxcl2	8
GO:0043394	proteoglycan binding	15/1861	55/28404	1.62489e-06	2.90238e-05	2.03185e-05	Col5a3/Psg17/Nid1/Chrd/Fst/Fn1/Ptprc/Ctsk/Tnc/Gpnmb/Comp/Lipc/Hpse/4930486L24Rik/Grem1	15
GO:0019865	immunoglobulin binding	10/1861	25/28404	1.86946e-06	3.28264e-05	2.29805e-05	Vwf/Fcgr1/Ms4a1/Fcamr/Fcgr2b/Lgals3/Pirb/Fcgr4/Fcgr3/Pira2	10
GO:0046906	tetrapyrrole binding	29/1861	170/28404	1.95774e-06	3.32527e-05	2.32789e-05	Cyp4f18/Cyp17a1/Hmox1/Cyp2a5/Cyba/Steap4/Cybb/Cyp2ab1/Cyp39a1/Cyp1b1/Cubn/Tbxas1/Cyp2b10/Hpx/Cyp1a2/Cyp1a1/Cyp11a1/Ptgs2/Cyp24a1/Cyp2g1/Cyp2f2/Cyp4a12a/Cyp2b19/Hba-a1/Hbq1b/Hbb-bt/Cyp4a12b/Cyp4v3/Cyp2j8	29
GO:0020037	heme binding	28/1861	161/28404	1.9747e-06	3.32527e-05	2.32789e-05	Cyp4f18/Cyp17a1/Hmox1/Cyp2a5/Cyba/Steap4/Cybb/Cyp2ab1/Cyp39a1/Cyp1b1/Tbxas1/Cyp2b10/Hpx/Cyp1a2/Cyp1a1/Cyp11a1/Ptgs2/Cyp24a1/Cyp2g1/Cyp2f2/Cyp4a12a/Cyp2b19/Hba-a1/Hbq1b/Hbb-bt/Cyp4a12b/Cyp4v3/Cyp2j8	28
GO:0046873	metal ion transmembrane transporter activity	54/1861	422/28404	1.99002e-06	3.32527e-05	2.32789e-05	Scn4a/Kcnh6/Aqp1/Cnga2/Trpv1/Atp1a4/Slc1a7/Kcnq1/Mcoln2/Cacna1d/Kcnab3/Slc5a8/Slc6a4/Slc6a3/Kcnk5/Slc22a1/Tmc1/Slc6a20b/Slc28a1/Slc9a4/Slc11a1/Kcnj3/Slc28a2/Slc30a3/Slc10a6/Slc6a12/Slc9a9/Atp4b/Rasa3/Anxa2/Gm5134/Atp2c2/Pkd1l2/Scn10a/Kcne3/Kcnk15/Slc9a3/Mcoln3/Kcna7/Cacng5/Kcnj6/Kcnv2/Kcne4/Kcnf1/Kcnn4/Kcnh7/Kcnj15/Nipal1/Slc17a7/Lrrc55/Cacng6/Calhm1/Kcnb2/Trpc2	54
GO:0048306	calcium-dependent protein binding	20/1861	94/28404	2.38796e-06	3.88053e-05	2.71661e-05	S100a5/S100a6/Anxa11/Masp1/Anxa1/Mbl2/Selp/S100a11/A2m/Syt8/Anxa2/Tnni3/Mmp13/Cd177/S100a8/S100a9/S100a7a/Cd209b/Tnnc1/S100a2	20
GO:0030547	signaling receptor inhibitor activity	12/1861	37/28404	2.39724e-06	3.88053e-05	2.71661e-05	Fst/Ly6i/Il1rn/Dkk3/Dkkl1/Angpt2/Ccl5/Ly6m/Ly6a/Slurp2/Lilrb4b/Lilrb4a	12
GO:0019903	protein phosphatase binding	30/1861	185/28404	3.84174e-06	6.12314e-05	4.28657e-05	Cdh1/Pparg/Stat6/Stat3/Met/Kcnq1/Fcrls/Ros1/Flt4/Pdlim4/Pecam1/Slc6a3/Vim/Mvp/Eif4ebp1/Cdh5/Pstpip1/Myo16/Smtnl2/Ppp1r3b/Klre1/Lgals3/Kcnn4/Pirb/Sphk1/Fcrl6/Ceacam1/Pira2/Lilrb4b/Lilrb4a	30
GO:0001848	complement binding	10/1861	27/28404	4.27433e-06	6.7094e-05	4.69699e-05	Itgb2/Serping1/Cr2/Cd93/Ptx3/C8a/C3ar1/Vsig4/C5ar1/C4b	10
GO:0016004	phospholipase activator activity	8/1861	17/28404	4.76179e-06	7.36301e-05	5.15455e-05	Ccl3/Apoc2/Ccl8/Btk/Casp3/Ccl5/Ccl12/Apoc2l	8
GO:0022836	gated channel activity	44/1861	328/28404	5.10494e-06	7.77753e-05	5.44474e-05	Scn4a/Kcnh6/Aqp1/Cnga2/Trpv1/Clcnkb/Clic1/Kcnq1/Mcoln2/Piezo1/Chrne/Cybb/Cacna1d/Kcnab3/Kcnk5/Tmc1/Kcnj3/Clca3a2/Rasa3/Htr3a/Clcnka/Scn10a/Kcne3/Chrnb4/Slc17a3/Mcoln3/Clca3b/Kcna7/Cacng5/Kcnj6/Kcnv2/Kcne4/Kcnf1/Kcnn4/Clca3a1/Kcnh7/Kcnj15/Chrna10/Slc17a7/Gabrr3/Lrrc55/Cacng6/Calhm1/Kcnb2	44
GO:0048029	monosaccharide binding	19/1861	91/28404	5.67792e-06	8.52511e-05	5.9681e-05	Hk2/Dbh/Hkdc1/Clec4n/Mbl2/Selp/Clec4d/Gys2/Siglece/Cd209a/Cd209d/Egln3/Colec10/Cd209c/Clec4a1/Lgals3/Cd209b/Lgals1/Clec4g	19
GO:0016799	hydrolase activity	hydrolyzing N-glycosyl compounds	12/1861	40/28404	6.0144e-06	8.90132e-05	6.23146e-05	Il18rap/Il1rl1/Il18r1/Il1r1/Tlr2/Bst1/Ung/Tlr13/Neil2/Tlr4/Tlr1/Tlr6	12
GO:0072341	modified amino acid binding	21/1861	108/28404	6.13444e-06	8.90467e-05	6.23381e-05	Gsdma/Dpep1/Cpne6/Gpr143/Cps1/Sytl2/Syt8/Anxa2/Folr2/Thbs1/Dmgdh/Trim72/BC053393/Cd300lf/Ptges/Timd4/Gsta2/Gsdma3/Gsta5/Mgst2/Gsdmc	21
GO:0050700	CARD domain binding	7/1861	13/28404	6.18857e-06	8.90467e-05	6.23381e-05	Card14/Casp1/Card9/Card10/Casp4/Irgm1/Igtp	7
GO:0001530	lipopolysaccharide binding	11/1861	35/28404	8.90915e-06	0.000125885	8.81269e-05	Lbp/Cd6/Ly96/Selp/F2/Tlr2/Ltf/Camp/Tlr4/Cd14/Bpi	11
GO:0043236	laminin binding	10/1861	29/28404	8.99175e-06	0.000125885	8.81269e-05	Nid1/Itga2/Thbs4/Plekha2/Ssc5d/Adgrg6/Thbs1/Lgals3/Lrrc15/Lgals1	10
[truncated: 59 more rows]
