# Supplementary material for: Luteolin alleviates cerebral ischemia/reperfusion injury by regulating cell pyroptosis
Source: Open Med (Wars). 2024 Nov 4;19(1):20241063. doi: 10.1515/med-2024-1063 (PMC11538924; doi:10.1515/med-2024-1063)
Supplement: Supplementary Table 2 [file med-2024-1063-table-s2.xls]

## Sheet: MCAO vs. Sham BP
Table S2 GO enrichment analysis of the down-regulated DEGs between the sham group and the MCAO group
ID	Description	GeneRatio	BgRatio	pvalue	p.adjust	qvalue	geneID	Count
GO:0007188	adenylate cyclase-modulating G protein-coupled receptor signaling pathway	51/1119	231/28943	2.16962e-24	1.07093e-20	8.60998e-21	Oprm1/Ffar3/Adora2a/Tshr/Akap5/Drd1/Drd3/Adcy5/Pde10a/Calcr/Glp1r/Lhcgr/Gnal/Galr1/Gna14/Oprk1/Pth2r/Htr4/Sctr/Ghrh/P2ry1/Npy2r/Adgrl2/Adgrg2/Adcy7/Lpar2/Drd2/P2ry12/Gpr101/Mc3r/Pln/Drd5/Ramp3/Mrap2/Psapl1/Oxgr1/Ucn3/Adra2c/Gpr6/Sstr2/Pthlh/Htr1b/Sstr5/Gpr119/Casr/Adgrg4/Mtnr1a/Rit2/Adra2b/Adgrg5/Chrm5	51
GO:0007218	neuropeptide signaling pathway	33/1119	89/28943	5.07346e-24	1.25213e-20	1.00668e-20	Glra1/Oprm1/Tenm1/Glra2/Nts/Pomc/Cartpt/Glp1r/Grp/Galr1/Gal/Oprk1/Ecel1/Pdyn/Hcrtr1/Npvf/Gpr165/Gpr83/Hcrtr2/Npbwr1/Pmch/Nmur2/Glra3/Uts2r/Gpr149/Ucn3/Hcrt/Penk/Pnoc/Sstr2/Sstr5/Tac1/Nms	33
GO:0007631	feeding behavior	35/1119	130/28943	3.80697e-20	6.26373e-17	5.03588e-17	Oprm1/Nkx2-1/Adora2a/Drd1/Cartpt/Glp1r/Gal/Oprk1/Gpr39/Oxt/P2ry1/Npy2r/Tacr3/Nr4a3/Hcrtr1/Cckar/Tacr1/Agt/Drd2/Hcrtr2/Pmch/Nmur2/Mc3r/Htr2c/Mrap2/Prlhr/Hcrt/Pou4f1/Htr1b/Ghsr/Bsx/Agtr1b/Dach1/En1/Prlh	35
GO:0007189	adenylate cyclase-activating G protein-coupled receptor signaling pathway	34/1119	153/28943	8.37163e-17	1.03306e-13	8.30554e-14	Oprm1/Adora2a/Tshr/Drd1/Drd3/Adcy5/Pde10a/Calcr/Glp1r/Lhcgr/Gnal/Galr1/Htr4/Ghrh/Adgrl2/Adgrg2/Adcy7/Lpar2/Drd2/Gpr101/Mc3r/Pln/Drd5/Ramp3/Mrap2/Ucn3/Adra2c/Gpr6/Pthlh/Gpr119/Adgrg4/Rit2/Adra2b/Adgrg5	34
GO:0003341	cilium movement	39/1119	218/28943	1.13772e-15	1.12316e-12	9.02992e-13	Pltp/Dnah1/Catsper3/Dnah12/Ropn1/Spag17/Tacr3/Cfap206/Tacr1/Drc7/Hoatz/Ttc21a/Zbbx/Dnai4/Cfap221/Ttc29/Ttll6/Rsph4a/Ccdc40/Nme8/Spem1/Ak7/Dnaaf6b/Nek10/Dnali1/Dnai3/Tnp2/Efcab9/Defb1/Spag16/Daw1/Dnah9/Tac1/Iqcf1/Efcab1/Slc22a14/Qrich2/Cfap47/Ttll9	39
GO:0051937	catecholamine transport	24/1119	91/28943	4.91131e-14	4.04037e-11	3.24836e-11	Ffar3/Adora2a/Drd1/Cartpt/Drd3/Sncg/Slc22a3/Oprk1/Syt2/Oxt/Chrna4/P2ry1/Npy2r/Htr6/Smpd3/Agt/Drd2/P2ry12/Gck/Htr1b/Ghsr/Mapk15/Chrm5/Xlr4a	24
GO:0007626	locomotory behavior	39/1119	266/28943	8.9358e-13	6.30102e-10	5.06586e-10	Glra1/Oprm1/Nkx2-1/Adora2a/Tshr/Drd1/Chat/Pde1b/Shank3/Drd3/Adcy5/Sncg/Strn/Gaa/Oprk1/Lmx1a/Chrna4/Calb1/Ido1/Drd2/Rasd2/Lrrk2/Avp/Mc3r/Zfhx3/Htr2c/Penk/Slitrk6/Gng7/Ghsr/Bsx/Alk/En1/Ppp1r1b/Nms/Gbx1/Gpr88/Fign/Gpr52	39
GO:0015844	monoamine transport	24/1119	109/28943	3.49305e-12	2.15521e-09	1.73274e-09	Ffar3/Adora2a/Drd1/Cartpt/Drd3/Sncg/Slc22a3/Oprk1/Syt2/Oxt/Chrna4/P2ry1/Npy2r/Htr6/Smpd3/Agt/Drd2/P2ry12/Gck/Htr1b/Ghsr/Mapk15/Chrm5/Xlr4a	24
GO:1903522	regulation of blood circulation	38/1119	268/28943	4.9648e-12	2.72292e-09	2.18916e-09	Cacna2d2/Myl2/Tbx5/Ffar3/Avpr1a/Drd1/Glp1r/Gaa/Oxt/Shox2/Tacr3/Tacr1/Irx5/Agt/Kcnj5/Drd2/Scn5a/Pmch/Avp/Mc3r/Pln/Uts2r/Kcne2/Htr2c/Pkp2/Isl1/Adra2c/Kcna5/Scn4b/Casr/Hrh1/Myh7/Agtr1b/Per2/Adra2b/Ctnna3/Tac1/Strit1	38
GO:0060294	cilium movement involved in cell motility	29/1119	165/28943	8.17306e-12	4.03422e-09	3.24341e-09	Pltp/Dnah1/Catsper3/Ropn1/Tacr3/Cfap206/Tacr1/Drc7/Hoatz/Ttc21a/Cfap221/Ttll6/Rsph4a/Ccdc40/Nme8/Spem1/Dnaaf6b/Dnai3/Tnp2/Efcab9/Defb1/Spag16/Tac1/Iqcf1/Efcab1/Slc22a14/Qrich2/Cfap47/Ttll9	29
GO:0001539	cilium or flagellum-dependent cell motility	29/1119	173/28943	2.7278e-11	1.12203e-08	9.02088e-09	Pltp/Dnah1/Catsper3/Ropn1/Tacr3/Cfap206/Tacr1/Drc7/Hoatz/Ttc21a/Cfap221/Ttll6/Rsph4a/Ccdc40/Nme8/Spem1/Dnaaf6b/Dnai3/Tnp2/Efcab9/Defb1/Spag16/Tac1/Iqcf1/Efcab1/Slc22a14/Qrich2/Cfap47/Ttll9	29
GO:0060285	cilium-dependent cell motility	29/1119	173/28943	2.7278e-11	1.12203e-08	9.02088e-09	Pltp/Dnah1/Catsper3/Ropn1/Tacr3/Cfap206/Tacr1/Drc7/Hoatz/Ttc21a/Cfap221/Ttll6/Rsph4a/Ccdc40/Nme8/Spem1/Dnaaf6b/Dnai3/Tnp2/Efcab9/Defb1/Spag16/Tac1/Iqcf1/Efcab1/Slc22a14/Qrich2/Cfap47/Ttll9	29
GO:0050432	catecholamine secretion	19/1119	74/28943	3.52945e-11	1.34011e-08	1.07741e-08	Ffar3/Adora2a/Cartpt/Drd3/Sncg/Oprk1/Syt2/Oxt/Chrna4/P2ry1/Npy2r/Htr6/Agt/Drd2/P2ry12/Gck/Htr1b/Ghsr/Xlr4a	19
GO:0009914	hormone transport	45/1119	383/28943	4.01015e-11	1.41386e-08	1.13671e-08	Blk/Gata3/Ffar3/Pomc/Hnf1b/Rph3al/Doc2b/Cartpt/Pde8b/Adcy5/Glp1r/Galr1/Gal/Tcf7l2/Oprk1/Gpr39/Lrp2/Ghrh/P2ry1/Cckar/Npvf/Tacr1/Crym/Sytl4/Serpina7/Smpd3/Agt/Drd2/Nkx6-1/Vgf/Htr2c/Gck/Isl1/Ucn3/Baiap3/Nr1h4/Sstr5/Ghsr/Gpr119/Casr/Mtnr1a/Per2/Tac1/Ttr/Nnat	45
GO:0050795	regulation of behavior	22/1119	103/28943	5.21952e-11	1.71757e-08	1.38088e-08	Ahi1/Adora2a/Drd1/Shank3/Drd3/Grp/Oprk1/Ghrh/Npy2r/Tacr3/Nr4a3/Hoxa1/Grpr/Drd2/Pmch/Mc3r/Zfhx3/Uts2r/Penk/Baiap3/Htr1b/Ghsr	22
GO:0050433	regulation of catecholamine secretion	18/1119	68/28943	6.65012e-11	2.05156e-08	1.6494e-08	Ffar3/Adora2a/Cartpt/Drd3/Sncg/Oprk1/Syt2/Oxt/Chrna4/P2ry1/Npy2r/Htr6/Agt/Drd2/P2ry12/Gck/Htr1b/Ghsr	18
GO:0015850	organic hydroxy compound transport	38/1119	294/28943	8.23034e-11	2.3897e-08	1.92126e-08	Pltp/Ffar3/Adora2a/Pomc/Drd1/Cartpt/Drd3/Sncg/Slc22a3/Tspo2/Galr1/Gal/Oprk1/Syt2/Oxt/Scp2d1/Chrna4/P2ry1/Npy2r/Htr6/Slc10a4/Smpd3/Agt/Apoc3/Drd2/Slc2a13/P2ry12/Kcne2/Apoc1/Gck/Nr1h4/Htr1b/Ghsr/Slc10a4-ps/Tac1/Mapk15/Chrm5/Xlr4a	38
GO:0042391	regulation of membrane potential	50/1119	469/28943	1.13108e-10	3.10168e-08	2.49367e-08	Ngfr/Glra1/Oprm1/Slc26a3/Gabrg1/Tbx5/Glra2/Ffar3/Popdc3/Adora2a/Gabra6/Drd1/Slc34a1/Shank3/Gna14/Kcnk7/Gpr39/Myoc/Chrna4/Npy2r/Gabra4/P2rx2/Tacr1/Foxp1/Gabre/Gabrq/Cngb1/Agt/Kcnj5/Scn5a/Rims3/Scn11a/Kcnh4/Lrrk2/Glra3/Kcne2/Begain/Trpc5/Pkp2/Ucn3/Hcrt/Kcna5/Scn4b/Tafa4/Gabrg3/Ctnna3/Tac1/Gpr88/Grid2/Scn9a	50
GO:0007204	positive regulation of cytosolic calcium ion concentration	33/1119	234/28943	1.4372e-10	3.58824e-08	2.88485e-08	Oprm1/Avpr1a/Ccl1/Akap5/Drd1/Drd3/Adcy5/Cd4/Calcr/Glp1r/Lhcgr/Galr1/Oxt/Ghrh/P2ry1/Npy2r/Cckar/Tacr1/Plcz1/Agt/Drd2/Pmch/Nmur2/Avp/Uts2r/Htr2c/Trpc5/Gck/Hcrt/Gpr6/Cxcr6/Agtr1b/Tac1	33
GO:0007193	adenylate cyclase-inhibiting G protein-coupled receptor signaling pathway	18/1119	71/28943	1.4539e-10	3.58824e-08	2.88485e-08	Oprm1/Ffar3/Akap5/Drd3/Adcy5/Oprk1/Htr4/P2ry1/Npy2r/Drd2/P2ry12/Psapl1/Sstr2/Htr1b/Sstr5/Casr/Mtnr1a/Chrm5	18
GO:0021953	central nervous system neuron differentiation	31/1119	210/28943	1.61465e-10	3.79519e-08	3.05124e-08	Nkx2-1/Prox1/Lhx1/Id4/Drd1/Otp/Shank3/Nrp2/Lmx1a/Lhx6/Pax7/Foxp2/Lhx5/Hoxa1/Rora/Drd2/Ephb1/Gbx2/Nkx6-1/Gsx2/Gdf7/Isl1/Pou4f1/Nhlh2/Gsx1/Pou3f4/Dcc/Gbx1/Grid2/Skor2/Lhx8	31
GO:0035637	multicellular organismal signaling	27/1119	163/28943	1.73186e-10	3.88567e-08	3.12398e-08	Glra1/Tbx5/Ffar3/Avpr1a/Cacng4/Drd1/Cartpt/Chrna4/P2rx2/Agt/Kcnj5/Scn5a/Scn11a/Avp/Pln/Drd5/Kcne2/Pkp2/Isl1/Hcrt/Kcna5/Scn4b/Ghsr/Ctnna3/Gpr88/Chrm5/Scn9a	27
GO:0030317	flagellated sperm motility	26/1119	152/28943	1.81349e-10	3.8919e-08	3.12899e-08	Pltp/Dnah1/Catsper3/Ropn1/Tacr3/Cfap206/Tacr1/Drc7/Hoatz/Ttc21a/Cfap221/Ccdc40/Nme8/Spem1/Dnaaf6b/Tnp2/Efcab9/Defb1/Spag16/Tac1/Iqcf1/Efcab1/Slc22a14/Qrich2/Cfap47/Ttll9	26
GO:0006936	muscle contraction	39/1119	317/28943	2.05737e-10	4.23132e-08	3.40187e-08	Glra1/Irag1/Myl2/Myh11/Cacng1/Drd1/Htr7/Gaa/Oxt/Npy2r/Tacr3/Trim63/P2rx2/Lmod2/Tacr1/Atp2a1/Smpd3/Agt/Kcnj5/Drd2/Stac/Scn5a/Acta2/Myom3/Pln/Kcne2/Pkp2/Adra2c/Kcna5/Scn4b/Sstr2/Ghsr/Myh7/Ryr3/Adra2b/Ctnna3/Tnnt3/Tnnt1/Strit1	39
GO:0006816	calcium ion transport	48/1119	449/28943	2.42878e-10	4.79539e-08	3.85538e-08	Fasl/Cabp5/Cacna2d2/Myb/Adora2a/Rgs9/Cacng1/Cacng4/Akap5/Drd1/Catsper3/Cacna2d3/Drd3/Cd4/Calcr/Glp1r/Lhcgr/Ms4a2/Gpr39/Chrna4/Cckar/Plcz1/Atp2a1/Rrad/Agt/Drd2/Stac/Trpm8/P2ry12/Nmur2/Best1/Pln/Wfs1/Grin3a/Kcne2/Ramp3/Htr2c/Trpc5/Gck/Hcrt/Pkd1l1/Casr/Bhlha15/Hrh1/Ryr3/Tmc2/Ccl19/Strit1	48
GO:0006820	anion transport	51/1119	500/28943	3.55652e-10	6.75191e-08	5.42837e-08	Glra1/Slc26a3/Gabrg1/Folr1/Slc34a3/Glra2/Slc17a8/Avpr1a/Best3/Adora2a/Gabra6/Slc34a1/Prkcd/Drd3/Clic6/Slc22a3/Tspo2/Lhcgr/Slc4a9/Bsnd/Lrp2/Oxt/Htr6/Gabra4/Slc10a4/Abcg3/Slc17a6/Slc7a3/Gabre/Gabrq/Agt/Drd2/Ano7/Nmur2/Best1/Avp/Ano2/Glra3/Kcne2/Htr2c/Nr1h4/Htr1b/Casr/Gabrg3/Ano5/Per2/Slc10a4-ps/Slc4a5/Clca4a/Slc25a31/Calhm3	51
GO:0097722	sperm motility	26/1119	158/28943	4.35612e-10	7.96364e-08	6.40257e-08	Pltp/Dnah1/Catsper3/Ropn1/Tacr3/Cfap206/Tacr1/Drc7/Hoatz/Ttc21a/Cfap221/Ccdc40/Nme8/Spem1/Dnaaf6b/Tnp2/Efcab9/Defb1/Spag16/Tac1/Iqcf1/Efcab1/Slc22a14/Qrich2/Cfap47/Ttll9	26
GO:0007411	axon guidance	34/1119	259/28943	5.32392e-10	9.3853e-08	7.54555e-08	Ngfr/Wnt3/Nkx2-1/Vax1/Hoxa2/Gata3/Lhx1/Ntn1/Otx2/Alcam/Robo1/Myot/Nrp2/Lmx1a/Lrp2/Ntrk1/Nr4a3/Epha8/Fezf1/Hoxa1/Foxp1/L1cam/Ephb1/Gbx2/Gdf7/Nexn/Prrxl1/Isl1/Gap43/Tenm2/Flrt3/Sema5b/Dcc/Gbx1	34
GO:0097485	neuron projection guidance	34/1119	260/28943	5.90189e-10	1.00454e-07	8.07627e-08	Ngfr/Wnt3/Nkx2-1/Vax1/Hoxa2/Gata3/Lhx1/Ntn1/Otx2/Alcam/Robo1/Myot/Nrp2/Lmx1a/Lrp2/Ntrk1/Nr4a3/Epha8/Fezf1/Hoxa1/Foxp1/L1cam/Ephb1/Gbx2/Gdf7/Nexn/Prrxl1/Isl1/Gap43/Tenm2/Flrt3/Sema5b/Dcc/Gbx1	34
GO:0051952	regulation of amine transport	22/1119	117/28943	7.01526e-10	1.15424e-07	9.27983e-08	Ffar3/Avpr1a/Adora2a/Cartpt/Drd3/Sncg/Oprk1/Syt2/Oxt/Chrna4/P2ry1/Npy2r/Htr6/Agt/Drd2/P2ry12/Avp/Htr2c/Gck/Htr1b/Ghsr/Per2	22
GO:0046879	hormone secretion	42/1119	375/28943	7.87705e-10	1.25423e-07	1.00837e-07	Blk/Gata3/Ffar3/Pomc/Hnf1b/Rph3al/Doc2b/Cartpt/Pde8b/Adcy5/Glp1r/Galr1/Gal/Tcf7l2/Oprk1/Gpr39/Lrp2/Ghrh/P2ry1/Cckar/Npvf/Tacr1/Sytl4/Smpd3/Agt/Drd2/Nkx6-1/Vgf/Htr2c/Gck/Isl1/Ucn3/Baiap3/Nr1h4/Sstr5/Ghsr/Gpr119/Casr/Mtnr1a/Per2/Tac1/Nnat	42
GO:0048511	rhythmic process	37/1119	306/28943	9.71576e-10	1.49866e-07	1.20488e-07	Ngfr/Nkx2-1/Prox1/Adora2a/Hnf1b/Top2a/Id4/Drd1/Cartpt/Drd3/Lhcgr/Htr7/Nr5a1/Ghrh/Npy2r/Ntrk1/Rorc/Agt/Rora/Drd2/Hcrtr2/Oas1d/Pmch/Mc3r/Six3/Zfhx3/Uts2r/Grin3a/Gpr149/Nhlh2/Hrh1/Sox14/Mtnr1a/Per2/Magel2/Nms/Ass1	37
GO:0090596	sensory organ morphogenesis	38/1119	321/28943	1.05993e-09	1.5854e-07	1.27462e-07	Fasl/Bcr/Prox1/Hoxa2/Gata3/Rarb/Lhx1/Ahi1/Ntn1/Tshr/Otx2/Cnga3/Olfm3/Col11a1/Pitx2/Rpe65/Calb1/Nr4a3/Hoxa1/Fgf3/Irx5/Irx6/Nr2e3/Lctl/Ephb1/Gbx2/Mfrp/Ptprq/Megf11/Six3/Hmx3/Fzd5/Bhlhe23/Slitrk6/Tmie/Hmx2/Pou3f4/Crb1	38
GO:0015837	amine transport	22/1119	122/28943	1.6071e-09	2.33313e-07	1.87578e-07	Ffar3/Avpr1a/Adora2a/Cartpt/Drd3/Sncg/Oprk1/Syt2/Oxt/Chrna4/P2ry1/Npy2r/Htr6/Agt/Drd2/P2ry12/Avp/Htr2c/Gck/Htr1b/Ghsr/Per2	22
GO:0048880	sensory system development	45/1119	431/28943	1.86715e-09	2.57624e-07	2.07123e-07	Myf5/Fasl/Rcn1/Vax1/Prox1/Gata3/Rarb/Lhx1/Ahi1/Tmem132e/Six6/Otx2/Ache/Rax/Cnga3/Olfm3/Pitx2/Rpe65/Calb1/Foxp2/Slc17a6/Irx5/Irx6/Drd2/Nr2e3/Lctl/Ephb1/Bfsp2/Mfrp/P2ry12/Megf11/Spred3/Crygn/Six3/Birc7/Isl1/Fzd5/Bhlhe23/Slitrk6/Rp1l1/Pou4f1/Adamts18/Mab21l2/Crb1/Slc4a5	45
GO:0007389	pattern specification process	49/1119	493/28943	1.87894e-09	2.57624e-07	2.07123e-07	Wnt3/Myf5/Nkx2-1/Irx2/Folr1/Pifo/Wnt2/Nanog/Hoxa2/Tbx5/Lhx1/Ahi1/Hnf1b/Otx2/Robo1/Rax/Cyp26a1/Nrp2/Lrp2/Lef1/Pitx2/Pax7/Uncx/Fezf1/Hoxa1/Mmp21/Fgf3/Ooep/Foxh1/Gbx2/Foxa1/Gsx2/Sostdc1/Hand1/Six3/Ccdc40/Isl1/Pld6/Fzd5/Pkd1l1/Msgn1/Daw1/Gpc3/En1/Foxb1/Irx1/Sim2/Hhip/Nat8f5	49
GO:0003012	muscle system process	45/1119	432/28943	2.00825e-09	2.67912e-07	2.15394e-07	Glra1/Irag1/Myl2/Myh11/Cacng1/Drd1/Pi16/Htr7/Gaa/Myog/Myoc/Oxt/P2ry1/Npy2r/Tacr3/Nr4a3/Trim63/P2rx2/Lmod2/Tacr1/Foxp1/Atp2a1/Smpd3/Agt/Kcnj5/Drd2/Stac/Scn5a/Acta2/Myom3/Pln/Kcne2/Pkp2/Adra2c/Kcna5/Scn4b/Sstr2/Ghsr/Myh7/Ryr3/Adra2b/Ctnna3/Tnnt3/Tnnt1/Strit1	45
GO:0002027	regulation of heart rate	21/1119	113/28943	2.13015e-09	2.76695e-07	2.22456e-07	Ffar3/Avpr1a/Oxt/Shox2/Tacr3/Irx5/Agt/Kcnj5/Drd2/Scn5a/Pmch/Mc3r/Pln/Kcne2/Pkp2/Isl1/Kcna5/Scn4b/Myh7/Ctnna3/Tac1	21
GO:0007018	microtubule-based movement	45/1119	434/28943	2.32137e-09	2.93803e-07	2.3621e-07	Pltp/Dnah1/Catsper3/Dnah12/Ropn1/Rab27b/Spag17/Tacr3/Cfap206/Kif12/Tacr1/Drc7/Hoatz/Ttc21a/Zbbx/Dnai4/Cfap221/Ttc29/Ttll6/Rsph4a/Ccdc40/Nme8/Spem1/Ak7/Dnaaf6b/Nek10/Dnali1/Dnai3/Tnp2/Efcab9/Defb1/Igbp1b/Dynlt4/Kif18b/Dnah3/Spag16/Daw1/Dnah9/Tac1/Iqcf1/Efcab1/Slc22a14/Qrich2/Cfap47/Ttll9	45
GO:0071867	response to monoamine	17/1119	75/28943	3.05253e-09	3.67495e-07	2.95456e-07	Oprm1/Rgs9/Drd1/Drd3/Adcy5/Gnal/Gna14/Htr4/Nr4a3/Drd2/Lrrk2/Drd5/Htr2c/Rgs8/Nr1h4/Htr1b/Alk	17
GO:0071869	response to catecholamine	17/1119	75/28943	3.05253e-09	3.67495e-07	2.95456e-07	Oprm1/Rgs9/Drd1/Drd3/Adcy5/Gnal/Gna14/Htr4/Nr4a3/Drd2/Lrrk2/Drd5/Htr2c/Rgs8/Nr1h4/Htr1b/Alk	17
GO:0046883	regulation of hormone secretion	36/1119	308/28943	4.08291e-09	4.79839e-07	3.85778e-07	Blk/Ffar3/Pomc/Rph3al/Doc2b/Cartpt/Pde8b/Adcy5/Glp1r/Galr1/Gal/Tcf7l2/Oprk1/Gpr39/Ghrh/P2ry1/Cckar/Npvf/Tacr1/Sytl4/Agt/Drd2/Nkx6-1/Htr2c/Gck/Isl1/Ucn3/Baiap3/Nr1h4/Sstr5/Ghsr/Casr/Mtnr1a/Per2/Tac1/Nnat	36
GO:0019932	second-messenger-mediated signaling	36/1119	309/28943	4.45304e-09	5.09474e-07	4.09604e-07	Oprm1/Irag1/Pde7b/Avpr1a/Pomc/Akap5/Drd1/Cd4/Pde10a/Treml1/Glp1r/Lhcgr/Gal/Sctr/Nr5a1/Nfatc2/Ghrh/Npy2r/L1cam/Pdzd3/Rasd2/Lrrk2/P2ry12/Nmur2/Pln/Htr2c/Gck/Defb1/Cxcr6/Tenm2/Rasd1/Bhlha15/Agtr1b/Rit2/3425401B19Rik/Pde11a	36
GO:0042886	amide transport	39/1119	353/28943	4.64528e-09	5.09474e-07	4.09604e-07	Folr1/Blk/Pltp/Ffar3/Hnf1b/Rph3al/Doc2b/Cartpt/Pde8b/Adcy5/Glp1r/Slc14a2/Tcf7l2/Gpr39/Lrp2/Ghrh/Npy2r/Cdh17/Cckar/Sytl4/Smpd3/Agt/Drd2/Nkx6-1/Vgf/Htr2c/Gck/Isl1/Ucn3/Gltpd2/Baiap3/Nr1h4/Sstr5/Ghsr/Gpr119/Casr/Mtnr1a/Per2/Nnat	39
GO:1903350	response to dopamine	15/1119	59/28943	4.74794e-09	5.09474e-07	4.09604e-07	Oprm1/Rgs9/Drd1/Drd3/Adcy5/Gnal/Gna14/Htr4/Drd2/Lrrk2/Drd5/Htr2c/Rgs8/Htr1b/Alk	15
GO:1903351	cellular response to dopamine	15/1119	59/28943	4.74794e-09	5.09474e-07	4.09604e-07	Oprm1/Rgs9/Drd1/Drd3/Adcy5/Gnal/Gna14/Htr4/Drd2/Lrrk2/Drd5/Htr2c/Rgs8/Htr1b/Alk	15
GO:0001505	regulation of neurotransmitter levels	32/1119	255/28943	5.24719e-09	5.51066e-07	4.43043e-07	Adora2a/Rph3al/Doc2b/Drd1/Chat/Pde1b/Drd3/Sncg/Ache/Slc22a3/Slc5a7/Syt2/Chrna4/P2ry1/Htr6/P2rx2/Slc17a6/Drd2/Rims3/Lrrk2/Glra3/Grin3a/Htr2c/Prima1/Naalad2/Hcrt/Baiap3/Stx19/Htr1b/Per2/Unc13c/Otof	32
GO:0045165	cell fate commitment	35/1119	298/28943	5.89639e-09	6.06345e-07	4.87486e-07	Tbx4/Wnt3/Nkx2-1/Prox1/Wnt2/Nanog/Myl2/Hoxa2/Gata3/Tbx5/Wnt9b/Hnf1b/Otx2/Zfp521/Tcf7l2/Lhx6/Elf5/Pax7/Glis1/Foxa1/Gsx2/Sostdc1/Cyld/Wnt8b/Hand1/Gdf7/AW551984/Isl1/Onecut1/Onecut2/Gap43/Pou4f1/Gsx1/Gbx1/Tunar	35
GO:0015872	dopamine transport	15/1119	60/28943	6.10534e-09	6.1502e-07	4.94461e-07	Drd1/Drd3/Sncg/Slc22a3/Oprk1/Syt2/Chrna4/Npy2r/Htr6/Smpd3/Drd2/Htr1b/Mapk15/Chrm5/Xlr4a	15
GO:0033555	multicellular organismal response to stress	20/1119	109/28943	6.44682e-09	6.3643e-07	5.11674e-07	Drd1/Pde8b/Shank3/Grp/Lypd1/Npy2r/Ntrk1/P2rx2/Tacr1/Ret/Grpr/Ido1/Asic4/Nmur2/Kcne2/Htr2c/Penk/Gng7/Tac1/Scn9a	20
GO:0050890	cognition	39/1119	358/28943	6.89241e-09	6.67078e-07	5.36314e-07	Prkar2b/Nts/Shc3/Drd1/Pde8b/Chat/Pde1b/Shank3/Drd3/Glp1r/Lhcgr/Gtf2a1l/Oprk1/Lmx1a/Chrna4/Mme/Kcnab1/Ntrk1/Calb1/Htr6/Foxp2/Hoxa1/Tacr1/Grpr/Agt/Drd2/Camk4/Drd5/Lrrn4/Ghsr/Foxo6/Hrh1/Musk/En1/Foxb1/Ppp1r1b/Tac1/Gpr88/Lhx8	39
GO:0050905	neuromuscular process	27/1119	194/28943	8.89074e-09	8.43937e-07	6.78504e-07	Glra1/Bcr/Adora2a/Pde8b/Shank3/Drd3/Adcy5/Gaa/Nr4a3/Hoxa1/Atp2a1/Drd2/Stac/Ptprq/Grin3a/Hmx3/Penk/Slitrk6/Pou4f1/Myh7/Tnnt3/Otof/Tnnt1/Gbx1/Gpr88/Grid2/Strit1	27
GO:0030900	forebrain development	42/1119	407/28943	9.08487e-09	8.46093e-07	6.80237e-07	Nkx2-1/Prox1/Rarb/Lhx1/Id4/Drd1/Otp/Otx2/Shank3/Robo1/Rax/Tcf7l2/Nrp2/Lmx1a/Lhx6/Lrp2/Ghrh/Lef1/Pitx2/Nr4a3/Htr6/Cckar/Uncx/Foxp2/Lhx5/Fezf1/Drd2/Gbx2/Gsx2/Lrrk2/P2ry12/Gdf7/Six3/Isl1/Pou4f1/Nhlh2/Gsx1/Alk/Pou3f4/Foxb1/Pou3f1/Lhx8	42
GO:0007623	circadian rhythm	29/1119	222/28943	1.09403e-08	1.00002e-06	8.03995e-07	Ngfr/Nkx2-1/Prox1/Adora2a/Hnf1b/Top2a/Id4/Drd1/Cartpt/Drd3/Htr7/Ghrh/Npy2r/Ntrk1/Rorc/Rora/Drd2/Hcrtr2/Pmch/Mc3r/Six3/Zfhx3/Uts2r/Sox14/Mtnr1a/Per2/Magel2/Nms/Ass1	29
GO:0007212	dopamine receptor signaling pathway	12/1119	38/28943	1.12268e-08	1.00756e-06	8.10052e-07	Oprm1/Rgs9/Drd1/Drd3/Adcy5/Gnal/Gna14/Drd2/Lrrk2/Drd5/Rgs8/Alk	12
GO:0021536	diencephalon development	16/1119	72/28943	1.20199e-08	1.02293e-06	8.22412e-07	Nkx2-1/Otp/Otx2/Rax/Tcf7l2/Nrp2/Ghrh/Pitx2/Drd2/Gbx2/Six3/Isl1/Pou4f1/Nhlh2/Gsx1/Foxb1	16
GO:0071868	cellular response to monoamine stimulus	16/1119	72/28943	1.20199e-08	1.02293e-06	8.22412e-07	Oprm1/Rgs9/Drd1/Drd3/Adcy5/Gnal/Gna14/Htr4/Nr4a3/Drd2/Lrrk2/Drd5/Htr2c/Rgs8/Htr1b/Alk	16
GO:0071870	cellular response to catecholamine stimulus	16/1119	72/28943	1.20199e-08	1.02293e-06	8.22412e-07	Oprm1/Rgs9/Drd1/Drd3/Adcy5/Gnal/Gna14/Htr4/Nr4a3/Drd2/Lrrk2/Drd5/Htr2c/Rgs8/Htr1b/Alk	16
GO:0007409	axonogenesis	47/1119	493/28943	1.49052e-08	1.24568e-06	1.0015e-06	Ngfr/Wnt3/Nkx2-1/Vax1/Hoxa2/Gata3/Lhx1/Ntn1/Otx2/Alcam/Chodl/Robo1/Ache/Myot/Nrp2/Lmx1a/Lrp2/Shox2/Ntrk1/Nr4a3/Epha8/Cckar/Fezf1/Hoxa1/Foxp1/Ret/L1cam/Drd2/Ephb1/Ndn/Gbx2/Nkx6-1/Gdf7/Nexn/Trpc5/Prrxl1/Isl1/Slitrk6/Gap43/Tenm2/Flrt3/Sema5b/Nkx2-9/Col25a1/Foxb1/Dcc/Gbx1	47
GO:1902476	chloride transmembrane transport	14/1119	55/28943	1.5214e-08	1.24568e-06	1.0015e-06	Glra1/Gabrg1/Glra2/Gabra6/Gabra4/Gabre/Gabrq/Ano7/Best1/Ano2/Glra3/Casr/Gabrg3/Ano5	14
GO:0008016	regulation of heart contraction	27/1119	199/28943	1.54482e-08	1.24568e-06	1.0015e-06	Cacna2d2/Myl2/Tbx5/Ffar3/Avpr1a/Glp1r/Gaa/Oxt/Shox2/Tacr3/Irx5/Agt/Kcnj5/Drd2/Scn5a/Pmch/Mc3r/Pln/Kcne2/Pkp2/Isl1/Kcna5/Scn4b/Myh7/Ctnna3/Tac1/Strit1	27
GO:0097254	renal tubular secretion	12/1119	39/28943	1.56468e-08	1.24568e-06	1.0015e-06	Avpr1a/Adora2a/Drd3/Oxt/Abcg3/Tacr1/Slc5a2/Agt/Drd2/Avp/Uts2r/Tac1	12
GO:0019233	sensory perception of pain	23/1119	150/28943	1.74972e-08	1.37089e-06	1.10216e-06	Ngfr/Oprm1/Oprk1/Oxt/Chrna4/P2ry1/Mme/Npy2r/Ntrk1/Npvf/Tacr1/Ephb1/Ndn/Scn11a/Nmur2/Htr2c/Hoxd1/Adra2c/Penk/Tafa4/Tac1/Scn9a/Prdm12	23
GO:0035813	regulation of renal sodium excretion	10/1119	26/28943	2.16438e-08	1.66928e-06	1.34206e-06	Avpr1a/Adora2a/Drd3/Oxt/Tacr1/Agt/Drd2/Avp/Uts2r/Tac1	10
GO:0006836	neurotransmitter transport	30/1119	243/28943	2.28418e-08	1.73457e-06	1.39455e-06	Slc17a8/Adora2a/Rph3al/Doc2b/Drd1/Drd3/Sncg/Slc22a3/Syt2/Chrna4/P2ry1/Htr6/Slc10a4/P2rx2/Slc17a6/Drd2/Rims3/Lrrk2/Glra3/Grin3a/Htr2c/Hcrt/Baiap3/Stx19/Htr1b/Sv2c/Per2/Unc13c/Otof/Slc18a3	30
GO:0035815	positive regulation of renal sodium excretion	8/1119	15/28943	2.45999e-08	1.83978e-06	1.47913e-06	Avpr1a/Adora2a/Drd3/Oxt/Tacr1/Agt/Drd2/Tac1	8
GO:0006821	chloride transport	19/1119	107/28943	2.67697e-08	1.97217e-06	1.58558e-06	Glra1/Slc26a3/Gabrg1/Glra2/Best3/Gabra6/Clic6/Bsnd/Gabra4/Gabre/Gabrq/Ano7/Best1/Ano2/Glra3/Casr/Gabrg3/Ano5/Clca4a	19
GO:0048520	positive regulation of behavior	12/1119	41/28943	2.94207e-08	2.1356e-06	1.71697e-06	Adora2a/Drd1/Grp/Oprk1/Ghrh/Npy2r/Nr4a3/Grpr/Pmch/Uts2r/Penk/Ghsr	12
GO:0150063	visual system development	42/1119	427/28943	3.60523e-08	2.54237e-06	2.044e-06	Myf5/Fasl/Rcn1/Vax1/Prox1/Gata3/Rarb/Lhx1/Ahi1/Six6/Otx2/Ache/Rax/Cnga3/Olfm3/Pitx2/Rpe65/Calb1/Foxp2/Slc17a6/Irx5/Irx6/Drd2/Nr2e3/Lctl/Ephb1/Bfsp2/Mfrp/P2ry12/Megf11/Spred3/Crygn/Six3/Birc7/Fzd5/Bhlhe23/Slitrk6/Rp1l1/Adamts18/Mab21l2/Crb1/Slc4a5	42
GO:1903532	positive regulation of secretion by cell	38/1119	365/28943	3.63028e-08	2.54237e-06	2.044e-06	Blk/Avpr1a/Adora2a/Rph3al/Doc2b/Cartpt/Glp1r/Rab27b/Galr1/Ms4a2/Gal/Tcf7l2/Oprk1/Gpr39/Prkcq/Oxt/Ghrh/P2ry1/Npy2r/Htr6/Cckar/Tacr1/Sytl4/Smpd3/Agt/Drd2/Nkx6-1/Avp/Htr2c/Gck/Isl1/Ucn3/Baiap3/Nr1h4/Casr/Tac1/Nnat/Malrd1	38
GO:0042310	vasoconstriction	19/1119	109/28943	3.65697e-08	2.54237e-06	2.044e-06	Avpr1a/Drd1/Htr7/Tacr1/Smpd3/Agt/Acta2/Avp/Uts2r/Drd5/Htr2c/Adra2c/Kcna5/Htr1b/Casr/Hrh1/Agtr1b/Per2/Adra2b	19
GO:0007611	learning or memory	35/1119	321/28943	3.95917e-08	2.71423e-06	2.18217e-06	Prkar2b/Nts/Shc3/Drd1/Pde8b/Chat/Pde1b/Shank3/Drd3/Glp1r/Oprk1/Lmx1a/Mme/Kcnab1/Ntrk1/Calb1/Htr6/Foxp2/Tacr1/Grpr/Agt/Drd2/Camk4/Drd5/Lrrn4/Ghsr/Foxo6/Hrh1/Musk/En1/Foxb1/Ppp1r1b/Tac1/Gpr88/Lhx8	35
GO:0019226	transmission of nerve impulse	18/1119	99/28943	4.23197e-08	2.8615e-06	2.30058e-06	Glra1/Ffar3/Avpr1a/Cacng4/Drd1/Cartpt/Chrna4/P2rx2/Agt/Scn5a/Scn11a/Avp/Drd5/Hcrt/Ghsr/Gpr88/Chrm5/Scn9a	18
GO:0006814	sodium ion transport	30/1119	250/28943	4.36526e-08	2.91174e-06	2.34097e-06	Scnn1g/Atp4a/Slc34a3/Slc5a1/Atp1b4/Slc17a8/Slc5a4b/Slc34a1/Catsper3/Slc6a19/Drd3/Slc5a7/Grp/Slc5a9/Slc10a4/Tesc/Slc17a6/Slc5a2/Drd2/Scn5a/Asic4/Scn11a/Kcnj1/Slc5a10/Scn4b/Nkain3/Fxyd2/Slc38a11/Scn9a/Slc6a16	30
GO:0055067	monovalent inorganic cation homeostasis	24/1119	171/28943	4.98302e-08	3.27949e-06	2.63663e-06	Scnn1g/Fasl/Slc26a3/Atp4a/Avpr1a/Adora2a/Drd3/Slc4a9/Bsnd/Gpr39/Oxt/Tesc/Tacr1/Rab38/Otc/Agt/Drd2/Car12/Lrrk2/Avp/Uts2r/Kcna5/Tac1/Slc4a5	24
GO:0003015	heart process	30/1119	254/28943	6.2448e-08	4.05583e-06	3.26079e-06	Cacna2d2/Myl2/Tbx5/Ffar3/Avpr1a/Myl7/Glp1r/Gaa/Oxt/Shox2/Tacr3/Nox4/Irx5/Agt/Kcnj5/Drd2/Scn5a/Pmch/Mc3r/Pln/Kcne2/Ramp3/Pkp2/Isl1/Kcna5/Scn4b/Myh7/Ctnna3/Tac1/Strit1	30
GO:0007601	visual perception	23/1119	161/28943	6.75675e-08	4.33134e-06	3.48229e-06	Glra1/Rgs9/Ngb/Cnga3/Col11a1/Rpe65/Ppef2/Irx5/Cngb1/Impg1/Lctl/Bfsp2/Mfrp/Best1/Crygn/Wfs1/Pcare/Slitrk6/Rp1l1/Sema5b/Sox14/Cngb3/Crb1	23
GO:0035150	regulation of tube size	24/1119	174/28943	6.98466e-08	4.42004e-06	3.5536e-06	Irag1/Wnt9b/Avpr1a/Kcnmb1/Adora2a/Drd1/Htr7/P2ry1/Tacr1/Smpd3/Agt/Acta2/Avp/Uts2r/Drd5/Htr2c/Adra2c/Kcna5/Htr1b/Casr/Hrh1/Agtr1b/Per2/Adra2b	24
GO:0002790	peptide secretion	33/1119	299/28943	7.19462e-08	4.47388e-06	3.59689e-06	Blk/Ffar3/Hnf1b/Rph3al/Doc2b/Cartpt/Pde8b/Adcy5/Glp1r/Tcf7l2/Gpr39/Ghrh/Npy2r/Cckar/Sytl4/Smpd3/Agt/Drd2/Nkx6-1/Vgf/Htr2c/Gck/Isl1/Ucn3/Baiap3/Nr1h4/Sstr5/Ghsr/Gpr119/Casr/Mtnr1a/Per2/Nnat	33
GO:0007271	synaptic transmission	cholinergic	10/1119	29/28943	7.34166e-08	4.47388e-06	3.59689e-06	Ngfr/Adora2a/Slc5a7/Lypd1/Chrna4/Htr6/Tacr1/Htr2c/Musk/Tac1	10
GO:0035812	renal sodium excretion	10/1119	29/28943	7.34166e-08	4.47388e-06	3.59689e-06	Avpr1a/Adora2a/Drd3/Oxt/Tacr1/Agt/Drd2/Avp/Uts2r/Tac1	10
GO:0042755	eating behavior	13/1119	53/28943	8.02967e-08	4.83347e-06	3.88599e-06	Oprm1/Adora2a/Drd1/Oprk1/Oxt/P2ry1/Cckar/Tacr1/Nmur2/Hcrt/Ghsr/Bsx/Prlh	13
GO:0001654	eye development	41/1119	424/28943	8.35669e-08	4.96971e-06	3.99552e-06	Myf5/Fasl/Rcn1/Vax1/Prox1/Gata3/Rarb/Lhx1/Ahi1/Six6/Otx2/Ache/Rax/Cnga3/Olfm3/Pitx2/Rpe65/Calb1/Foxp2/Slc17a6/Irx5/Irx6/Drd2/Nr2e3/Lctl/Ephb1/Bfsp2/Mfrp/Megf11/Spred3/Crygn/Six3/Birc7/Fzd5/Bhlhe23/Slitrk6/Rp1l1/Adamts18/Mab21l2/Crb1/Slc4a5	41
GO:0042756	drinking behavior	8/1119	17/28943	8.67169e-08	5.09565e-06	4.09678e-06	Oxt/Tacr1/Agt/Drd2/Pmch/Htr1b/Agtr1b/En1	8
GO:0015698	inorganic anion transport	22/1119	152/28943	1.02328e-07	5.94224e-06	4.77741e-06	Glra1/Slc26a3/Gabrg1/Slc34a3/Glra2/Best3/Gabra6/Slc34a1/Clic6/Bsnd/Gabra4/Gabre/Gabrq/Ano7/Best1/Ano2/Glra3/Kcne2/Casr/Gabrg3/Ano5/Clca4a	22
GO:0050953	sensory perception of light stimulus	23/1119	165/28943	1.06978e-07	6.14005e-06	4.93645e-06	Glra1/Rgs9/Ngb/Cnga3/Col11a1/Rpe65/Ppef2/Irx5/Cngb1/Impg1/Lctl/Bfsp2/Mfrp/Best1/Crygn/Wfs1/Pcare/Slitrk6/Rp1l1/Sema5b/Sox14/Cngb3/Crb1	23
GO:0015833	peptide transport	34/1119	320/28943	1.15354e-07	6.54471e-06	5.26178e-06	Blk/Ffar3/Hnf1b/Rph3al/Doc2b/Cartpt/Pde8b/Adcy5/Glp1r/Tcf7l2/Gpr39/Ghrh/Npy2r/Cdh17/Cckar/Sytl4/Smpd3/Agt/Drd2/Nkx6-1/Vgf/Htr2c/Gck/Isl1/Ucn3/Baiap3/Nr1h4/Sstr5/Ghsr/Gpr119/Casr/Mtnr1a/Per2/Nnat	34
GO:0030072	peptide hormone secretion	32/1119	291/28943	1.22978e-07	6.89793e-06	5.54576e-06	Blk/Ffar3/Hnf1b/Rph3al/Doc2b/Cartpt/Pde8b/Adcy5/Glp1r/Tcf7l2/Gpr39/Ghrh/Cckar/Sytl4/Smpd3/Agt/Drd2/Nkx6-1/Vgf/Htr2c/Gck/Isl1/Ucn3/Baiap3/Nr1h4/Sstr5/Ghsr/Gpr119/Casr/Mtnr1a/Per2/Nnat	32
GO:0044062	regulation of excretion	10/1119	31/28943	1.51494e-07	8.35117e-06	6.71413e-06	Avpr1a/Adora2a/Drd3/Oxt/Tacr1/Agt/Drd2/Avp/Uts2r/Tac1	10
GO:0098657	import into cell	29/1119	250/28943	1.5227e-07	8.35117e-06	6.71413e-06	Scnn1g/Folr1/Atp4a/Slc5a1/Akap5/Slc34a1/Prkcd/Drd3/Slc22a3/Calcr/Tspo2/Cnga3/Lrp2/Slc27a2/Slc2a5/Slc17a6/Slc5a2/Slc7a3/Smpd3/Agt/Kcnj5/Drd2/Scn5a/Kcne2/Ramp3/Kcnj1/Per2/Mapk15/Kcnj13	29
GO:0007622	rhythmic behavior	14/1119	66/28943	1.81976e-07	9.87069e-06	7.93579e-06	Adora2a/Drd1/Chat/Drd3/Ghrh/Npy2r/Drd2/Hcrtr2/Pmch/Mc3r/Six3/Zfhx3/Uts2r/Nms	14
GO:0002791	regulation of peptide secretion	28/1119	240/28943	2.20203e-07	1.18144e-05	9.49844e-06	Blk/Ffar3/Rph3al/Doc2b/Cartpt/Pde8b/Adcy5/Glp1r/Tcf7l2/Gpr39/Ghrh/Npy2r/Cckar/Sytl4/Drd2/Nkx6-1/Htr2c/Gck/Isl1/Ucn3/Baiap3/Nr1h4/Sstr5/Ghsr/Casr/Mtnr1a/Per2/Nnat	28
GO:0008217	regulation of blood pressure	27/1119	226/28943	2.22926e-07	1.18319e-05	9.51251e-06	Scnn1g/Nkx2-1/Ffar3/Avpr1a/Pomc/Cartpt/Drd3/Glp1r/Oxt/Tacr3/Slc2a5/P2rx2/Tacr1/Agt/Drd2/Pmch/Acta2/Avp/Mc3r/Uts2r/Drd5/Agtr1b/Kl/Adra2b/Mcpt4/Tac1/Slc4a5	27
GO:0010959	regulation of metal ion transport	42/1119	458/28943	2.50514e-07	1.30484e-05	1.04906e-05	Cabp5/Kcnmb1/Adora2a/Rgs9/Cacng1/Akap5/Drd1/Drd3/Cd4/Calcr/Glp1r/Lhcgr/Grp/Ms4a2/Gal/Oprk1/Gpr39/Slc30a10/Kcnab1/Cckar/Tesc/Rrad/Agt/Drd2/Stac/Scn5a/P2ry12/Best1/Pln/Wfs1/Kcne2/Ramp3/Kcnj1/Gck/Hcrt/Kcna5/Scn4b/Casr/Nkain3/Fxyd2/Tmc2/Strit1	42
GO:0035296	regulation of tube diameter	23/1119	173/28943	2.56135e-07	1.30484e-05	1.04906e-05	Irag1/Avpr1a/Kcnmb1/Adora2a/Drd1/Htr7/P2ry1/Tacr1/Smpd3/Agt/Acta2/Avp/Uts2r/Drd5/Htr2c/Adra2c/Kcna5/Htr1b/Casr/Hrh1/Agtr1b/Per2/Adra2b	23
GO:0097746	blood vessel diameter maintenance	23/1119	173/28943	2.56135e-07	1.30484e-05	1.04906e-05	Irag1/Avpr1a/Kcnmb1/Adora2a/Drd1/Htr7/P2ry1/Tacr1/Smpd3/Agt/Acta2/Avp/Uts2r/Drd5/Htr2c/Adra2c/Kcna5/Htr1b/Casr/Hrh1/Agtr1b/Per2/Adra2b	23
GO:0098661	inorganic anion transmembrane transport	15/1119	78/28943	2.61409e-07	1.30484e-05	1.04906e-05	Glra1/Gabrg1/Glra2/Gabra6/Slc34a1/Gabra4/Gabre/Gabrq/Ano7/Best1/Ano2/Glra3/Casr/Gabrg3/Ano5	15
GO:0060047	heart contraction	28/1119	242/28943	2.61708e-07	1.30484e-05	1.04906e-05	Cacna2d2/Myl2/Tbx5/Ffar3/Avpr1a/Myl7/Glp1r/Gaa/Oxt/Shox2/Tacr3/Irx5/Agt/Kcnj5/Drd2/Scn5a/Pmch/Mc3r/Pln/Kcne2/Pkp2/Isl1/Kcna5/Scn4b/Myh7/Ctnna3/Tac1/Strit1	28
GO:0090087	regulation of peptide transport	28/1119	242/28943	2.61708e-07	1.30484e-05	1.04906e-05	Blk/Ffar3/Rph3al/Doc2b/Cartpt/Pde8b/Adcy5/Glp1r/Tcf7l2/Gpr39/Ghrh/Npy2r/Cckar/Sytl4/Drd2/Nkx6-1/Htr2c/Gck/Isl1/Ucn3/Baiap3/Nr1h4/Sstr5/Ghsr/Casr/Mtnr1a/Per2/Nnat	28
GO:0009582	detection of abiotic stimulus	20/1119	136/28943	2.95917e-07	1.45208e-05	1.16743e-05	Ngfr/Col11a1/Ntrk1/Rpe65/Irx6/Cngb1/Ephb1/Ptprq/Trpm8/Best1/Prrxl1/Pcare/Pkd1l1/Sema5b/Tmc2/Tac1/Crb1/Gpr88/Prdm12/Gpr52	20
GO:0048562	embryonic organ morphogenesis	34/1119	333/28943	2.97123e-07	1.45208e-05	1.16743e-05	Myf5/Folr1/Bcr/Prox1/Hoxa2/Gata3/Rarb/Wnt9b/Lhx1/Ahi1/Hnf1b/Ntn1/Tshr/Otx2/Tcf7l2/Shox2/Col11a1/Pitx2/Nr4a3/Hoxa1/Fgf3/Irx5/Foxh1/Gbx2/Ptprq/Hand1/Six3/Ccdc40/Hmx3/Fzd5/Slitrk6/Tmie/Hmx2/Pou3f4	34
GO:0015695	organic cation transport	13/1119	59/28943	3.11459e-07	1.50722e-05	1.21177e-05	Ffar3/Adora2a/Slc22a3/Slc5a7/Tspo2/Oxt/P2ry1/Htr6/Agt/P2ry12/Htr2c/Ghsr/Slc18a3	13
GO:0007200	phospholipase C-activating G protein-coupled receptor signaling pathway	17/1119	101/28943	3.19411e-07	1.53069e-05	1.23064e-05	Oprm1/Drd1/Drd3/Lhcgr/Grp/Gna14/Oprk1/P2ry1/Grpr/Drd2/Hcrtr2/P2ry12/Nmur2/Htr2c/Hcrt/Casr/Agtr1b	17
GO:0009581	detection of external stimulus	20/1119	137/28943	3.34066e-07	1.58553e-05	1.27473e-05	Ngfr/Col11a1/Ntrk1/Rpe65/Irx6/Cngb1/Ephb1/Ptprq/Trpm8/Best1/Prrxl1/Pcare/Pkd1l1/Sema5b/Tmc2/Tac1/Crb1/Gpr88/Prdm12/Gpr52	20
GO:0055078	sodium ion homeostasis	13/1119	60/28943	3.83608e-07	1.80332e-05	1.44983e-05	Scnn1g/Atp4a/Avpr1a/Adora2a/Drd3/Oxt/Tesc/Tacr1/Agt/Drd2/Avp/Uts2r/Tac1	13
GO:0021516	dorsal spinal cord development	8/1119	20/28943	4.05076e-07	1.88628e-05	1.51652e-05	Lhx1/Pax7/Uncx/Lhx5/Gsx2/Gdf7/Prrxl1/Gsx1	8
GO:0051047	positive regulation of secretion	39/1119	420/28943	4.86382e-07	2.19782e-05	1.76699e-05	Blk/Avpr1a/Adora2a/Rph3al/Doc2b/Cartpt/Drd3/Glp1r/Rab27b/Galr1/Ms4a2/Gal/Tcf7l2/Oprk1/Gpr39/Prkcq/Oxt/Ghrh/P2ry1/Npy2r/Htr6/Cckar/Tacr1/Sytl4/Smpd3/Agt/Drd2/Nkx6-1/Avp/Htr2c/Gck/Isl1/Ucn3/Baiap3/Nr1h4/Casr/Tac1/Nnat/Malrd1	39
GO:0003018	vascular process in circulatory system	27/1119	235/28943	4.89789e-07	2.19782e-05	1.76699e-05	Irag1/Bcr/Slc5a1/Avpr1a/Kcnmb1/Adora2a/Drd1/Htr7/P2ry1/Abcg3/Tacr1/Smpd3/Agt/Tjp3/Acta2/Avp/Uts2r/Drd5/Htr2c/Adra2c/Kcna5/Htr1b/Casr/Hrh1/Agtr1b/Per2/Adra2b	27
GO:0030073	insulin secretion	27/1119	235/28943	4.89789e-07	2.19782e-05	1.76699e-05	Blk/Hnf1b/Rph3al/Doc2b/Cartpt/Pde8b/Adcy5/Glp1r/Tcf7l2/Gpr39/Cckar/Sytl4/Drd2/Nkx6-1/Vgf/Gck/Isl1/Ucn3/Baiap3/Nr1h4/Sstr5/Ghsr/Gpr119/Casr/Mtnr1a/Per2/Nnat	27
GO:0090276	regulation of peptide hormone secretion	27/1119	235/28943	4.89789e-07	2.19782e-05	1.76699e-05	Blk/Ffar3/Rph3al/Doc2b/Cartpt/Pde8b/Adcy5/Glp1r/Tcf7l2/Gpr39/Ghrh/Cckar/Sytl4/Drd2/Nkx6-1/Htr2c/Gck/Isl1/Ucn3/Baiap3/Nr1h4/Sstr5/Ghsr/Casr/Mtnr1a/Per2/Nnat	27
GO:0070588	calcium ion transmembrane transport	33/1119	325/28943	5.01339e-07	2.22938e-05	1.79237e-05	Fasl/Cabp5/Cacna2d2/Rgs9/Cacng1/Cacng4/Akap5/Drd1/Catsper3/Cacna2d3/Drd3/Cd4/Calcr/Glp1r/Lhcgr/Ms4a2/Gpr39/Atp2a1/Rrad/Drd2/Stac/Trpm8/P2ry12/Pln/Kcne2/Ramp3/Htr2c/Trpc5/Bhlha15/Ryr3/Tmc2/Ccl19/Strit1	33
GO:0007588	excretion	12/1119	52/28943	5.19032e-07	2.28745e-05	1.83905e-05	Avpr1a/Adora2a/Drd3/Oxt/Abcg3/Tacr1/Slc5a2/Agt/Drd2/Avp/Uts2r/Tac1	12
GO:0031644	regulation of nervous system process	24/1119	194/28943	5.45299e-07	2.38194e-05	1.91502e-05	Ngfr/Glra1/Oprm1/Ffar3/Avpr1a/Cacng4/Cartpt/Shank3/Oprk1/Oxt/Chrna4/Npy2r/Agt/Scn11a/Lrrk2/Nmur2/Avp/Begain/Htr2c/Adra2c/Hcrt/Tafa4/Ghsr/Tac1	24
GO:0043270	positive regulation of ion transport	34/1119	343/28943	5.91492e-07	2.56106e-05	2.05903e-05	Avpr1a/Kcnmb1/Adora2a/Rgs9/Cacng4/Akap5/Drd1/Slc34a1/Shank3/Cd4/Calcr/Lhcgr/Gal/Oprk1/Gpr39/Oxt/P2ry1/Npy2r/Htr6/Tesc/Agt/Drd2/Stac/Scn5a/P2ry12/Avp/Wfs1/Kcne2/Ramp3/Htr2c/Hcrt/Scn4b/Casr/Strit1	34
GO:0007191	adenylate cyclase-activating dopamine receptor signaling pathway	6/1119	10/28943	6.05559e-07	2.59916e-05	2.08966e-05	Oprm1/Drd1/Drd3/Adcy5/Gnal/Drd5	6
GO:0021854	hypothalamus development	8/1119	21/28943	6.32134e-07	2.68984e-05	2.16256e-05	Nkx2-1/Otp/Rax/Nrp2/Pitx2/Nhlh2/Gsx1/Foxb1	8
GO:0046887	positive regulation of hormone secretion	22/1119	169/28943	6.6875e-07	2.82133e-05	2.26828e-05	Blk/Rph3al/Doc2b/Glp1r/Galr1/Gal/Tcf7l2/Gpr39/Ghrh/P2ry1/Cckar/Tacr1/Drd2/Nkx6-1/Gck/Isl1/Ucn3/Baiap3/Nr1h4/Casr/Tac1/Nnat	22
GO:0048512	circadian behavior	13/1119	63/28943	6.98005e-07	2.91979e-05	2.34744e-05	Adora2a/Drd1/Drd3/Ghrh/Npy2r/Drd2/Hcrtr2/Pmch/Mc3r/Six3/Zfhx3/Uts2r/Nms	13
GO:0001975	response to amphetamine	8/1119	22/28943	9.59638e-07	3.98048e-05	3.20021e-05	Adora2a/Drd1/Pde1b/Drd3/Gnal/Drd2/Drd5/Ppp1r1b	8
GO:0060415	muscle tissue morphogenesis	15/1119	86/28943	9.76681e-07	4.01742e-05	3.2299e-05	Myf5/Prox1/Wnt2/Myl2/Lrp2/Shox2/Col11a1/Pitx2/Pax7/Foxh1/Hand1/Pkp2/Isl1/Pou4f1/Myh7	15
GO:0032222	regulation of synaptic transmission	cholinergic	7/1119	16/28943	1.06703e-06	4.35277e-05	3.49952e-05	Ngfr/Adora2a/Htr6/Tacr1/Htr2c/Musk/Tac1	7
GO:0098656	anion transmembrane transport	24/1119	202/28943	1.13979e-06	4.61149e-05	3.70752e-05	Glra1/Gabrg1/Folr1/Glra2/Slc17a8/Gabra6/Slc34a1/Prkcd/Tspo2/Lrp2/Gabra4/Slc7a3/Gabre/Gabrq/Agt/Ano7/Best1/Ano2/Glra3/Casr/Gabrg3/Ano5/Per2/Slc25a31	24
GO:0045777	positive regulation of blood pressure	12/1119	56/28943	1.21771e-06	4.88666e-05	3.92875e-05	Avpr1a/Cartpt/Glp1r/Oxt/Tacr3/Tacr1/Agt/Avp/Uts2r/Drd5/Agtr1b/Adra2b	12
GO:0030534	adult behavior	23/1119	189/28943	1.24673e-06	4.96279e-05	3.98996e-05	Glra1/Oprm1/Tshr/Drd1/Cartpt/Chat/Shank3/Drd3/Sncg/Oprk1/Gpr39/Chrna4/Nr4a3/Slc10a4/Drd2/Pcdh17/Htr2c/Slitrk6/Ghsr/Alk/En1/Ppp1r1b/Gbx1	23
GO:0032224	positive regulation of synaptic transmission	cholinergic	6/1119	11/28943	1.28843e-06	5.04849e-05	4.05886e-05	Ngfr/Adora2a/Tacr1/Htr2c/Musk/Tac1	6
GO:0007517	muscle organ development	35/1119	371/28943	1.28871e-06	5.04849e-05	4.05886e-05	Myf5/Klf5/Vax1/Prox1/Wnt2/Myl2/Popdc3/Chat/Tcf7l2/Ankrd2/Myog/Cenpf/Lrp2/Shox2/Col11a1/Lef1/Pitx2/Pax7/P2rx2/Foxp2/Foxp1/Fgf3/Ephb1/Foxh1/Hand1/Rbm24/Zfhx3/Pkp2/Isl1/Ankrd33/Pou4f1/Myh7/Smyd1/Mymx/Rtl1	35
GO:0019216	regulation of lipid metabolic process	36/1119	388/28943	1.35003e-06	5.24706e-05	4.21851e-05	Prox1/Avpr1a/Pde8b/Prkcd/Drd3/Gnb3/Lhcgr/Gal/Tcf7l2/Nr0b1/Gpr39/Sctr/Rorc/Nr4a3/Epha8/Rab38/Fgf15/Smpd3/Agt/Apoc3/Rora/Vav3/Avp/Fmo2/Apoc1/Htr2c/Psapl1/Nr1h4/Ghsr/Hrh1/Agtr1b/Alk/Nod2/Ccl19/Chrm5/Malrd1	36
GO:0003002	regionalization	36/1119	389/28943	1.43364e-06	5.52849e-05	4.44477e-05	Wnt3/Myf5/Nkx2-1/Irx2/Pifo/Wnt2/Hoxa2/Lhx1/Hnf1b/Otx2/Robo1/Cyp26a1/Nrp2/Lrp2/Lef1/Pitx2/Pax7/Fezf1/Hoxa1/Fgf3/Foxh1/Gbx2/Foxa1/Gsx2/Sostdc1/Six3/Isl1/Pld6/Fzd5/Pkd1l1/Msgn1/Gpc3/En1/Foxb1/Irx1/Hhip	36
GO:0050796	regulation of insulin secretion	23/1119	191/28943	1.4986e-06	5.73419e-05	4.61015e-05	Blk/Rph3al/Doc2b/Cartpt/Pde8b/Adcy5/Glp1r/Tcf7l2/Gpr39/Sytl4/Drd2/Nkx6-1/Gck/Isl1/Ucn3/Baiap3/Nr1h4/Sstr5/Ghsr/Casr/Mtnr1a/Per2/Nnat	23
GO:0030431	sleep	10/1119	39/28943	1.63842e-06	6.22096e-05	5.0015e-05	Adora2a/Drd1/Drd3/Oxt/Ghrh/Npy2r/Drd2/Pmch/Uts2r/Hcrt	10
GO:0045761	regulation of adenylate cyclase activity	11/1119	48/28943	1.66663e-06	6.27978e-05	5.04878e-05	Tshr/Akap5/Drd1/Drd3/Calcr/Lhcgr/Gnal/Galr1/Adcy7/Drd2/Gng7	11
GO:0043010	camera-type eye development	35/1119	376/28943	1.75051e-06	6.54586e-05	5.26271e-05	Myf5/Rcn1/Vax1/Prox1/Gata3/Lhx1/Ahi1/Ache/Rax/Cnga3/Pitx2/Rpe65/Calb1/Foxp2/Slc17a6/Irx5/Irx6/Drd2/Nr2e3/Lctl/Ephb1/Bfsp2/Mfrp/Megf11/Spred3/Crygn/Six3/Birc7/Fzd5/Bhlhe23/Slitrk6/Rp1l1/Mab21l2/Crb1/Slc4a5	35
GO:0051588	regulation of neurotransmitter transport	19/1119	139/28943	1.81051e-06	6.7193e-05	5.40215e-05	Adora2a/Drd1/Drd3/Sncg/Chrna4/P2ry1/Htr6/Slc10a4/P2rx2/Drd2/Rims3/Lrrk2/Glra3/Grin3a/Htr2c/Hcrt/Baiap3/Htr1b/Per2	19
GO:0060537	muscle tissue development	42/1119	494/28943	1.82877e-06	6.73643e-05	5.41592e-05	Myf5/Klf5/Vax1/Prox1/Wnt2/Myl2/Rarb/Tbx5/Myh11/Popdc3/Myl7/Pi16/Tcf7l2/Ankrd2/Myog/Cenpf/Lrp2/Shox2/Col11a1/Lef1/Pitx2/Pax7/P2rx2/Foxp2/Foxp1/Nox4/Fgf3/Agt/Ephb1/Alpk2/Foxh1/Hand1/AW551984/Rbm24/Pln/Pkp2/Isl1/Ankrd33/Pou4f1/Myh7/Smyd1/Rtl1	42
GO:0051606	detection of stimulus	29/1119	283/28943	2.01364e-06	7.36245e-05	5.91922e-05	Ngfr/Kcnmb1/Col11a1/Ntrk1/Rpe65/Ppef2/P2rx2/Irx6/Cngb1/Ephb1/Cdhr2/Ptprq/Trpm8/Best1/Prrxl1/Gck/Pcare/Pkd1l1/Casr/Sema5b/Dach1/Nod2/Tmc2/Tac1/Ppef1/Crb1/Gpr88/Prdm12/Gpr52	29
GO:0014075	response to amine	8/1119	24/28943	2.05998e-06	7.47652e-05	6.01093e-05	Adora2a/Drd1/Pde1b/Drd3/Gnal/Drd2/Drd5/Ppp1r1b	8
GO:0007286	spermatid development	27/1119	253/28943	2.07649e-06	7.48144e-05	6.01489e-05	Slc26a3/Dnah1/Pcsk4/Catsper3/Prm1/Ropn1/Spag17/Cfap206/Piwil1/Drc7/Ttc21a/Cfap221/Spem1/Pld6/Efcab9/Defb1/Ccdc42/Spag16/1700013H16Rik/Xlr3a/Iqcf1/Xlr5c/Slc22a14/Rimbp3/Cfap47/Xlr4a/Dpy19l2	27
GO:0022410	circadian sleep/wake cycle process	9/1119	32/28943	2.3464e-06	8.39264e-05	6.74747e-05	Adora2a/Drd1/Drd3/Ghrh/Npy2r/Drd2/Hcrtr2/Pmch/Uts2r	9
GO:0035082	axoneme assembly	15/1119	92/28943	2.36591e-06	8.40155e-05	6.75463e-05	Dnah1/Spag17/Cfap206/Drc7/Hoatz/Dnai4/Rsph4a/Ccdc40/Ak7/Dnaaf6b/Dnai3/Rp1l1/Spag16/Daw1/Cfap47	15
GO:0002793	positive regulation of peptide secretion	18/1119	129/28943	2.48893e-06	8.74841e-05	7.0335e-05	Blk/Rph3al/Doc2b/Glp1r/Tcf7l2/Gpr39/Ghrh/Npy2r/Cckar/Drd2/Nkx6-1/Gck/Isl1/Ucn3/Baiap3/Nr1h4/Casr/Nnat	18
GO:0045471	response to ethanol	14/1119	81/28943	2.49904e-06	8.74841e-05	7.0335e-05	Glra1/Oprm1/Gnrh1/Glra2/Kcnmb1/Drd3/Hoxa1/Tacr1/Adcy7/Drd2/Glra3/Grin3a/Htr1b/Adh7	14
GO:0051962	positive regulation of nervous system development	34/1119	366/28943	2.56143e-06	8.90367e-05	7.15833e-05	Wnt3/Oprm1/Wnt2/Ntn1/Akap5/Prkch/Id4/Otp/Shank3/Chodl/Robo1/Ache/Lta/St8sia2/Lrp2/Oxt/Mme/Shox2/Ntrk1/Adgrl2/L1cam/Drd2/Ephb1/Nkx6-1/Gsx2/Trpc5/Lrrtm3/Lingo4/Slitrk6/Flrt3/Musk/Grid2/Syndig1/Khdc3	34
GO:0051146	striated muscle cell differentiation	32/1119	334/28943	2.61253e-06	9.01779e-05	7.25008e-05	Myf5/Klf5/Prox1/Myl2/Rarb/Tbx5/Myh11/Popdc3/Pi16/Ankrd2/Myog/Nfatc2/Shox2/Pitx2/P2rx2/Lmod2/Foxp1/Nox4/Agt/Alpk2/Nek5/AW551984/Rbm24/Isl1/Krt8/Bhlha15/Myh7/Smyd1/Tnnt3/Tnnt1/Myl9/Mymx	32
GO:0006939	smooth muscle contraction	17/1119	117/28943	2.67336e-06	9.1005e-05	7.31658e-05	Irag1/Myh11/Drd1/Htr7/Oxt/Npy2r/Tacr3/P2rx2/Tacr1/Smpd3/Agt/Drd2/Acta2/Adra2c/Sstr2/Ghsr/Adra2b	17
GO:0035249	synaptic transmission	glutamatergic	17/1119	117/28943	2.67336e-06	9.1005e-05	7.31658e-05	Ngfr/Slc17a8/Adora2a/Cacng4/Shc3/Drd1/Shank3/Drd3/Npy2r/Ntrk1/Slc17a6/Drd2/Lrrk2/Cdh8/Htr1b/Unc13c/Grid2	17
GO:0035270	endocrine system development	19/1119	143/28943	2.78639e-06	9.42029e-05	7.57368e-05	Nkx2-1/Gata3/Hnf1b/Gcm2/Otp/Tcf7l2/Nr0b1/Nr5a1/Ghrh/Pitx2/Drd2/Nkx6-1/Six3/Rap1gap/Isl1/Onecut1/Onecut2/Bhlha15/Gsx1	19
GO:0048644	muscle organ morphogenesis	15/1119	94/28943	3.12311e-06	0.000104869	8.43118e-05	Myf5/Prox1/Wnt2/Myl2/Lrp2/Shox2/Col11a1/Pitx2/Pax7/Foxh1/Hand1/Pkp2/Isl1/Pou4f1/Myh7	15
GO:0021879	forebrain neuron differentiation	11/1119	51/28943	3.15903e-06	0.000105358	8.47051e-05	Nkx2-1/Prox1/Otp/Shank3/Nrp2/Lhx6/Lhx5/Gbx2/Nhlh2/Pou3f4/Lhx8	11
GO:0007269	neurotransmitter secretion	22/1119	186/28943	3.38711e-06	0.00011053	8.88634e-05	Adora2a/Rph3al/Doc2b/Drd1/Sncg/Syt2/Chrna4/P2ry1/Htr6/P2rx2/Drd2/Rims3/Lrrk2/Glra3/Grin3a/Htr2c/Hcrt/Baiap3/Stx19/Htr1b/Unc13c/Otof	22
GO:0099643	signal release from synapse	22/1119	186/28943	3.38711e-06	0.00011053	8.88634e-05	Adora2a/Rph3al/Doc2b/Drd1/Sncg/Syt2/Chrna4/P2ry1/Htr6/P2rx2/Drd2/Rims3/Lrrk2/Glra3/Grin3a/Htr2c/Hcrt/Baiap3/Stx19/Htr1b/Unc13c/Otof	22
GO:0003352	regulation of cilium movement	10/1119	42/28943	3.41264e-06	0.00011053	8.88634e-05	Tacr3/Cfap206/Tacr1/Ttll6/Rsph4a/Ccdc40/Defb1/Tac1/Iqcf1/Efcab1	10
GO:0009306	protein secretion	36/1119	404/28943	3.42498e-06	0.00011053	8.88634e-05	Oprm1/Blk/Ahi1/Adora2a/Hnf1b/Rph3al/Doc2b/Akap5/Cartpt/Pde8b/Rab3c/Drd3/Adcy5/Sncg/Glp1r/Tcf7l2/Gpr39/Prkcq/Cckar/Sytl4/Drd2/Nkx6-1/Vgf/Gck/Isl1/Ucn3/Baiap3/Nr1h4/Sstr5/Ghsr/Gpr119/Casr/Mtnr1a/Per2/Nnat/Malrd1	36
GO:0007585	respiratory gaseous exchange by respiratory system	13/1119	72/28943	3.42607e-06	0.00011053	8.88634e-05	Glra1/Grp/Gaa/Ecel1/Chrna4/Grpr/Ndn/Gsx2/Cfap221/Nek10/Spag16/Dach1/Dnah9	13
GO:0021761	limbic system development	16/1119	107/28943	3.56275e-06	0.000114193	9.18085e-05	Nkx2-1/Prox1/Id4/Drd1/Otp/Rax/Nrp2/Lmx1a/Lef1/Pitx2/Nr4a3/Lhx5/Nhlh2/Gsx1/Alk/Foxb1	16
GO:0035592	establishment of protein localization to extracellular region	36/1119	405/28943	3.62257e-06	0.000115361	9.27476e-05	Oprm1/Blk/Ahi1/Adora2a/Hnf1b/Rph3al/Doc2b/Akap5/Cartpt/Pde8b/Rab3c/Drd3/Adcy5/Sncg/Glp1r/Tcf7l2/Gpr39/Prkcq/Cckar/Sytl4/Drd2/Nkx6-1/Vgf/Gck/Isl1/Ucn3/Baiap3/Nr1h4/Sstr5/Ghsr/Gpr119/Casr/Mtnr1a/Per2/Nnat/Malrd1	36
GO:0007612	learning	22/1119	187/28943	3.70084e-06	0.000116352	9.35444e-05	Prkar2b/Nts/Drd1/Pde8b/Pde1b/Shank3/Drd3/Glp1r/Oprk1/Htr6/Foxp2/Tacr1/Agt/Drd2/Drd5/Lrrn4/Hrh1/En1/Foxb1/Ppp1r1b/Tac1/Gpr88	22
GO:0048592	eye morphogenesis	22/1119	187/28943	3.70084e-06	0.000116352	9.35444e-05	Fasl/Prox1/Rarb/Lhx1/Ahi1/Otx2/Cnga3/Olfm3/Pitx2/Rpe65/Calb1/Irx5/Irx6/Nr2e3/Lctl/Ephb1/Mfrp/Megf11/Six3/Fzd5/Bhlhe23/Crb1	22
GO:0021872	forebrain generation of neurons	12/1119	62/28943	3.80478e-06	0.000118216	9.50424e-05	Nkx2-1/Prox1/Otp/Shank3/Nrp2/Lhx6/Lef1/Lhx5/Gbx2/Nhlh2/Pou3f4/Lhx8	12
GO:0008306	associative learning	17/1119	120/28943	3.808e-06	0.000118216	9.50424e-05	Nts/Drd1/Pde8b/Pde1b/Shank3/Drd3/Glp1r/Oprk1/Tacr1/Agt/Drd2/Drd5/Lrrn4/Hrh1/Foxb1/Ppp1r1b/Tac1	17
GO:0032098	regulation of appetite	8/1119	26/28943	4.08423e-06	0.000125216	0.000100671	Oprm1/Pomc/Cartpt/Slc22a3/Htr4/Sctr/Htr2c/Ghsr	8
GO:0071880	adenylate cyclase-activating adrenergic receptor signaling pathway	8/1119	26/28943	4.08423e-06	0.000125216	0.000100671	Drd1/Drd3/Drd2/Gpr101/Pln/Drd5/Adra2c/Adra2b	8
GO:0014061	regulation of norepinephrine secretion	7/1119	19/28943	4.24382e-06	0.000129305	0.000103958	Ffar3/Adora2a/Oxt/P2ry1/Agt/P2ry12/Ghsr	7
GO:0098801	regulation of renal system process	10/1119	43/28943	4.29328e-06	0.00013001	0.000104525	Avpr1a/Adora2a/Drd3/Oxt/Tacr1/Agt/Drd2/Avp/Uts2r/Tac1	10
GO:0048515	spermatid differentiation	27/1119	263/28943	4.33195e-06	0.000130381	0.000104823	Slc26a3/Dnah1/Pcsk4/Catsper3/Prm1/Ropn1/Spag17/Cfap206/Piwil1/Drc7/Ttc21a/Cfap221/Spem1/Pld6/Efcab9/Defb1/Ccdc42/Spag16/1700013H16Rik/Xlr3a/Iqcf1/Xlr5c/Slc22a14/Rimbp3/Cfap47/Xlr4a/Dpy19l2	27
GO:0021527	spinal cord association neuron differentiation	6/1119	13/28943	4.47641e-06	0.000133106	0.000107014	Lhx1/Pax7/Lhx5/Gsx2/Gdf7/Gsx1	6
GO:0070471	uterine smooth muscle contraction	6/1119	13/28943	4.47641e-06	0.000133106	0.000107014	Oxt/Tacr3/Tacr1/Agt/Adra2c/Adra2b	6
GO:0001508	action potential	19/1119	148/28943	4.66434e-06	0.000137863	0.000110839	Glra1/Ffar3/Drd1/Gna14/Chrna4/P2rx2/Tacr1/Foxp1/Kcnj5/Scn5a/Scn11a/Kcne2/Pkp2/Kcna5/Scn4b/Ctnna3/Tac1/Gpr88/Scn9a	19
GO:0051954	positive regulation of amine transport	11/1119	53/28943	4.71062e-06	0.000138403	0.000111272	Avpr1a/Adora2a/Cartpt/Oprk1/Oxt/Npy2r/Htr6/Agt/Drd2/Avp/Htr2c	11
GO:0071692	protein localization to extracellular region	36/1119	411/28943	5.04669e-06	0.000147399	0.000118505	Oprm1/Blk/Ahi1/Adora2a/Hnf1b/Rph3al/Doc2b/Akap5/Cartpt/Pde8b/Rab3c/Drd3/Adcy5/Sncg/Glp1r/Tcf7l2/Gpr39/Prkcq/Cckar/Sytl4/Drd2/Nkx6-1/Vgf/Gck/Isl1/Ucn3/Baiap3/Nr1h4/Sstr5/Ghsr/Gpr119/Casr/Mtnr1a/Per2/Nnat/Malrd1	36
GO:0014046	dopamine secretion	10/1119	44/28943	5.3643e-06	0.000154843	0.00012449	Drd3/Sncg/Oprk1/Syt2/Chrna4/Npy2r/Htr6/Drd2/Htr1b/Xlr4a	10
GO:0042220	response to cocaine	10/1119	44/28943	5.3643e-06	0.000154843	0.00012449	Cacng4/Drd1/Drd3/Oprk1/Tacr3/Drd2/Drd5/Htr1b/Ppp1r1b/Xlr4a	10
GO:0042753	positive regulation of circadian rhythm	8/1119	27/28943	5.60737e-06	0.000159069	0.000127887	Nkx2-1/Adora2a/Ghrh/Npy2r/Rorc/Rora/Pmch/Uts2r	8
GO:0045187	regulation of circadian sleep/wake cycle	sleep	8/1119	27/28943	5.60737e-06	0.000159069	0.000127887	Adora2a/Drd1/Drd3/Ghrh/Npy2r/Drd2/Pmch/Uts2r	8
GO:0051969	regulation of transmission of nerve impulse	8/1119	27/28943	5.60737e-06	0.000159069	0.000127887	Glra1/Ffar3/Avpr1a/Cartpt/Agt/Avp/Hcrt/Ghsr	8
GO:0030902	hindbrain development	21/1119	178/28943	5.84223e-06	0.000164784	0.000132482	Prox1/Hoxa2/Lhx1/Ahi1/Hnf1b/Otx2/Lmx1a/Lef1/Foxp2/Lhx5/Hoxa1/Rora/Ephb1/Gbx2/Gsx2/Pou4f1/Nhlh2/En1/Grid2/Nanos1/Skor2	21
GO:0019935	cyclic-nucleotide-mediated signaling	15/1119	99/28943	6.0432e-06	0.000169484	0.000136261	Oprm1/Irag1/Pde7b/Pomc/Pde10a/Glp1r/Gal/Sctr/Ghrh/Npy2r/Pdzd3/Rasd2/Htr2c/Defb1/Pde11a	15
GO:0048243	norepinephrine secretion	7/1119	20/28943	6.31083e-06	0.00017599	0.000141492	Ffar3/Adora2a/Oxt/P2ry1/Agt/P2ry12/Ghsr	7
GO:0090277	positive regulation of peptide hormone secretion	17/1119	125/28943	6.68498e-06	0.000185377	0.000149038	Blk/Rph3al/Doc2b/Glp1r/Tcf7l2/Gpr39/Ghrh/Cckar/Drd2/Nkx6-1/Gck/Isl1/Ucn3/Baiap3/Nr1h4/Casr/Nnat	17
GO:0001964	startle response	9/1119	36/28943	6.85137e-06	0.000188929	0.000151895	Glra1/Adora2a/Drd3/Drd2/Grin3a/Penk/Slitrk6/Otof/Grid2	9
GO:0015874	norepinephrine transport	8/1119	28/28943	7.58459e-06	0.000207986	0.000167216	Ffar3/Adora2a/Slc22a3/Oxt/P2ry1/Agt/P2ry12/Ghsr	8
GO:0071542	dopaminergic neuron differentiation	10/1119	46/28943	8.21538e-06	0.000224039	0.000180122	Wnt3/Wnt2/Wnt9b/Tshr/Otp/Otx2/Lmx1a/Foxa1/Ferd3l/En1	10
GO:0001662	behavioral fear response	11/1119	56/28943	8.27638e-06	0.000224463	0.000180462	Drd1/Pde8b/Shank3/Grp/Lypd1/Npy2r/Grpr/Asic4/Htr2c/Penk/Gng7	11
GO:0050708	regulation of protein secretion	29/1119	305/28943	8.7678e-06	0.000236491	0.000190133	Oprm1/Blk/Ahi1/Adora2a/Rph3al/Doc2b/Cartpt/Pde8b/Drd3/Adcy5/Glp1r/Tcf7l2/Gpr39/Prkcq/Sytl4/Drd2/Nkx6-1/Gck/Isl1/Ucn3/Baiap3/Nr1h4/Sstr5/Ghsr/Casr/Mtnr1a/Per2/Nnat/Malrd1	29
GO:0050805	negative regulation of synaptic transmission	14/1119	90/28943	8.96962e-06	0.00024062	0.000193452	Grid2ip/Drd1/Shank3/Drd3/Gnal/Npy2r/Htr6/Drd2/Pmch/Pcdh17/Lrrk2/Drd5/Htr1b/Grid2	14
GO:0098739	import across plasma membrane	22/1119	198/28943	9.37531e-06	0.000250143	0.000201109	Scnn1g/Folr1/Atp4a/Slc5a1/Akap5/Slc34a1/Prkcd/Calcr/Tspo2/Cnga3/Lrp2/Slc2a5/Slc5a2/Slc7a3/Agt/Kcnj5/Scn5a/Kcne2/Ramp3/Kcnj1/Per2/Kcnj13	22
GO:0002209	behavioral defense response	11/1119	57/28943	9.89957e-06	0.000262711	0.000211213	Drd1/Pde8b/Shank3/Grp/Lypd1/Npy2r/Grpr/Asic4/Htr2c/Penk/Gng7	11
GO:0050802	circadian sleep/wake cycle	sleep	8/1119	29/28943	1.01196e-05	0.000267114	0.000214753	Adora2a/Drd1/Drd3/Ghrh/Npy2r/Drd2/Pmch/Uts2r	8
GO:0003014	renal system process	17/1119	129/28943	1.02528e-05	0.000267654	0.000215187	Bcr/Avpr1a/Adora2a/Drd3/Sctr/Oxt/Abcg3/Tacr1/Slc5a2/Agt/Drd2/Avp/Uts2r/Wfs1/Kcnj1/Tac1/Slc4a5	17
GO:0042752	regulation of circadian rhythm	17/1119	129/28943	1.02528e-05	0.000267654	0.000215187	Nkx2-1/Prox1/Adora2a/Top2a/Drd1/Drd3/Ghrh/Npy2r/Rorc/Rora/Drd2/Pmch/Zfhx3/Uts2r/Sox14/Per2/Magel2	17
GO:0019933	cAMP-mediated signaling	12/1119	68/28943	1.03627e-05	0.000267654	0.000215187	Oprm1/Pde7b/Pomc/Pde10a/Glp1r/Gal/Sctr/Ghrh/Npy2r/Rasd2/Defb1/Pde11a	12
GO:0099003	vesicle-mediated transport in synapse	26/1119	260/28943	1.03696e-05	0.000267654	0.000215187	Slc17a8/Adora2a/Doc2b/Akap5/Drd1/Drd3/Sncg/Rab27b/Syt2/Chrna4/P2ry1/Slc10a4/P2rx2/Slc17a6/Drd2/Rims3/Pcdh17/Lrrk2/Glra3/Grin3a/Stx19/Htr1b/Unc13c/Otof/Syndig1/Slc18a3	26
GO:0048608	reproductive structure development	30/1119	324/28943	1.04112e-05	0.000267654	0.000215187	Nkx2-1/Prlr/Nanog/Gata3/Gnrh1/Wnt9b/Lhx1/Lhx9/Hnf1b/Id4/Lhcgr/Tcf7l2/Nr0b1/Nr5a1/Lrp2/Ntrk1/Tesc/Irx5/Agt/Oas1d/Foxa1/Vgf/Gdf7/Six3/Psapl1/Gpr149/Nhlh2/Rad21l/Lhx8/Lhb	30
GO:0099504	synaptic vesicle cycle	24/1119	230/28943	1.10116e-05	0.000281557	0.000226365	Slc17a8/Adora2a/Doc2b/Drd1/Sncg/Rab27b/Syt2/Chrna4/P2ry1/Slc10a4/P2rx2/Slc17a6/Drd2/Rims3/Pcdh17/Lrrk2/Glra3/Grin3a/Stx19/Htr1b/Unc13c/Otof/Syndig1/Slc18a3	24
GO:0042745	circadian sleep/wake cycle	9/1119	38/28943	1.1066e-05	0.000281557	0.000226365	Adora2a/Drd1/Drd3/Ghrh/Npy2r/Drd2/Hcrtr2/Pmch/Uts2r	9
GO:0060078	regulation of postsynaptic membrane potential	16/1119	117/28943	1.15277e-05	0.000291798	0.000234599	Ngfr/Glra1/Oprm1/Gabrg1/Adora2a/Gabra6/Shank3/Chrna4/Npy2r/Gabra4/Gabre/Lrrk2/Begain/Hcrt/Gabrg3/Grid2	16
GO:0032024	positive regulation of insulin secretion	14/1119	92/28943	1.16382e-05	0.000293093	0.00023564	Blk/Rph3al/Doc2b/Glp1r/Tcf7l2/Gpr39/Nkx6-1/Gck/Isl1/Ucn3/Baiap3/Nr1h4/Casr/Nnat	14
GO:0031279	regulation of cyclase activity	11/1119	58/28943	1.17926e-05	0.000295474	0.000237554	Tshr/Akap5/Drd1/Drd3/Calcr/Lhcgr/Gnal/Galr1/Adcy7/Drd2/Gng7	11
GO:1901317	regulation of flagellated sperm motility	7/1119	22/28943	1.29724e-05	0.000323394	0.000260001	Tacr3/Cfap206/Tacr1/Defb1/Tac1/Iqcf1/Efcab1	7
GO:0048663	neuron fate commitment	13/1119	81/28943	1.31517e-05	0.000326046	0.000262133	Nkx2-1/Prox1/Otx2/Zfp521/Lhx6/Pax7/Foxa1/Gsx2/Isl1/Pou4f1/Gsx1/Gbx1/Tunar	13
GO:0061458	reproductive system development	30/1119	328/28943	1.32109e-05	0.000326046	0.000262133	Nkx2-1/Prlr/Nanog/Gata3/Gnrh1/Wnt9b/Lhx1/Lhx9/Hnf1b/Id4/Lhcgr/Tcf7l2/Nr0b1/Nr5a1/Lrp2/Ntrk1/Tesc/Irx5/Agt/Oas1d/Foxa1/Vgf/Gdf7/Six3/Psapl1/Gpr149/Nhlh2/Rad21l/Lhx8/Lhb	30
GO:0042749	regulation of circadian sleep/wake cycle	8/1119	30/28943	1.33328e-05	0.000327416	0.000263235	Adora2a/Drd1/Drd3/Ghrh/Npy2r/Drd2/Pmch/Uts2r	8
GO:0051924	regulation of calcium ion transport	28/1119	296/28943	1.36855e-05	0.000334413	0.00026886	Cabp5/Adora2a/Rgs9/Cacng1/Akap5/Drd1/Drd3/Cd4/Calcr/Glp1r/Lhcgr/Ms4a2/Gpr39/Cckar/Rrad/Agt/Drd2/Stac/P2ry12/Best1/Pln/Wfs1/Kcne2/Ramp3/Hcrt/Casr/Tmc2/Strit1	28
GO:0021983	pituitary gland development	9/1119	39/28943	1.38943e-05	0.000337844	0.000271619	Nkx2-1/Otp/Tcf7l2/Ghrh/Pitx2/Drd2/Six3/Isl1/Gsx1	9
GO:0048732	gland development	39/1119	483/28943	1.40146e-05	0.000339099	0.000272627	Nkx2-1/Tyr/Prlr/Prox1/Gata3/Myb/Hnf1b/Ntn1/Gcm2/Id4/Otp/Robo1/Tcf7l2/Nr0b1/Nr5a1/Elf5/Ghrh/Lef1/Pitx2/Mki67/Fgf3/Fgl1/Drd2/Upb1/Foxa1/Sostdc1/Gdf7/Six3/Ccdc40/Rap1gap/Isl1/Onecut1/Psapl1/Onecut2/Pthlh/Gsx1/Bsx/Foxb1/Edaradd	39
GO:1904062	regulation of cation transmembrane transport	35/1119	414/28943	1.4568e-05	0.000350768	0.000282009	Oprm1/Atp4a/Cabp5/Kcnmb1/Rgs9/Cacng1/Cacng4/Akap5/Drd1/Shank3/Drd3/Cd4/Calcr/Lhcgr/Grp/Ms4a2/Gal/Oprk1/Gpr39/Chrna4/Kcnab1/Tesc/Rrad/Agt/Drd2/Stac/Scn5a/Pln/Kcne2/Ramp3/Kcnj1/Scn4b/Fxyd2/Tmc2/Strit1	35
GO:0003208	cardiac ventricle morphogenesis	13/1119	82/28943	1.50819e-05	0.000359633	0.000289136	Prox1/Myl2/Gata3/Tbx5/Lrp2/Col11a1/Npy2r/Foxh1/Hand1/Pkp2/Isl1/Pou4f1/Myh7	13
GO:0043279	response to alkaloid	13/1119	82/28943	1.50819e-05	0.000359633	0.000289136	Adora2a/Cacng4/Drd1/Drd3/Gnal/Oprk1/Tacr3/Drd2/Drd5/Fancb/Htr1b/Ppp1r1b/Xlr4a	13
GO:0042472	inner ear morphogenesis	16/1119	120/28943	1.59548e-05	0.000378619	0.0003044	Bcr/Gata3/Ntn1/Tshr/Otx2/Col11a1/Nr4a3/Hoxa1/Fgf3/Gbx2/Ptprq/Hmx3/Slitrk6/Tmie/Hmx2/Pou3f4	16
GO:0060632	regulation of microtubule-based movement	11/1119	60/28943	1.65393e-05	0.000390613	0.000314043	Tacr3/Cfap206/Tacr1/Ttll6/Rsph4a/Ccdc40/Defb1/Igbp1b/Tac1/Iqcf1/Efcab1	11
GO:0060295	regulation of cilium movement involved in cell motility	8/1119	31/28943	1.73629e-05	0.000404808	0.000325456	Tacr3/Cfap206/Tacr1/Ttll6/Defb1/Tac1/Iqcf1/Efcab1	8
GO:1902019	regulation of cilium-dependent cell motility	8/1119	31/28943	1.73629e-05	0.000404808	0.000325456	Tacr3/Cfap206/Tacr1/Ttll6/Defb1/Tac1/Iqcf1/Efcab1	8
GO:0048469	cell maturation	23/1119	221/28943	1.73864e-05	0.000404808	0.000325456	Slc26a3/Gata3/Pcsk4/Akap5/Catsper3/Ropn1/Myoc/Lhx6/Epha8/Ret/Irx5/Bfsp2/Foxa1/Lrrk2/Six3/Pld6/Efcab9/Defb1/Fzd5/Bhlha15/Iqcf1/Slc22a14/Ccl19	23
GO:0061351	neural precursor cell proliferation	22/1119	206/28943	1.75677e-05	0.000407108	0.000327305	Ngfr/Vax1/Prox1/Wnt2/Rarb/Lhx1/Id4/Otp/Shank3/Lrp2/Lef1/Lhx5/Rora/Drd2/Ephb1/Gbx2/Lrrk2/Six3/Zfp503/Hhip/Spint2/Skor2	22
GO:0007625	grooming behavior	7/1119	23/28943	1.8026e-05	0.000415776	0.000334274	Avpr1a/Drd1/Shank3/Oxt/Drd2/Nmur2/Avp	7
GO:0003353	positive regulation of cilium movement	6/1119	16/28943	1.89019e-05	0.000433465	0.000348495	Tacr3/Tacr1/Ttll6/Defb1/Tac1/Iqcf1	6
GO:0055008	cardiac muscle tissue morphogenesis	12/1119	72/28943	1.89685e-05	0.000433465	0.000348495	Prox1/Wnt2/Myl2/Lrp2/Col11a1/Pitx2/Foxh1/Hand1/Pkp2/Isl1/Pou4f1/Myh7	12
GO:0051339	regulation of lyase activity	11/1119	61/28943	1.94785e-05	0.000443068	0.000356216	Tshr/Akap5/Drd1/Drd3/Calcr/Lhcgr/Gnal/Galr1/Adcy7/Drd2/Gng7	11
GO:0046928	regulation of neurotransmitter secretion	16/1119	122/28943	1.96891e-05	0.000445805	0.000358416	Adora2a/Drd1/Sncg/Chrna4/P2ry1/Htr6/P2rx2/Drd2/Rims3/Lrrk2/Glra3/Grin3a/Htr2c/Hcrt/Baiap3/Htr1b	16
GO:0071875	adrenergic receptor signaling pathway	8/1119	32/28943	2.23684e-05	0.000504157	0.00040533	Drd1/Drd3/Drd2/Gpr101/Pln/Drd5/Adra2c/Adra2b	8
GO:0042596	fear response	11/1119	62/28943	2.28591e-05	0.000512875	0.000412339	Drd1/Pde8b/Shank3/Grp/Lypd1/Npy2r/Grpr/Asic4/Htr2c/Penk/Gng7	11
GO:0003206	cardiac chamber morphogenesis	18/1119	151/28943	2.30324e-05	0.000514424	0.000413584	Prox1/Wnt2/Myl2/Gata3/Tbx5/Robo1/Nrp2/Lrp2/Shox2/Col11a1/Npy2r/Pitx2/Foxh1/Hand1/Pkp2/Isl1/Pou4f1/Myh7	18
GO:0019229	regulation of vasoconstriction	13/1119	86/28943	2.55142e-05	0.000567289	0.000456086	Avpr1a/Drd1/Tacr1/Avp/Uts2r/Htr2c/Adra2c/Kcna5/Casr/Hrh1/Agtr1b/Per2/Adra2b	13
GO:0090257	regulation of muscle system process	25/1119	258/28943	2.59769e-05	0.000574986	0.000462275	Irag1/Cacng1/Pi16/Myog/Oxt/Npy2r/Tacr3/Nr4a3/Trim63/Tacr1/Foxp1/Atp2a1/Agt/Scn5a/Pln/Pkp2/Adra2c/Sstr2/Ghsr/Myh7/Adra2b/Ctnna3/Tnnt3/Tnnt1/Strit1	25
GO:0014059	regulation of dopamine secretion	9/1119	42/28943	2.63419e-05	0.000580463	0.000466678	Drd3/Sncg/Oprk1/Syt2/Chrna4/Npy2r/Htr6/Drd2/Htr1b	9
GO:0001578	microtubule bundle formation	16/1119	125/28943	2.67471e-05	0.000584571	0.000469981	Dnah1/Spag17/Cfap206/Drc7/Hoatz/Dnai4/Ttll6/Rsph4a/Ccdc40/Ak7/Dnaaf6b/Dnai3/Rp1l1/Spag16/Daw1/Cfap47	16
GO:0006937	regulation of muscle contraction	19/1119	167/28943	2.67652e-05	0.000584571	0.000469981	Irag1/Cacng1/Oxt/Npy2r/Tacr3/Tacr1/Atp2a1/Scn5a/Pln/Pkp2/Adra2c/Sstr2/Ghsr/Myh7/Adra2b/Ctnna3/Tnnt3/Tnnt1/Strit1	19
GO:0014706	striated muscle tissue development	27/1119	291/28943	2.72705e-05	0.000592982	0.000476743	Prox1/Wnt2/Myl2/Rarb/Tbx5/Myh11/Myl7/Pi16/Cenpf/Lrp2/Shox2/Col11a1/Lef1/Pitx2/Foxp1/Nox4/Fgf3/Agt/Alpk2/Foxh1/Hand1/AW551984/Pln/Pkp2/Isl1/Pou4f1/Myh7	27
GO:0006813	potassium ion transport	24/1119	244/28943	2.93205e-05	0.000634762	0.000510333	Kcnn3/Atp4a/Atp1b4/Kcnmb1/Akap5/Drd3/Grp/Gal/Kcnk7/Oprk1/Kcnab1/Cckar/Kcnj5/Drd2/Kcnh4/P2ry12/Kcne2/Kcnj1/Gck/Kcng3/Hcrt/Kcna5/Fxyd2/Kcnj13	24
GO:0003351	epithelial cilium movement involved in extracellular fluid movement	9/1119	43/28943	3.21783e-05	0.000693591	0.00055763	Dnah1/Spag17/Cfap221/Ccdc40/Ak7/Nek10/Spag16/Daw1/Dnah9	9
GO:0045924	regulation of female receptivity	5/1119	11/28943	3.25518e-05	0.000695566	0.000559217	Avpr1a/Oxt/Avp/Drd5/Ppp1r1b	5
GO:0060159	regulation of dopamine receptor signaling pathway	5/1119	11/28943	3.25518e-05	0.000695566	0.000559217	Drd3/Drd2/Lrrk2/Rgs8/Alk	5
GO:0043266	regulation of potassium ion transport	15/1119	114/28943	3.41117e-05	0.000722641	0.000580986	Kcnmb1/Akap5/Drd3/Grp/Gal/Oprk1/Kcnab1/Cckar/Drd2/Kcne2/Kcnj1/Gck/Hcrt/Kcna5/Fxyd2	15
GO:0050886	endocrine process	15/1119	114/28943	3.41117e-05	0.000722641	0.000580986	Nkx2-1/Gata3/Avpr1a/Pomc/Drd3/Galr1/Gal/Oprk1/Npvf/Tacr1/Agt/Drd5/Agtr1b/Mcpt4/Tac1	15
GO:0060562	epithelial tube morphogenesis	33/1119	397/28943	3.54273e-05	0.000747304	0.000600813	Irx2/Folr1/Wnt2/Gata3/Wnt9b/Lhx1/Sfrp5/Ahi1/Hnf1b/Ntn1/Shank3/Robo1/Lrp2/Lef1/Pitx2/Foxp1/Ret/Fgf3/Agt/Foxh1/Gbx2/Foxa1/Sostdc1/Hand1/Gdf7/Ccdc40/Pthlh/Casr/Agtr1b/Gpc3/Irx1/Hhip/Spint2	33
GO:0003229	ventricular cardiac muscle tissue development	11/1119	65/28943	3.62155e-05	0.000757457	0.000608976	Prox1/Myl2/Tbx5/Lrp2/Col11a1/Foxh1/Hand1/Pkp2/Isl1/Pou4f1/Myh7	11
GO:0051932	synaptic transmission	GABAergic	11/1119	65/28943	3.62155e-05	0.000757457	0.000608976	Gabrg1/Adora2a/Gabra6/Gabra4/Tacr1/Gabre/Drd2/Baiap3/Htr1b/Gabrg3/Tac1	11
GO:0007617	mating behavior	10/1119	54/28943	3.64402e-05	0.000758941	0.00061017	Avpr1a/Drd1/Oxt/P2ry1/Tacr1/Vgf/Avp/Drd5/Nhlh2/Ppp1r1b	10
GO:0007632	visual behavior	12/1119	77/28943	3.80015e-05	0.000788131	0.000633638	Nts/Drd1/Pde8b/Pde1b/Drd3/Hoxa1/Drd2/Drd5/Lrrn4/Hrh1/Foxb1/Ppp1r1b	12
GO:0003073	regulation of systemic arterial blood pressure	16/1119	129/28943	3.95982e-05	0.00081781	0.000657499	Nkx2-1/Avpr1a/Drd3/Slc2a5/P2rx2/Tacr1/Agt/Drd2/Avp/Uts2r/Drd5/Agtr1b/Kl/Mcpt4/Tac1/Slc4a5	16
GO:0198738	cell-cell signaling by wnt	36/1119	453/28943	4.12379e-05	0.000848126	0.000681873	Wnt3/Oprm1/Folr1/Wnt2/Gata3/Wnt9b/Sfrp5/Grb10/Atp6v1c2/Hnf1b/Ccdc88c/Lect2/Tert/Depdc1b/Strn/Tcf7l2/Lmx1a/Myoc/Lef1/Pitx2/Ppm1n/Drd2/Alpk2/Rspo4/Sostdc1/Lrrk2/Cyld/Wnt8b/Six3/Rbms3/Isl1/Fzd5/Lypd6/Gpc3/Fzd10/Foxl1	36
GO:0021510	spinal cord development	14/1119	103/28943	4.28756e-05	0.000877201	0.000705247	Lhx1/Vit/Pax7/Uncx/Lhx5/Foxp1/Gsx2/Gdf7/Prrxl1/Isl1/Gsx1/Foxb1/Dcc/Gbx1	14
GO:0055010	ventricular cardiac muscle tissue morphogenesis	10/1119	55/28943	4.3007e-05	0.000877201	0.000705247	Prox1/Myl2/Lrp2/Col11a1/Foxh1/Hand1/Pkp2/Isl1/Pou4f1/Myh7	10
GO:0042471	ear morphogenesis	17/1119	144/28943	4.35999e-05	0.000885634	0.000712028	Bcr/Hoxa2/Gata3/Ntn1/Tshr/Otx2/Col11a1/Nr4a3/Hoxa1/Fgf3/Gbx2/Ptprq/Hmx3/Slitrk6/Tmie/Hmx2/Pou3f4	17
GO:0021537	telencephalon development	25/1119	268/28943	4.88099e-05	0.000987401	0.000793846	Nkx2-1/Prox1/Rarb/Lhx1/Id4/Drd1/Otx2/Shank3/Robo1/Lmx1a/Lhx6/Lef1/Nr4a3/Htr6/Uncx/Foxp2/Lhx5/Fezf1/Drd2/Gsx2/Lrrk2/P2ry12/Six3/Alk/Foxb1	25
GO:0033674	positive regulation of kinase activity	35/1119	440/28943	5.14329e-05	0.00103622	0.000833092	Tpd52l1/Prlr/Insrr/Spatc1l/Pifo/Prox1/Tenm1/Cartpt/Prkcd/Robo1/Cd4/Gpr39/Ntrk1/Epha8/Ret/Nox4/Ern2/Agt/Drd2/Ephb1/Vav3/Epgn/Lrrk2/Clspn/Nek10/Fzd5/Adra2c/Alk/Nod2/Musk/Adra2b/Gckr/Ccl19/C1qtnf9/Fzd10	35
GO:0070472	regulation of uterine smooth muscle contraction	5/1119	12/28943	5.40229e-05	0.00108397	0.000871487	Oxt/Tacr3/Tacr1/Adra2c/Adra2b	5
GO:0019098	reproductive behavior	11/1119	68/28943	5.58102e-05	0.00111201	0.000894025	Avpr1a/Drd1/Oprk1/Oxt/P2ry1/Tacr1/Vgf/Avp/Drd5/Nhlh2/Ppp1r1b	11
GO:0051965	positive regulation of synapse assembly	12/1119	80/28943	5.60191e-05	0.00111201	0.000894025	St8sia2/Oxt/Ntrk1/Adgrl2/Ephb1/Lrrtm3/Lingo4/Slitrk6/Flrt3/Musk/Grid2/Syndig1	12
GO:0048240	sperm capacitation	8/1119	36/28943	5.60959e-05	0.00111201	0.000894025	Slc26a3/Pcsk4/Catsper3/Ropn1/Efcab9/Defb1/Iqcf1/Slc22a14	8
GO:0006858	extracellular transport	9/1119	46/28943	5.66541e-05	0.00111858	0.000899309	Dnah1/Spag17/Cfap221/Ccdc40/Ak7/Nek10/Spag16/Daw1/Dnah9	9
GO:0048738	cardiac muscle tissue development	25/1119	271/28943	5.85345e-05	0.0011511	0.000925456	Prox1/Wnt2/Myl2/Rarb/Tbx5/Myh11/Myl7/Pi16/Lrp2/Shox2/Col11a1/Pitx2/Foxp1/Nox4/Fgf3/Agt/Alpk2/Foxh1/Hand1/AW551984/Pln/Pkp2/Isl1/Pou4f1/Myh7	25
GO:0015711	organic anion transport	30/1119	356/28943	6.14764e-05	0.00120416	0.000968113	Slc26a3/Folr1/Slc17a8/Avpr1a/Adora2a/Prkcd/Drd3/Slc22a3/Tspo2/Lhcgr/Slc4a9/Lrp2/Oxt/Htr6/Slc10a4/Abcg3/Slc7a3/Agt/Drd2/Nmur2/Avp/Htr2c/Nr1h4/Htr1b/Casr/Per2/Slc10a4-ps/Slc4a5/Slc25a31/Calhm3	30
GO:0003016	respiratory system process	9/1119	47/28943	6.76857e-05	0.00132054	0.00106168	Glra1/Gaa/Ecel1/Ndn/Gsx2/Cfap221/Nek10/Spag16/Dnah9	9
GO:0061337	cardiac conduction	11/1119	70/28943	7.34204e-05	0.00142276	0.00114386	Tbx5/Agt/Kcnj5/Scn5a/Pln/Kcne2/Pkp2/Isl1/Kcna5/Scn4b/Ctnna3	11
GO:0016048	detection of temperature stimulus	7/1119	28/28943	7.35016e-05	0.00142276	0.00114386	Ngfr/Ntrk1/Ephb1/Trpm8/Prrxl1/Tac1/Prdm12	7
GO:0050714	positive regulation of protein secretion	18/1119	165/28943	7.51247e-05	0.00144687	0.00116325	Blk/Adora2a/Rph3al/Doc2b/Glp1r/Tcf7l2/Gpr39/Prkcq/Sytl4/Nkx6-1/Gck/Isl1/Ucn3/Baiap3/Nr1h4/Casr/Nnat/Malrd1	18
GO:0007281	germ cell development	32/1119	395/28943	7.53333e-05	0.00144687	0.00116325	Slc26a3/Dnah1/Pcsk4/Catsper3/Prm1/Ropn1/Spag17/Cfap206/Piwil1/Drc7/Ttc21a/Cfap221/H1f9/Spem1/Mei4/Gpr149/Pld6/Efcab9/Defb1/Ccdc42/Spag16/1700013H16Rik/Xlr3a/Iqcf1/Xlr5c/Slc22a14/Aurkc/Rimbp3/Nanos1/Cfap47/Xlr4a/Dpy19l2	32
GO:0042692	muscle cell differentiation	35/1119	449/28943	7.71277e-05	0.00147559	0.00118634	Myf5/Klf5/Cacna2d2/Prox1/Myl2/Rarb/Tbx5/Myh11/Popdc3/Pi16/Ankrd2/Myog/Nfatc2/Shox2/Pitx2/P2rx2/Lmod2/Foxp1/Nox4/Agt/Rora/Alpk2/Nek5/AW551984/Rbm24/Isl1/Fbxo40/Krt8/Bhlha15/Myh7/Smyd1/Tnnt3/Tnnt1/Myl9/Mymx	35
GO:0019722	calcium-mediated signaling	20/1119	196/28943	7.9155e-05	0.00150853	0.00121282	Avpr1a/Pomc/Akap5/Drd1/Cd4/Treml1/Lhcgr/Nr5a1/Nfatc2/L1cam/Lrrk2/P2ry12/Pln/Defb1/Cxcr6/Tenm2/Bhlha15/Agtr1b/Rit2/3425401B19Rik	20
GO:0016079	synaptic vesicle exocytosis	16/1119	137/28943	8.24854e-05	0.00156595	0.00125899	Adora2a/Doc2b/Drd1/Syt2/Chrna4/P2ry1/P2rx2/Drd2/Rims3/Lrrk2/Glra3/Grin3a/Stx19/Htr1b/Unc13c/Otof	16
GO:0016055	Wnt signaling pathway	35/1119	451/28943	8.42202e-05	0.00158905	0.00127755	Wnt3/Folr1/Wnt2/Gata3/Wnt9b/Sfrp5/Grb10/Atp6v1c2/Hnf1b/Ccdc88c/Lect2/Tert/Depdc1b/Strn/Tcf7l2/Lmx1a/Myoc/Lef1/Pitx2/Ppm1n/Drd2/Alpk2/Rspo4/Sostdc1/Lrrk2/Cyld/Wnt8b/Six3/Rbms3/Isl1/Fzd5/Lypd6/Gpc3/Fzd10/Foxl1	35
GO:0001973	G protein-coupled adenosine receptor signaling pathway	5/1119	13/28943	8.49895e-05	0.00158905	0.00127755	Adora2a/Adcy5/P2ry1/Necab2/P2ry12	5
GO:0035588	G protein-coupled purinergic receptor signaling pathway	5/1119	13/28943	8.49895e-05	0.00158905	0.00127755	Adora2a/Adcy5/P2ry1/Necab2/P2ry12	5
GO:0045938	positive regulation of circadian sleep/wake cycle	sleep	5/1119	13/28943	8.49895e-05	0.00158905	0.00127755	Adora2a/Ghrh/Npy2r/Pmch/Uts2r	5
GO:0055001	muscle cell development	22/1119	229/28943	8.79301e-05	0.00163782	0.00131677	Myf5/Cacna2d2/Prox1/Myl2/Tbx5/Myh11/Pi16/Myog/Nfatc2/Shox2/Pitx2/P2rx2/Lmod2/Foxp1/Agt/Alpk2/Isl1/Krt8/Myh7/Tnnt3/Tnnt1/Myl9	22
GO:0046717	acid secretion	10/1119	60/28943	9.30874e-05	0.0017209	0.00138356	Drd3/Gpr39/Oxt/Htr6/Cckar/Drd2/Htr2c/Htr1b/Casr/Chrm5	10
GO:0051930	regulation of sensory perception of pain	10/1119	60/28943	9.30874e-05	0.0017209	0.00138356	Oprm1/Oprk1/Oxt/Npy2r/Scn11a/Nmur2/Htr2c/Adra2c/Tafa4/Tac1	10
GO:0030901	midbrain development	9/1119	49/28943	9.52209e-05	0.00175377	0.00140999	Wnt3/Wnt2/Wnt9b/Otx2/Lmx1a/Barhl1/Gdf7/En1/Foxb1	9
GO:0032922	circadian regulation of gene expression	11/1119	72/28943	9.55831e-05	0.0017539	0.00141009	Ngfr/Hnf1b/Id4/Cartpt/Drd3/Rorc/Rora/Drd2/Mc3r/Zfhx3/Per2	11
GO:1901890	positive regulation of cell junction assembly	15/1119	125/28943	0.000100004	0.00182823	0.00146985	Tbx5/St8sia2/Myoc/Oxt/Ntrk1/Adgrl2/Agt/Ephb1/Lrrtm3/Lingo4/Slitrk6/Flrt3/Musk/Grid2/Syndig1	15
GO:0086091	regulation of heart rate by cardiac conduction	8/1119	39/28943	0.000102909	0.00187439	0.00150697	Kcnj5/Scn5a/Kcne2/Pkp2/Isl1/Kcna5/Scn4b/Ctnna3	8
GO:0001764	neuron migration	20/1119	200/28943	0.000104695	0.0018999	0.00152748	Nkx2-1/Vax1/Gata3/Gnrh1/Lhx1/Ntn1/Drd1/Nrp2/Barhl1/Lhx6/Pitx2/Cckar/Fezf1/Drd2/Ndn/Nkx6-1/Prrxl1/Pou4f1/Sox14/Dcc	20
GO:0051931	regulation of sensory perception	10/1119	61/28943	0.000107521	0.00194403	0.00156295	Oprm1/Oprk1/Oxt/Npy2r/Scn11a/Nmur2/Htr2c/Adra2c/Tafa4/Tac1	10
GO:0003228	atrial cardiac muscle tissue development	6/1119	21/28943	0.000108474	0.00195025	0.00156795	Prox1/Wnt2/Tbx5/Shox2/Pitx2/Isl1	6
GO:0008542	visual learning	11/1119	73/28943	0.000108654	0.00195025	0.00156795	Nts/Drd1/Pde8b/Pde1b/Drd3/Drd2/Drd5/Lrrn4/Hrh1/Foxb1/Ppp1r1b	11
GO:0098742	cell-cell adhesion via plasma-membrane adhesion molecules	21/1119	217/28943	0.000113627	0.00203211	0.00163377	Tenm1/Alcam/Robo1/Myot/Cdh7/Cdh17/Ret/L1cam/Dsg1c/Cdhr2/Pcdh17/Cdh8/Nexn/Tenm2/Pcdh19/Flrt3/Dsc3/Dsg1b/Crb1/Dsg1a/Grid2	21
GO:0007214	gamma-aminobutyric acid signaling pathway	7/1119	30/28943	0.000118119	0.00208973	0.00168009	Gabrg1/Gabra6/Htr4/Gabra4/Gabre/Gabrq/Gabrg3	7
GO:0045762	positive regulation of adenylate cyclase activity	7/1119	30/28943	0.000118119	0.00208973	0.00168009	Tshr/Akap5/Drd1/Calcr/Lhcgr/Gnal/Adcy7	7
GO:1900273	positive regulation of long-term synaptic potentiation	7/1119	30/28943	0.000118119	0.00208973	0.00168009	Adora2a/Akap5/Drd1/Shank3/Mme/Ptpn5/Drd2	7
GO:0030004	cellular monovalent inorganic cation homeostasis	14/1119	113/28943	0.000119559	0.00210765	0.0016945	Scnn1g/Fasl/Slc26a3/Atp4a/Avpr1a/Slc4a9/Bsnd/Gpr39/Tesc/Rab38/Agt/Lrrk2/Avp/Slc4a5	14
GO:0030432	peristalsis	5/1119	14/28943	0.000127997	0.00222462	0.00178854	Drd1/P2rx2/Agt/Drd2/Sstr2	5
GO:0060180	female mating behavior	5/1119	14/28943	0.000127997	0.00222462	0.00178854	Avpr1a/Oxt/Avp/Drd5/Ppp1r1b	5
GO:0072178	nephric duct morphogenesis	5/1119	14/28943	0.000127997	0.00222462	0.00178854	Gata3/Wnt9b/Lhx1/Hnf1b/Gpc3	5
GO:0086069	bundle of His cell to Purkinje myocyte communication	5/1119	14/28943	0.000127997	0.00222462	0.00178854	Tbx5/Scn5a/Pkp2/Kcna5/Ctnna3	5
GO:0030003	cellular cation homeostasis	37/1119	498/28943	0.0001304	0.00225843	0.00181572	Scnn1g/Fasl/Slc26a3/Atp4a/Avpr1a/Gcm2/Drd1/Drd3/Glp1r/Lhcgr/Slc4a9/Ms4a2/Bsnd/Gpr39/Slc30a10/Prnd/P2ry1/Calb1/Hcrtr1/Tesc/P2rx2/Rab38/Atp2a1/Agt/Drd2/Hcrtr2/Trpm8/Lrrk2/Avp/Pln/Wfs1/Htr2c/Trpc5/Casr/Ryr3/Slc4a5/Ccl19	37
GO:0007156	homophilic cell adhesion via plasma membrane adhesion molecules	14/1119	114/28943	0.000131521	0.0022699	0.00182494	Robo1/Myot/Cdh7/Cdh17/Ret/L1cam/Dsg1c/Cdhr2/Cdh8/Nexn/Pcdh19/Dsc3/Dsg1b/Dsg1a	14
GO:0042476	odontogenesis	15/1119	129/28943	0.000142979	0.00245903	0.001977	Ngfr/Fam20a/Tcf7l2/Itgb6/Lef1/Pitx2/Smpd3/Sostdc1/Hand1/Wdr72/Phex/Tspear/Edaradd/Odaph/Lhx8	15
GO:0021675	nerve development	12/1119	88/28943	0.000143904	0.00246635	0.00198289	Ngfr/Nrp2/Ntrk1/Hoxa1/Ret/Cngb1/Ephb1/Prrxl1/Isl1/Slitrk6/Pou4f1/Col25a1	12
GO:0021533	cell differentiation in hindbrain	7/1119	31/28943	0.000147506	0.00251934	0.00202548	Prox1/Lhx1/Foxp2/Lhx5/Rora/Grid2/Skor2	7
GO:0009266	response to temperature stimulus	18/1119	174/28943	0.000148642	0.00252999	0.00203405	Ngfr/Ntrk1/Cckar/Tacr1/Agt/Stac/Arpp21/Ephb1/Pmch/Trpm8/Cdh8/Vgf/Pklr/Prrxl1/Htr1b/Tac1/Scn9a/Prdm12	18
GO:1901888	regulation of cell junction assembly	21/1119	222/28943	0.000156474	0.0026485	0.00212933	Tbx5/Ntn1/Prkch/St8sia2/Myoc/Oxt/Ntrk1/Adgrl2/Arhgap6/Agt/Ephb1/Lrrtm3/BC024139/Lingo4/Fzd5/Slitrk6/Ghsr/Flrt3/Musk/Grid2/Syndig1	21
GO:0051048	negative regulation of secretion	20/1119	206/28943	0.000156678	0.0026485	0.00212933	Oprm1/Bcr/Cartpt/Pde8b/Drd3/Oprk1/Gpr39/Oxt/P2ry1/Npy2r/Htr6/Npvf/Sytl4/Drd2/P2ry12/Uts2r/Gck/Htr1b/Ghsr/Mtnr1a	20
GO:0051896	regulation of protein kinase B signaling	18/1119	175/28943	0.000159809	0.00269222	0.00216448	Ngfr/Gata3/Sfrp5/Nts/Drd3/Calcr/Tcf7l2/Myoc/Lrp2/Ntrk1/Ret/Nox4/Drd2/Rasd2/P2ry12/Ramp3/Btn2a2/Ccl19	18
GO:0050803	regulation of synapse structure or activity	24/1119	272/28943	0.000161806	0.00271657	0.00218406	Sparc/Slc17a8/Ntn1/Shank3/St8sia2/Nrp2/Oxt/Ntrk1/Adgrl2/Slc17a6/Drd2/Ephb1/Rims3/Lrrk2/Cdh8/Lzts3/Lrrtm3/Lingo4/Slitrk6/Ghsr/Flrt3/Musk/Grid2/Syndig1	24
GO:1901652	response to peptide	33/1119	430/28943	0.000163098	0.002729	0.00219404	Ngfr/Scnn1g/Ffar3/Grb10/Pomc/Tshr/Prkcd/Ache/Calcr/Lhcgr/Oprk1/Slc30a10/Prkcq/Rpe65/Nr4a3/Atp2a1/Smpd3/Agt/Apoc3/Vgf/Baiap2l1/Ramp3/Pklr/Gck/Nr1h4/Ghsr/Irs4/Agtr1b/Nod2/Ldoc1/Kl/C1qtnf9/Prlh	33
GO:0042445	hormone metabolic process	22/1119	239/28943	0.000163664	0.0027292	0.00219421	Gata3/Ffar3/Iyd/Pcsk4/Pde8b/Gnb3/Lhcgr/Cyp21a1/Gal/Tcf7l2/Cyp26a1/Nr5a1/Rpe65/Ugt2b34/Crym/Agt/Akr1c14/Dio1/Foxa1/Prlhr/Adh7/Ttr	22
GO:0055074	calcium ion homeostasis	27/1119	324/28943	0.000168424	0.00279912	0.00225042	Fasl/Fam20a/Gcm2/Drd1/Slc34a1/Drd3/Glp1r/Lhcgr/Ms4a2/Gpr39/P2ry1/Calb1/Hcrtr1/P2rx2/Atp2a1/Drd2/Hcrtr2/Trpm8/Pln/Wfs1/Htr2c/Trpc5/Pthlh/Casr/Ryr3/Kl/Ccl19	27
GO:0034764	positive regulation of transmembrane transport	24/1119	273/28943	0.000171045	0.00283315	0.00227778	Kcnmb1/Rgs9/Cacng4/Akap5/Drd1/Slc34a1/Tert/Prkcd/Shank3/Cd4/Calcr/Lhcgr/Gal/Oprk1/Gpr39/Nr4a3/Tesc/Fgf15/Agt/Stac/Kcne2/Ramp3/Gpc3/Strit1	24
GO:0072176	nephric duct development	5/1119	15/28943	0.000185888	0.00304832	0.00245077	Gata3/Wnt9b/Lhx1/Hnf1b/Gpc3	5
GO:1902093	positive regulation of flagellated sperm motility	5/1119	15/28943	0.000185888	0.00304832	0.00245077	Tacr3/Tacr1/Defb1/Tac1/Iqcf1	5
GO:2000155	positive regulation of cilium-dependent cell motility	5/1119	15/28943	0.000185888	0.00304832	0.00245077	Tacr3/Tacr1/Defb1/Tac1/Iqcf1	5
GO:0010738	regulation of protein kinase A signaling	6/1119	23/28943	0.00018885	0.00308663	0.00248157	Spatc1l/Akap5/Pde10a/Calcr/Lrrk2/Ramp3	6
GO:0007416	synapse assembly	19/1119	194/28943	0.00020224	0.00329457	0.00264876	Ntn1/Shank3/Ache/St8sia2/Oxt/Ntrk1/Adgrl2/Ephb1/Pcdh17/Lrrtm3/Lingo4/Fzd5/Slitrk6/Gap43/Ghsr/Flrt3/Musk/Grid2/Syndig1	19
GO:0042461	photoreceptor cell development	10/1119	66/28943	0.000211313	0.00341981	0.00274944	Ahi1/Cnga3/Olfm3/Cngb1/Nr2e3/Mfrp/Pcare/Bhlhe23/Rp1l1/Crb1	10
GO:0045776	negative regulation of blood pressure	10/1119	66/28943	0.000211313	0.00341981	0.00274944	Ffar3/Drd3/Glp1r/Oxt/Drd2/Pmch/Uts2r/Drd5/Kl/Tac1	10
GO:0045664	regulation of neuron differentiation	22/1119	244/28943	0.000219758	0.00354486	0.00284998	Ngfr/Prox1/Hoxa2/Id4/Lmx1a/Cit/Fezf1/Ret/Nkx6-1/Foxa1/Lrrk2/Gdf7/Six3/Zfhx3/Rap1gap/Trpc5/Isl1/Adra2c/Vwc2l/Ferd3l/Alk/Adra2b	22
GO:0015914	phospholipid transport	12/1119	92/28943	0.000220751	0.00354927	0.00285352	Fasl/Atp8b3/Pltp/Prkcd/Scp2d1/Apoc3/Ano7/Xkr5/Pitpnc1/Apoc1/Trpc5/Plscr5	12
GO:0009584	detection of visible light	7/1119	33/28943	0.00022401	0.00357836	0.00287691	Rpe65/Irx6/Cngb1/Best1/Pcare/Sema5b/Crb1	7
GO:0021697	cerebellar cortex formation	7/1119	33/28943	0.00022401	0.00357836	0.00287691	Prox1/Lhx1/Foxp2/Lhx5/Rora/Grid2/Skor2	7
GO:0045137	development of primary sexual characteristics	22/1119	245/28943	0.000232818	0.00370707	0.00298039	Nkx2-1/Nanog/Gata3/Gnrh1/Lhx9/Lhcgr/Nr0b1/Nr5a1/Lrp2/Ntrk1/Tesc/Irx5/Agt/Oas1d/Vgf/Six3/Gpr149/Nhlh2/Dach1/Rad21l/Lhx8/Lhb	22
GO:0009583	detection of light stimulus	9/1119	55/28943	0.000239501	0.00378903	0.00304628	Rpe65/Irx6/Cngb1/Best1/Pcare/Sema5b/Crb1/Gpr88/Gpr52	9
GO:0019228	neuronal action potential	9/1119	55/28943	0.000239501	0.00378903	0.00304628	Glra1/Ffar3/Drd1/Chrna4/P2rx2/Scn5a/Scn11a/Gpr88/Scn9a	9
GO:0010842	retina layer formation	6/1119	24/28943	0.000243599	0.00381716	0.0030689	Lhx1/Ahi1/Calb1/Irx6/Megf11/Crb1	6
GO:0050908	detection of light stimulus involved in visual perception	6/1119	24/28943	0.000243599	0.00381716	0.0030689	Rpe65/Cngb1/Best1/Pcare/Sema5b/Crb1	6
GO:0050962	detection of light stimulus involved in sensory perception	6/1119	24/28943	0.000243599	0.00381716	0.0030689	Rpe65/Cngb1/Best1/Pcare/Sema5b/Crb1	6
GO:0009988	cell-cell recognition	11/1119	80/28943	0.000250224	0.00390857	0.00314239	Folr1/Atp8b3/Pcsk4/Zp1/Zp2/Ephb1/Tnp2/Spaca4/Ccl19/Zan/Glipr1l3	11
GO:0035590	purinergic nucleotide receptor signaling pathway	5/1119	16/28943	0.000261791	0.00406352	0.00326697	Adora2a/Adcy5/P2ry1/Necab2/P2ry12	5
GO:0043084	penile erection	5/1119	16/28943	0.000261791	0.00406352	0.00326697	Avpr1a/Oxt/P2ry1/Vgf/Avp	5
GO:0051963	regulation of synapse assembly	14/1119	122/28943	0.000270526	0.0041376	0.00332653	Ntn1/St8sia2/Oxt/Ntrk1/Adgrl2/Ephb1/Lrrtm3/Lingo4/Slitrk6/Ghsr/Flrt3/Musk/Grid2/Syndig1	14
GO:0098659	inorganic cation import across plasma membrane	14/1119	122/28943	0.000270526	0.0041376	0.00332653	Scnn1g/Atp4a/Slc5a1/Akap5/Slc34a1/Calcr/Cnga3/Slc5a2/Kcnj5/Scn5a/Kcne2/Ramp3/Kcnj1/Kcnj13	14
GO:0099587	inorganic ion import across plasma membrane	14/1119	122/28943	0.000270526	0.0041376	0.00332653	Scnn1g/Atp4a/Slc5a1/Akap5/Slc34a1/Calcr/Cnga3/Slc5a2/Kcnj5/Scn5a/Kcne2/Ramp3/Kcnj1/Kcnj13	14
GO:0042475	odontogenesis of dentin-containing tooth	12/1119	94/28943	0.000270755	0.0041376	0.00332653	Ngfr/Fam20a/Tcf7l2/Itgb6/Lef1/Smpd3/Sostdc1/Hand1/Wdr72/Edaradd/Odaph/Lhx8	12
GO:0045103	intermediate filament-based process	12/1119	94/28943	0.000270755	0.0041376	0.00332653	Sync/Krt18/Bfsp2/Krt25/Pkp2/BC024139/Krt1/Krt87/Krt8/Krt16/Krt77/Eppk1	12
GO:0071695	anatomical structure maturation	25/1119	299/28943	0.000274328	0.00417927	0.00336003	Slc26a3/Gata3/Pcsk4/Akap5/Catsper3/Ropn1/Gal/Myoc/Lhx6/Epha8/Ret/Irx5/Cngb1/Bfsp2/Foxa1/Lrrk2/Six3/Pld6/Efcab9/Defb1/Fzd5/Bhlha15/Iqcf1/Slc22a14/Ccl19	25
GO:0003044	regulation of systemic arterial blood pressure mediated by a chemical signal	9/1119	56/28943	0.000275682	0.00418697	0.00336622	Nkx2-1/Avpr1a/Drd3/Slc2a5/Tacr1/Agt/Drd5/Agtr1b/Mcpt4	9
GO:0003231	cardiac ventricle development	16/1119	152/28943	0.000278582	0.00421377	0.00338777	Prox1/Myl2/Gata3/Tbx5/Robo1/Lrp2/Col11a1/Npy2r/Pitx2/Scn5a/Foxh1/Hand1/Pkp2/Isl1/Pou4f1/Myh7	16
GO:0044782	cilium organization	30/1119	388/28943	0.000279154	0.00421377	0.00338777	Pifo/Cfap161/Dnah1/Ahi1/Ropn1/Cfap126/Spag17/Cfap206/Drc7/Hoatz/Ttc21a/Dnai4/Ccdc113/Cyld/Cfap221/Ttc29/Rsph4a/Ccdc40/Crocc/Nme8/Ak7/Dnaaf6b/Onecut1/Dnai3/Onecut2/Rp1l1/Spag16/Daw1/Mapk15/Cfap47	30
GO:0003205	cardiac chamber development	19/1119	199/28943	0.0002803	0.00421817	0.0033913	Prox1/Wnt2/Myl2/Gata3/Tbx5/Robo1/Nrp2/Lrp2/Shox2/Col11a1/Npy2r/Pitx2/Scn5a/Foxh1/Hand1/Pkp2/Isl1/Pou4f1/Myh7	19
GO:0007548	sex differentiation	26/1119	317/28943	0.000282438	0.00423742	0.00340678	Nkx2-1/Nanog/Gata3/Gnrh1/Wnt9b/Lhx1/Lhx9/Hnf1b/Lhcgr/Tcf7l2/Nr0b1/Nr5a1/Lrp2/Ntrk1/Tesc/Irx5/Agt/Oas1d/Vgf/Six3/Gpr149/Nhlh2/Dach1/Rad21l/Lhx8/Lhb	26
GO:0035725	sodium ion transmembrane transport	16/1119	153/28943	0.000300163	0.00448971	0.00360962	Scnn1g/Atp4a/Slc5a1/Slc34a1/Slc6a19/Drd3/Grp/Tesc/Slc5a2/Scn5a/Asic4/Scn11a/Scn4b/Fxyd2/Scn9a/Slc6a16	16
GO:0007620	copulation	6/1119	25/28943	0.000310095	0.00461033	0.00370659	Avpr1a/Oxt/P2ry1/Tacr1/Vgf/Avp	6
GO:0010894	negative regulation of steroid biosynthetic process	6/1119	25/28943	0.000310095	0.00461033	0.00370659	Prox1/Pde8b/Nr0b1/Fgf15/Hrh1/Malrd1	6
GO:0051055	negative regulation of lipid biosynthetic process	9/1119	57/28943	0.000316271	0.00468802	0.00376905	Prox1/Pde8b/Nr0b1/Fgf15/Apoc3/Apoc1/Nr1h4/Hrh1/Malrd1	9
GO:1903169	regulation of calcium ion transmembrane transport	19/1119	201/28943	0.000318215	0.00470082	0.00377934	Cabp5/Rgs9/Cacng1/Akap5/Drd1/Drd3/Cd4/Calcr/Lhcgr/Ms4a2/Gpr39/Rrad/Drd2/Stac/Pln/Kcne2/Ramp3/Tmc2/Strit1	19
GO:0021700	developmental maturation	28/1119	355/28943	0.000319038	0.00470082	0.00377934	Slc26a3/Gata3/Pcsk4/Akap5/Catsper3/Ropn1/Gal/Myoc/Lhx6/Epha8/Ret/Rab38/Irx5/Cngb1/Bfsp2/Foxa1/Lrrk2/Six3/Pld6/Efcab9/Defb1/Fzd5/Baiap3/Bhlha15/Unc13c/Iqcf1/Slc22a14/Ccl19	28
GO:0050885	neuromuscular process controlling balance	10/1119	70/28943	0.00034569	0.00507835	0.00408286	Bcr/Pde8b/Shank3/Adcy5/Gaa/Nr4a3/Ptprq/Hmx3/Pou4f1/Gpr88	10
GO:0015748	organophosphate ester transport	14/1119	125/28943	0.000348292	0.0051014	0.0041014	Fasl/Atp8b3/Pltp/Prkcd/Scp2d1/Apoc3/Ano7/Xkr5/Pitpnc1/Apoc1/Trpc5/Slc25a31/Calhm3/Plscr5	14
GO:0042711	maternal behavior	5/1119	17/28943	0.000359097	0.00520264	0.00418279	Avpr1a/Drd1/Oprk1/Oxt/Avp	5
GO:1904936	interneuron migration	5/1119	17/28943	0.000359097	0.00520264	0.00418279	Nkx2-1/Drd1/Lhx6/Fezf1/Drd2	5
GO:0009416	response to light stimulus	26/1119	322/28943	0.00035942	0.00520264	0.00418279	Tyr/Nts/Rgs9/Drd1/Pde8b/Prkcd/Pde1b/Drd3/Mme/Rpe65/Hoxa1/Irx6/Cngb1/Drd2/Best1/Drd5/Lrrn4/Pcare/Sema5b/Hrh1/Per2/Foxb1/Ppp1r1b/Crb1/Gpr88/Gpr52	26
GO:0015849	organic acid transport	26/1119	322/28943	0.00035942	0.00520264	0.00418279	Folr1/Slc17a8/Avpr1a/Adora2a/Slc6a19/Prkcd/Drd3/Tspo2/Lhcgr/Lrp2/Oxt/Slc27a2/Htr6/Slc10a4/Slc7a3/Agt/Drd2/Nmur2/Avp/Htr2c/Nr1h4/Htr1b/Per2/Slc10a4-ps/Slc38a11/Slc7a14	26
GO:1903305	regulation of regulated secretory pathway	18/1119	187/28943	0.000363251	0.00523269	0.00420695	Bcr/Blk/Adora2a/Rph3al/Doc2b/Drd1/Ms4a2/Syt2/Chrna4/P2ry1/P2rx2/Drd2/Rims3/Lrrk2/Glra3/Grin3a/Baiap3/Htr1b	18
GO:0070252	actin-mediated cell contraction	12/1119	97/28943	0.000363617	0.00523269	0.00420695	Ccdc88c/Kcnj5/Scn5a/Acta2/Pln/Kcne2/Pkp2/Kcna5/Scn4b/Myh7/Ctnna3/Strit1	12
GO:0072507	divalent inorganic cation homeostasis	28/1119	359/28943	0.000381881	0.00546488	0.00439363	Fasl/Fam20a/Gcm2/Drd1/Slc34a1/Drd3/Glp1r/Lhcgr/Ms4a2/Gpr39/Slc30a10/P2ry1/Calb1/Hcrtr1/P2rx2/Atp2a1/Drd2/Hcrtr2/Trpm8/Pln/Wfs1/Htr2c/Trpc5/Pthlh/Casr/Ryr3/Kl/Ccl19	28
GO:0017157	regulation of exocytosis	22/1119	254/28943	0.000384667	0.00546488	0.00439363	Bcr/Blk/Adora2a/Rph3al/Doc2b/Drd1/Rab3c/Rab27b/Ms4a2/Syt2/Chrna4/P2ry1/P2rx2/Sytl4/Smpd3/Drd2/Rims3/Lrrk2/Glra3/Grin3a/Baiap3/Htr1b	22
GO:0034109	homotypic cell-cell adhesion	11/1119	84/28943	0.000385573	0.00546488	0.00439363	Blk/Prkcd/Prkcq/L1cam/Cdhr2/P2ry12/Megf11/Pkp2/Gm1123/Adamts18/Ctnna3	11
GO:0060042	retina morphogenesis in camera-type eye	11/1119	84/28943	0.000385573	0.00546488	0.00439363	Prox1/Lhx1/Ahi1/Cnga3/Rpe65/Calb1/Irx5/Irx6/Megf11/Bhlhe23/Crb1	11
GO:2000300	regulation of synaptic vesicle exocytosis	11/1119	84/28943	0.000385573	0.00546488	0.00439363	Adora2a/Drd1/Chrna4/P2ry1/P2rx2/Drd2/Rims3/Lrrk2/Glra3/Grin3a/Htr1b	11
GO:0098700	neurotransmitter loading into synaptic vesicle	4/1119	10/28943	0.000387091	0.00546488	0.00439363	Slc17a8/Slc10a4/Slc17a6/Slc18a3	4
GO:0045834	positive regulation of lipid metabolic process	18/1119	188/28943	0.000387501	0.00546488	0.00439363	Avpr1a/Prkcd/Tcf7l2/Sctr/Nr4a3/Epha8/Rab38/Smpd3/Agt/Apoc3/Vav3/Avp/Htr2c/Nr1h4/Ghsr/Agtr1b/Nod2/Ccl19	18
GO:0045939	negative regulation of steroid metabolic process	6/1119	26/28943	0.000390016	0.00548467	0.00440954	Prox1/Pde8b/Nr0b1/Fgf15/Hrh1/Malrd1	6
GO:0010043	response to zinc ion	7/1119	36/28943	0.000395665	0.0055483	0.0044607	Glra1/Glra2/Gpr39/Slc30a10/Glra3/Pln/Ass1	7
GO:0001990	regulation of systemic arterial blood pressure by hormone	8/1119	47/28943	0.000400181	0.00559573	0.00449883	Nkx2-1/Avpr1a/Drd3/Tacr1/Agt/Drd5/Agtr1b/Mcpt4	8
GO:0048593	camera-type eye morphogenesis	16/1119	157/28943	0.000401567	0.00559925	0.00450166	Prox1/Lhx1/Ahi1/Cnga3/Pitx2/Rpe65/Calb1/Irx5/Irx6/Lctl/Ephb1/Megf11/Six3/Fzd5/Bhlhe23/Crb1	16
GO:0006941	striated muscle contraction	17/1119	173/28943	0.000411703	0.00572441	0.00460228	Myl2/Gaa/Atp2a1/Kcnj5/Stac/Scn5a/Pln/Kcne2/Pkp2/Kcna5/Scn4b/Myh7/Ryr3/Ctnna3/Tnnt3/Tnnt1/Strit1	17
GO:0046942	carboxylic acid transport	24/1119	290/28943	0.000417722	0.00579178	0.00465645	Folr1/Slc17a8/Avpr1a/Adora2a/Prkcd/Drd3/Slc22a3/Tspo2/Lhcgr/Lrp2/Oxt/Htr6/Slc10a4/Slc7a3/Agt/Drd2/Nmur2/Avp/Htr2c/Nr1h4/Htr1b/Casr/Per2/Slc10a4-ps	24
GO:0046530	photoreceptor cell differentiation	11/1119	85/28943	0.000427651	0.00589633	0.0047405	Ahi1/Otx2/Cnga3/Olfm3/Cngb1/Nr2e3/Mfrp/Pcare/Bhlhe23/Rp1l1/Crb1	11
GO:0051966	regulation of synaptic transmission	glutamatergic	11/1119	85/28943	0.000427651	0.00589633	0.0047405	Ngfr/Adora2a/Cacng4/Drd1/Shank3/Drd3/Npy2r/Ntrk1/Drd2/Lrrk2/Htr1b	11
GO:0050878	regulation of body fluid levels	29/1119	381/28943	0.000451683	0.00621032	0.00499294	Scnn1g/Prlr/Blk/Adora2a/Prkcd/Treml1/Oprk1/Sctr/Prkcq/Oxt/P2ry1/Hgfac/Cckar/Tacr1/Slc5a2/F9/Drd2/P2ry12/Avp/Uts2r/Wfs1/Adra2c/Krt1/Adamts18/Krt16/Adra2b/Foxb1/Tac1/Slc4a5	29
GO:0043491	protein kinase B signaling	19/1119	207/28943	0.000460003	0.00630716	0.0050708	Ngfr/Gata3/Sfrp5/Nts/Drd3/Calcr/Tcf7l2/Myoc/Lrp2/Ntrk1/Ret/Nox4/Smpd3/Drd2/Rasd2/P2ry12/Ramp3/Btn2a2/Ccl19	19
GO:0043949	regulation of cAMP-mediated signaling	8/1119	48/28943	0.000464123	0.00634602	0.00510204	Oprm1/Pomc/Pde10a/Sctr/Ghrh/Npy2r/Rasd2/Pde11a	8
GO:1904064	positive regulation of cation transmembrane transport	18/1119	191/28943	0.000468855	0.00639301	0.00513982	Kcnmb1/Rgs9/Cacng4/Akap5/Drd1/Shank3/Cd4/Calcr/Lhcgr/Gal/Oprk1/Gpr39/Tesc/Agt/Stac/Kcne2/Ramp3/Strit1	18
GO:0051953	negative regulation of amine transport	7/1119	37/28943	0.00047185	0.00641612	0.0051584	P2ry1/Htr6/Drd2/P2ry12/Gck/Htr1b/Ghsr	7
GO:0008406	gonad development	21/1119	241/28943	0.000476958	0.00645481	0.00518951	Nkx2-1/Nanog/Gata3/Gnrh1/Lhx9/Lhcgr/Nr0b1/Nr5a1/Lrp2/Ntrk1/Tesc/Irx5/Agt/Oas1d/Vgf/Six3/Gpr149/Nhlh2/Rad21l/Lhx8/Lhb	21
GO:0021702	cerebellar Purkinje cell differentiation	5/1119	18/28943	0.000481443	0.00645481	0.00518951	Lhx1/Foxp2/Lhx5/Rora/Skor2	5
GO:0060134	prepulse inhibition	5/1119	18/28943	0.000481443	0.00645481	0.00518951	Adora2a/Drd3/Drd2/Grin3a/Grid2	5
GO:0060746	parental behavior	5/1119	18/28943	0.000481443	0.00645481	0.00518951	Avpr1a/Drd1/Oprk1/Oxt/Avp	5
GO:0014821	phasic smooth muscle contraction	6/1119	27/28943	0.000485157	0.00645481	0.00518951	Drd1/P2rx2/Agt/Drd2/Sstr2/Ghsr	6
GO:0021871	forebrain regionalization	6/1119	27/28943	0.000485157	0.00645481	0.00518951	Nkx2-1/Lhx1/Otx2/Fezf1/Gsx2/Six3	6
GO:0060004	reflex	6/1119	27/28943	0.000485157	0.00645481	0.00518951	Glra1/Drd3/Nr4a3/Foxp2/Slitrk6/Tmc2	6
GO:0071361	cellular response to ethanol	6/1119	27/28943	0.000485157	0.00645481	0.00518951	Glra1/Glra2/Kcnmb1/Hoxa1/Adcy7/Glra3	6
GO:2000241	regulation of reproductive process	20/1119	225/28943	0.000499548	0.00662841	0.00532908	Glra1/Gnrh1/Zp1/Nr5a1/Elf5/Oxt/P2ry1/Tacr3/Cfap206/Tacr1/Zp2/Ooep/Mael/Gpr149/Defb1/Tac1/Mapk15/Iqcf1/Efcab1/Zan	20
GO:0050808	synapse organization	35/1119	496/28943	0.000507819	0.00672009	0.00540279	Cacna2d2/Sparc/Ntn1/Drd1/Chat/Shank3/Sncg/Ache/St8sia2/Nrp2/Lmx1a/Oxt/Ntrk1/Adgrl2/P2rx2/L1cam/Drd2/Ephb1/Rims3/Pcdh17/Lrrk2/Cdh8/Lzts3/Lrrtm3/Lingo4/Fzd5/Slitrk6/Gap43/Ghsr/Flrt3/Musk/Unc13c/Grid2/Syndig1/Xlr4a	35
GO:0043406	positive regulation of MAP kinase activity	14/1119	130/28943	0.000520372	0.00686779	0.00552153	Tpd52l1/Tenm1/Prkcd/Robo1/Gpr39/Nox4/Ern2/Epgn/Lrrk2/Nek10/Fzd5/Nod2/Ccl19/Fzd10	14
GO:0003407	neural retina development	11/1119	87/28943	0.000523408	0.00688945	0.00553895	Lhx1/Ahi1/Cnga3/Rpe65/Calb1/Irx5/Irx6/Megf11/Six3/Bhlhe23/Crb1	11
GO:0035036	sperm-egg recognition	9/1119	61/28943	0.00053115	0.00697276	0.00560593	Folr1/Atp8b3/Pcsk4/Zp1/Zp2/Tnp2/Spaca4/Zan/Glipr1l3	9
GO:0010737	protein kinase A signaling	7/1119	38/28943	0.000559282	0.00730321	0.0058716	Spatc1l/Akap5/Pde10a/Calcr/Gal/Lrrk2/Ramp3	7
GO:0031281	positive regulation of cyclase activity	7/1119	38/28943	0.000559282	0.00730321	0.0058716	Tshr/Akap5/Drd1/Calcr/Lhcgr/Gnal/Adcy7	7
GO:0070371	ERK1 and ERK2 cascade	27/1119	350/28943	0.000569376	0.00741541	0.0059618	Oprm1/C1ql4/Grb10/Ccl1/Cd4/Calcr/Slc30a10/P2ry1/Hcrtr1/Nox4/Fgf15/L1cam/Necab2/Agt/Drd2/Ephb1/Acta2/Spred3/Avp/Ramp3/Htr2c/Nek10/Casr/Btn2a2/Nod2/Dcc/Ccl19	27
GO:0002016	regulation of blood volume by renin-angiotensin	4/1119	11/28943	0.000589685	0.0075997	0.00610997	Nkx2-1/Drd3/Tacr1/Agt	4
GO:0002118	aggressive behavior	4/1119	11/28943	0.000589685	0.0075997	0.00610997	Avpr1a/Tacr1/Avp/Penk	4
GO:0021892	cerebral cortex GABAergic interneuron differentiation	4/1119	11/28943	0.000589685	0.0075997	0.00610997	Nkx2-1/Drd1/Lhx6/Drd2	4
GO:0120197	mucociliary clearance	4/1119	11/28943	0.000589685	0.0075997	0.00610997	Cfap221/Nek10/Spag16/Dnah9	4
GO:0010469	regulation of signaling receptor activity	15/1119	147/28943	0.000593678	0.00763123	0.00613532	Oprm1/Rgs9/Cacng4/Shank3/Calcr/Chrna4/P2ry1/Epgn/Begain/Ramp3/Adra2c/Tafa4/Ldoc1/Adra2b/Pate1	15
GO:0035176	social behavior	9/1119	62/28943	0.000600323	0.00769661	0.00618788	Avpr1a/Drd1/Shank3/Grp/Oxt/Grpr/Avp/En1/Gng8	9
GO:0019218	regulation of steroid metabolic process	13/1119	117/28943	0.000603776	0.00772082	0.00620735	Prox1/Pde8b/Gnb3/Lhcgr/Gal/Nr0b1/Rorc/Fgf15/Agt/Rora/Hrh1/Agtr1b/Malrd1	13
GO:0050767	regulation of neurogenesis	33/1119	463/28943	0.000609688	0.00777627	0.00625193	Wnt3/Oprm1/Vax1/Prox1/Wnt2/Ntn1/Akap5/Prkch/Id4/Tert/Otp/Shank3/Drd3/Chodl/Robo1/Ache/Lta/Lrp2/Mme/Shox2/Lef1/Cit/Fezf1/L1cam/Drd2/Nkx6-1/Gsx2/Trpc5/Ferd3l/Pou4f1/Sema5b/Per2/Khdc3	33
GO:0007187	G protein-coupled receptor signaling pathway	coupled to cyclic nucleotide second messenger	8/1119	50/28943	0.000616853	0.00784739	0.00630911	Drd1/Htr7/Htr4/Htr6/Htr2c/Htr1b/Hrh1/Chrm5	8
GO:0034329	cell junction assembly	32/1119	445/28943	0.000630378	0.00794642	0.00638872	Bcr/Tbx5/Ntn1/Prkch/Shank3/Ache/St8sia2/Cdh7/Myoc/Oxt/Ntrk1/Adgrl2/Arhgap6/Agt/Ephb1/Ugt8a/Pcdh17/Cdh8/Pkp2/Lrrtm3/BC024139/Lingo4/Fzd5/Slitrk6/Gap43/Nr1h4/Ghsr/Flrt3/Musk/Cgn/Grid2/Syndig1	32
GO:0021924	cell proliferation in external granule layer	5/1119	19/28943	0.000632687	0.00794642	0.00638872	Lhx1/Lhx5/Rora/Gbx2/Skor2	5
GO:0021930	cerebellar granule cell precursor proliferation	5/1119	19/28943	0.000632687	0.00794642	0.00638872	Lhx1/Lhx5/Rora/Gbx2/Skor2	5
GO:0033604	negative regulation of catecholamine secretion	5/1119	19/28943	0.000632687	0.00794642	0.00638872	P2ry1/Drd2/P2ry12/Gck/Ghsr	5
GO:0033605	positive regulation of catecholamine secretion	5/1119	19/28943	0.000632687	0.00794642	0.00638872	Cartpt/Oprk1/Oxt/Npy2r/Htr6	5
GO:0050807	regulation of synapse organization	22/1119	264/28943	0.000649031	0.00813101	0.00653713	Sparc/Ntn1/Shank3/St8sia2/Nrp2/Oxt/Ntrk1/Adgrl2/Drd2/Ephb1/Rims3/Lrrk2/Cdh8/Lzts3/Lrrtm3/Lingo4/Slitrk6/Ghsr/Flrt3/Musk/Grid2/Syndig1	22
GO:0034767	positive regulation of ion transmembrane transport	19/1119	213/28943	0.000653574	0.0081639	0.00656357	Kcnmb1/Rgs9/Cacng4/Akap5/Drd1/Slc34a1/Shank3/Cd4/Calcr/Lhcgr/Gal/Oprk1/Gpr39/Tesc/Agt/Stac/Kcne2/Ramp3/Strit1	19
GO:0051897	positive regulation of protein kinase B signaling	13/1119	118/28943	0.000654964	0.0081639	0.00656357	Ngfr/Gata3/Nts/Calcr/Tcf7l2/Myoc/Lrp2/Ret/Nox4/Rasd2/P2ry12/Ramp3/Ccl19	13
GO:0048265	response to pain	7/1119	39/28943	0.000659113	0.00817433	0.00657196	Ntrk1/P2rx2/Tacr1/Ret/Nmur2/Tac1/Scn9a	7
GO:0051349	positive regulation of lyase activity	7/1119	39/28943	0.000659113	0.00817433	0.00657196	Tshr/Akap5/Drd1/Calcr/Lhcgr/Gnal/Adcy7	7
GO:0003007	heart morphogenesis	23/1119	283/28943	0.000699563	0.00865424	0.00695779	Folr1/Prox1/Wnt2/Myl2/Gata3/Tbx5/Ahi1/Robo1/Gaa/Nrp2/Lrp2/Shox2/Col11a1/Npy2r/Pitx2/Alpk2/Foxh1/Hand1/Ccdc40/Pkp2/Isl1/Pou4f1/Myh7	23
GO:1902692	regulation of neuroblast proliferation	8/1119	51/28943	0.000707137	0.00872607	0.00701554	Vax1/Prox1/Id4/Otp/Drd2/Lrrk2/Six3/Skor2	8
GO:0030111	regulation of Wnt signaling pathway	25/1119	319/28943	0.000713503	0.00878267	0.00706104	Wnt3/Folr1/Sfrp5/Grb10/Atp6v1c2/Hnf1b/Ccdc88c/Lect2/Tert/Depdc1b/Tcf7l2/Lmx1a/Lef1/Ppm1n/Alpk2/Rspo4/Sostdc1/Lrrk2/Cyld/Six3/Rbms3/Isl1/Lypd6/Gpc3/Foxl1	25
GO:0043405	regulation of MAP kinase activity	18/1119	198/28943	0.00071802	0.00881628	0.00708807	Tpd52l1/Tenm1/Sfrp5/Trib2/Prkcd/Robo1/Gpr39/Nox4/Ptpn5/Ern2/Agt/Epgn/Lrrk2/Nek10/Fzd5/Nod2/Ccl19/Fzd10	18
GO:0060041	retina development in camera-type eye	17/1119	183/28943	0.000782599	0.00958538	0.00770641	Prox1/Lhx1/Ahi1/Ache/Cnga3/Rpe65/Calb1/Irx5/Irx6/Nr2e3/Mfrp/Megf11/Six3/Bhlhe23/Rp1l1/Crb1/Slc4a5	17
GO:0007190	activation of adenylate cyclase activity	5/1119	20/28943	0.000816884	0.00985429	0.00792261	Tshr/Drd1/Lhcgr/Gnal/Adcy7	5
GO:0021534	cell proliferation in hindbrain	5/1119	20/28943	0.000816884	0.00985429	0.00792261	Lhx1/Lhx5/Rora/Gbx2/Skor2	5
GO:0021694	cerebellar Purkinje cell layer formation	5/1119	20/28943	0.000816884	0.00985429	0.00792261	Lhx1/Foxp2/Lhx5/Rora/Skor2	5
GO:0048148	behavioral response to cocaine	5/1119	20/28943	0.000816884	0.00985429	0.00792261	Drd1/Drd3/Oprk1/Drd2/Ppp1r1b	5
GO:0097154	GABAergic neuron differentiation	5/1119	20/28943	0.000816884	0.00985429	0.00792261	Nkx2-1/Drd1/Lhx6/Drd2/Gsx2	5
GO:2000846	regulation of corticosteroid hormone secretion	5/1119	20/28943	0.000816884	0.00985429	0.00792261	Pomc/Galr1/Gal/Agt/Tac1	5
GO:0009566	fertilization	19/1119	217/28943	0.000818529	0.00985429	0.00792261	Glra1/Folr1/Atp8b3/Pcsk4/Wbp2nl/Zp1/Prnd/Plcz1/Zp2/Ooep/Mael/Tnp2/4930451I11Rik/Iqcf1/Spaca4/Rimbp3/Rad21l/Zan/Glipr1l3	19
GO:0044106	cellular amine metabolic process	13/1119	121/28943	0.000830983	0.00997988	0.00802358	Gata3/Afmid/Drd1/Pde1b/Acmsd/Tacr3/Aoc1/Ido1/Drd2/Htr2c/Dao/Nr1h4/Kl	13

## Sheet: MCAO vs. Sham CC
ID	Description	GeneRatio	BgRatio	pvalue	p.adjust	qvalue	geneID	Count
GO:0031514	motile cilium	46/1129	269/28804	3.25188e-17	1.71049e-14	1.33841e-14	Slc26a3/Spatc1l/Cfap161/Dnah1/Dcdc2c/Catsper3/Wbp2nl/Ropn1/Ccdc172/Odf3/Iqca/Spaca9/Fsip1/Spag17/Tacr3/Spata18/Tacr1/Akap3/Pmfbp1/Drc7/Drd2/Odf4/Zbbx/Dnai4/Acta2/Akap14/Cfap221/Ttc29/Spag4/Ccdc40/Crocc/Nme8/Ak7/Dnali1/Efcab9/Defb1/Dynlt4/Catsperg2/Spag16/Dnah9/Efcab1/Slc25a31/Slc22a14/Qrich2/Cfap47/Ttll9	46
GO:0034702	ion channel complex	41/1129	295/28804	2.15209e-12	5.66001e-10	4.42878e-10	Scnn1g/Glra1/Gabrg1/Cacna2d2/Glra2/Kcnmb1/Best3/Gabra6/Cacng1/Cacng4/Catsper3/Cacna2d3/Clic6/Cnga3/Chrna4/Kcnab1/Olfm3/Gabra4/Gabrq/Cngb1/Kcnj5/Scn5a/Scn11a/Best1/Ano2/Glra3/Grin3a/Kcne2/Trpc5/Efcab9/Kcng3/Kcna5/Vwc2l/Scn4b/Pkd1l1/Catsperg2/Gabrg3/Cngb3/Ryr3/Grid2/Scn9a	41
GO:0097729	9+2 motile cilium	32/1129	192/28804	4.35292e-12	7.63211e-10	5.9719e-10	Slc26a3/Spatc1l/Dnah1/Dcdc2c/Wbp2nl/Ropn1/Ccdc172/Odf3/Spaca9/Tacr3/Spata18/Tacr1/Akap3/Pmfbp1/Drd2/Odf4/Akap14/Cfap221/Ttc29/Crocc/Nme8/Dnali1/Efcab9/Defb1/Dynlt4/Catsperg2/Spag16/Dnah9/Efcab1/Slc22a14/Qrich2/Cfap47	32
GO:0036126	sperm flagellum	29/1129	176/28804	5.80743e-11	6.13414e-09	4.79977e-09	Slc26a3/Spatc1l/Dnah1/Dcdc2c/Wbp2nl/Ropn1/Ccdc172/Odf3/Spaca9/Tacr3/Spata18/Tacr1/Akap3/Pmfbp1/Drd2/Odf4/Akap14/Cfap221/Ttc29/Nme8/Dnali1/Efcab9/Defb1/Dynlt4/Catsperg2/Spag16/Slc22a14/Qrich2/Cfap47	29
GO:0097060	synaptic membrane	51/1129	469/28804	5.83093e-11	6.13414e-09	4.79977e-09	Glra1/Oprm1/Gabrg1/Grid2ip/Glra2/Adora2a/Gabra6/Rgs9/Cacng4/Akap5/Drd1/Shank3/Drd3/Ache/Strn/Oprk1/Nrp2/Chrna4/P2ry1/Adgrl2/Gabra4/P2rx2/Ptpn5/Gabre/Gabrq/L1cam/Lpar2/Drd2/Rims3/Scn11a/Pcdh17/Cdh8/Kctd8/Glra3/Drd5/Grin3a/Lrrtm3/Adra2c/Stx19/Tenm2/Htr1b/Ghsr/Flrt3/Gabrg3/Musk/Dcc/Unc13c/Otof/Grid2/Syndig1/Chrm5	51
GO:1902495	transmembrane transporter complex	44/1129	373/28804	8.95261e-11	7.84845e-09	6.14117e-09	Scnn1g/Glra1/Gabrg1/Cacna2d2/Atp1b4/Glra2/Kcnmb1/Best3/Gabra6/Cacng1/Cacng4/Catsper3/Cacna2d3/Clic6/Cnga3/Chrna4/Kcnab1/Olfm3/Gabra4/Gabrq/Cngb1/Kcnj5/Scn5a/Scn11a/Best1/Ano2/Glra3/Pln/Grin3a/Kcne2/Trpc5/Efcab9/Kcng3/Kcna5/Vwc2l/Scn4b/Pkd1l1/Catsperg2/Gabrg3/Cngb3/Ryr3/Fxyd2/Grid2/Scn9a	44
GO:1990351	transporter complex	44/1129	395/28804	5.66755e-10	4.25876e-08	3.33235e-08	Scnn1g/Glra1/Gabrg1/Cacna2d2/Atp1b4/Glra2/Kcnmb1/Best3/Gabra6/Cacng1/Cacng4/Catsper3/Cacna2d3/Clic6/Cnga3/Chrna4/Kcnab1/Olfm3/Gabra4/Gabrq/Cngb1/Kcnj5/Scn5a/Scn11a/Best1/Ano2/Glra3/Pln/Grin3a/Kcne2/Trpc5/Efcab9/Kcng3/Kcna5/Vwc2l/Scn4b/Pkd1l1/Catsperg2/Gabrg3/Cngb3/Ryr3/Fxyd2/Grid2/Scn9a	44
GO:0045211	postsynaptic membrane	38/1129	326/28804	2.38655e-09	1.56915e-07	1.22782e-07	Glra1/Oprm1/Gabrg1/Grid2ip/Glra2/Adora2a/Gabra6/Rgs9/Cacng4/Drd1/Shank3/Drd3/Ache/Strn/Oprk1/Nrp2/Chrna4/P2ry1/Adgrl2/Gabra4/Gabre/Gabrq/Drd2/Pcdh17/Kctd8/Glra3/Drd5/Grin3a/Lrrtm3/Adra2c/Tenm2/Flrt3/Gabrg3/Musk/Dcc/Grid2/Syndig1/Chrm5	38
GO:0099699	integral component of synaptic membrane	29/1129	227/28804	2.43861e-08	1.42523e-06	1.1152e-06	Glra1/Oprm1/Gabra6/Cacng4/Drd1/Drd3/Oprk1/Nrp2/Chrna4/P2ry1/Adgrl2/Gabra4/P2rx2/Gabre/Lpar2/Drd2/Scn11a/Pcdh17/Glra3/Drd5/Grin3a/Lrrtm3/Adra2c/Htr1b/Ghsr/Flrt3/Gabrg3/Dcc/Grid2	29
GO:0043679	axon terminus	26/1129	194/28804	4.80302e-08	2.52639e-06	1.97682e-06	Glra1/Gnrh1/Nts/Slc17a8/Drd1/Sncg/Oprk1/Oxt/Pdyn/Ghrh/Calb1/Cckar/P2rx2/L1cam/Drd2/Lrrk2/Cdh8/Ucn3/Adra2c/Penk/Pnoc/Htr1b/Flrt3/Casr/Unc13c/Slc18a3	26
GO:0044306	neuron projection terminus	27/1129	215/28804	1.04892e-07	5.01574e-06	3.92467e-06	Glra1/Gnrh1/Nts/Slc17a8/Drd1/Sncg/Oprk1/Oxt/Pdyn/Ghrh/Mme/Calb1/Cckar/P2rx2/L1cam/Drd2/Lrrk2/Cdh8/Ucn3/Adra2c/Penk/Pnoc/Htr1b/Flrt3/Casr/Unc13c/Slc18a3	27
GO:0098862	cluster of actin-based cell projections	26/1129	205/28804	1.47378e-07	6.31896e-06	4.9444e-06	Slc26a3/Folr1/Slc34a3/Slc5a1/Ceacam16/Myh11/Slc34a1/Slc28a3/Slc6a19/Myo7b/Eps8l2/Lrp2/Mme/Calb1/Abcg3/Slc5a2/Ido1/Pdzd3/Lctl/Cdhr2/Ptprq/Drd5/Tmc2/Cgn/Tspear/Kncn	26
GO:0099240	intrinsic component of synaptic membrane	29/1129	247/28804	1.56172e-07	6.31896e-06	4.9444e-06	Glra1/Oprm1/Gabra6/Cacng4/Drd1/Drd3/Oprk1/Nrp2/Chrna4/P2ry1/Adgrl2/Gabra4/P2rx2/Gabre/Lpar2/Drd2/Scn11a/Pcdh17/Glra3/Drd5/Grin3a/Lrrtm3/Adra2c/Htr1b/Ghsr/Flrt3/Gabrg3/Dcc/Grid2	29
GO:0034707	chloride channel complex	12/1129	48/28804	2.34062e-07	8.53759e-06	6.68041e-06	Glra1/Gabrg1/Glra2/Best3/Gabra6/Clic6/Gabra4/Gabrq/Best1/Ano2/Glra3/Gabrg3	12
GO:0034703	cation channel complex	27/1129	224/28804	2.43468e-07	8.53759e-06	6.68041e-06	Scnn1g/Cacna2d2/Kcnmb1/Cacng1/Cacng4/Catsper3/Cacna2d3/Cnga3/Kcnab1/Olfm3/Cngb1/Kcnj5/Scn5a/Scn11a/Grin3a/Kcne2/Trpc5/Efcab9/Kcng3/Kcna5/Vwc2l/Scn4b/Pkd1l1/Catsperg2/Cngb3/Ryr3/Scn9a	27
GO:0099568	cytoplasmic region	27/1129	229/28804	3.80415e-07	1.25061e-05	9.78567e-06	Oprm1/Dnah1/Dnah12/Cenpf/Kcnab1/Spag17/Cfap206/Ooep/Rims3/Dnai4/Lrrk2/Akap14/Ccdc113/Rsph4a/Ccdc40/Nme8/Gck/Dnali1/Dnai3/Rp1l1/Dynlt4/Dnah3/Spag16/Dnah9/Unc13c/Efcab1/Khdc3	27
GO:0043235	receptor complex	40/1129	430/28804	4.7048e-07	1.45572e-05	1.13906e-05	Gabrg1/Cd79a/Prlr/Insrr/Cd247/Gabra6/Cacng4/Tshr/Alcam/Calcr/Lhcgr/Gfra1/Itgb6/Lrp2/Chrna4/Olfm3/Ntrk1/Epha8/Gabra4/P2rx2/Ret/Gabre/Gabrq/Ephb1/Ptprq/Gpr101/Kctd8/Itga9/Grin3a/Ramp3/Htr2c/Vwc2l/Nr1h4/Htr1b/Gpr119/Mtnr1a/Gabrg3/Alk/Musk/Grid2	40
GO:0099055	integral component of postsynaptic membrane	22/1129	170/28804	9.28667e-07	2.71377e-05	2.12344e-05	Glra1/Oprm1/Gabra6/Cacng4/Drd1/Drd3/Oprk1/Nrp2/Chrna4/Adgrl2/Gabra4/Gabre/Drd2/Pcdh17/Glra3/Drd5/Grin3a/Lrrtm3/Adra2c/Flrt3/Dcc/Grid2	22
GO:0005930	axoneme	19/1129	139/28804	2.21096e-06	6.12087e-05	4.7894e-05	Dnah1/Dnah12/Cenpf/Spag17/Cfap206/Dnai4/Akap14/Ccdc113/Rsph4a/Ccdc40/Nme8/Dnali1/Dnai3/Rp1l1/Dynlt4/Dnah3/Spag16/Dnah9/Efcab1	19
GO:0098936	intrinsic component of postsynaptic membrane	22/1129	180/28804	2.44603e-06	6.43307e-05	5.03368e-05	Glra1/Oprm1/Gabra6/Cacng4/Drd1/Drd3/Oprk1/Nrp2/Chrna4/Adgrl2/Gabra4/Gabre/Drd2/Pcdh17/Glra3/Drd5/Grin3a/Lrrtm3/Adra2c/Flrt3/Dcc/Grid2	22
GO:0097014	ciliary plasm	19/1129	141/28804	2.74605e-06	6.8782e-05	5.38198e-05	Dnah1/Dnah12/Cenpf/Spag17/Cfap206/Dnai4/Akap14/Ccdc113/Rsph4a/Ccdc40/Nme8/Dnali1/Dnai3/Rp1l1/Dynlt4/Dnah3/Spag16/Dnah9/Efcab1	19
GO:0032838	plasma membrane bounded cell projection cytoplasm	22/1129	184/28804	3.52499e-06	8.42794e-05	6.5946e-05	Oprm1/Dnah1/Dnah12/Cenpf/Kcnab1/Spag17/Cfap206/Dnai4/Lrrk2/Akap14/Ccdc113/Rsph4a/Ccdc40/Nme8/Dnali1/Dnai3/Rp1l1/Dynlt4/Dnah3/Spag16/Dnah9/Efcab1	22
GO:0031253	cell projection membrane	30/1129	320/28804	1.06129e-05	0.000242712	0.000189915	Ngfr/Oprm1/Slc26a3/Gabrg1/Folr1/Slc34a3/Slc5a1/Adora2a/Gabra6/Akap5/Drd1/Slc34a1/Slc28a3/Slc6a19/Shank3/Robo1/Eps8l2/Lrp2/Tacr3/Gabra4/Abcg3/Slc5a2/Gabre/Drd2/Cdhr2/P2ry12/Drd5/Gap43/Gabrg3/Tspear	30
GO:0043204	perikaryon	18/1129	143/28804	1.30541e-05	0.000286103	0.000223867	Ngfr/Oprm1/Gnrh1/Slc17a8/Ngb/Pde10a/Slc5a7/Oprk1/Cnga3/Ghrh/Kcnab1/Ptpn5/Drd2/Resp18/Lrrk2/Penk/Pde11a/Ass1	18
GO:0005903	brush border	18/1129	144/28804	1.43804e-05	0.000302564	0.000236747	Slc26a3/Folr1/Slc34a3/Slc5a1/Myh11/Slc34a1/Slc28a3/Slc6a19/Myo7b/Lrp2/Mme/Abcg3/Slc5a2/Pdzd3/Lctl/Cdhr2/Drd5/Cgn	18
GO:0043292	contractile fiber	24/1129	236/28804	2.11327e-05	0.000427531	0.00033453	Sync/Myl2/Myh11/Myl7/Myot/Ankrd2/Trim63/Lmod2/Atp2a1/Ido1/Scn5a/Acta2/Myom3/Nexn/Kcna5/Krt8/Synpo2/Myh7/Ryr3/Tnnt3/Tnnt1/Myl9/3425401B19Rik/Rtl1	24
GO:0045177	apical part of cell	38/1129	488/28804	5.29471e-05	0.00103149	0.000807108	Scnn1g/Slc26a3/Folr1/Atp4a/Slc34a3/Slc5a1/Slc34a1/Slc6a19/Drd3/Tmem114/Slc5a7/Myo7b/Slc4a9/Rab27b/Cfap126/Lrp2/P2ry1/Slc2a5/P2rx2/Nox4/Gp2/Sytl4/Adgrg2/Plet1/Pdzd3/Ooep/Tjp3/Cdhr2/Slc2a13/Kcna5/Upk1b/Casr/Otof/Crb1/Slc4a5/Tmem235/Kncn/Khdc3	38
GO:0031526	brush border membrane	12/1129	79/28804	5.62657e-05	0.00105699	0.000827063	Slc26a3/Folr1/Slc34a3/Slc5a1/Slc34a1/Slc28a3/Slc6a19/Lrp2/Abcg3/Slc5a2/Cdhr2/Drd5	12
GO:0005858	axonemal dynein complex	7/1129	27/28804	6.21809e-05	0.00109681	0.00085822	Dnah1/Dnah12/Dnai4/Nme8/Dnai3/Dnah3/Dnah9	7
GO:1902711	GABA-A receptor complex	6/1129	19/28804	6.25557e-05	0.00109681	0.00085822	Gabrg1/Gabra6/Gabra4/Gabre/Gabrq/Gabrg3	6
GO:0016324	apical plasma membrane	31/1129	370/28804	6.69007e-05	0.00113515	0.000888223	Scnn1g/Slc26a3/Folr1/Atp4a/Slc34a3/Slc5a1/Slc34a1/Slc6a19/Tmem114/Slc5a7/Rab27b/Cfap126/Lrp2/P2ry1/Slc2a5/P2rx2/Nox4/Gp2/Sytl4/Adgrg2/Plet1/Pdzd3/Tjp3/Cdhr2/Slc2a13/Kcna5/Upk1b/Casr/Slc4a5/Tmem235/Kncn	31
GO:0098562	cytoplasmic side of membrane	21/1129	207/28804	7.00572e-05	0.00115157	0.000901065	Tnk1/Blk/Gnrh1/Akap5/Shank3/Gnb3/Gnal/Gna14/Nphs2/Kcnab1/Ptpn7/Stac/Styk1/Dsg1c/Lrrk2/Cyld/Rgs8/Gng7/Dsg1b/Gng8/Dsg1a	21
GO:0045121	membrane raft	32/1129	394/28804	9.24574e-05	0.0014425	0.00112871	Ngfr/Oprm1/Fasl/Prkar2b/Cd79a/Tshr/Akap5/Drd1/Slc34a1/Adcy5/Cd4/Slc5a7/Ms4a4d/Ms4a2/Rgs16/Nphs2/Lrp2/Mme/Abcg3/Ret/L1cam/Scn5a/Ephb1/Lrrk2/P2ry12/Rftn1/Trpc5/Kcna5/Selplg/Ghsr/Rit2/Dcc	32
GO:0032589	neuron projection membrane	11/1129	71/28804	9.47083e-05	0.0014425	0.00112871	Ngfr/Oprm1/Gabrg1/Adora2a/Gabra6/Akap5/Robo1/Tacr3/Gabra4/Gabre/Gabrg3	11
GO:0098857	membrane microdomain	32/1129	395/28804	9.69209e-05	0.0014425	0.00112871	Ngfr/Oprm1/Fasl/Prkar2b/Cd79a/Tshr/Akap5/Drd1/Slc34a1/Adcy5/Cd4/Slc5a7/Ms4a4d/Ms4a2/Rgs16/Nphs2/Lrp2/Mme/Abcg3/Ret/L1cam/Scn5a/Ephb1/Lrrk2/P2ry12/Rftn1/Trpc5/Kcna5/Selplg/Ghsr/Rit2/Dcc	32
GO:0062023	collagen-containing extracellular matrix	32/1129	396/28804	0.000101577	0.0014425	0.00112871	Egfl6/Angptl2/Itih3/Wnt2/Podnl1/Sparc/Ntn1/Papln/Ogn/Ache/Vit/Zp1/Snorc/Lamb3/Myoc/Col11a1/Zp2/Fgl1/Impg1/Col6a4/2300002M23Rik/Rbp3/Cilp/Frem3/Ecm2/Col6a6/Krt1/Gpc3/Megf6/Cela2a/Col25a1/Col6a5	32
GO:0150034	distal axon	31/1129	379/28804	0.000103957	0.0014425	0.00112871	Glra1/Gnrh1/Nts/Slc17a8/Drd1/Otx2/Sncg/Oprk1/Lrp2/Oxt/Pdyn/Ghrh/Calb1/Cckar/P2rx2/L1cam/Drd2/Lrrk2/Slc2a13/Cdh8/Trpc5/Ucn3/Adra2c/Penk/Pnoc/Htr1b/Flrt3/Casr/Dcc/Unc13c/Slc18a3	31
GO:0009898	cytoplasmic side of plasma membrane	19/1129	182/28804	0.000104211	0.0014425	0.00112871	Tnk1/Blk/Akap5/Shank3/Gnb3/Gnal/Gna14/Nphs2/Kcnab1/Ptpn7/Stac/Styk1/Dsg1c/Cyld/Rgs8/Gng7/Dsg1b/Gng8/Dsg1a	19
GO:1902710	GABA receptor complex	6/1129	21/28804	0.000116966	0.00157754	0.00123438	Gabrg1/Gabra6/Gabra4/Gabre/Gabrq/Gabrg3	6
GO:0032590	dendrite membrane	9/1129	50/28804	0.000124425	0.00163619	0.00128027	Ngfr/Oprm1/Gabrg1/Gabra6/Akap5/Tacr3/Gabra4/Gabre/Gabrg3	9
GO:0042734	presynaptic membrane	20/1129	201/28804	0.000134571	0.00172645	0.00135089	Glra1/Oprm1/Adora2a/Gabra6/Drd1/Ache/Oprk1/Chrna4/P2ry1/P2rx2/L1cam/Lpar2/Drd2/Rims3/Scn11a/Pcdh17/Stx19/Htr1b/Unc13c/Otof	20
GO:0019897	extrinsic component of plasma membrane	19/1129	190/28804	0.000183558	0.00229885	0.00179878	Tnk1/Epn3/Wnt2/Blk/Shank3/Gnb3/Gnal/Gna14/Cdh7/Kcnab1/Cdh17/Stac/Styk1/Cdh8/Cyld/Rgs8/Gng7/Tenm2/Gng8	19
GO:0030285	integral component of synaptic vesicle membrane	8/1129	42/28804	0.000195632	0.00239308	0.00187251	Slc17a8/Oprk1/Syt2/Slc10a4/Slc17a6/Wfs1/Sv2c/Slc18a3	8
GO:0070382	exocytic vesicle	23/1129	257/28804	0.000217047	0.0025947	0.00203027	Slc17a8/Rab3c/Slc5a7/Rab27b/Oprk1/Syt2/Pdyn/Mme/Slc10a4/Slc17a6/Ptpn5/Sytl4/Drd2/Lrrk2/Wfs1/Penk/Stx19/Sv2c/Sytl5/Unc13c/Otof/Syndig1/Slc18a3	23
GO:0034704	calcium channel complex	10/1129	66/28804	0.000235864	0.00271961	0.00212801	Cacna2d2/Cacng1/Cacng4/Catsper3/Cacna2d3/Trpc5/Efcab9/Pkd1l1/Catsperg2/Ryr3	10
GO:0031234	extrinsic component of cytoplasmic side of plasma membrane	13/1129	105/28804	0.000237837	0.00271961	0.00212801	Tnk1/Blk/Shank3/Gnb3/Gnal/Gna14/Kcnab1/Stac/Styk1/Cyld/Rgs8/Gng7/Gng8	13
GO:0030057	desmosome	6/1129	24/28804	0.000262308	0.00293561	0.00229703	Dsg1c/Kazn/Pkp2/Dsc3/Dsg1b/Dsg1a	6
GO:0097730	non-motile cilium	17/1129	166/28804	0.00029662	0.00324822	0.00254164	Ahi1/Drd1/Cnga3/Npy2r/Pgr15l/Cngb1/Gpr83/Drd2/Ano2/Ttll6/Drd5/Pcare/Rp1l1/Pkd1l1/Cngb3/Crb1/Kncn	17
GO:0098563	intrinsic component of synaptic vesicle membrane	9/1129	56/28804	0.000304917	0.00324822	0.00254164	Slc17a8/Rab3c/Oprk1/Syt2/Slc10a4/Slc17a6/Wfs1/Sv2c/Slc18a3	9
GO:0030017	sarcomere	19/1129	198/28804	0.000311609	0.00324822	0.00254164	Sync/Myl7/Myot/Ankrd2/Lmod2/Atp2a1/Scn5a/Myom3/Nexn/Kcna5/Krt8/Synpo2/Myh7/Ryr3/Tnnt3/Tnnt1/Myl9/3425401B19Rik/Rtl1	19
GO:0099060	integral component of postsynaptic specialization membrane	13/1129	108/28804	0.000314942	0.00324822	0.00254164	Glra1/Gabra6/Cacng4/Drd3/Chrna4/Gabra4/Glra3/Drd5/Grin3a/Lrrtm3/Adra2c/Dcc/Grid2	13
GO:0099634	postsynaptic specialization membrane	15/1129	138/28804	0.000348656	0.00347005	0.00271521	Glra1/Gabra6/Rgs9/Cacng4/Drd3/Chrna4/Gabra4/Glra3/Drd5/Grin3a/Lrrtm3/Adra2c/Dcc/Grid2/Syndig1	15
GO:0030286	dynein complex	9/1129	57/28804	0.000349643	0.00347005	0.00271521	Dnah1/Dnah12/Dnai4/Nme8/Dnali1/Dnai3/Dynlt4/Dnah3/Dnah9	9
GO:0030672	synaptic vesicle membrane	13/1129	111/28804	0.000412396	0.00394401	0.00308606	Slc17a8/Rab3c/Oprk1/Syt2/Slc10a4/Slc17a6/Drd2/Wfs1/Sv2c/Unc13c/Otof/Syndig1/Slc18a3	13
GO:0099501	exocytic vesicle membrane	13/1129	111/28804	0.000412396	0.00394401	0.00308606	Slc17a8/Rab3c/Oprk1/Syt2/Slc10a4/Slc17a6/Drd2/Wfs1/Sv2c/Unc13c/Otof/Syndig1/Slc18a3	13
GO:0030016	myofibril	20/1129	223/28804	0.000528981	0.00493083	0.00385823	Sync/Myl2/Myl7/Myot/Ankrd2/Lmod2/Atp2a1/Scn5a/Myom3/Nexn/Kcna5/Krt8/Synpo2/Myh7/Ryr3/Tnnt3/Tnnt1/Myl9/3425401B19Rik/Rtl1	20
GO:0098948	intrinsic component of postsynaptic specialization membrane	13/1129	114/28804	0.00053433	0.00493083	0.00385823	Glra1/Gabra6/Cacng4/Drd3/Chrna4/Gabra4/Glra3/Drd5/Grin3a/Lrrtm3/Adra2c/Dcc/Grid2	13
GO:0030141	secretory granule	32/1129	440/28804	0.000654615	0.00593668	0.00464527	Atp8b3/Mpo/Sparc/Pcsk4/Pomc/Rph3al/Catsper3/Cartpt/Stk31/Calcr/Treml1/Rab27b/Gal/Pnliprp2/Syt2/Spaca9/Oxt/Pdyn/Spag17/Akap3/Gp2/Sytl4/Drd2/Resp18/Vgf/Avp/Wfs1/Gck/Hcrt/Penk/Dynlt4/Iqcf1	32
GO:0036156	inner dynein arm	4/1129	12/28804	0.000902749	0.00804823	0.0062975	Dnah1/Dnah12/Dnai3/Dnah3	4
GO:0008021	synaptic vesicle	20/1129	234/28804	0.000966313	0.00847134	0.00662857	Slc17a8/Rab3c/Slc5a7/Oprk1/Syt2/Pdyn/Mme/Slc10a4/Slc17a6/Ptpn5/Drd2/Lrrk2/Wfs1/Penk/Stx19/Sv2c/Unc13c/Otof/Syndig1/Slc18a3	20
GO:0005891	voltage-gated calcium channel complex	7/1129	42/28804	0.00113206	0.00976171	0.00763824	Cacna2d2/Cacng1/Cacng4/Catsper3/Cacna2d3/Efcab9/Catsperg2	7
GO:0098982	GABA-ergic synapse	12/1129	109/28804	0.00117818	0.00999549	0.00782117	Gabra6/Drd1/Drd3/Calb1/Gabra4/Gabre/Drd2/Pcdh17/Camk4/Gap43/Baiap3/Gabrg3	12

## Sheet: MCAO vs. Sham MF
ID	Description	GeneRatio	BgRatio	pvalue	p.adjust	qvalue	geneID	Count
GO:0022836	gated channel activity	52/1129	328/28404	1.46271e-17	1.28279e-14	1.0824e-14	Scnn1g/Glra1/Oprm1/Kcnn3/Gabrg1/Cacna2d2/Glra2/Tmc4/Kcnmb1/Gabra6/Cacng1/Cacng4/Catsper3/Cacna2d3/Clic6/Kcnk7/Cnga3/Chrna4/Kcnab1/Gabra4/P2rx2/Tmc5/Gabre/Gabrq/Cngb1/Kcnj5/Scn5a/Asic4/Scn11a/Kcnh4/Trpm8/Nmur2/Ano2/Glra3/Grin3a/Kcne2/Kcnj1/Kcng3/Kcna5/Scn4b/Htr1b/Gabrg3/Cngb3/Ryr3/Tmc2/Clca4a/Grid2/Clca4b/Chrm5/Scn9a/Kcnj13/Calhm3	52
GO:0005216	ion channel activity	60/1129	439/28404	6.84616e-17	3.00204e-14	2.53308e-14	Scnn1g/Glra1/Oprm1/Kcnn3/Gabrg1/Cacna2d2/Glra2/Tmc4/Kcnmb1/Best3/Gabra6/Cacng1/Cacng4/Catsper3/Cacna2d3/Clic6/Kcnk7/Bsnd/Cnga3/Chrna4/Kcnab1/Gabra4/P2rx2/Tmc5/Gabre/Gabrq/Cngb1/Kcnj5/Scn5a/Asic4/Ano7/Scn11a/Kcnh4/Trpm8/Nmur2/Best1/Ano2/Glra3/Grin3a/Kcne2/Kcnj1/Trpc5/Kcng3/Kcna5/Calhm6/Scn4b/Pkd1l1/Htr1b/Gabrg3/Ano5/Cngb3/Ryr3/Tmc2/Clca4a/Grid2/Clca4b/Chrm5/Scn9a/Kcnj13/Calhm3	60
GO:0015267	channel activity	62/1129	483/28404	4.34474e-16	9.52583e-14	8.03776e-14	Scnn1g/Glra1/Oprm1/Kcnn3/Gabrg1/Cacna2d2/Glra2/Tmc4/Kcnmb1/Best3/Gabra6/Cacng1/Cacng4/Catsper3/Cacna2d3/Clic6/Kcnk7/Bsnd/Cnga3/Chrna4/Kcnab1/Gabra4/P2rx2/Tmc5/Gabre/Gabrq/Cngb1/Kcnj5/Scn5a/Asic4/Ano7/Scn11a/Kcnh4/Trpm8/Nmur2/Best1/Ano2/Glra3/Grin3a/Kcne2/Kcnj1/Trpc5/Gjb3/Kcng3/Kcna5/Calhm6/Scn4b/Pkd1l1/Htr1b/Gabrg3/Ano5/Gja6/Cngb3/Ryr3/Tmc2/Clca4a/Grid2/Clca4b/Chrm5/Scn9a/Kcnj13/Calhm3	62
GO:0022803	passive transmembrane transporter activity	62/1129	483/28404	4.34474e-16	9.52583e-14	8.03776e-14	Scnn1g/Glra1/Oprm1/Kcnn3/Gabrg1/Cacna2d2/Glra2/Tmc4/Kcnmb1/Best3/Gabra6/Cacng1/Cacng4/Catsper3/Cacna2d3/Clic6/Kcnk7/Bsnd/Cnga3/Chrna4/Kcnab1/Gabra4/P2rx2/Tmc5/Gabre/Gabrq/Cngb1/Kcnj5/Scn5a/Asic4/Ano7/Scn11a/Kcnh4/Trpm8/Nmur2/Best1/Ano2/Glra3/Grin3a/Kcne2/Kcnj1/Trpc5/Gjb3/Kcng3/Kcna5/Calhm6/Scn4b/Pkd1l1/Htr1b/Gabrg3/Ano5/Gja6/Cngb3/Ryr3/Tmc2/Clca4a/Grid2/Clca4b/Chrm5/Scn9a/Kcnj13/Calhm3	62
GO:0008528	G protein-coupled peptide receptor activity	32/1129	146/28404	2.21847e-15	3.89119e-13	3.28333e-13	Oprm1/Avpr1a/Tshr/Calcr/Glp1r/Lhcgr/Galr1/Gal/Oprk1/Pth2r/Sctr/Npy2r/Tacr3/Hcrtr1/Cckar/Tacr1/Brs3/Gpr165/Grpr/Gpr83/Hcrtr2/Npbwr1/Nmur2/Mc3r/Uts2r/Ramp3/Prlhr/Sstr2/Npy4r/Cxcr6/Sstr5/Agtr1b	32
GO:0001653	peptide receptor activity	32/1129	153/28404	9.11189e-15	1.33185e-12	1.1238e-12	Oprm1/Avpr1a/Tshr/Calcr/Glp1r/Lhcgr/Galr1/Gal/Oprk1/Pth2r/Sctr/Npy2r/Tacr3/Hcrtr1/Cckar/Tacr1/Brs3/Gpr165/Grpr/Gpr83/Hcrtr2/Npbwr1/Nmur2/Mc3r/Uts2r/Ramp3/Prlhr/Sstr2/Npy4r/Cxcr6/Sstr5/Agtr1b	32
GO:0008188	neuropeptide receptor activity	16/1129	42/28404	2.19759e-12	2.75327e-10	2.32317e-10	Oprm1/Galr1/Gal/Npy2r/Tacr3/Tacr1/Brs3/Gpr165/Grpr/Gpr83/Npbwr1/Nmur2/Prlhr/Sstr2/Npy4r/Sstr5	16
GO:0001664	G protein-coupled receptor binding	43/1129	320/28404	3.12015e-12	3.42047e-10	2.88614e-10	Wnt3/Wnt2/Wnt9b/Nts/Avpr1a/Adora2a/Pomc/Ccl1/Akap5/Ccdc88c/Drd1/Drd3/Clic6/Gnal/Gna14/Gal/Myoc/Oxt/Pdyn/Ghrh/P2ry1/Necab2/Agt/Pmch/Wnt8b/Avp/S100a14/Mrap2/Defb1/Ucn3/Rln3/Adra2c/Hcrt/Penk/Pnoc/Agtr1b/Ppp1r1b/Tac1/Nms/Ccl19/Gprasp2/Defb47/Prlh	43
GO:0015276	ligand-gated ion channel activity	27/1129	137/28404	4.91785e-12	4.79217e-10	4.04356e-10	Scnn1g/Glra1/Kcnn3/Gabrg1/Glra2/Gabra6/Cnga3/Chrna4/Gabra4/P2rx2/Gabre/Gabrq/Cngb1/Kcnj5/Asic4/Trpm8/Glra3/Grin3a/Kcne2/Kcnj1/Gabrg3/Cngb3/Ryr3/Clca4a/Grid2/Chrm5/Kcnj13	27
GO:0022834	ligand-gated channel activity	27/1129	139/28404	7.0318e-12	6.16689e-10	5.20353e-10	Scnn1g/Glra1/Kcnn3/Gabrg1/Glra2/Gabra6/Cnga3/Chrna4/Gabra4/P2rx2/Gabre/Gabrq/Cngb1/Kcnj5/Asic4/Trpm8/Glra3/Grin3a/Kcne2/Kcnj1/Gabrg3/Cngb3/Ryr3/Clca4a/Grid2/Chrm5/Kcnj13	27
GO:0005254	chloride channel activity	20/1129	83/28404	6.20701e-11	4.64892e-09	3.92269e-09	Glra1/Gabrg1/Glra2/Best3/Gabra6/Clic6/Bsnd/Gabra4/Gabre/Gabrq/Ano7/Nmur2/Best1/Ano2/Glra3/Gabrg3/Ano5/Clca4a/Clca4b/Chrm5	20
GO:0030594	neurotransmitter receptor activity	23/1129	111/28404	6.36112e-11	4.64892e-09	3.92269e-09	Glra1/Gabrg1/Glra2/Gabra6/Drd1/Drd3/Htr7/Htr4/Chrna4/Htr6/Gabra4/Gabre/Gabrq/Drd2/Glra3/Drd5/Grin3a/Htr2c/Htr1b/Hrh1/Gabrg3/Grid2/Chrm5	23
GO:0046873	metal ion transmembrane transporter activity	48/1129	422/28404	7.23622e-11	4.88166e-09	4.11908e-09	Scnn1g/Oprm1/Kcnn3/Atp4a/Slc34a3/Cacna2d2/Slc5a1/Kcnmb1/Slc5a4b/Cacng1/Cacng4/Slc34a1/Catsper3/Slc28a3/Cacna2d3/Slc22a3/Slc5a7/Slc4a9/Kcnk7/Slc30a10/Kcnab1/Slc5a9/Slc10a4/Atp2a1/Slc5a2/Kcnj5/Scn5a/Asic4/Scn11a/Kcnh4/Trpm8/Grin3a/Kcne2/Kcnj1/Trpc5/Slc5a10/Kcng3/Kcna5/Scn4b/Pkd1l1/Htr1b/Hrh1/Ryr3/Slc10a4-ps/Tmc2/Slc4a5/Scn9a/Kcnj13	48
GO:0005184	neuropeptide hormone activity	12/1129	28/28404	2.47648e-10	1.55134e-08	1.309e-08	Nts/Cartpt/Grp/Gal/Oxt/Pdyn/Ghrh/Vgf/Avp/Ucn3/Hcrt/Prlh	12
GO:0005253	anion channel activity	20/1129	94/28404	6.76865e-10	3.81934e-08	3.2227e-08	Glra1/Gabrg1/Glra2/Best3/Gabra6/Clic6/Bsnd/Gabra4/Gabre/Gabrq/Ano7/Nmur2/Best1/Ano2/Glra3/Gabrg3/Ano5/Clca4a/Clca4b/Chrm5	20
GO:0015108	chloride transmembrane transporter activity	22/1129	114/28404	6.968e-10	3.81934e-08	3.2227e-08	Glra1/Slc26a3/Gabrg1/Glra2/Best3/Gabra6/Clic6/Slc22a3/Bsnd/Gabra4/Gabre/Gabrq/Ano7/Nmur2/Best1/Ano2/Glra3/Gabrg3/Ano5/Clca4a/Clca4b/Chrm5	22
GO:0042562	hormone binding	19/1129	87/28404	1.1283e-09	5.82071e-08	4.91143e-08	Prlr/Avpr1a/Calcr/Glp1r/Lhcgr/Galr1/Pth2r/Sctr/Lrp2/Hcrtr1/Cckar/Crym/Serpina7/Hcrtr2/Mc3r/Prlhr/Ghsr/Mtnr1a/Ttr	19
GO:0005179	hormone activity	23/1129	132/28404	2.33909e-09	1.13966e-07	9.61626e-08	Gnrh1/Gast/Nts/Pomc/Cartpt/Grp/Gal/Oxt/Pdyn/Ghrh/Agt/Pmch/Vgf/Avp/Ucn3/Rln3/Hcrt/Pthlh/Retnla/Ttr/C1qtnf9/Prlh/Lhb	23
GO:0005237	inhibitory extracellular ligand-gated ion channel activity	9/1129	17/28404	4.37378e-09	2.01885e-07	1.70347e-07	Glra1/Gabrg1/Glra2/Gabra6/Gabra4/Gabre/Glra3/Gabrg3/Chrm5	9
GO:0098960	postsynaptic neurotransmitter receptor activity	17/1129	76/28404	5.71393e-09	2.50556e-07	2.11415e-07	Glra1/Gabrg1/Glra2/Gabra6/Drd1/Drd3/Chrna4/Gabra4/Gabre/Gabrq/Drd2/Glra3/Drd5/Grin3a/Gabrg3/Grid2/Chrm5	17
GO:0017046	peptide hormone binding	14/1129	53/28404	1.27892e-08	5.34103e-07	4.50669e-07	Prlr/Avpr1a/Calcr/Glp1r/Lhcgr/Galr1/Pth2r/Sctr/Hcrtr1/Cckar/Hcrtr2/Mc3r/Prlhr/Ghsr	14
GO:0005261	cation channel activity	37/1129	334/28404	2.17921e-08	8.6871e-07	7.33005e-07	Scnn1g/Oprm1/Kcnn3/Cacna2d2/Kcnmb1/Cacng1/Cacng4/Catsper3/Cacna2d3/Kcnk7/Cnga3/Chrna4/Kcnab1/P2rx2/Cngb1/Kcnj5/Scn5a/Asic4/Scn11a/Kcnh4/Trpm8/Grin3a/Kcne2/Kcnj1/Trpc5/Kcng3/Kcna5/Calhm6/Scn4b/Pkd1l1/Htr1b/Cngb3/Ryr3/Tmc2/Scn9a/Kcnj13/Calhm3	37
GO:0042923	neuropeptide binding	13/1129	47/28404	2.30632e-08	8.79409e-07	7.42033e-07	Oprm1/Galr1/Oprk1/Npy2r/Grpr/Npbwr1/Nmur2/Mc3r/Gpr149/Prlhr/Sstr2/Npy4r/Sstr5	13
GO:0099095	ligand-gated anion channel activity	9/1129	21/28404	4.57866e-08	1.67312e-06	1.41175e-06	Glra1/Gabrg1/Glra2/Gabra6/Gabra4/Gabre/Glra3/Gabrg3/Chrm5	9
GO:0015103	inorganic anion transmembrane transporter activity	22/1129	149/28404	1.14772e-07	4.02618e-06	3.39724e-06	Glra1/Slc26a3/Gabrg1/Glra2/Best3/Gabra6/Clic6/Slc22a3/Bsnd/Gabra4/Gabre/Gabrq/Ano7/Nmur2/Best1/Ano2/Glra3/Gabrg3/Ano5/Clca4a/Clca4b/Chrm5	22
GO:0008509	anion transmembrane transporter activity	33/1129	300/28404	1.46724e-07	4.94911e-06	4.17599e-06	Glra1/Slc26a3/Gabrg1/Glra2/Slc17a8/Best3/Gabra6/Clic6/Slc22a3/Tspo2/Slc4a9/Bsnd/Slc25a54/Gabra4/Abcg3/Slc17a6/Slc7a3/Gabre/Gabrq/Ano7/Nmur2/Best1/Ano2/Glra3/Slc35d3/Gabrg3/Ano5/Slc4a5/Clca4a/Slc25a31/Slc22a14/Clca4b/Chrm5	33
GO:0005244	voltage-gated ion channel activity	25/1129	197/28404	3.25411e-07	1.05698e-05	8.91866e-06	Oprm1/Kcnn3/Cacna2d2/Cacng1/Cacng4/Catsper3/Cacna2d3/Clic6/Kcnk7/Kcnab1/Kcnj5/Scn5a/Scn11a/Kcnh4/Grin3a/Kcne2/Kcnj1/Kcng3/Kcna5/Scn4b/Htr1b/Tmc2/Scn9a/Kcnj13/Calhm3	25
GO:0015081	sodium ion transmembrane transporter activity	21/1129	146/28404	3.47187e-07	1.08447e-05	9.15056e-06	Scnn1g/Atp4a/Slc34a3/Slc5a1/Slc5a4b/Slc34a1/Slc28a3/Slc22a3/Slc5a7/Slc4a9/Slc5a9/Slc10a4/Slc5a2/Scn5a/Asic4/Scn11a/Slc5a10/Scn4b/Slc10a4-ps/Slc4a5/Scn9a	21
GO:0022832	voltage-gated channel activity	25/1129	198/28404	3.58603e-07	1.08447e-05	9.15056e-06	Oprm1/Kcnn3/Cacna2d2/Cacng1/Cacng4/Catsper3/Cacna2d3/Clic6/Kcnk7/Kcnab1/Kcnj5/Scn5a/Scn11a/Kcnh4/Grin3a/Kcne2/Kcnj1/Kcng3/Kcna5/Scn4b/Htr1b/Tmc2/Scn9a/Kcnj13/Calhm3	25
GO:0015370	solute:sodium symporter activity	14/1129	69/28404	4.54509e-07	1.32868e-05	1.12112e-05	Slc34a3/Slc5a1/Slc5a4b/Slc34a1/Slc28a3/Slc22a3/Slc5a7/Slc4a9/Slc5a9/Slc10a4/Slc5a2/Slc5a10/Slc10a4-ps/Slc4a5	14
GO:0005230	extracellular ligand-gated ion channel activity	14/1129	71/28404	6.5719e-07	1.85921e-05	1.56878e-05	Glra1/Gabrg1/Glra2/Gabra6/Chrna4/Gabra4/P2rx2/Gabre/Gabrq/Glra3/Grin3a/Gabrg3/Grid2/Chrm5	14
GO:0071855	neuropeptide receptor binding	10/1129	37/28404	1.2368e-06	3.38961e-05	2.86011e-05	Nts/Pomc/Gal/Ghrh/Pmch/Mrap2/Ucn3/Hcrt/Tac1/Prlh	10
GO:0042277	peptide binding	36/1129	377/28404	1.29593e-06	3.44403e-05	2.90603e-05	Ngfr/Oprm1/Prlr/Avpr1a/Calcr/Glp1r/Lhcgr/Galr1/Oprk1/Pth2r/Sctr/Mme/Npy2r/Hcrtr1/Cckar/Grpr/Hcrtr2/Npbwr1/Nmur2/Mc3r/Kcnj1/Gpr149/Fzd5/Prlhr/Nr1h4/Sstr2/Npy4r/Sstr5/Ghsr/Tmem158/Nod2/Col25a1/H2-Eb2/Gstm6/Gprasp2/H2-Q2	36
GO:0005231	excitatory extracellular ligand-gated ion channel activity	12/1129	57/28404	1.98306e-06	5.11514e-05	4.31608e-05	Glra1/Gabrg1/Glra2/Gabra6/Chrna4/Gabra4/P2rx2/Gabre/Gabrq/Glra3/Gabrg3/Chrm5	12
GO:0033218	amide binding	40/1129	452/28404	2.32935e-06	5.83668e-05	4.9249e-05	Ngfr/Oprm1/Ftcd/Folr1/Prlr/Pltp/Avpr1a/Calcr/Glp1r/Lhcgr/Galr1/Oprk1/Pth2r/Sctr/Mme/Npy2r/Hcrtr1/Cckar/Grpr/Hcrtr2/Npbwr1/Nmur2/Mc3r/Kcnj1/Gpr149/Fzd5/Prlhr/Gltpd2/Nr1h4/Sstr2/Npy4r/Sstr5/Ghsr/Tmem158/Nod2/Col25a1/H2-Eb2/Gstm6/Gprasp2/H2-Q2	40
GO:1904315	transmitter-gated ion channel activity involved in regulation of postsynaptic membrane potential	12/1129	59/28404	2.91712e-06	7.10643e-05	5.99631e-05	Glra1/Gabrg1/Glra2/Gabra6/Chrna4/Gabra4/Gabre/Gabrq/Glra3/Grin3a/Gabrg3/Grid2	12
GO:0022824	transmitter-gated ion channel activity	12/1129	61/28404	4.21899e-06	9.73698e-05	8.21592e-05	Glra1/Gabrg1/Glra2/Gabra6/Chrna4/Gabra4/Gabre/Gabrq/Glra3/Grin3a/Gabrg3/Grid2	12
GO:0022835	transmitter-gated channel activity	12/1129	61/28404	4.21899e-06	9.73698e-05	8.21592e-05	Glra1/Gabrg1/Glra2/Gabra6/Chrna4/Gabra4/Gabre/Gabrq/Glra3/Grin3a/Gabrg3/Grid2	12
GO:0099529	neurotransmitter receptor activity involved in regulation of postsynaptic membrane potential	12/1129	62/28404	5.0436e-06	0.000113416	9.56991e-05	Glra1/Gabrg1/Glra2/Gabra6/Chrna4/Gabra4/Gabre/Gabrq/Glra3/Grin3a/Gabrg3/Grid2	12
GO:0015294	solute:cation symporter activity	15/1129	96/28404	5.70338e-06	0.000125047	0.000105513	Slc34a3/Slc5a1/Slc5a4b/Slc34a1/Slc28a3/Slc22a3/Slc5a7/Slc4a9/Slc5a9/Slc10a4/Slc5a2/Slc2a13/Slc5a10/Slc10a4-ps/Slc4a5	15
GO:0022843	voltage-gated cation channel activity	19/1129	150/28404	8.41219e-06	0.000179939	0.00015183	Oprm1/Kcnn3/Cacna2d2/Cacng1/Cacng4/Catsper3/Cacna2d3/Kcnk7/Kcnab1/Kcnj5/Kcnh4/Grin3a/Kcne2/Kcnj1/Kcng3/Kcna5/Htr1b/Tmc2/Kcnj13	19
GO:0045295	gamma-catenin binding	6/1129	15/28404	1.43004e-05	0.000298605	0.000251959	Tcf7l2/Lef1/Dsg1c/Dsc3/Dsg1b/Dsg1a	6
GO:0099094	ligand-gated cation channel activity	15/1129	104/28404	1.54703e-05	0.000315521	0.000266232	Scnn1g/Kcnn3/Cnga3/Chrna4/P2rx2/Cngb1/Kcnj5/Asic4/Trpm8/Grin3a/Kcne2/Kcnj1/Cngb3/Ryr3/Kcnj13	15
GO:0015293	symporter activity	18/1129	146/28404	2.09204e-05	0.000416981	0.000351842	Slc34a3/Slc5a1/Slc17a8/Slc5a4b/Slc34a1/Slc28a3/Slc6a19/Slc22a3/Slc5a7/Slc4a9/Slc5a9/Slc10a4/Slc17a6/Slc5a2/Slc2a13/Slc5a10/Slc10a4-ps/Slc4a5	18
GO:0001221	transcription coregulator binding	17/1129	133/28404	2.1935e-05	0.000427489	0.000360709	Nkx2-1/Gata3/Hnf1b/Tert/Nr5a1/Lef1/Rorc/Nr4a3/Cit/Foxp2/Foxp1/Rora/Lmo2/Hand1/Six3/Nr1h4/Per2	17
GO:0008503	benzodiazepine receptor activity	5/1129	11/28404	3.71821e-05	0.000708884	0.000598146	Gabrg1/Gabra6/Gabra4/Gabre/Gabrg3	5
GO:1901338	catecholamine binding	5/1129	12/28404	6.16505e-05	0.00115037	0.000970667	Drd1/Drd2/Drd5/Adra2c/Adra2b	5
GO:0001227	DNA-binding transcription repressor activity	RNA polymerase II-specific	29/1129	331/28404	6.56743e-05	0.00119993	0.00101248	Irx2/Vax1/Snai3/Prox1/Nanog/Hoxa2/Gata3/Otp/Nfatc2/Lef1/Pitx2/Rorc/Foxp2/Fezf1/Foxp1/Irx6/Glis1/Nkx6-1/Hand1/Zfhx3/Tcfl5/Ferd3l/Pou4f1/Zfp819/Dach1/En1/Irx1/Pou3f1/Gm17067	29
GO:0004890	GABA-A receptor activity	6/1129	19/28404	6.76058e-05	0.00121001	0.00102099	Gabrg1/Gabra6/Gabra4/Gabre/Gabrq/Gabrg3	6
GO:0001217	DNA-binding transcription repressor activity	29/1129	334/28404	7.70661e-05	0.00135174	0.00114058	Irx2/Vax1/Snai3/Prox1/Nanog/Hoxa2/Gata3/Otp/Nfatc2/Lef1/Pitx2/Rorc/Foxp2/Fezf1/Foxp1/Irx6/Glis1/Nkx6-1/Hand1/Zfhx3/Tcfl5/Ferd3l/Pou4f1/Zfp819/Dach1/En1/Irx1/Pou3f1/Gm17067	29
GO:0005516	calmodulin binding	20/1129	191/28404	8.03059e-05	0.00138095	0.00116522	Ngfr/Kcnn3/Camk1g/Myh11/Akap5/Pde1b/Strn/Rrad/Arpp21/Scn5a/Cfap221/Camk4/Wfs1/Efcab9/Gap43/Myh7/Ryr3/Rit2/Unc13c/Iqcf1	20
GO:0022851	GABA-gated chloride ion channel activity	5/1129	13/28404	9.69001e-05	0.00163426	0.00137896	Gabrg1/Gabra6/Gabra4/Gabre/Gabrg3	5
GO:0004857	enzyme inhibitor activity	33/1129	415/28404	0.00013988	0.00231462	0.00195304	Prkar2b/Itih3/Styxl1/Trib2/Papln/Serpinb9c/Pi16/Tesc/Cit/Serpina7/Agt/Apoc3/Pdzd3/Oas1d/Lrrk2/Avp/Birc7/Apoc1/Serpinb3a/Spink8/Serpinb1b/Spock3/Gpc3/Sh3rf2/Serpina9/Gckr/Spink12/Ppp1r1b/Serpinb3b/Spint2/Wfdc9/Serpinb1c/Gm28729	33
GO:0016917	GABA receptor activity	6/1129	22/28404	0.000167825	0.00272561	0.00229983	Gabrg1/Gabra6/Gabra4/Gabre/Gabrq/Gabrg3	6
GO:0022853	active ion transmembrane transporter activity	23/1129	252/28404	0.00019883	0.00317044	0.00267517	Slc26a3/Atp4a/Slc34a3/Slc5a1/Slc17a8/Slc5a4b/Atp6v1c2/Slc34a1/Slc28a3/Slc22a3/Slc5a7/Slc4a9/Slc5a9/Slc10a4/Slc17a6/Atp2a1/Slc5a2/Cox6a2/Slc2a13/Slc5a10/Slc10a4-ps/Slc4a5/Slc25a31	23
GO:0030553	cGMP binding	5/1129	15/28404	0.000211551	0.00326686	0.00275653	Pde10a/Cnga3/Cngb1/Cngb3/Pde11a	5
GO:0005355	glucose transmembrane transporter activity	6/1129	23/28404	0.000219452	0.00326686	0.00275653	Slc5a1/Slc5a4b/Slc5a9/Slc2a5/Slc5a2/Slc5a10	6
GO:0004879	nuclear receptor activity	9/1129	53/28404	0.000219777	0.00326686	0.00275653	Rxrg/Rarb/Hnf4g/Nr5a1/Rorc/Nr4a3/Rora/Nr2e3/Nr1h4	9
GO:0098531	ligand-activated transcription factor activity	9/1129	53/28404	0.000219777	0.00326686	0.00275653	Rxrg/Rarb/Hnf4g/Nr5a1/Rorc/Nr4a3/Rora/Nr2e3/Nr1h4	9
GO:0061629	RNA polymerase II-specific DNA-binding transcription factor binding	30/1129	376/28404	0.000259938	0.00379942	0.0032059	Nkx2-1/Prox1/Gata3/Rarb/Tbx5/Prmt2/Trib2/Id4/Strn/Tcf7l2/Nr0b1/Ankrd2/Lrp2/Lef1/Pitx2/Nr4a3/Foxp2/Foxp1/Lmo2/Foxh1/Gbx2/Foxa1/Hand1/Prdm13/Isl1/Nr1h4/Pou4f1/Nhlh2/Per2/Tox2	30
GO:0015149	hexose transmembrane transporter activity	6/1129	24/28404	0.00028281	0.00406597	0.00343081	Slc5a1/Slc5a4b/Slc5a9/Slc2a5/Slc5a2/Slc5a10	6
GO:0015085	calcium ion transmembrane transporter activity	15/1129	134/28404	0.000293314	0.00414361	0.00349632	Oprm1/Cacna2d2/Cacng1/Cacng4/Catsper3/Cacna2d3/Atp2a1/Trpm8/Grin3a/Trpc5/Pkd1l1/Htr1b/Hrh1/Ryr3/Tmc2	15
GO:0005402	carbohydrate:cation symporter activity	5/1129	16/28404	0.00029766	0.00414361	0.00349632	Slc5a1/Slc5a4b/Slc5a9/Slc5a2/Slc5a10	5
GO:0015291	secondary active transmembrane transporter activity	22/1129	247/28404	0.000380159	0.00520936	0.00439559	Slc26a3/Slc34a3/Slc5a1/Slc17a8/Slc5a4b/Slc34a1/Slc28a3/Slc6a19/Slc22a3/Slc5a7/Slc4a9/Cdh17/Slc5a9/Slc10a4/Slc17a6/Slc5a2/Slc2a13/Slc5a10/Slc35d3/Slc10a4-ps/Slc4a5/Slc25a31	22
GO:0004983	neuropeptide Y receptor activity	4/1129	10/28404	0.000430162	0.00580387	0.00489723	Npy2r/Gpr83/Prlhr/Npy4r	4
GO:0015145	monosaccharide transmembrane transporter activity	6/1129	26/28404	0.000451951	0.00600547	0.00506733	Slc5a1/Slc5a4b/Slc5a9/Slc2a5/Slc5a2/Slc5a10	6
GO:0005245	voltage-gated calcium channel activity	8/1129	47/28404	0.000480885	0.00629456	0.00531126	Oprm1/Cacna2d2/Cacng1/Cacng4/Catsper3/Cacna2d3/Htr1b/Tmc2	8
GO:0030551	cyclic nucleotide binding	7/1129	37/28404	0.000556591	0.00713902	0.0060238	Prkar2b/Popdc3/Pde10a/Cnga3/Cngb1/Cngb3/Pde11a	7
GO:0051119	sugar transmembrane transporter activity	6/1129	27/28404	0.000561679	0.00713902	0.0060238	Slc5a1/Slc5a4b/Slc5a9/Slc2a5/Slc5a2/Slc5a10	6
GO:0004867	serine-type endopeptidase inhibitor activity	14/1129	130/28404	0.000681837	0.00854244	0.00720799	Itih3/Papln/Serpinb9c/Serpina7/Agt/Serpinb3a/Spink8/Serpinb1b/Serpina9/Spink12/Serpinb3b/Spint2/Wfdc9/Serpinb1c	14
GO:0005262	calcium channel activity	13/1129	116/28404	0.000718372	0.00887341	0.00748725	Oprm1/Cacna2d2/Cacng1/Cacng4/Catsper3/Cacna2d3/Trpm8/Grin3a/Trpc5/Pkd1l1/Htr1b/Ryr3/Tmc2	13
