# Supplementary material for: Luteolin alleviates cerebral ischemia/reperfusion injury by regulating cell pyroptosis
Source: Open Med (Wars). 2024 Nov 4;19(1):20241063. doi: 10.1515/med-2024-1063 (PMC11538924; doi:10.1515/med-2024-1063)
Supplement: Supplementary Table 3 [file med-2024-1063-table-s3.xls]

## Sheet: MCAO+luteolin vs MCAO BP
Table S3 GO enrichment analysis of the up-regulated DEGs between the MCAO group and the MCAO+luteolin group
ID	Description	GeneRatio	BgRatio	pvalue	p.adjust	qvalue	geneID	Count
GO:0030900	forebrain development	41/899	407/28943	4.66012e-11	2.19538e-07	1.8719e-07	Ghrhr/Aqp1/Hap1/Lhx1/Fabp7/Slc6a3/Fgf10/Wnt5a/Dlx2/Sall3/Gli1/Nr4a2/Pax6/Ghrh/Dclk2/Tfap2c/Sema3a/Draxin/Trp73/Cckar/Uncx/Lhx5/Fezf1/Dlx5/Dcx/Plxna3/Sall1/Zic1/Eomes/Neurod1/Arx/P2ry12/Dlx1/Reln/Tmem108/Mdga1/Cxcr4/Ndnf/Zic3/Duox2/Sox1	41
GO:0007389	pattern specification process	43/899	493/28943	1.47254e-09	2.49348e-06	2.12607e-06	Alx3/Dnah11/Lhx1/Hey2/Meis1/Hnf1b/Fgf10/Fst/Wnt5a/Dlx2/Cyp26a1/Lbx1/Gdf11/Gli1/Pax6/Meis2/Sema3c/Sema3a/Uncx/Fezf1/Zic1/Eomes/Wnt6/Neurod1/Pax1/Grhl3/Hoxb4/Dlx1/Dmrt3/Reln/Tshz1/Dmrt2/Sp8/Neurog1/Pbx1/Tll1/Zic3/Tcf15/Gm572/Grem1/Dnaaf4/Sox1/Hoxd4	43
GO:0021772	olfactory bulb development	13/899	49/28943	2.14459e-09	2.49348e-06	2.12607e-06	Wnt5a/Dlx2/Sall3/Pax6/Sema3a/Uncx/Fezf1/Dlx5/Sall1/Zic1/Eomes/Arx/Zic3	13
GO:0150063	visual system development	39/899	427/28943	2.36124e-09	2.49348e-06	2.12607e-06	Th/Aqp1/Lhx1/Gje1/Meis1/Smoc1/Slc6a3/Fgf10/Map3k1/Osr2/Dlx2/Gdf11/Rp1/Pax6/Meis2/Crybb1/Rho/Dcx/Grk1/Crygs/Barhl2/Neurod1/P2ry12/Prss56/Grhl3/Prdm1/Pbx3/Birc7/Nrl/Dlx1/Opn5/Foxe3/Rd3/Vstm4/Pbx1/Gsdma3/Cryba4/Abcb5/Sox1	39
GO:0048880	sensory system development	39/899	431/28943	3.07054e-09	2.49348e-06	2.12607e-06	Th/Aqp1/Lhx1/Gje1/Meis1/Smoc1/Slc6a3/Fgf10/Map3k1/Osr2/Dlx2/Gdf11/Rp1/Pax6/Meis2/Crybb1/Rho/Dcx/Grk1/Crygs/Barhl2/Neurod1/P2ry12/Prss56/Grhl3/Prdm1/Pbx3/Birc7/Nrl/Dlx1/Opn5/Foxe3/Rd3/Vstm4/Pbx1/Gsdma3/Cryba4/Abcb5/Sox1	39
GO:0019932	second-messenger-mediated signaling	32/899	309/28943	3.17574e-09	2.49348e-06	2.12607e-06	Ghrhr/Aqp1/Crhr1/Grm1/Gucy1b2/Ppp3cc/Adcy8/Gal/Homer2/Nmur1/Edn3/Ghrh/Npr1/Nos1/Ccr9/Gipr/Ptgdr2/Neurod1/Tnni3/P2ry12/Nmur2/Pln/Nppa/Gck/Gucy2f/Cxcr4/Ccr4/Ndnf/Pde5a/Ffar4/Myoz1/3425401B19Rik	32
GO:0021988	olfactory lobe development	13/899	52/28943	4.75806e-09	3.20218e-06	2.73034e-06	Wnt5a/Dlx2/Sall3/Pax6/Sema3a/Uncx/Fezf1/Dlx5/Sall1/Zic1/Eomes/Arx/Zic3	13
GO:0001654	eye development	38/899	424/28943	6.35501e-09	3.31926e-06	2.83017e-06	Th/Aqp1/Lhx1/Gje1/Meis1/Smoc1/Slc6a3/Fgf10/Map3k1/Osr2/Dlx2/Gdf11/Rp1/Pax6/Meis2/Crybb1/Rho/Dcx/Grk1/Crygs/Barhl2/Neurod1/Prss56/Grhl3/Prdm1/Pbx3/Birc7/Nrl/Dlx1/Opn5/Foxe3/Rd3/Vstm4/Pbx1/Gsdma3/Cryba4/Abcb5/Sox1	38
GO:0021537	telencephalon development	29/899	268/28943	6.41654e-09	3.31926e-06	2.83017e-06	Aqp1/Lhx1/Wnt5a/Dlx2/Sall3/Pax6/Dclk2/Tfap2c/Sema3a/Draxin/Trp73/Uncx/Lhx5/Fezf1/Dlx5/Dcx/Plxna3/Sall1/Zic1/Eomes/Neurod1/Arx/P2ry12/Dlx1/Reln/Tmem108/Mdga1/Cxcr4/Zic3	29
GO:0015837	amine transport	19/899	122/28943	7.52577e-09	3.31926e-06	2.83017e-06	Th/Rab3b/Trh/Slc38a3/Cltrn/Ace2/Crhr1/Slc36a2/Grm2/Slc18a2/Syt6/Chrna3/P2ry12/Slc22a2/Gck/Oxtr/Syt9/Syt10/Agtr2	19
GO:0043583	ear development	28/899	254/28943	7.75035e-09	3.31926e-06	2.83017e-06	Cdh23/Hey2/Lgr5/Fgf10/Wnt5a/Osr2/Ush2a/Frzb/Gfi1/Dlx6/Dlx5/Strc/Neurod1/Mcoln3/Mycn/Grhl3/Ush1g/Tshz1/Neurog1/Otop1/Pcdh15/Gabra5/Lhfpl5/Chrna10/Zic3/Tcf15/Duox2/Pjvk	28
GO:0015850	organic hydroxy compound transport	30/899	294/28943	1.37896e-08	5.41357e-06	4.61589e-06	Pon1/Rab3b/Aqp1/Crhr1/Slc6a3/Grm2/Slc22a1/Gal/Slc18a2/Syt6/Egf/Nos1/Hnf1a/Slco1a4/Aqp8/Wnk4/P2ry12/Slc22a2/Gck/Abca8a/Oxtr/Slc29a4/Ces1c/Slc10a4-ps/Syt9/Syt10/Agtr2/Ren1/Selenom/Apoc2l	30
GO:0048562	embryonic organ morphogenesis	32/899	333/28943	1.94034e-08	6.9231e-06	5.90299e-06	Th/Cdh23/Alx3/Lhx1/Hnf1b/Fgf10/Wnt5a/Osr2/Dlx2/Lbx1/Gli1/Frzb/Pax6/Gfi1/Dlx6/Dlx5/Dscaml1/Strc/Neurod1/Mycn/Grhl3/Hoxb4/Ush1g/Tshz1/Neurog1/Otop1/Pcdh15/T2/Lhfpl5/Chrna10/Zic3/Hoxd4	32
GO:0006820	anion transport	41/899	500/28943	2.05739e-08	6.9231e-06	5.90299e-06	Trh/Slc38a3/Slc25a41/Cltrn/Ace2/Slc13a3/Glra4/Grm1/Slc36a2/Grm2/Slc3a1/Slc22a6/Nmb/Slco5a1/Nmur1/Trpc4/Clca3a2/Slc6a9/Hnf1a/Clcn1/Slc6a13/Slco1a4/Slc6a11/Aqp8/Abcc6/Slc38a5/Gabrq/Pla2g3/Wnk4/Slc12a8/Nmur2/Slc22a2/Aqp6/Kcnn4/Gabra5/Cldn17/Clca3a1/Ces1c/Slc10a4-ps/Slc22a8/Agtr2	41
GO:0098657	import into cell	26/899	250/28943	8.60903e-08	2.54659e-05	2.17135e-05	Rab3b/Atp1a4/Cltrn/Ace2/Steap2/Grm1/Slc36a2/Slc6a3/Ppp3cc/Slc22a1/Slc18a2/Slc9a4/Cubn/Slc6a9/Slc2a5/Nos1/Slc6a13/Slc6a11/Atp4b/Hcn4/Wnk4/Slc12a8/Kcnh2/Kcnd3/Slc22a2/Slc29a4	26
GO:0030111	regulation of Wnt signaling pathway	30/899	319/28943	8.64899e-08	2.54659e-05	2.17135e-05	Ccn4/Gprc5b/Lgr5/Wif1/Hnf1b/Nkd2/Fgf10/Map3k1/Wnt5a/Gli1/Frzb/Egf/Draxin/Hnf1a/Dlx5/Ptpro/Sall1/Rspo4/Tle2/Ankrd6/Nppa/Lgr6/Cxxc4/Shisa2/Shisa3/Shisa6/Cdh3/Gsdma3/Grem1/Sox4	30
GO:0090596	sensory organ morphogenesis	30/899	321/28943	9.92563e-08	2.75057e-05	2.34528e-05	Th/Aqp1/Cdh23/Lhx1/Meis1/Fgf10/Wnt5a/Osr2/Gdf11/Rp1/Frzb/Pax6/Gfi1/Dlx6/Dlx5/Grk1/Strc/Grhl3/Prdm1/Nrl/Foxe3/Ush1g/Tshz1/Neurog1/Otop1/Pcdh15/Lhfpl5/Chrna10/Zic3/Sox1	30
GO:0048839	inner ear development	24/899	221/28943	1.19315e-07	3.12273e-05	2.6626e-05	Cdh23/Hey2/Lgr5/Fgf10/Wnt5a/Ush2a/Frzb/Gfi1/Dlx6/Dlx5/Strc/Neurod1/Mcoln3/Mycn/Grhl3/Ush1g/Neurog1/Otop1/Pcdh15/Gabra5/Lhfpl5/Chrna10/Duox2/Pjvk	24
GO:0042391	regulation of membrane potential	37/899	469/28943	2.63352e-07	6.2196e-05	5.30315e-05	Alox12/Kcnh6/Grin2d/Atp1a4/Chrne/Glra4/Trdn/Chrna2/Casp1/Trpc4/Hcn3/P2rx2/Hnf1a/Clcn1/Grip2/Gabrq/Cbln1/Chrna3/Hcn4/Ltf/Chrnb4/Kcnk15/Kcnh2/Kcnd3/Nppa/Reln/Tmem108/Kcnip1/Kcnn4/Dsp/Gabra5/Ccn6/Cldn19/Chrna10/Gjd2/Abcb5/Insyn2a	37
GO:0015844	monoamine transport	16/899	109/28943	2.64046e-07	6.2196e-05	5.30315e-05	Rab3b/Crhr1/Slc6a3/Grm2/Slc22a1/Slc18a2/Syt6/Nos1/P2ry12/Slc22a2/Gck/Oxtr/Slc29a4/Syt9/Syt10/Agtr2	16
GO:0021536	diencephalon development	13/899	72/28943	2.99483e-07	6.7184e-05	5.72846e-05	Ghrhr/Hap1/Slc6a3/Fgf10/Wnt5a/Gli1/Nr4a2/Pax6/Ghrh/Sema3a/Arx/Ndnf/Duox2	13
GO:0043010	camera-type eye development	32/899	376/28943	3.19226e-07	6.83578e-05	5.82854e-05	Th/Aqp1/Lhx1/Gje1/Meis1/Slc6a3/Fgf10/Map3k1/Osr2/Dlx2/Gdf11/Rp1/Pax6/Crybb1/Rho/Dcx/Grk1/Crygs/Barhl2/Neurod1/Prss56/Grhl3/Birc7/Nrl/Dlx1/Opn5/Foxe3/Rd3/Vstm4/Gsdma3/Cryba4/Sox1	32
GO:0021879	forebrain neuron differentiation	11/899	51/28943	3.73584e-07	7.65198e-05	6.52447e-05	Dlx2/Pax6/Dclk2/Tfap2c/Sema3a/Lhx5/Dcx/Plxna3/Dlx1/Ndnf/Sox1	11
GO:0043270	positive regulation of ion transport	30/899	343/28943	4.16278e-07	8.17119e-05	6.96718e-05	Rab3b/Trh/Hap1/Slc38a3/Cltrn/Ace2/Trdn/Slc36a2/Ppp3cc/Gal/Edn3/Trpc4/Nos1/Cxcl9/Stac/Pla2g3/Wnk4/Ccl12/P2ry12/Lpar3/Kcnh2/Nppa/Reln/Npsr1/Cxcr4/Pirt/Oxtr/Tex101/Lilra5/Lrrc55	30
GO:0042471	ear morphogenesis	18/899	144/28943	5.68294e-07	0.000107089	9.13098e-05	Cdh23/Fgf10/Wnt5a/Osr2/Frzb/Gfi1/Dlx6/Dlx5/Strc/Grhl3/Ush1g/Tshz1/Neurog1/Otop1/Pcdh15/Lhfpl5/Chrna10/Zic3	18
GO:0051952	regulation of amine transport	16/899	117/28943	7.07048e-07	0.000128112	0.000109235	Rab3b/Trh/Slc38a3/Cltrn/Ace2/Crhr1/Slc36a2/Grm2/Syt6/Chrna3/P2ry12/Gck/Oxtr/Syt9/Syt10/Agtr2	16
GO:0006813	potassium ion transport	24/899	244/28943	7.42784e-07	0.000129602	0.000110505	Kcnh6/Aqp1/Atp1a4/Gal/Slc9a4/Edn3/Hcn3/Cckar/Nos1/Atp4b/Hcn4/Wnk4/Kcnk15/Slc12a8/P2ry12/Kcnh2/Kcnd3/Nppa/Gck/Kcnip1/Kcnn4/Fxyd3/Lrrc55/Kcnb2	24
GO:0051937	catecholamine transport	14/899	91/28943	8.1712e-07	0.00013748	0.000117223	Rab3b/Crhr1/Slc6a3/Grm2/Slc22a1/Syt6/P2ry12/Slc22a2/Gck/Oxtr/Slc29a4/Syt9/Syt10/Agtr2	14
GO:1904062	regulation of cation transmembrane transport	33/899	414/28943	9.2016e-07	0.000149478	0.000127453	Grin2d/Hap1/Cltrn/Ace2/Trdn/Slc36a2/Ppp3cc/Gal/Bpifa1/Edn3/Hcn3/Slc6a9/Nos1/Cxcl9/Atp4b/Hcn4/Stac/Wnk4/Kcnh2/Pln/Cacng5/Nppa/Pm20d1/Reln/Npsr1/Pirt/Kcnip1/Shisa6/Fxyd3/Tex101/Lrrc55/Cacng6/Shisa8	33
GO:0001763	morphogenesis of a branching structure	24/899	249/28943	1.06969e-06	0.000167977	0.000143226	Il10/Lhx1/Hnf1b/Fgf10/Wnt5a/Angpt1/Gcm1/Dlx2/Egf/Tfap2c/Sema3c/Sema3a/Sall1/Wnt6/Mycn/Prdm1/Pkhd1/Cxcr4/Hs3st3a1/Adamts16/Pbx1/Agtr2/Hs3st3b1/Grem1	24
GO:0021761	limbic system development	15/899	107/28943	1.13493e-06	0.000172473	0.000147059	Hap1/Dlx2/Dclk2/Sema3a/Trp73/Lhx5/Dcx/Plxna3/Zic1/Neurod1/Dlx1/Reln/Tmem108/Ndnf/Zic3	15
GO:0007204	positive regulation of cytosolic calcium ion concentration	23/899	234/28943	1.27215e-06	0.000187284	0.000159688	Crhr1/Grm1/Adcy8/Nmb/Ghrh/Cckar/Ccr9/Gipr/Gpr33/Lpar3/Nmur2/Trhr/Gck/Gpr20/Cxcr4/Ccr4/Oxtr/Gpr17/Ffar4/Rxfp3/Chrna10/Gpr174/Trpc2	23
GO:0046942	carboxylic acid transport	26/899	290/28943	1.52852e-06	0.000218208	0.000186055	Trh/Slc38a3/Cltrn/Ace2/Slc13a3/Grm1/Slc36a2/Grm2/Slc3a1/Slc22a6/Nmb/Trpc4/Slc6a9/Hnf1a/Slc6a13/Slco1a4/Slc6a11/Aqp8/Abcc6/Slc38a5/Pla2g3/Nmur2/Slc22a2/Ces1c/Slc10a4-ps/Agtr2	26
GO:0003002	regionalization	31/899	389/28943	1.96323e-06	0.000272023	0.000231941	Lhx1/Hey2/Hnf1b/Fgf10/Wnt5a/Dlx2/Cyp26a1/Gdf11/Gli1/Pax6/Sema3c/Sema3a/Fezf1/Eomes/Neurod1/Pax1/Hoxb4/Dlx1/Dmrt3/Reln/Tshz1/Dmrt2/Sp8/Neurog1/Pbx1/Tll1/Zic3/Tcf15/Grem1/Sox1/Hoxd4	31
GO:0035270	endocrine system development	17/899	143/28943	2.35318e-06	0.000316738	0.000270067	Ghrhr/Myt1/Crhr1/Hnf1b/Slc6a3/Fgf10/Wnt5a/Gdf11/Gli1/Pax6/Ghrh/Gipr/Neurod1/Pax1/Pbx1/Duox2/Sox4	17
GO:0045165	cell fate commitment	26/899	298/28943	2.53261e-06	0.00033142	0.000282586	Tbx21/Hey2/Hnf1b/Fgf10/Wnt5a/Ebf2/Gcm1/Dlx2/Lbx1/Pax6/Tfap2c/Gfi1/Eomes/Wnt6/Barhl2/Neurod1/Arx/Prdm1/Foxp3/Dlx1/Dmrt3/Prdm14/Neurog1/Sox12/Nkx6-3/Sox1	26
GO:0046879	hormone secretion	30/899	375/28943	2.64574e-06	0.000335811	0.00028633	Ghrhr/Aqp1/Trh/Myt1/Cltrn/Crhr1/Hnf1b/Adcy8/Gal/Slc18a2/Nmb/Pax6/Edn3/Ghrh/Cckar/Nos1/Hnf1a/Gipr/Pla2g3/Neurod1/Wnk4/Nppa/Gck/Ffar4/Syt9/Agtr2/Ren1/Bglap2/Selenom/Sox4	30
GO:0015711	organic anion transport	29/899	356/28943	2.70873e-06	0.000335811	0.00028633	Trh/Slc38a3/Slc25a41/Cltrn/Ace2/Slc13a3/Grm1/Slc36a2/Grm2/Slc3a1/Slc22a6/Nmb/Slco5a1/Trpc4/Slc6a9/Hnf1a/Slc6a13/Slco1a4/Slc6a11/Aqp8/Abcc6/Slc38a5/Pla2g3/Nmur2/Slc22a2/Ces1c/Slc10a4-ps/Slc22a8/Agtr2	29
GO:0021872	forebrain generation of neurons	11/899	62/28943	2.92068e-06	0.000346906	0.00029579	Dlx2/Pax6/Dclk2/Tfap2c/Sema3a/Lhx5/Dcx/Plxna3/Dlx1/Ndnf/Sox1	11
GO:0007200	phospholipase C-activating G protein-coupled receptor signaling pathway	14/899	101/28943	2.9455e-06	0.000346906	0.00029579	Crhr1/Grm1/Nmur1/Gpr33/P2ry12/Lpar3/Nmur2/Trhr/Gpr20/Gpr17/Ffar4/Rxfp3/Gpr139/Gpr174	14
GO:0061138	morphogenesis of a branching epithelium	22/899	229/28943	3.13575e-06	0.000360305	0.000307215	Il10/Lhx1/Hnf1b/Fgf10/Wnt5a/Angpt1/Gcm1/Egf/Tfap2c/Sema3c/Sema3a/Sall1/Wnt6/Mycn/Pkhd1/Cxcr4/Hs3st3a1/Adamts16/Pbx1/Agtr2/Hs3st3b1/Grem1	22
GO:0015849	organic acid transport	27/899	322/28943	3.46303e-06	0.000380854	0.000324736	Trh/Slc38a3/Cltrn/Ace2/Slc13a3/Grm1/Fabp7/Slc36a2/Grm2/Slc3a1/Slc22a6/Nmb/Trpc4/Slc6a9/Rbp7/Hnf1a/Slc6a13/Slco1a4/Aqp8/Slc38a5/Pla2g3/Nmur2/Slc7a12/Slc22a2/Slc29a4/Slc10a4-ps/Agtr2	27
GO:0007216	G protein-coupled glutamate receptor signaling pathway	6/899	15/28943	3.47627e-06	0.000380854	0.000324736	Grid2ip/Grm1/Grm2/Grm8/Homer2/Grm4	6
GO:0001504	neurotransmitter uptake	9/899	41/28943	3.70704e-06	0.0003906	0.000333046	Rab3b/Slc6a3/Slc22a1/Slc18a2/Slc6a9/Nos1/Slc6a11/Slc22a2/Slc29a4	9
GO:0021510	spinal cord development	14/899	103/28943	3.73105e-06	0.0003906	0.000333046	Lhx1/Lbx1/Gdf11/Pax6/Draxin/Uncx/Lhx5/Zic1/Pbx3/Dmrt3/Reln/Sox12/Sox4/Sox1	14
GO:0009914	hormone transport	30/899	383/28943	4.0417e-06	0.000413922	0.000352932	Ghrhr/Aqp1/Trh/Myt1/Cltrn/Crhr1/Hnf1b/Adcy8/Gal/Slc18a2/Nmb/Pax6/Edn3/Ghrh/Cckar/Nos1/Hnf1a/Gipr/Pla2g3/Neurod1/Wnk4/Nppa/Gck/Ffar4/Syt9/Agtr2/Ren1/Bglap2/Selenom/Sox4	30
GO:0050953	sensory perception of light stimulus	18/899	165/28943	4.14816e-06	0.000415787	0.000354521	Th/Cdh23/Rp1/Ush2a/Crybb1/Rho/Grk1/Crygs/Aipl1/Gucy2f/Opn5/Ush1g/Gja3/Rd3/Pcdh15/Cryba4/Gjd2/Gpr179	18
GO:0098810	neurotransmitter reuptake	8/899	32/28943	4.55386e-06	0.000446942	0.000381086	Rab3b/Slc6a3/Slc22a1/Slc18a2/Nos1/Slc6a11/Slc22a2/Slc29a4	8
GO:0042472	inner ear morphogenesis	15/899	120/28943	4.89843e-06	0.000463672	0.000395351	Cdh23/Fgf10/Wnt5a/Frzb/Gfi1/Dlx6/Dlx5/Strc/Grhl3/Ush1g/Neurog1/Otop1/Pcdh15/Lhfpl5/Chrna10	15
GO:0021543	pallium development	18/899	167/28943	4.92117e-06	0.000463672	0.000395351	Dlx2/Pax6/Dclk2/Tfap2c/Trp73/Lhx5/Dcx/Plxna3/Zic1/Eomes/Neurod1/Arx/P2ry12/Dlx1/Reln/Tmem108/Mdga1/Zic3	18
GO:0021766	hippocampus development	12/899	79/28943	5.67445e-06	0.000524164	0.000446929	Dlx2/Dclk2/Trp73/Lhx5/Dcx/Plxna3/Zic1/Neurod1/Dlx1/Reln/Tmem108/Zic3	12
GO:0060993	kidney morphogenesis	14/899	107/28943	5.88068e-06	0.000532767	0.000454264	Lhx1/Hnf1b/Fgf10/Sall1/Wnt6/Wnk4/Gcnt1/Hs3st3a1/Adamts16/Pbx1/Agtr2/Hs3st3b1/Grem1/Sox4	14
GO:0048736	appendage development	20/899	205/28943	6.8935e-06	0.000601394	0.000512779	Alx3/Smoc1/Fgf10/Wnt5a/Osr2/Sall3/Fbn2/Sema3c/Hnf1a/Dlx6/Dlx5/Sall1/Rspo4/Mycn/Sp8/Pbx1/Zic3/Sp9/Grem1/Sox4	20
GO:0060173	limb development	20/899	205/28943	6.8935e-06	0.000601394	0.000512779	Alx3/Smoc1/Fgf10/Wnt5a/Osr2/Sall3/Fbn2/Sema3c/Hnf1a/Dlx6/Dlx5/Sall1/Rspo4/Mycn/Sp8/Pbx1/Zic3/Sp9/Grem1/Sox4	20
GO:1904064	positive regulation of cation transmembrane transport	19/899	191/28943	8.78335e-06	0.000752333	0.000641478	Hap1/Cltrn/Ace2/Trdn/Slc36a2/Ppp3cc/Gal/Edn3/Nos1/Cxcl9/Stac/Wnk4/Kcnh2/Nppa/Reln/Npsr1/Pirt/Tex101/Lrrc55	19
GO:0001895	retina homeostasis	10/899	57/28943	9.14268e-06	0.000769128	0.000655798	Cdh23/Cdhr1/Rp1/Ush2a/Rho/Aipl1/Ush1g/Vstm4/Pcdh15/Cdh3	10
GO:0035107	appendage morphogenesis	18/899	175/28943	9.47953e-06	0.000769967	0.000656514	Alx3/Fgf10/Wnt5a/Osr2/Sall3/Fbn2/Sema3c/Hnf1a/Dlx6/Dlx5/Sall1/Mycn/Sp8/Pbx1/Zic3/Sp9/Grem1/Sox4	18
GO:0035108	limb morphogenesis	18/899	175/28943	9.47953e-06	0.000769967	0.000656514	Alx3/Fgf10/Wnt5a/Osr2/Sall3/Fbn2/Sema3c/Hnf1a/Dlx6/Dlx5/Sall1/Mycn/Sp8/Pbx1/Zic3/Sp9/Grem1/Sox4	18
GO:0021953	central nervous system neuron differentiation	20/899	210/28943	9.88264e-06	0.000789104	0.000672831	Lhx1/Dlx2/Lbx1/Nr4a2/Pax6/Dclk2/Tfap2c/Sema3a/Draxin/Lhx5/Dcx/Plxna3/Cbln1/Eomes/Arx/Dlx1/Dmrt3/Ndnf/Sox4/Sox1	20
GO:0072001	renal system development	27/899	348/28943	1.43343e-05	0.00112548	0.000959644	Aqp1/Lhx1/Lgr5/Hnf1b/Fgf10/Wnt5a/Angpt1/Osr2/Gdf11/Ampd2/Ptpro/Sall1/Wnt6/Wnk4/Prdm1/Gcnt1/Pkhd1/Cxcr4/Hs3st3a1/Adamts16/Gdf6/Pbx1/Agtr2/Hs3st3b1/Ren1/Grem1/Sox4	27
GO:0016055	Wnt signaling pathway	32/899	451/28943	1.49191e-05	0.00115219	0.00098242	Ccn4/Gprc5b/Lgr5/Wif1/Hnf1b/Nkd2/Fgf10/Map3k1/Wnt5a/Gli1/Frzb/Egf/Draxin/Hnf1a/Dlx5/Ptpro/Sall1/Rspo4/Wnt6/Tle2/Grhl3/Ankrd6/Nppa/Lgr6/Cxxc4/Shisa2/Shisa3/Shisa6/Cdh3/Gsdma3/Grem1/Sox4	32
GO:0060113	inner ear receptor cell differentiation	12/899	87/28943	1.56634e-05	0.00119016	0.0010148	Cdh23/Hey2/Ush2a/Gfi1/Strc/Mcoln3/Mycn/Ush1g/Pcdh15/Gabra5/Lhfpl5/Pjvk	12
GO:0198738	cell-cell signaling by wnt	32/899	453/28943	1.62899e-05	0.00121812	0.00103863	Ccn4/Gprc5b/Lgr5/Wif1/Hnf1b/Nkd2/Fgf10/Map3k1/Wnt5a/Gli1/Frzb/Egf/Draxin/Hnf1a/Dlx5/Ptpro/Sall1/Rspo4/Wnt6/Tle2/Grhl3/Ankrd6/Nppa/Lgr6/Cxxc4/Shisa2/Shisa3/Shisa6/Cdh3/Gsdma3/Grem1/Sox4	32
GO:0015874	norepinephrine transport	7/899	28/28943	1.8227e-05	0.00134168	0.00114398	Slc6a3/Slc22a1/P2ry12/Slc22a2/Oxtr/Slc29a4/Agtr2	7
GO:0051610	serotonin uptake	5/899	12/28943	1.888e-05	0.00136837	0.00116674	Slc22a1/Slc18a2/Nos1/Slc22a2/Slc29a4	5
GO:0001822	kidney development	26/899	334/28943	1.93859e-05	0.00138374	0.00117985	Aqp1/Lhx1/Hnf1b/Fgf10/Wnt5a/Angpt1/Osr2/Gdf11/Ampd2/Ptpro/Sall1/Wnt6/Wnk4/Prdm1/Gcnt1/Pkhd1/Cxcr4/Hs3st3a1/Adamts16/Gdf6/Pbx1/Agtr2/Hs3st3b1/Ren1/Grem1/Sox4	26
GO:0021983	pituitary gland development	8/899	39/28943	2.19734e-05	0.00152354	0.00129905	Ghrhr/Slc6a3/Fgf10/Wnt5a/Gli1/Pax6/Ghrh/Duox2	8
GO:0007411	axon guidance	22/899	259/28943	2.22197e-05	0.00152354	0.00129905	Etv1/Lhx1/Wnt5a/Lama3/Sema4g/Pax6/Edn3/Artn/Sema3c/Sema3a/Draxin/Crmp1/Fezf1/Dlx5/Ptpro/Plxna3/Dscaml1/Arx/Sema6c/Reln/Cxcr4/Epha3	22
GO:0072009	nephron epithelium development	14/899	120/28943	2.23146e-05	0.00152354	0.00129905	Aqp1/Lhx1/Hnf1b/Ampd2/Ptpro/Sall1/Wnt6/Wnk4/Hs3st3a1/Adamts16/Pbx1/Agtr2/Hs3st3b1/Grem1	14
GO:0097485	neuron projection guidance	22/899	260/28943	2.35771e-05	0.00158674	0.00135293	Etv1/Lhx1/Wnt5a/Lama3/Sema4g/Pax6/Edn3/Artn/Sema3c/Sema3a/Draxin/Crmp1/Fezf1/Dlx5/Ptpro/Plxna3/Dscaml1/Arx/Sema6c/Reln/Cxcr4/Epha3	22
GO:0060047	heart contraction	21/899	242/28943	2.46807e-05	0.00163762	0.00139632	Th/Kcnh6/Ace2/Trdn/Hey2/Edn3/Hcn3/Sema3a/Nos1/Hcn4/Sgcg/Tnni3/Kcnh2/Pln/Kcnd3/Nppa/Cxcr4/Chrm2/Pde5a/Dsp/Agtr2	21
GO:0030534	adult behavior	18/899	189/28943	2.70788e-05	0.00175646	0.00149765	Grin2d/Trh/Atp6v1b1/Cdh23/Crhr1/Klhl1/Grm2/Homer2/Nr4a2/Nos1/Tsx/Chrna3/Zic1/Chrnb4/Pbx3/Dmrt3/Pcdh15/Adh1	18
GO:0071805	potassium ion transmembrane transport	19/899	207/28943	2.74232e-05	0.00175646	0.00149765	Kcnh6/Atp1a4/Gal/Slc9a4/Edn3/Hcn3/Atp4b/Hcn4/Wnk4/Kcnk15/Slc12a8/P2ry12/Kcnh2/Kcnd3/Nppa/Kcnip1/Kcnn4/Lrrc55/Kcnb2	19
GO:0061333	renal tubule morphogenesis	12/899	92/28943	2.78097e-05	0.00175646	0.00149765	Lhx1/Lgr5/Hnf1b/Sall1/Wnt6/Wnk4/Hs3st3a1/Adamts16/Pbx1/Agtr2/Hs3st3b1/Grem1	12
GO:0072073	kidney epithelium development	16/899	155/28943	2.79631e-05	0.00175646	0.00149765	Aqp1/Lhx1/Hnf1b/Gdf11/Ampd2/Ptpro/Sall1/Wnt6/Wnk4/Hs3st3a1/Adamts16/Gdf6/Pbx1/Agtr2/Hs3st3b1/Grem1	16
GO:0031016	pancreas development	12/899	93/28943	3.10383e-05	0.00190705	0.00162605	Myt1/Hnf1b/Fgf10/Wnt5a/Gdf11/Pax6/Hnf1a/Gipr/Neurod1/Zic3/Bglap2/Sox4	12
GO:0048754	branching morphogenesis of an epithelial tube	18/899	191/28943	3.11702e-05	0.00190705	0.00162605	Lhx1/Hnf1b/Fgf10/Wnt5a/Angpt1/Egf/Tfap2c/Sall1/Wnt6/Mycn/Pkhd1/Cxcr4/Hs3st3a1/Adamts16/Pbx1/Agtr2/Hs3st3b1/Grem1	18
GO:0051797	regulation of hair follicle development	6/899	21/28943	3.2123e-05	0.00192051	0.00163753	Fst/Wnt5a/Gal/Hpse/Cdh3/Gsdma3	6
GO:0055074	calcium ion homeostasis	25/899	324/28943	3.22056e-05	0.00192051	0.00163753	Calb2/Atp6v1b1/Hap1/Ccl8/Cdh23/Trdn/Scgn/Trpc7/Wnt5a/Adcy8/Edn3/Trpc4/Cxcl9/P2rx2/Abcc6/Pygm/Wnk4/Ccl12/Tnni3/Pln/Tmtc4/Npsr1/Pkhd1/Tex101/Trpc2	25
GO:0007626	locomotory behavior	22/899	266/28943	3.34066e-05	0.00196723	0.00167736	Th/Grin2d/Trh/Gprc5b/Cdh23/Crhr1/Grm1/Meis1/Slc6a3/Klhl1/Adcy8/Slc18a2/Nr4a2/Chrna3/Zic1/Chrnb4/Mcoln3/Pbx3/Dmrt3/Reln/Pcdh15/Gad1	22
GO:0006816	calcium ion transport	31/899	449/28943	3.39913e-05	0.00197695	0.00168565	Grin2d/Hap1/Ccl8/Cdh23/Trdn/Trpc7/Ppp3cc/Homer2/Nmur1/Trpc4/Egf/Cckar/Nos1/Cxcl9/Stac/Ccl12/P2ry12/Lpar3/Nmur2/Pln/Cacng5/Nppa/Gck/Npsr1/Cxcr4/Kcnn4/Tex101/Plpp4/Lilra5/Cacng6/Trpc2	31
GO:0042490	mechanoreceptor differentiation	12/899	94/28943	3.45874e-05	0.00198709	0.0016943	Cdh23/Hey2/Ush2a/Gfi1/Strc/Mcoln3/Mycn/Ush1g/Pcdh15/Gabra5/Lhfpl5/Pjvk	12
GO:0060828	regulation of canonical Wnt signaling pathway	21/899	249/28943	3.76096e-05	0.00213469	0.00182014	Gprc5b/Lgr5/Nkd2/Fgf10/Map3k1/Wnt5a/Gli1/Frzb/Egf/Draxin/Dlx5/Ptpro/Tle2/Ankrd6/Nppa/Shisa3/Shisa6/Cdh3/Gsdma3/Grem1/Sox4	21
GO:0001658	branching involved in ureteric bud morphogenesis	10/899	67/28943	3.96896e-05	0.00222592	0.00189794	Lhx1/Hnf1b/Sall1/Wnt6/Hs3st3a1/Adamts16/Pbx1/Agtr2/Hs3st3b1/Grem1	10
GO:0034767	positive regulation of ion transmembrane transport	19/899	213/28943	4.06621e-05	0.00225364	0.00192157	Hap1/Cltrn/Ace2/Trdn/Slc36a2/Ppp3cc/Gal/Edn3/Nos1/Cxcl9/Stac/Wnk4/Kcnh2/Nppa/Reln/Npsr1/Pirt/Tex101/Lrrc55	19
GO:0061326	renal tubule development	13/899	111/28943	4.16956e-05	0.00228405	0.0019475	Aqp1/Lhx1/Lgr5/Hnf1b/Sall1/Wnt6/Wnk4/Hs3st3a1/Adamts16/Pbx1/Agtr2/Hs3st3b1/Grem1	13
GO:0030003	cellular cation homeostasis	33/899	498/28943	4.32784e-05	0.0023435	0.00199819	Calb2/Atp6v1b1/Hap1/Atp1a4/Ccl8/Cdh23/Steap2/Trdn/Scgn/Trpc7/Wnt5a/Adcy8/Ftmt/Slc9a4/Cybrd1/Edn3/Trpc4/Cxcl9/P2rx2/Rab38/Atp4b/Hephl1/Pygm/Wnk4/Ccl12/Tnni3/Pln/Tmtc4/Npsr1/Pkhd1/Tex101/Agtr2/Trpc2	33
GO:0007601	visual perception	16/899	161/28943	4.45666e-05	0.00238583	0.00203428	Th/Rp1/Ush2a/Crybb1/Rho/Grk1/Crygs/Aipl1/Gucy2f/Opn5/Gja3/Rd3/Pcdh15/Cryba4/Gjd2/Gpr179	16
GO:0051480	regulation of cytosolic calcium ion concentration	9/899	55/28943	4.56104e-05	0.00241428	0.00205854	Calb2/Cdh23/Scgn/Trpc7/Wnt5a/Adcy8/Trpc4/P2rx2/Trpc2	9
GO:0098739	import across plasma membrane	18/899	198/28943	5.01641e-05	0.00257863	0.00219867	Atp1a4/Cltrn/Ace2/Steap2/Grm1/Slc36a2/Ppp3cc/Slc9a4/Slc6a9/Slc2a5/Slc6a13/Atp4b/Hcn4/Wnk4/Slc12a8/Kcnh2/Kcnd3/Slc22a2	18
GO:0003015	heart process	21/899	254/28943	5.02546e-05	0.00257863	0.00219867	Th/Kcnh6/Ace2/Trdn/Hey2/Edn3/Hcn3/Sema3a/Nos1/Hcn4/Sgcg/Tnni3/Kcnh2/Pln/Kcnd3/Nppa/Cxcr4/Chrm2/Pde5a/Dsp/Agtr2	21
GO:0001823	mesonephros development	13/899	113/28943	5.03574e-05	0.00257863	0.00219867	Lhx1/Hnf1b/Osr2/Gdf11/Sall1/Wnt6/Hs3st3a1/Adamts16/Pbx1/Agtr2/Hs3st3b1/Ren1/Grem1	13
GO:0035637	multicellular organismal signaling	16/899	163/28943	5.17712e-05	0.00260542	0.00222152	Kcnh6/Ace2/Hcn3/P2rx2/Clcn1/Hcn4/Otoa/Chrnb4/Kcnh2/Pln/Cacng5/Kcnd3/Dmrt3/Dsp/Cldn19/Gjd2	16
GO:0098742	cell-cell adhesion via plasma-membrane adhesion molecules	19/899	217/28943	5.23916e-05	0.00260542	0.00222152	Ceacam9/Cdh23/Il10/Cdhr1/Cbln1/Dscaml1/Cdh26/Mdga1/Dsc1/Pcdhb8/Amigo2/Pcdh20/Cdh20/Epha3/Pcdh15/Fat2/Ntng1/Cdh3/Dsg1a	19
GO:0003333	amino acid transmembrane transport	12/899	98/28943	5.25398e-05	0.00260542	0.00222152	Slc38a3/Cltrn/Ace2/Slc13a3/Grm1/Slc36a2/Slc3a1/Slc6a9/Slc6a13/Slc38a5/Slc7a12/Slc22a2	12
GO:0008016	regulation of heart contraction	18/899	199/28943	5.35833e-05	0.00262949	0.00224204	Th/Kcnh6/Ace2/Hey2/Edn3/Hcn3/Sema3a/Nos1/Hcn4/Tnni3/Kcnh2/Pln/Kcnd3/Nppa/Chrm2/Pde5a/Dsp/Agtr2	18
GO:0007156	homophilic cell adhesion via plasma membrane adhesion molecules	13/899	114/28943	5.52467e-05	0.00268316	0.0022878	Cdh23/Cdhr1/Dscaml1/Cdh26/Dsc1/Pcdhb8/Amigo2/Pcdh20/Cdh20/Pcdh15/Fat2/Cdh3/Dsg1a	13
GO:0035930	corticosteroid hormone secretion	6/899	23/28943	5.66652e-05	0.00272225	0.00232113	Crhr1/Gal/Wnk4/Agtr2/Ren1/Selenom	6
GO:0001764	neuron migration	18/899	200/28943	5.72072e-05	0.00272225	0.00232113	Lhx1/Nr4a2/Pax6/Sema3a/Cckar/Fezf1/Dcx/Eomes/Barhl2/Arx/Reln/Mdga1/Cxcr4/Ccr4/Ndnf/Ntng1/Dnaaf4/Sox1	18
GO:0019935	cyclic-nucleotide-mediated signaling	12/899	99/28943	5.81198e-05	0.00273802	0.00233458	Ghrhr/Aqp1/Crhr1/Gucy1b2/Adcy8/Gal/Ghrh/Npr1/Gipr/Nppa/Gucy2f/Ffar4	12
GO:0042445	hormone metabolic process	20/899	239/28943	6.36248e-05	0.00296769	0.0025304	Ghrhr/Corin/Myt1/Gh/Akr1c18/Gnb3/Mep1a/Gal/Cyp26a1/Duoxa2/Gfi1/Cyp1a2/Srd5a2/Reln/Rdh9/Duox2/Ren1/Il4i1/Adh1/Selenom	20
GO:0072078	nephron tubule morphogenesis	11/899	86/28943	7.14821e-05	0.00328661	0.00280234	Lhx1/Hnf1b/Sall1/Wnt6/Wnk4/Hs3st3a1/Adamts16/Pbx1/Agtr2/Hs3st3b1/Grem1	11
GO:0015833	peptide transport	24/899	320/28943	7.18576e-05	0.00328661	0.00280234	Ghrhr/Aqp1/Trh/Myt1/Cltrn/Slc13a3/Crhr1/Hnf1b/Adcy8/Slc18a2/Pax6/Edn3/Ghrh/Cckar/Nos1/Hnf1a/Gipr/Neurod1/Gck/Ffar4/Syt9/Slc22a8/Bglap2/Sox4	24
GO:0021889	olfactory bulb interneuron differentiation	6/899	24/28943	7.35742e-05	0.00330861	0.00282109	Wnt5a/Sall3/Uncx/Dlx5/Sall1/Arx	6
GO:0006875	cellular metal ion homeostasis	29/899	425/28943	7.40491e-05	0.00330861	0.00282109	Calb2/Hap1/Atp1a4/Ccl8/Cdh23/Steap2/Trdn/Scgn/Trpc7/Wnt5a/Adcy8/Ftmt/Cybrd1/Edn3/Trpc4/Cxcl9/P2rx2/Atp4b/Hephl1/Pygm/Ccl12/Tnni3/Pln/Tmtc4/Npsr1/Pkhd1/Tex101/Agtr2/Trpc2	29
GO:0030178	negative regulation of Wnt signaling pathway	16/899	168/28943	7.44454e-05	0.00330861	0.00282109	Wif1/Nkd2/Wnt5a/Gli1/Frzb/Draxin/Ptpro/Tle2/Ankrd6/Nppa/Cxxc4/Shisa2/Shisa3/Shisa6/Gsdma3/Grem1	16
GO:0046887	positive regulation of hormone secretion	16/899	169/28943	7.99039e-05	0.0034927	0.00297805	Ghrhr/Trh/Adcy8/Gal/Nmb/Pax6/Edn3/Ghrh/Cckar/Gipr/Pla2g3/Nppa/Gck/Ffar4/Bglap2/Sox4	16
GO:0006836	neurotransmitter transport	20/899	243/28943	8.00703e-05	0.0034927	0.00297805	Th/Rab3b/Slc6a3/Slc22a1/Grm8/Doc2g/Slc18a2/Edn3/Syt6/Slc6a9/Nos1/P2rx2/Slc6a13/Slc6a11/Chrna3/Slc22a2/Chrm2/Slc29a4/Syt9/Grm4	20
GO:0051606	detection of stimulus	22/899	283/28943	8.41286e-05	0.00363606	0.00310029	Pcp2/Grm8/P2rx2/Rho/Grk1/Rtp1/Strc/Ssc5d/Azgp1/Aipl1/Gck/Gucy2f/Opn5/Cxcr4/Rtp2/Otop1/Pcdh15/Tas2r137/Lhfpl5/Cd209b/Chrna10/Pjvk	22
GO:0072088	nephron epithelium morphogenesis	11/899	88/28943	8.84085e-05	0.0037863	0.00322839	Lhx1/Hnf1b/Sall1/Wnt6/Wnk4/Hs3st3a1/Adamts16/Pbx1/Agtr2/Hs3st3b1/Grem1	11
GO:0009582	detection of abiotic stimulus	14/899	136/28943	8.97425e-05	0.0038088	0.00324758	Pcp2/Grm8/Rho/Grk1/Strc/Aipl1/Gucy2f/Opn5/Cxcr4/Otop1/Pcdh15/Lhfpl5/Chrna10/Pjvk	14
GO:0015872	dopamine transport	9/899	60/28943	9.2337e-05	0.00384053	0.00327464	Rab3b/Slc6a3/Grm2/Slc22a1/Syt6/Slc22a2/Slc29a4/Syt9/Syt10	9
GO:0060249	anatomical structure homeostasis	25/899	346/28943	9.31515e-05	0.00384053	0.00327464	Haao/Calb2/Tex15/Cdh23/Scgn/Cdhr1/Angpt1/Homer2/Rp1/Col9a1/Ush2a/P2rx2/Hnf1a/Rho/Vsig1/Neurod1/Pln/Aipl1/Prdm14/Ush1g/Vstm4/Pcdh15/Plg/Cdh3/Oas1e	25
GO:0008544	epidermis development	26/899	367/28943	9.38485e-05	0.00384053	0.00327464	Edar/Cdh23/Hey2/Lgr5/Fgf10/Fst/Wnt5a/Gal/Gli1/Ush2a/Pax6/Tfap2c/Gfi1/Strc/Hpse/Mcoln3/Mycn/Grhl3/Krt90/Pcdh15/Dsp/Cdh3/Lhfpl5/Gsdma3/Edaradd/Flg	26
GO:0090494	dopamine uptake	5/899	16/28943	9.3873e-05	0.00384053	0.00327464	Rab3b/Slc6a3/Slc22a1/Slc22a2/Slc29a4	5
GO:0060675	ureteric bud morphogenesis	10/899	74/28943	9.45663e-05	0.00384053	0.00327464	Lhx1/Hnf1b/Sall1/Wnt6/Hs3st3a1/Adamts16/Pbx1/Agtr2/Hs3st3b1/Grem1	10
GO:0009581	detection of external stimulus	14/899	137/28943	9.71486e-05	0.00389801	0.00332365	Pcp2/Grm8/Rho/Grk1/Strc/Aipl1/Gucy2f/Opn5/Cxcr4/Otop1/Pcdh15/Lhfpl5/Chrna10/Pjvk	14
GO:0007218	neuropeptide signaling pathway	11/899	89/28943	9.8083e-05	0.00389801	0.00332365	Glra4/Crhr1/Gal/Nmb/Nmur1/Gipr/Ptgdr2/Nmur2/Nppa/Npsr1/Rxfp3	11
GO:0003012	muscle system process	29/899	432/28943	9.8464e-05	0.00389801	0.00332365	Ccn4/Prkag3/Mymk/Chrne/Ace2/Hey2/Edn3/Nos1/P2rx2/Clcn1/Grip2/Chrna3/Hcn4/Stac/Chrnb4/Tnni3/Kcnh2/Pln/Nppa/Lmod3/Cxcr4/Chrm2/Neurog1/Oxtr/Pde5a/Dsp/Myh8/Agtr2/Myoz1	29
GO:0072080	nephron tubule development	12/899	105/28943	0.000103574	0.00406615	0.00346701	Aqp1/Lhx1/Hnf1b/Sall1/Wnt6/Wnk4/Hs3st3a1/Adamts16/Pbx1/Agtr2/Hs3st3b1/Grem1	12
GO:0042491	inner ear auditory receptor cell differentiation	9/899	61/28943	0.000105364	0.00406861	0.00346911	Cdh23/Hey2/Ush2a/Gfi1/Strc/Mcoln3/Mycn/Pcdh15/Lhfpl5	9
GO:0140115	export across plasma membrane	9/899	61/28943	0.000105364	0.00406861	0.00346911	Atp1a4/Slc36a2/Atp4b/Kcnh2/Kcnd3/Slc22a2/Nppa/Slc29a4/Kcnn4	9
GO:0001655	urogenital system development	27/899	391/28943	0.00010634	0.00407292	0.00347278	Aqp1/Lhx1/Lgr5/Hnf1b/Fgf10/Wnt5a/Angpt1/Osr2/Gdf11/Ampd2/Ptpro/Sall1/Wnt6/Wnk4/Prdm1/Gcnt1/Pkhd1/Cxcr4/Hs3st3a1/Adamts16/Gdf6/Pbx1/Agtr2/Hs3st3b1/Ren1/Grem1/Sox4	27
GO:0046883	regulation of hormone secretion	23/899	308/28943	0.000107512	0.0040846	0.00348274	Ghrhr/Trh/Myt1/Crhr1/Adcy8/Gal/Nmb/Pax6/Edn3/Ghrh/Cckar/Nos1/Hnf1a/Gipr/Pla2g3/Nppa/Gck/Ffar4/Syt9/Agtr2/Ren1/Bglap2/Sox4	23
GO:0072028	nephron morphogenesis	11/899	90/28943	0.000108647	0.00409467	0.00349133	Lhx1/Hnf1b/Sall1/Wnt6/Wnk4/Hs3st3a1/Adamts16/Pbx1/Agtr2/Hs3st3b1/Grem1	11
GO:0010959	regulation of metal ion transport	30/899	458/28943	0.000116297	0.0043482	0.0037075	Hap1/Trdn/Ppp3cc/Gal/Homer2/Bpifa1/Edn3/Trpc4/Egf/Cckar/Nos1/Cxcl9/Stac/Wnk4/Ccl12/P2ry12/Lpar3/Kcnh2/Pln/Nppa/Gck/Npsr1/Cxcr4/Kcnip1/Fxyd3/Tex101/Plpp4/Lilra5/Lrrc55/Cacng6	30
GO:0018195	peptidyl-arginine modification	6/899	26/28943	0.000119348	0.00442716	0.00377482	Art4/Art1/Art3/Prdm1/Prdm14/Art5	6
GO:0007188	adenylate cyclase-modulating G protein-coupled receptor signaling pathway	19/899	231/28943	0.000120595	0.00443847	0.00378447	Ghrhr/Vipr2/Crhr1/Adcy8/Grm8/Gcgr/Ghrh/Nos1/Cxcl9/Gipr/Rxfp1/Ptgdr2/P2ry12/Lpar3/Pln/Chrm2/Htr5b/Htr1f/Grm4	19
GO:0030177	positive regulation of Wnt signaling pathway	14/899	140/28943	0.000122642	0.0044788	0.00381886	Ccn4/Gprc5b/Lgr5/Fgf10/Map3k1/Wnt5a/Egf/Dlx5/Sall1/Rspo4/Ankrd6/Lgr6/Cdh3/Sox4	14
GO:0009954	proximal/distal pattern formation	7/899	37/28943	0.000124251	0.00450267	0.00383921	Fgf10/Dlx2/Gli1/Dlx1/Sp8/Pbx1/Grem1	7
GO:0030072	peptide hormone secretion	22/899	291/28943	0.000126071	0.00452225	0.00385591	Ghrhr/Aqp1/Trh/Myt1/Cltrn/Crhr1/Hnf1b/Adcy8/Slc18a2/Pax6/Edn3/Ghrh/Cckar/Nos1/Hnf1a/Gipr/Neurod1/Gck/Ffar4/Syt9/Bglap2/Sox4	22
GO:0042886	amide transport	25/899	353/28943	0.000127594	0.00452225	0.00385591	Ghrhr/Aqp1/Trh/Myt1/Cltrn/Slc13a3/Crhr1/Hnf1b/Adcy8/Slc18a2/Pax6/Edn3/Ghrh/Cckar/Nos1/Hnf1a/Gipr/Slc38a5/Neurod1/Gck/Ffar4/Syt9/Slc22a8/Bglap2/Sox4	25
GO:0035881	amacrine cell differentiation	5/899	17/28943	0.000129591	0.00452225	0.00385591	Dlx2/Gdf11/Barhl2/Neurod1/Dlx1	5
GO:0090493	catecholamine uptake	5/899	17/28943	0.000129591	0.00452225	0.00385591	Rab3b/Slc6a3/Slc22a1/Slc22a2/Slc29a4	5
GO:1904936	interneuron migration	5/899	17/28943	0.000129591	0.00452225	0.00385591	Fezf1/Arx/Reln/Ccr4/Sox1	5
GO:0006874	cellular calcium ion homeostasis	22/899	292/28943	0.000132441	0.0045877	0.00391171	Calb2/Hap1/Ccl8/Cdh23/Trdn/Scgn/Trpc7/Wnt5a/Adcy8/Edn3/Trpc4/Cxcl9/P2rx2/Pygm/Ccl12/Tnni3/Pln/Tmtc4/Npsr1/Pkhd1/Tex101/Trpc2	22
GO:0034764	positive regulation of transmembrane transport	21/899	273/28943	0.000139969	0.0048131	0.0041039	Hap1/Cltrn/Ace2/Trdn/Slc36a2/Gh/Ppp3cc/Gal/Edn3/Nos1/Cxcl9/Stac/Wnk4/Kcnh2/Nppa/Reln/Npsr1/C1qtnf2/Pirt/Tex101/Lrrc55	21
GO:0072171	mesonephric tubule morphogenesis	10/899	78/28943	0.000148162	0.0050579	0.00431262	Lhx1/Hnf1b/Sall1/Wnt6/Hs3st3a1/Adamts16/Pbx1/Agtr2/Hs3st3b1/Grem1	10
GO:0048843	negative regulation of axon extension involved in axon guidance	6/899	27/28943	0.000149435	0.00506465	0.00431838	Wnt5a/Sema4g/Sema3c/Sema3a/Plxna3/Sema6c	6
GO:0001505	regulation of neurotransmitter levels	20/899	255/28943	0.00015422	0.00518951	0.00442484	Th/Rab3b/Slc6a3/Slc22a1/Grm8/Doc2g/Slc18a2/Edn3/Syt6/Slc6a9/Nos1/P2rx2/Slc6a11/Chrna3/Slc22a2/Chrm2/Slc29a4/Syt9/Grm4/Gad1	20
GO:0006865	amino acid transport	15/899	161/28943	0.000157985	0.00524133	0.00446903	Trh/Slc38a3/Cltrn/Ace2/Slc13a3/Grm1/Slc36a2/Grm2/Slc3a1/Trpc4/Slc6a9/Slc6a13/Slc38a5/Slc7a12/Slc22a2	15
GO:0072006	nephron development	15/899	161/28943	0.000157985	0.00524133	0.00446903	Aqp1/Lhx1/Hnf1b/Angpt1/Ampd2/Ptpro/Sall1/Wnt6/Wnk4/Hs3st3a1/Adamts16/Pbx1/Agtr2/Hs3st3b1/Grem1	15
GO:0009952	anterior/posterior pattern specification	19/899	236/28943	0.000159407	0.00525153	0.00447772	Lhx1/Hey2/Hnf1b/Wnt5a/Cyp26a1/Gdf11/Pax6/Sema3c/Fezf1/Neurod1/Pax1/Hoxb4/Tshz1/Dmrt2/Neurog1/Pbx1/Zic3/Tcf15/Hoxd4	19
GO:0006936	muscle contraction	23/899	317/28943	0.000164486	0.00530165	0.00452046	Chrne/Ace2/Edn3/Nos1/P2rx2/Clcn1/Grip2/Chrna3/Hcn4/Stac/Chrnb4/Tnni3/Kcnh2/Pln/Nppa/Lmod3/Cxcr4/Chrm2/Neurog1/Oxtr/Pde5a/Dsp/Myh8	23
GO:0007548	sex differentiation	23/899	317/28943	0.000164486	0.00530165	0.00452046	Spo11/Tex15/Dmrtc2/Bik/Lhx1/Lhx9/Hnf1b/Fgf10/Fst/Wnt5a/Angpt1/Amhr2/Dmrt1/Dmrtb1/Sema3a/Tsx/Srd5a2/Dmrt3/Dmrt2/Neurog1/Pbx1/Umodl1/Ren1	23
GO:0032409	regulation of transporter activity	23/899	317/28943	0.000164486	0.00530165	0.00452046	Pon1/Hap1/Cltrn/Ace2/Trdn/Ppp3cc/Gal/Hcn3/Slc6a9/Slc5a11/Hcn4/Stac/Wnk4/Pln/Cacng5/Nppa/Pm20d1/Reln/Pirt/Shisa6/Fxyd3/Lrrc55/Shisa8	23
GO:0072507	divalent inorganic cation homeostasis	25/899	359/28943	0.000165704	0.00530165	0.00452046	Calb2/Atp6v1b1/Hap1/Ccl8/Cdh23/Trdn/Scgn/Trpc7/Wnt5a/Adcy8/Edn3/Trpc4/Cxcl9/P2rx2/Abcc6/Pygm/Wnk4/Ccl12/Tnni3/Pln/Tmtc4/Npsr1/Pkhd1/Tex101/Trpc2	25
GO:0048638	regulation of developmental growth	27/899	402/28943	0.00016735	0.00530165	0.00452046	Ghrhr/Ccn4/Hey2/Cdk1/Meis1/Agr2/Hnf1b/Gh/Slc6a3/Wnt5a/Cpne6/Sema4g/Gli1/Ghrh/Sema3c/Sema3a/Draxin/Trp73/Dcx/Plxna3/Barhl2/Arx/Lpar3/Azgp1/Sema6c/Cxcr4/Myoz1	27
GO:0018958	phenol-containing compound metabolic process	13/899	127/28943	0.000167681	0.00530165	0.00452046	Th/Tyrp1/Slc6a3/Wnt5a/Nr4a2/Duoxa2/Npr1/Sult1d1/Tph1/Reln/Cdh3/Agtr2/Duox2	13
GO:0021884	forebrain neuron development	6/899	28/28943	0.000185218	0.00579033	0.00493714	Dclk2/Sema3a/Dcx/Plxna3/Ndnf/Sox1	6
GO:0002790	peptide secretion	22/899	299/28943	0.000185595	0.00579033	0.00493714	Ghrhr/Aqp1/Trh/Myt1/Cltrn/Crhr1/Hnf1b/Adcy8/Slc18a2/Pax6/Edn3/Ghrh/Cckar/Nos1/Hnf1a/Gipr/Neurod1/Gck/Ffar4/Syt9/Bglap2/Sox4	22
GO:0060070	canonical Wnt signaling pathway	22/899	300/28943	0.000194554	0.0060299	0.0051414	Gprc5b/Lgr5/Nkd2/Fgf10/Map3k1/Wnt5a/Gli1/Frzb/Egf/Draxin/Dlx5/Ptpro/Wnt6/Tle2/Ankrd6/Nppa/Shisa3/Shisa6/Cdh3/Gsdma3/Grem1/Sox4	22
GO:0098656	anion transmembrane transport	17/899	202/28943	0.000205324	0.00632209	0.00539054	Slc25a41/Cltrn/Ace2/Slc13a3/Glra4/Grm1/Slc36a2/Slc3a1/Slc6a9/Clcn1/Slc6a13/Slc38a5/Gabrq/Slc12a8/Slc22a2/Aqp6/Gabra5	17
GO:0002027	regulation of heart rate	12/899	113/28943	0.000209272	0.00640181	0.00545852	Kcnh6/Hey2/Edn3/Hcn3/Sema3a/Hcn4/Kcnh2/Pln/Kcnd3/Nppa/Dsp/Agtr2	12
GO:0032941	secretion by tissue	8/899	53/28943	0.000215758	0.0065156	0.00555554	Aqp1/Agr2/Fgf10/Trp73/Cckar/Wnk4/Neurog1/Kcnn4	8
GO:0046189	phenol-containing compound biosynthetic process	8/899	53/28943	0.000215758	0.0065156	0.00555554	Th/Tyrp1/Slc6a3/Wnt5a/Nr4a2/Tph1/Cdh3/Agtr2	8
GO:0045664	regulation of neuron differentiation	19/899	244/28943	0.000244453	0.00731201	0.0062346	Gprc5b/Hey2/Meis1/Dlx2/Lbx1/Gdf11/Pax6/Trp73/Fezf1/Grip2/Sall1/Neurod1/Mycn/Dlx1/Reln/Nrep/Neurog1/Gdf6/Pbx1	19
GO:0035315	hair cell differentiation	9/899	68/28943	0.000246786	0.00731201	0.0062346	Cdh23/Hey2/Ush2a/Gfi1/Strc/Mcoln3/Mycn/Pcdh15/Lhfpl5	9
GO:0050433	regulation of catecholamine secretion	9/899	68/28943	0.000246786	0.00731201	0.0062346	Crhr1/Grm2/Syt6/P2ry12/Gck/Oxtr/Syt9/Syt10/Agtr2	9
GO:0021940	positive regulation of cerebellar granule cell precursor proliferation	4/899	11/28943	0.000256238	0.00754462	0.00643293	Lhx1/Gli1/Egf/Lhx5	4
GO:1903522	regulation of blood circulation	20/899	268/28943	0.000297385	0.00870174	0.00741956	Th/Kcnh6/Ace2/Hey2/Edn3/Hcn3/Sema3a/Nos1/Hcn4/Tnni3/Kcnh2/Pln/Kcnd3/Nppa/Chrm2/Smtnl2/Oxtr/Pde5a/Dsp/Agtr2	20
GO:0021516	dorsal spinal cord development	5/899	20/28943	0.000300485	0.00873818	0.00745063	Lhx1/Draxin/Uncx/Lhx5/Pbx3	5
GO:0046530	photoreceptor cell differentiation	10/899	85/28943	0.000303234	0.00876403	0.00747267	Th/Cdhr1/Dlx2/Rp1/Pax6/Dcx/Grk1/Prdm1/Nrl/Dlx1	10
GO:0090090	negative regulation of canonical Wnt signaling pathway	13/899	135/28943	0.000307524	0.00883383	0.00753218	Nkd2/Wnt5a/Gli1/Frzb/Draxin/Ptpro/Tle2/Ankrd6/Nppa/Shisa3/Shisa6/Gsdma3/Grem1	13
GO:0035725	sodium ion transmembrane transport	14/899	153/28943	0.00031152	0.00889438	0.00758381	Atp1a4/Slc6a3/Slc9a4/Bpifa1/Hcn3/Slc6a9/Nos1/Slc6a13/Slc6a11/Atp4b/Hcn4/Wnk4/Nppa/Fxyd3	14
GO:0006814	sodium ion transport	19/899	250/28943	0.000332046	0.0094233	0.0080348	Atp6v1b1/Atp1a4/Slc38a3/Slc13a3/Slc6a3/Slc9a4/Bpifa1/Hcn3/Slc6a9/Nos1/Slc6a13/Slc6a11/Slc5a11/Atp4b/Hcn4/Gm5134/Wnk4/Nppa/Fxyd3	19
GO:0042634	regulation of hair cycle	6/899	31/28943	0.000334366	0.00943232	0.00804249	Fst/Wnt5a/Gal/Hpse/Cdh3/Gsdma3	6

## Sheet: MCAO+luteolin vs MCAO CC
ID	Description	GeneRatio	BgRatio	pvalue	p.adjust	qvalue	geneID	Count
GO:0045177	apical part of cell	41/916	488/28804	1.9951e-08	5.62908e-06	4.51014e-06	Edar/Aqp1/Atp6v1b1/Ceacam9/Slc38a3/Cdh23/Ace2/Crhr1/Dpep1/Adcy8/Slc22a1/Slc3a1/Cblif/Homer2/Ush2a/Cubn/Cybrd1/Duoxa2/Prom2/Slc6a9/Slc2a5/P2rx2/Ptpro/Rhcg/Aqp8/Abcc6/Otoa/Slc22a2/Upk2/Aqp6/Pkhd1/Oxtr/Slc29a4/Umodl1/Kcnn4/Patj/Lhfpl5/Slc22a8/Duox2/Mgam/Ren1	41
GO:0034702	ion channel complex	30/916	295/28804	2.51298e-08	5.62908e-06	4.51014e-06	Grin2d/Chrne/Glra4/Trdn/Trpc7/Chrna2/Gria4/Trpc4/Hcn3/Clcn1/Gabrq/Chrna3/Hcn4/Chrnb4/Kcnh2/Cacng5/Kcnd3/Catsperg2/Catsperg1/Kcnip1/Shisa6/Gabra5/Cldn17/Chrna10/Lrrc55/Cacng6/Kcnb2/Shisa8/Trpc2/Tmem249	30
GO:1902495	transmembrane transporter complex	33/916	373/28804	1.45823e-07	2.03593e-05	1.63123e-05	Grin2d/Atp1a4/Chrne/Glra4/Trdn/Trpc7/Chrna2/Gria4/Trpc4/Hcn3/Clcn1/Gabrq/Atp4b/Chrna3/Hcn4/Chrnb4/Kcnh2/Pln/Cacng5/Kcnd3/Catsperg2/Catsperg1/Kcnip1/Shisa6/Gabra5/Cldn17/Chrna10/Lrrc55/Cacng6/Kcnb2/Shisa8/Trpc2/Tmem249	33
GO:1990351	transporter complex	34/916	395/28804	1.81779e-07	2.03593e-05	1.63123e-05	Grin2d/Atp1a4/Chrne/Glra4/Trdn/Trpc7/Chrna2/Gria4/Trpc4/Hcn3/Clcn1/Gabrq/Atp4b/Chrna3/Hcn4/Chrnb4/Kcnh2/Pln/Cacng5/Kcnd3/Catsperg2/Catsperg1/Kcnip1/Shisa6/Gabra5/Cldn17/Chrna10/Timm8a2/Lrrc55/Cacng6/Kcnb2/Shisa8/Trpc2/Tmem249	34
GO:0016324	apical plasma membrane	32/916	370/28804	3.73342e-07	3.34514e-05	2.6802e-05	Aqp1/Atp6v1b1/Ceacam9/Slc38a3/Ace2/Adcy8/Slc22a1/Slc3a1/Cblif/Ush2a/Cubn/Cybrd1/Prom2/Slc6a9/Slc2a5/P2rx2/Ptpro/Rhcg/Aqp8/Abcc6/Otoa/Slc22a2/Upk2/Aqp6/Pkhd1/Oxtr/Slc29a4/Umodl1/Kcnn4/Lhfpl5/Slc22a8/Mgam	32
GO:0062023	collagen-containing extracellular matrix	33/916	396/28804	5.72317e-07	4.2733e-05	3.42386e-05	Itih3/Matn4/Gh/Smoc1/Fgf10/Angpt1/Cpn2/Lama3/Fbn2/Mbl2/Col9a1/Dpt/Ush2a/Fibcd1/Col24a1/Col9a2/Sema3c/Acan/Plscr2/Adamts15/Angptl1/Abi3bp/Ssc5d/Spon1/Fmod/Frem3/Reln/Rtbdn/Plg/Ntng1/Col23a1/Fbln2/Col28a1	33
GO:0099699	integral component of synaptic membrane	23/916	227/28804	1.11762e-06	6.944e-05	5.56368e-05	Grin2d/Chrne/Glra4/Grm1/Slc6a3/Adcy8/Grm2/Grm8/Gria4/Syt6/Slc6a9/P2rx2/Ptpro/Slc6a11/Cntnap4/Chrna3/Cacng5/Kcnd3/Chrm2/Shisa6/Gabra5/Grm4/Chrna10	23
GO:0097060	synaptic membrane	36/916	469/28804	1.26048e-06	6.944e-05	5.56368e-05	Grin2d/Calb2/Grid2ip/Acp4/Chrne/Glra4/Grm1/Slc6a3/Chrna2/Adcy8/Grm2/Grm8/Gria4/Syt6/Slc6a9/P2rx2/Grip2/Ptpro/Slc6a11/Gabrq/Cbln1/Cntnap4/Chrna3/Grip1/Chrnb4/Cacng5/Kcnd3/Chrm2/Gpr156/Shisa6/Gabra5/Ntng1/Grm4/Chrna10/Shisa8/Kctd12	36
GO:0099240	intrinsic component of synaptic membrane	24/916	247/28804	1.395e-06	6.944e-05	5.56368e-05	Grin2d/Chrne/Glra4/Grm1/Slc6a3/Adcy8/Grm2/Grm8/Gria4/Syt6/Slc6a9/P2rx2/Ptpro/Slc6a11/Cntnap4/Chrna3/Cacng5/Kcnd3/Chrm2/Shisa6/Gabra5/Ntng1/Grm4/Chrna10	24
GO:0045211	postsynaptic membrane	28/916	326/28804	2.25557e-06	0.00010105	8.09631e-05	Grin2d/Grid2ip/Acp4/Chrne/Glra4/Grm1/Slc6a3/Chrna2/Grm2/Gria4/Slc6a9/Grip2/Ptpro/Slc6a11/Gabrq/Cbln1/Chrna3/Grip1/Chrnb4/Cacng5/Kcnd3/Chrm2/Gpr156/Shisa6/Gabra5/Chrna10/Shisa8/Kctd12	28
GO:0009925	basal plasma membrane	24/916	275/28804	8.95531e-06	0.000364725	0.000292226	Aqp1/Atp6v1b1/Slc38a3/Slc13a3/Nkd2/Adcy8/Slc22a1/Slc22a6/Trpc4/Slc6a9/Slc6a13/Slco1a4/Rhcg/Abcc6/Vsig1/Hcn4/P2ry12/Slc22a2/Cldn8/Slc29a4/Kcnn4/Dsp/Slc22a8/Cldn19	24
GO:0045178	basal part of cell	25/916	300/28804	1.30433e-05	0.000486951	0.000390156	Aqp1/Atp6v1b1/Slc38a3/Slc13a3/Nkd2/Adcy8/Slc22a1/Slc22a6/Trpc4/Slc6a9/Slc6a13/Slco1a4/Rhcg/Abcc6/Vsig1/Hcn4/P2ry12/Slc22a2/Gck/Cldn8/Slc29a4/Kcnn4/Dsp/Slc22a8/Cldn19	25
GO:0016323	basolateral plasma membrane	22/916	246/28804	1.42839e-05	0.000487343	0.00039047	Aqp1/Atp6v1b1/Slc38a3/Slc13a3/Nkd2/Adcy8/Slc22a1/Slc22a6/Trpc4/Slc6a9/Slc6a13/Rhcg/Abcc6/Vsig1/Hcn4/Slc22a2/Cldn8/Slc29a4/Kcnn4/Dsp/Slc22a8/Cldn19	22
GO:0043679	axon terminus	19/916	194/28804	1.52295e-05	0.000487343	0.00039047	Th/Calb2/Aqp1/Hap1/Scgn/Slc6a3/Slc18a2/Gria4/Ush2a/Ghrh/Prss12/Hcn3/Cckar/Nos1/P2rx2/Hcn4/Chrm2/Grm4/Gad1	19
GO:0043195	terminal bouton	12/916	88/28804	2.22194e-05	0.000663618	0.000531705	Th/Calb2/Scgn/Slc18a2/Gria4/Ush2a/Ghrh/Prss12/Cckar/P2rx2/Hcn4/Grm4	12
GO:0099055	integral component of postsynaptic membrane	17/916	170/28804	3.22611e-05	0.000903312	0.000723753	Grin2d/Chrne/Glra4/Grm1/Slc6a3/Grm2/Gria4/Slc6a9/Ptpro/Slc6a11/Chrna3/Cacng5/Kcnd3/Chrm2/Shisa6/Gabra5/Chrna10	17
GO:0034703	cation channel complex	20/916	224/28804	3.53331e-05	0.00093113	0.000746042	Grin2d/Trdn/Trpc7/Gria4/Trpc4/Hcn3/Hcn4/Kcnh2/Cacng5/Kcnd3/Catsperg2/Catsperg1/Kcnip1/Shisa6/Lrrc55/Cacng6/Kcnb2/Shisa8/Trpc2/Tmem249	20
GO:0044306	neuron projection terminus	19/916	215/28804	6.31035e-05	0.00156907	0.00125717	Th/Calb2/Aqp1/Hap1/Scgn/Slc6a3/Slc18a2/Gria4/Ush2a/Ghrh/Prss12/Hcn3/Cckar/Nos1/P2rx2/Hcn4/Chrm2/Grm4/Gad1	19
GO:0098936	intrinsic component of postsynaptic membrane	17/916	180/28804	6.65455e-05	0.00156907	0.00125717	Grin2d/Chrne/Glra4/Grm1/Slc6a3/Grm2/Gria4/Slc6a9/Ptpro/Slc6a11/Chrna3/Cacng5/Kcnd3/Chrm2/Shisa6/Gabra5/Chrna10	17
GO:0005892	acetylcholine-gated channel complex	5/916	17/28804	0.000144721	0.00324174	0.00259735	Chrne/Chrna2/Chrna3/Chrnb4/Chrna10	5
GO:0097730	non-motile cilium	15/916	166/28804	0.000284116	0.00606115	0.00485633	Atp1a4/Cdh23/Cdhr1/Rp1/Ush2a/Hnf1a/Rho/Grk1/Strc/Gucy2f/Pkhd1/Ush1g/Rd3/Pcdh15/Dnaaf4	15
GO:0043235	receptor complex	28/916	430/28804	0.000311241	0.00633799	0.00507814	Cd3g/Grin2d/Gprc5b/Chrne/Il12rb2/Grm1/Gh/Chrna2/Amhr2/Gria4/Cr2/Cubn/Npr1/P2rx2/Il13ra2/Gabrq/Plxna3/Chrna3/Chrnb4/Cacng5/Gpr20/Gpr156/Epha3/Shisa6/Gabra5/Chrna10/Shisa8/Kctd12	28
GO:0044853	plasma membrane raft	13/916	136/28804	0.000413037	0.00787273	0.00630781	Aqp1/Pacsin2/Slc6a3/Adcy8/Slc22a6/Trpc4/Nos1/Chrna3/P2ry12/Kcnd3/Ms4a4b/Lypd4/Tex101	13
GO:0001917	photoreceptor inner segment	8/916	57/28804	0.000421754	0.00787273	0.00630781	Cdh23/Rp1/Ush2a/Nos1/Rho/Aipl1/Ush1g/Rd3	8
GO:0032420	stereocilium	8/916	58/28804	0.000475773	0.00852585	0.0068311	Calb2/Cdh23/Homer2/Ush2a/Strc/Pcdh15/Lhfpl5/Pjvk	8
GO:0150034	distal axon	25/916	379/28804	0.000528863	0.00911271	0.0073013	Th/Calb2/Aqp1/Hap1/Scgn/Slc6a3/Slc18a2/Gria4/Ush2a/Ghrh/Prss12/Hcn3/Crmp1/Cckar/Nos1/P2rx2/Dcx/Hcn4/Inpp5j/Frmd7/Cxcr4/Chrm2/Grm4/Zfp804a/Gad1	25

## Sheet: MCAO+luteolin vs MCAO MF
ID	Description	GeneRatio	BgRatio	pvalue	p.adjust	qvalue	geneID	Count
GO:0001653	peptide receptor activity	24/908	153/28404	1.25444e-10	4.95363e-08	3.90284e-08	Ghrhr/Vipr2/Crhr1/Nmbr/Gal/Gcgr/Nmur1/Npr1/Cckar/Ccr9/Gipr/Rxfp1/Npffr2/Nmur2/Gucy2f/Npsr1/Cxcr4/Ccr4/Oxtr/Prokr2/Mrgprh/Rxfp3/Gpr139/Agtr2	24
GO:0015267	channel activity	45/908	483/28404	1.8057e-10	4.95363e-08	3.90284e-08	Kcnh6/Grin2d/Aqp1/Chrne/Glra4/Gje1/Trpc7/Chrna2/Gria4/Trpc4/Hcn3/Clca3a2/P2rx2/Clcn1/Rhcg/Aqp8/Gabrq/Chrna3/Tmem266/Hcn4/Chrnb4/Kcnk15/Mcoln3/Clca3b/Nmur2/Kcnh2/Cacng5/Kcnd3/Aqp6/Gja3/Otop2/Otop1/Kcnip1/Kcnn4/Gabra5/Cldn17/Clca3a1/Apol9a/Gsdma3/Chrna10/Gjd2/Lrrc55/Cacng6/Kcnb2/Trpc2	45
GO:0022803	passive transmembrane transporter activity	45/908	483/28404	1.8057e-10	4.95363e-08	3.90284e-08	Kcnh6/Grin2d/Aqp1/Chrne/Glra4/Gje1/Trpc7/Chrna2/Gria4/Trpc4/Hcn3/Clca3a2/P2rx2/Clcn1/Rhcg/Aqp8/Gabrq/Chrna3/Tmem266/Hcn4/Chrnb4/Kcnk15/Mcoln3/Clca3b/Nmur2/Kcnh2/Cacng5/Kcnd3/Aqp6/Gja3/Otop2/Otop1/Kcnip1/Kcnn4/Gabra5/Cldn17/Clca3a1/Apol9a/Gsdma3/Chrna10/Gjd2/Lrrc55/Cacng6/Kcnb2/Trpc2	45
GO:0008528	G protein-coupled peptide receptor activity	22/908	146/28404	1.6135e-09	3.31978e-07	2.61557e-07	Ghrhr/Vipr2/Crhr1/Nmbr/Gal/Gcgr/Nmur1/Cckar/Ccr9/Gipr/Rxfp1/Npffr2/Nmur2/Npsr1/Cxcr4/Ccr4/Oxtr/Prokr2/Mrgprh/Rxfp3/Gpr139/Agtr2	22
GO:0005216	ion channel activity	39/908	439/28404	1.11555e-08	1.83619e-06	1.44669e-06	Kcnh6/Grin2d/Aqp1/Chrne/Glra4/Trpc7/Chrna2/Gria4/Trpc4/Hcn3/Clca3a2/P2rx2/Clcn1/Rhcg/Gabrq/Chrna3/Tmem266/Hcn4/Chrnb4/Kcnk15/Mcoln3/Clca3b/Nmur2/Kcnh2/Cacng5/Kcnd3/Otop2/Otop1/Kcnip1/Kcnn4/Gabra5/Cldn17/Clca3a1/Apol9a/Chrna10/Lrrc55/Cacng6/Kcnb2/Trpc2	39
GO:0008509	anion transmembrane transporter activity	30/908	300/28404	4.10509e-08	5.63082e-06	4.43638e-06	Slc38a3/Slc25a41/Slc13a3/Glra4/Slc36a2/Slc6a3/Slc22a1/Slc22a6/Slc18a2/Slco5a1/Clca3a2/Slc6a9/Clcn1/Slc6a13/Slco1a4/Slc6a11/Abcc6/Slc38a5/Gabrq/Slc12a8/Clca3b/Nmur2/Slc22a2/Aqp6/Rtbdn/Gabra5/Cldn17/Clca3a1/Apol9a/Slc22a8	30
GO:0015103	inorganic anion transmembrane transporter activity	20/908	149/28404	6.5128e-08	7.6572e-06	6.03291e-06	Glra4/Slc6a3/Slc22a1/Slc22a6/Slc18a2/Clca3a2/Clcn1/Slc6a13/Slc6a11/Abcc6/Gabrq/Slc12a8/Clca3b/Nmur2/Aqp6/Gabra5/Cldn17/Clca3a1/Apol9a/Slc22a8	20
GO:0022836	gated channel activity	30/908	328/28404	2.91488e-07	2.99868e-05	2.36259e-05	Kcnh6/Grin2d/Aqp1/Chrne/Glra4/Chrna2/Gria4/Hcn3/Clca3a2/P2rx2/Clcn1/Gabrq/Chrna3/Tmem266/Hcn4/Chrnb4/Mcoln3/Clca3b/Nmur2/Kcnh2/Cacng5/Kcnd3/Kcnip1/Kcnn4/Gabra5/Clca3a1/Chrna10/Lrrc55/Cacng6/Kcnb2	30
GO:0015108	chloride transmembrane transporter activity	16/908	114/28404	7.20318e-07	6.58691e-05	5.18966e-05	Glra4/Slc6a3/Slc22a1/Slc18a2/Clca3a2/Clcn1/Slc6a13/Slc6a11/Gabrq/Slc12a8/Clca3b/Nmur2/Gabra5/Cldn17/Clca3a1/Apol9a	16
GO:0005261	cation channel activity	28/908	334/28404	3.96173e-06	0.000326051	0.000256887	Kcnh6/Grin2d/Aqp1/Chrne/Trpc7/Chrna2/Gria4/Trpc4/Hcn3/P2rx2/Rhcg/Chrna3/Hcn4/Chrnb4/Kcnk15/Mcoln3/Kcnh2/Cacng5/Kcnd3/Otop2/Otop1/Kcnip1/Kcnn4/Chrna10/Lrrc55/Cacng6/Kcnb2/Trpc2	28
GO:0098960	postsynaptic neurotransmitter receptor activity	12/908	76/28404	5.01165e-06	0.000374962	0.000295423	Grin2d/Chrne/Glra4/Grm1/Chrna2/Gria4/Gabrq/Chrna3/Chrnb4/Chrm2/Gabra5/Chrna10	12
GO:0046873	metal ion transmembrane transporter activity	32/908	422/28404	6.90245e-06	0.000427898	0.00033713	Kcnh6/Grin2d/Aqp1/Atp1a4/Slc13a3/Trpc7/Slc6a3/Slc22a1/Slc18a2/Slc9a4/Trpc4/Hcn3/Slc6a9/Slc6a13/Slc6a11/Slc5a11/Atp4b/Hcn4/Gm5134/Kcnk15/Slc12a8/Mcoln3/Kcnh2/Cacng5/Kcnd3/Kcnip1/Kcnn4/Slc10a4-ps/Lrrc55/Cacng6/Kcnb2/Trpc2	32
GO:0042910	xenobiotic transmembrane transporter activity	8/908	33/28404	7.2143e-06	0.000427898	0.00033713	Slc22a1/Slc18a2/Slc6a13/Abcc6/Slc22a2/Abca8a/Slc29a4/Abcb5	8
GO:0008504	monoamine transmembrane transporter activity	5/908	10/28404	7.27895e-06	0.000427898	0.00033713	Slc6a3/Slc22a1/Slc18a2/Slc22a2/Slc29a4	5
GO:0015276	ligand-gated ion channel activity	16/908	137/28404	8.34862e-06	0.000458061	0.000360895	Kcnh6/Grin2d/Aqp1/Chrne/Glra4/Chrna2/Gria4/P2rx2/Gabrq/Chrna3/Hcn4/Chrnb4/Mcoln3/Kcnh2/Gabra5/Chrna10	16
GO:0022834	ligand-gated channel activity	16/908	139/28404	1.00573e-05	0.00051732	0.000407584	Kcnh6/Grin2d/Aqp1/Chrne/Glra4/Chrna2/Gria4/P2rx2/Gabrq/Chrna3/Hcn4/Chrnb4/Mcoln3/Kcnh2/Gabra5/Chrna10	16
GO:0030594	neurotransmitter receptor activity	14/908	111/28404	1.24972e-05	0.000605014	0.000476675	Grin2d/Chrne/Glra4/Grm1/Chrna2/Gria4/Gabrq/Chrna3/Chrnb4/Chrm2/Htr5b/Htr1f/Gabra5/Chrna10	14
GO:0005230	extracellular ligand-gated ion channel activity	11/908	71/28404	1.49008e-05	0.0006813	0.000536779	Grin2d/Chrne/Glra4/Chrna2/Gria4/P2rx2/Gabrq/Chrna3/Chrnb4/Gabra5/Chrna10	11
GO:1904315	transmitter-gated ion channel activity involved in regulation of postsynaptic membrane potential	10/908	59/28404	1.61067e-05	0.000697676	0.000549681	Grin2d/Chrne/Glra4/Chrna2/Gria4/Gabrq/Chrna3/Chrnb4/Gabra5/Chrna10	10
GO:0022824	transmitter-gated ion channel activity	10/908	61/28404	2.18231e-05	0.000855259	0.000673837	Grin2d/Chrne/Glra4/Chrna2/Gria4/Gabrq/Chrna3/Chrnb4/Gabra5/Chrna10	10
GO:0022835	transmitter-gated channel activity	10/908	61/28404	2.18231e-05	0.000855259	0.000673837	Grin2d/Chrne/Glra4/Chrna2/Gria4/Gabrq/Chrna3/Chrnb4/Gabra5/Chrna10	10
GO:0099529	neurotransmitter receptor activity involved in regulation of postsynaptic membrane potential	10/908	62/28404	2.52811e-05	0.000945742	0.000745126	Grin2d/Chrne/Glra4/Chrna2/Gria4/Gabrq/Chrna3/Chrnb4/Gabra5/Chrna10	10
GO:0099094	ligand-gated cation channel activity	13/908	104/28404	2.79142e-05	0.000998842	0.000786962	Kcnh6/Grin2d/Aqp1/Chrne/Chrna2/Gria4/P2rx2/Chrna3/Hcn4/Chrnb4/Mcoln3/Kcnh2/Chrna10	13
GO:0015377	cation:chloride symporter activity	6/908	21/28404	3.77309e-05	0.00129385	0.0010194	Slc6a3/Slc22a1/Slc18a2/Slc6a13/Slc6a11/Slc12a8	6
GO:0008188	neuropeptide receptor activity	8/908	42/28404	4.75487e-05	0.0015653	0.00123326	Nmbr/Gal/Nmur1/Npffr2/Nmur2/Npsr1/Prokr2/Gpr139	8
GO:0015378	sodium:chloride symporter activity	5/908	14/28404	5.19654e-05	0.0016449	0.00129598	Slc6a3/Slc22a1/Slc18a2/Slc6a13/Slc6a11	5
GO:0015294	solute:cation symporter activity	12/908	96/28404	5.62999e-05	0.0017161	0.00135208	Slc13a3/Slc36a2/Slc6a3/Slc22a1/Slc18a2/Slc6a9/Slc6a13/Slc6a11/Slc5a11/Gm5134/Slc12a8/Slc10a4-ps	12
GO:0015370	solute:sodium symporter activity	10/908	69/28404	6.53671e-05	0.00190878	0.00150388	Slc13a3/Slc6a3/Slc22a1/Slc18a2/Slc6a9/Slc6a13/Slc6a11/Slc5a11/Gm5134/Slc10a4-ps	10
GO:0022853	active ion transmembrane transporter activity	21/908	252/28404	6.72596e-05	0.00190878	0.00150388	Atp6v1b1/Atp1a4/Slc13a3/Slc36a2/Slc6a3/Slc22a1/Slc22a6/Slc18a2/Slco5a1/Slc9a4/Slc6a9/Slc6a13/Slco1a4/Slc6a11/Slc5a11/Atp4b/Gm5134/Slc12a8/Atp6v1e2/Slc10a4-ps/Slc22a8	21
GO:0005231	excitatory extracellular ligand-gated ion channel activity	9/908	57/28404	7.60658e-05	0.00208674	0.00164409	Chrne/Glra4/Chrna2/P2rx2/Gabrq/Chrna3/Chrnb4/Gabra5/Chrna10	9
GO:0005201	extracellular matrix structural constituent	15/908	150/28404	9.77195e-05	0.0025943	0.00204398	Matn4/Lama3/Fbn2/Col9a1/Dpt/Col24a1/Col9a2/Abi3bp/Spon1/Reln/Umodl1/Col23a1/Fbln2/Zpld1/Col28a1	15
GO:0015373	anion:sodium symporter activity	5/908	16/28404	0.000107493	0.002672	0.0021052	Slc6a3/Slc22a1/Slc18a2/Slc6a13/Slc6a11	5
GO:0022848	acetylcholine-gated cation-selective channel activity	5/908	16/28404	0.000107493	0.002672	0.0021052	Chrne/Chrna2/Chrna3/Chrnb4/Chrna10	5
GO:0015296	anion:cation symporter activity	6/908	25/28404	0.000110386	0.002672	0.0021052	Slc6a3/Slc22a1/Slc18a2/Slc6a13/Slc6a11/Slc12a8	6
GO:0022804	active transmembrane transporter activity	28/908	403/28404	0.000116388	0.00273678	0.00215624	Atp6v1b1/Atp1a4/Slc38a3/Slc13a3/Slc36a2/Slc6a3/Slc22a1/Slc22a6/Slc18a2/Slco5a1/Slc9a4/Cybrd1/Slc6a9/Slc6a13/Slco1a4/Slc6a11/Slc5a11/Abcc6/Atp4b/Gm5134/Slc12a8/Slc22a2/Abca8a/Slc29a4/Atp6v1e2/Slc10a4-ps/Slc22a8/Abcb5	28
GO:0008235	metalloexopeptidase activity	9/908	61/28404	0.000130842	0.00299119	0.00235669	Cpb1/Ace2/Dpep1/Mep1a/Vash2/Metap1d/Cpa6/Trhde/Cndp1	9
GO:0015079	potassium ion transmembrane transporter activity	15/908	157/28404	0.000162968	0.00362493	0.00285599	Kcnh6/Aqp1/Atp1a4/Slc9a4/Hcn3/Atp4b/Hcn4/Kcnk15/Slc12a8/Kcnh2/Kcnd3/Kcnip1/Kcnn4/Lrrc55/Kcnb2	15
GO:0008066	glutamate receptor activity	6/908	27/28404	0.000174704	0.00378373	0.00298111	Grin2d/Grm1/Grm2/Grm8/Gria4/Grm4	6
GO:0001618	virus receptor activity	7/908	40/28404	0.00024725	0.00521761	0.00411083	Ace2/Cd209d/Plscr2/Gpr15/Cd209b/Clec4g/Cd209g	7
GO:0015081	sodium ion transmembrane transporter activity	14/908	146/28404	0.000256333	0.00525786	0.00414254	Atp1a4/Slc13a3/Slc6a3/Slc22a1/Slc18a2/Slc9a4/Hcn3/Slc6a9/Slc6a13/Slc6a11/Slc5a11/Hcn4/Gm5134/Slc10a4-ps	14
GO:0017046	peptide hormone binding	8/908	53/28404	0.000261935	0.00525786	0.00414254	Ghrhr/Vipr2/Crhr1/Gcgr/Npr1/Cckar/Gipr/Oxtr	8
GO:0140272	exogenous protein binding	7/908	41/28404	0.000290003	0.00568268	0.00447724	Ace2/Cd209d/Plscr2/Gpr15/Cd209b/Clec4g/Cd209g	7
GO:0005254	chloride channel activity	10/908	83/28404	0.000312942	0.00588996	0.00464055	Glra4/Clca3a2/Clcn1/Gabrq/Clca3b/Nmur2/Gabra5/Cldn17/Clca3a1/Apol9a	10
GO:0008237	metallopeptidase activity	16/908	185/28404	0.000314894	0.00588996	0.00464055	Cpb1/Ace2/Dpep1/Adamdec1/Mep1a/Adam5/Adamts15/Vash2/Metap1d/Cpa6/Adamts16/Trhde/Adamts19/Tll1/Clca3a1/Cndp1	16
GO:0005537	mannose binding	6/908	30/28404	0.000322943	0.00590628	0.00465341	Mbl2/Cd209d/Cd209f/Lman1l/Cd209b/Clec4g	6
GO:1901681	sulfur compound binding	21/908	284/28404	0.000351758	0.00629341	0.00495842	Ccn4/Ccl8/Ltc4s/Smoc1/Eci3/Fgf10/Fst/Sult1c1/Acbd7/P2rx2/Ltf/Rspo4/Adamts15/Abi3bp/Ndnf/H1f1/Gsta2/Ccn6/Gsta5/Hpse2/Grem1	21
GO:0042562	hormone binding	10/908	87/28404	0.000459085	0.00803887	0.00633362	Ghrhr/Vipr2/Crhr1/Amhr2/Gcgr/Npr1/Cckar/Gipr/Rxfp1/Oxtr	10
GO:0042165	neurotransmitter binding	5/908	22/28404	0.000552559	0.00947408	0.00746439	Grin2d/Slc6a13/Slc6a11/Chrna3/Chrnb4	5
