# Supplementary material for: Luteolin alleviates cerebral ischemia/reperfusion injury by regulating cell pyroptosis
Source: Open Med (Wars). 2024 Nov 4;19(1):20241063. doi: 10.1515/med-2024-1063 (PMC11538924; doi:10.1515/med-2024-1063)
Supplement: Supplementary Table 4 [file med-2024-1063-table-s4.xls]

## Sheet: MCAO+luteolin vs MCAO BP
Table S4 GO enrichment analysis of the down-regulated DEGs between the MCAO group and the MCAO+luteolin group
ID	Description	GeneRatio	BgRatio	pvalue	p.adjust	qvalue	geneID	Count
GO:0050900	leukocyte migration	101/1539	385/28943	3.3966e-42	1.90855e-38	1.08906e-38	Itgb2/Ccl3/Spi1/Tgfb1/Ccl24/Zp3/Tnfsf14/Mcoln2/Trpv4/Csf1/Itga2/Gata3/Lbp/Mmp9/Ccl6/Ccl4/Ccl9/Myo1g/Ccl11/Pecam1/Edn1/Thbs4/Tnfsf11/Ripk3/Nckap1l/Retnlg/Cd200r1/Cxcl13/Dusp1/Il17b/Anxa1/Il33/Adam8/Ccr1/Il1r1/Ccl20/Cxcr2/Gpr35/Selp/Sell/Sele/Tnfsf4/Il1b/Ecm1/B4galt1/Edn2/Csf3r/Spp1/Ppbp/Pf4/Cxcl3/Cxcl1/Flt1/Il17rc/Lyve1/Itgal/Msn/Ednra/Ccl22/Ccl17/Smpd3/Crtam/Tirap/Arhgef5/Ccl7/Ccl2/Pawr/Chst4/Ica…	101
GO:0060326	cell chemotaxis	82/1539	314/28943	2.82655e-34	7.94119e-31	4.5314e-31	Itgb2/Ccl3/Spi1/Ccl24/Hspb1/Tnfsf14/Epha2/Trpv4/Csf1/Lbp/Ccl6/Ccl4/Ccl9/Ccl11/Edn1/Thbs4/Tnfsf11/Nckap1l/Retnlg/Snai2/Cxcl13/Dusp1/Hbegf/Lox/Il17b/Pdgfrb/Anxa1/Adam8/Ccr1/Ccl20/Cxcr2/Gpr35/Sell/Eng/Il1b/Edn2/Csf3r/Spp1/Ppbp/Pf4/Cxcl3/Cxcl1/Flt1/Il17rc/Ednra/Ccl22/Ccl17/Tirap/Arhgef5/Egr3/Ccl7/Ccl2/Fgf2/Serpine1/Ccr7/Itga9/Saa3/Thbs1/Ctsg/C3ar1/Trem3/Trem1/S100a14/Ccrl2/Ackr3/Rin3/Cxcr5/Cxcr6/Jaml…	82
GO:0097529	myeloid leukocyte migration	71/1539	243/28943	3.16999e-33	5.9374e-30	3.388e-30	Itgb2/Ccl3/Spi1/Ccl24/Mcoln2/Trpv4/Csf1/Lbp/Ccl6/Ccl4/Ccl9/Ccl11/Pecam1/Edn1/Thbs4/Tnfsf11/Nckap1l/Retnlg/Cd200r1/Cxcl13/Dusp1/Il17b/Anxa1/Adam8/Ccr1/Il1r1/Ccl20/Cxcr2/Gpr35/Sell/Il1b/B4galt1/Edn2/Csf3r/Spp1/Ppbp/Pf4/Cxcl3/Cxcl1/Flt1/Il17rc/Ednra/Ccl22/Ccl17/Tirap/Arhgef5/Ccl7/Ccl2/Pawr/Serpine1/Ccr7/Itga9/Thbs1/Ctsg/C3ar1/Trem3/Trem1/S100a14/Rin3/Jaml/C5ar1/Fut4/Lgals3/Cd177/Nod2/S100a8/S100a9/S…	71
GO:0030595	leukocyte chemotaxis	68/1539	228/28943	1.75244e-32	2.46175e-29	1.40472e-29	Itgb2/Ccl3/Spi1/Ccl24/Tnfsf14/Trpv4/Csf1/Lbp/Ccl6/Ccl4/Ccl9/Ccl11/Edn1/Thbs4/Tnfsf11/Nckap1l/Retnlg/Cxcl13/Dusp1/Il17b/Anxa1/Adam8/Ccr1/Ccl20/Cxcr2/Gpr35/Sell/Il1b/Edn2/Csf3r/Spp1/Ppbp/Pf4/Cxcl3/Cxcl1/Flt1/Il17rc/Ednra/Ccl22/Ccl17/Tirap/Arhgef5/Ccl7/Ccl2/Serpine1/Ccr7/Itga9/Thbs1/Ctsg/C3ar1/Trem3/Trem1/S100a14/Rin3/Cxcr5/Jaml/C5ar1/Lgals3/Gpr18/Ch25h/Nod2/S100a8/S100a9/Saa2/Cxcl2/Cxcl17/Cnr2/Tnfs…	68
GO:0097530	granulocyte migration	57/1539	163/28943	1.52636e-31	1.71532e-28	9.78796e-29	Itgb2/Ccl3/Ccl24/Mcoln2/Trpv4/Csf1/Lbp/Ccl6/Ccl4/Ccl9/Ccl11/Pecam1/Edn1/Thbs4/Nckap1l/Cxcl13/Il17b/Anxa1/Adam8/Il1r1/Ccl20/Cxcr2/Sell/Il1b/Edn2/Csf3r/Spp1/Ppbp/Pf4/Cxcl3/Cxcl1/Il17rc/Ednra/Ccl22/Ccl17/Tirap/Ccl7/Ccl2/Pawr/Ccr7/Itga9/Thbs1/C3ar1/Trem3/Trem1/S100a14/Jaml/C5ar1/Fut4/Lgals3/Cd177/Nod2/S100a8/S100a9/Cxcl2/Cxcl17/Tnfsf18	57
GO:0007159	leukocyte cell-cell adhesion	90/1539	411/28943	3.82225e-31	3.57954e-28	2.04256e-28	Itgb2/Itga5/Tgfb1/Klf4/Il7r/Il12b/Zp3/Hspb1/Cd44/Tnfsf14/Gata3/Sdc4/Arg1/Adora2a/Pecam1/Tnfsf11/Has2/Nckap1l/Cd86/Runx1/Cd4/Btnl2/Anxa1/Cd6/Adam8/Il6/Cd55b/Selp/Sell/Sele/Tnfsf4/Il1b/Il21/Hsph1/Epo/Olr1/Il4ra/Itgal/Msn/Il2rg/Ido1/Crtam/Ets1/Nlrp3/Egr3/Nfkbiz/Ccl2/Tnfsf9/Pawr/Chst4/Lrg1/Icam1/Vnn1/H2-DMb2/Ccr7/F11r/Dusp10/Fgl2/Thbs1/Ctsg/Il7/Zc3h12a/Gimap5/Pik3r6/Fut4/Lgals3/Vtcn1/Spn/Cd177/Tarm1/…	90
GO:0071621	granulocyte chemotaxis	50/1539	129/28943	2.72943e-30	2.19095e-27	1.2502e-27	Itgb2/Ccl3/Ccl24/Trpv4/Csf1/Lbp/Ccl6/Ccl4/Ccl9/Ccl11/Edn1/Thbs4/Nckap1l/Cxcl13/Il17b/Anxa1/Ccl20/Cxcr2/Sell/Il1b/Edn2/Csf3r/Spp1/Ppbp/Pf4/Cxcl3/Cxcl1/Il17rc/Ednra/Ccl22/Ccl17/Tirap/Ccl7/Ccl2/Ccr7/Itga9/Thbs1/C3ar1/Trem3/Trem1/S100a14/Jaml/C5ar1/Lgals3/Nod2/S100a8/S100a9/Cxcl2/Cxcl17/Tnfsf18	50
GO:0022407	regulation of cell-cell adhesion	98/1539	497/28943	6.21268e-30	4.36363e-27	2.48998e-27	Itgb2/Cdh1/Spi1/Tgfb1/Klf4/Il7r/Il12b/Zp3/Hspb1/Cd44/Tnfsf14/Trpv4/Piezo1/Gata3/Sdc4/Tnfaip3/Arg1/Adora2a/Gcnt2/Tnfsf11/Has2/Nckap1l/Adipoq/Cd86/Runx1/Cxcl13/Cd4/Btnl2/Anxa1/Cd6/Adam8/Il6/Cd55b/Selp/Sele/Tnfsf4/Il1rn/Il1b/Ccm2l/Il21/Il6ra/Fga/Pdpn/Hsph1/Epo/Il4ra/Itgal/Il2rg/Ido1/Crtam/Ets1/Tbx18/Nlrp3/Egr3/Fgb/Nfkbiz/Ccl2/Tnfsf9/Pawr/Chst4/Icam1/Vnn1/H2-DMb2/Ccr7/F11r/Dusp10/Fgl2/Ctsg/Il7/Zc3h12…	98
GO:0019221	cytokine-mediated signaling pathway	89/1539	421/28943	1.32528e-29	8.27417e-27	4.72141e-27	Klf6/Ccl3/Spi1/Il7r/Il12b/Ccl24/Il5ra/Epor/Card14/Csf1/Il13ra1/Csf2/Ccl6/Ccl4/Ccl9/Arg1/Irak3/Il9r/Ccl11/Nfkbia/Edn1/Tnfsf11/Osmr/Adipoq/Cxcl13/Cd4/Tslp/Il33/Ifitm1/Ifitm3/Il6/Ccr1/Il18rap/Il1r1/Il1r2/Ccl20/Cxcr2/Gpr35/Tnfrsf11a/Il1rn/Il1b/Il6ra/Ecm1/Edn2/Csf3r/Ppbp/Pf4/Ereg/Cxcl3/Cxcl1/Epo/Tnfrsf1a/Il4ra/Hpx/Il2rg/Ccl22/Ccl17/Casp4/Eda2r/Cebpa/Ccl7/Ccl2/Il7/Il36g/Ackr3/Nr1h4/Cd300lf/Mmp12/Il31ra…	89
GO:0050727	regulation of inflammatory response	82/1539	367/28943	4.11088e-29	2.3099e-26	1.31808e-26	Bcl6b/Ccl3/Ier3/Il12b/Ccl24/Zp3/Cd44/Mmp8/Trpv4/Itga2/Lpl/Gata3/Il17rb/Lbp/Ptgis/Tnfaip3/Adora2a/Nfkbia/Tnfsf11/Acod1/Mefv/Cd200r1/Adipoq/Tslp/Anxa1/Il33/Adam8/Il6/Il1r1/Tnfrsf11a/Tnfsf4/Il1b/Sucnr1/Tnc/Tnfrsf1b/Smpdl3b/Foxp1/Tnfrsf1a/Pglyrp1/Ido1/Ednra/Cdh5/Ets1/Ldlr/Ptgs2/Nlrp3/Casp4/Cebpa/Nfkbiz/Sbno2/Cd200r3/Lrrk2/Serpine1/Ccr7/Metrnl/Dusp10/Clcf1/Isl1/Ctla2a/Gpr4/Zfp36/Nr1h4/Ptges/Spn/Socs3/…	82
GO:1990266	neutrophil migration	49/1539	133/28943	1.6462e-28	8.40909e-26	4.7984e-26	Itgb2/Ccl3/Ccl24/Mcoln2/Lbp/Ccl6/Ccl4/Ccl9/Ccl11/Pecam1/Edn1/Thbs4/Nckap1l/Cxcl13/Il17b/Adam8/Il1r1/Ccl20/Cxcr2/Sell/Il1b/Edn2/Csf3r/Spp1/Ppbp/Pf4/Cxcl3/Cxcl1/Ednra/Ccl22/Ccl17/Tirap/Ccl7/Ccl2/Pawr/Ccr7/Itga9/C3ar1/Trem3/Trem1/Jaml/C5ar1/Fut4/Lgals3/Cd177/Nod2/S100a8/S100a9/Cxcl2	49
GO:0032103	positive regulation of response to external stimulus	91/1539	459/28943	4.76346e-28	2.23049e-25	1.27276e-25	Ccl3/Spi1/Tgfb1/Il12b/Ccl24/Zp3/Hspb1/Mmp8/Tnfsf14/Trpv4/Csf1/Itga2/Lpl/Il17rb/Lbp/Arg1/Nfkbia/Edn1/Thbs4/Plau/Tnfsf11/Acod1/Nckap1l/Mefv/Snai2/Cxcl13/Clec4n/Tslp/Pdgfrb/Il33/Adam8/Il6/Ccr1/Il18rap/Cxcr2/Tnfrsf11a/Sell/Tnfsf4/Il1b/Il21/Sucnr1/Edn2/Ereg/Cxcl1/Tnfrsf1a/Klk7/Hpx/Ido1/Ednra/Crtam/Ets1/Tirap/Ldlr/Ptgs2/Nlrp3/Casp4/Cebpa/Nfkbiz/Ccl7/Ccl2/Lrrk2/Fgf2/Serpine1/Ccr7/Thbs1/Pvr/Tlr8/C3ar1/Mm…	91
GO:0022409	positive regulation of cell-cell adhesion	74/1539	324/28943	5.05799e-27	2.18622e-24	1.2475e-24	Itgb2/Cdh1/Tgfb1/Il7r/Il12b/Zp3/Cd44/Tnfsf14/Piezo1/Gata3/Gcnt2/Tnfsf11/Has2/Nckap1l/Cd86/Runx1/Cxcl13/Cd4/Btnl2/Anxa1/Cd6/Adam8/Il6/Cd55b/Selp/Sele/Tnfsf4/Il1b/Il21/Il6ra/Fga/Pdpn/Hsph1/Epo/Il4ra/Itgal/Il2rg/Ets1/Tbx18/Nlrp3/Egr3/Fgb/Nfkbiz/Ccl2/Tnfsf9/Pawr/Chst4/Icam1/Vnn1/H2-DMb2/Ccr7/F11r/Dusp10/Ctsg/Il7/Gimap5/Pik3r6/Plaur/Fut4/Vtcn1/Spn/Ceacam2/Ptafr/H2-Eb2/Runx3/Il1rl2/Ceacam1/Sirpb1c/Cd80…	74
GO:0030593	neutrophil chemotaxis	42/1539	103/28943	1.03269e-26	4.14477e-24	2.36509e-24	Itgb2/Ccl3/Ccl24/Lbp/Ccl6/Ccl4/Ccl9/Ccl11/Edn1/Thbs4/Nckap1l/Cxcl13/Il17b/Ccl20/Cxcr2/Sell/Il1b/Edn2/Csf3r/Spp1/Ppbp/Pf4/Cxcl3/Cxcl1/Ednra/Ccl22/Ccl17/Tirap/Ccl7/Ccl2/Ccr7/Itga9/C3ar1/Trem3/Trem1/Jaml/C5ar1/Lgals3/Nod2/S100a8/S100a9/Cxcl2	42
GO:1903037	regulation of leukocyte cell-cell adhesion	79/1539	371/28943	1.27782e-26	4.78672e-24	2.7314e-24	Itgb2/Tgfb1/Klf4/Il7r/Il12b/Zp3/Hspb1/Cd44/Tnfsf14/Gata3/Sdc4/Arg1/Adora2a/Tnfsf11/Has2/Nckap1l/Cd86/Runx1/Cd4/Btnl2/Anxa1/Cd6/Adam8/Il6/Cd55b/Selp/Sele/Tnfsf4/Il1b/Il21/Hsph1/Epo/Il4ra/Itgal/Il2rg/Ido1/Crtam/Ets1/Nlrp3/Egr3/Nfkbiz/Ccl2/Tnfsf9/Pawr/Chst4/Icam1/Vnn1/H2-DMb2/Ccr7/Dusp10/Fgl2/Ctsg/Il7/Zc3h12a/Gimap5/Pik3r6/Fut4/Lgals3/Vtcn1/Spn/Tarm1/Lgals7/Cebpb/Ptafr/Adtrp/Tnfsf18/H2-Eb2/Runx3/Il1…	79
GO:0071674	mononuclear cell migration	55/1539	184/28943	1.43096e-26	5.02534e-24	2.86756e-24	Ccl3/Spi1/Tgfb1/Ccl24/Tnfsf14/Trpv4/Csf1/Gata3/Ccl6/Ccl4/Ccl9/Myo1g/Ccl11/Pecam1/Tnfsf11/Ripk3/Retnlg/Cd200r1/Cxcl13/Dusp1/Anxa1/Adam8/Ccr1/Ccl20/Tnfsf4/Ecm1/Flt1/Itgal/Msn/Ccl22/Ccl17/Crtam/Arhgef5/Ccl7/Ccl2/Icam1/Serpine1/Ccr7/F11r/Thbs1/Ctsg/C3ar1/Trem1/S100a14/Jaml/C5ar1/Fut4/Lgals3/Ch25h/Spn/Saa2/Adtrp/Cxcl17/Tnfsf18/Nlrp12	55
GO:0002683	negative regulation of immune system process	89/1539	465/28943	2.65237e-26	8.76686e-24	5.00255e-24	Vpreb3/Spi1/Tgfb1/Il7r/Il12b/Hspb1/Cd44/Hmox1/Twist2/Gata2/Sdc4/Cd68/Tnfaip3/Arg1/Adora2a/Irak3/Serpinb9b/Acod1/Myc/Nckap1l/Cd200r1/Snai2/Adipoq/Cd86/Runx1/Parp3/Dusp1/Btnl2/Anxa1/Lpxn/Il33/Ccr1/Col3a1/Cd55b/Tnfsf4/Sla2/Fgr/Smpdl3b/Pglyrp1/Cd22/Il4ra/Ido1/Crtam/Ldlr/Drd2/Trib1/Cebpa/Ccl2/Twist1/Pawr/Cd84/Dusp10/Fgl2/Thbs1/Cdk6/Ctsg/Milr1/Pglyrp3/Zp3r/Zc3h12a/Gimap5/Rin3/Gpr68/Cd300lf/Mmp12/Lgals3…	89
GO:1901342	regulation of vasculature development	70/1539	312/28943	3.87551e-25	1.2098e-22	6.90339e-23	Itgb2/Acvrl1/Itga5/Cd36/Klf4/Ccl24/Hspb1/Hmox1/Gata6/Epha2/Fut1/Gata2/Mmp9/Ptgis/Dcn/Ccl11/Fbln5/Adamts1/Runx1/Tnfrsf12a/Hhex/Cxcr2/Tnn/Eng/Il1b/Ntrk1/Ecm1/Nos3/Angptl7/Anxa3/Flt1/Adamts9/Tnfrsf1a/Itgax/Adm/Tnmd/Angpt2/Col4a2/Cdh5/Ets1/Ngp/Tie1/Cysltr2/Lif/Ccl2/Lrg1/Fgf2/Serpine1/Uts2r/Thbs1/Ppp1r15a/C3ar1/Isl1/Stab1/Shc1/Zc3h12a/Id1/Gpr4/Psg22/Pik3r6/Foxc2/Rhoj/C5ar1/Lgals3/Klf2/Hmga2/Sphk1/Ecsc…	70
GO:0002685	regulation of leukocyte migration	60/1539	234/28943	5.99792e-25	1.7738e-22	1.01217e-22	Spi1/Tgfb1/Ccl24/Zp3/Tnfsf14/Trpv4/Csf1/Itga2/Lbp/Mmp9/Pecam1/Edn1/Thbs4/Ripk3/Nckap1l/Cd200r1/Cxcl13/Dusp1/Anxa1/Il33/Adam8/Ccr1/Il1r1/Ccl20/Cxcr2/Selp/Sell/Sele/Tnfsf4/Il1b/Ecm1/Edn2/Lyve1/Msn/Ednra/Smpd3/Tirap/Ccl7/Ccl2/Pawr/Chst4/Icam1/Serpine1/Ccr7/Thbs1/C3ar1/Bdkrb1/Trem1/S100a14/Rin3/C5ar1/Fut4/Lgals3/Gpr18/Spn/Nod2/Ptafr/Adtrp/Cxcl17/Tnfsf18	60
GO:0045765	regulation of angiogenesis	69/1539	308/28943	9.32505e-25	2.61987e-22	1.49495e-22	Itgb2/Acvrl1/Itga5/Cd36/Klf4/Ccl24/Hspb1/Hmox1/Gata6/Epha2/Fut1/Gata2/Mmp9/Ptgis/Dcn/Ccl11/Fbln5/Adamts1/Runx1/Tnfrsf12a/Hhex/Cxcr2/Tnn/Eng/Il1b/Ntrk1/Ecm1/Nos3/Anxa3/Flt1/Adamts9/Tnfrsf1a/Itgax/Adm/Tnmd/Angpt2/Col4a2/Cdh5/Ets1/Ngp/Tie1/Cysltr2/Lif/Ccl2/Lrg1/Fgf2/Serpine1/Uts2r/Thbs1/Ppp1r15a/C3ar1/Isl1/Stab1/Shc1/Zc3h12a/Id1/Gpr4/Psg22/Pik3r6/Foxc2/Rhoj/C5ar1/Lgals3/Klf2/Hmga2/Sphk1/Ecscr/Ceacam…	69
GO:0031349	positive regulation of defense response	68/1539	305/28943	2.74035e-24	7.3324e-22	4.18402e-22	Ccl3/Spi1/Il12b/Ccl24/Zp3/Mmp8/Trpv4/Itga2/Lpl/Il17rb/Lbp/Arg1/Nfkbia/Tnfsf11/Acod1/Mefv/Clec4n/Tslp/Grp/Il33/Adam8/Il6/Il18rap/Tnfrsf11a/Tnfsf4/Il1b/Il21/Sucnr1/Ereg/Cxcl1/Tnfrsf1a/Klk7/Hpx/Ido1/Ednra/Crtam/Ets1/Tirap/Ldlr/Ptgs2/Nlrp3/Casp4/Cebpa/Nfkbiz/Lrrk2/Serpine1/Ccr7/Ucn/Pvr/Tlr8/Mmrn2/Trem3/Gimap5/Gpr4/Penk/Mmp12/Hmgb2/Nod2/S100a8/S100a9/Cebpb/Osm/Tac1/Fabp4/Tnfsf18/Trim6/Sh2d1b1/Gbp5	68
GO:0001818	negative regulation of cytokine production	65/1539	297/28943	8.328e-23	2.12705e-20	1.21374e-20	Cryba1/Tgfb1/Relb/Klf4/Il12b/Cd33/Hmox1/Mmp8/Gata6/Prg4/Epha2/Twist2/Gata3/Wnt11/Lbp/Tnfaip3/Arg1/Srgn/Irak3/Acod1/Nckap1l/Mefv/Cd200r1/Adipoq/Anxa1/Il33/Il6/Il1r2/Slc11a1/Tnfsf4/F2/Errfi1/Flt1/Tnfrsf1a/Pglyrp1/Ido1/Nlrp3/Rnf125/Twist1/Inhbb/Ccr7/Cd84/Thbs1/Tlr8/Pglyrp3/Zc3h12a/Gimap5/Zfp36/Nr1h4/Gpr18/Serpinb1b/Ezr/Bcl3/Lgals7/Oas1f/Klf2/Nod2/Clec4a4/Mc1r/Ceacam1/Nlrp12/Lrrc32/Sh2d1b1/Lilrb4b/Li…	65
GO:0007204	positive regulation of cytosolic calcium ion concentration	57/1539	234/28943	1.42249e-22	3.47522e-20	1.98303e-20	Ccl3/Cd36/Epor/Trpv4/Gata2/Avpr1a/Akap5/Bdkrb2/Edn1/Drd1/F2rl2/Drd3/Adcy5/Cxcl13/Cd4/Calcr/Galr1/Ccr1/Cxcr2/Gpr35/Cd55b/Oxt/Il1b/Edn2/Nmu/Cxcl3/Cxcl1/Epo/Adm/Ednra/Drd2/P2ry2/Pmch/Avp/Ccr7/Uts2r/C3ar1/Ptgir/Gimap5/Ccrl2/Gpr4/Ackr3/Fpr1/Gpr6/Cxcr5/Cxcr6/C5ar1/Mchr1/Gpr18/P2ry10/Fpr2/Saa2/Cxcl2/Cxcl17/Kng2/Tac1/Fpr3	57
GO:0002687	positive regulation of leukocyte migration	47/1539	160/28943	1.51585e-22	3.50393e-20	1.99941e-20	Spi1/Tgfb1/Ccl24/Zp3/Tnfsf14/Trpv4/Csf1/Itga2/Lbp/Mmp9/Pecam1/Edn1/Thbs4/Nckap1l/Cxcl13/Adam8/Ccr1/Il1r1/Ccl20/Cxcr2/Selp/Sell/Sele/Tnfsf4/Il1b/Edn2/Lyve1/Ednra/Tirap/Ccl7/Ccl2/Pawr/Icam1/Serpine1/Ccr7/Thbs1/C3ar1/Bdkrb1/Trem1/S100a14/C5ar1/Fut4/Lgals3/Spn/Ptafr/Cxcl17/Tnfsf18	47
GO:0042060	wound healing	74/1539	380/28943	1.55896e-22	3.50393e-20	1.99941e-20	Scnn1g/Acvrl1/Timp1/Tgfb1/Cd36/Cd44/Hmox1/Gata2/Sdc4/Plek/Pecam1/F2rl2/Plau/Anxa8/Ajuba/Myh9/Snai2/Pros1/Cdkn1a/Tnfrsf12a/Treml1/Hbegf/Lox/Anxa1/Il6/Col3a1/Slc11a1/F5/Selp/Serpinc1/Eng/F2/Ccm2l/Procr/Slc7a11/Il6ra/Fga/Pear1/Ccn1/B4galt1/Pdpn/Pf4/Tfpi2/F10/Pou2f3/Plet1/Anxa2/Fgb/Tspan8/Ccl2/Acta2/Lrg1/Fgf2/Serpine1/F11r/Thbs1/Ctsg/Gpr4/Cd109/Plaur/Foxc2/Entpd1/Jaml/Mmp12/S100a9/Adtrp/Adra2b/Kng2/S…	74
GO:0032496	response to lipopolysaccharide	74/1539	386/28943	4.13698e-22	8.94064e-20	5.10171e-20	Nkx2-1/Spi1/Tgfb1/Cd36/Il12b/Lbp/Slpi/Cd68/Map2k3/Tnfaip3/Irak3/Nos2/Nfkbia/Tfap2a/Acod1/Cd86/Cxcl13/Cd6/Ankrd1/Il6/Slc11a1/Tnfrsf11a/Cd55b/Tnfsf4/Mrc1/Il1b/Gbp2/Tnfrsf1b/Nos3/Ppbp/Pf4/Cxcl3/Cxcl1/Foxp1/Kcnj8/Adm/Ido1/Ednra/Tirap/Ptgs2/Trib1/Nlrp3/Ccl2/Sbno2/Smad6/Serpine1/Arid5a/Gch1/Ccr7/Cd84/Dusp10/Ctsg/Aicda/Bdkrb1/S100a14/Zc3h12a/Ptgir/Il36g/Zfp36/Nr1h4/Cd14/Wfdc21/Hmgb2/Nod2/S100a8/S100a9/C…	74
GO:0002697	regulation of immune effector process	82/1539	464/28943	5.52447e-22	1.1497e-19	6.56045e-20	Itgb2/Vpreb3/Spi1/Tgfb1/Cd36/Il7r/Il12b/Zp3/Hmox1/Twist2/Gata2/Gata3/Lbp/H2-M2/Tnfaip3/Arg1/Irak3/Serpinb9b/Ripk3/Nckap1l/Cd86/Parp3/Anxa1/Il33/Rbp4/Il6/Il18rap/Il1r1/Cd55b/Tnfsf4/Il1b/Il21/Tnfrsf1b/Fgr/Cxcl1/Foxp1/Pglyrp1/Cd22/Klk7/Il4ra/Hpx/Crtam/Tirap/Nlrp3/Casp4/Cfhr2/Nfkbiz/Ccl2/Twist1/Arid5a/H2-DMb2/Ccr7/Cd84/Dusp10/Fgl2/Pvr/Clcf1/Pglyrp3/Zp3r/Zc3h12a/Gimap5/Psg22/Pik3r6/Lgals3/Spn/Cd177/Fe…	82
GO:0002237	response to molecule of bacterial origin	76/1539	407/28943	5.97352e-22	1.19876e-19	6.84036e-20	Nkx2-1/Spi1/Tgfb1/Cd36/Il12b/Lbp/Slpi/Cd68/Map2k3/Tnfaip3/Irak3/Nos2/Nfkbia/Tfap2a/Acod1/Cd86/Cxcl13/Cd6/Ankrd1/Il6/Slc11a1/Tnfrsf11a/Cd55b/Tnfsf4/Mrc1/Il1b/Gbp2/Tnfrsf1b/Nos3/Ppbp/Pf4/Cxcl3/Cxcl1/Foxp1/Kcnj8/Adm/Ido1/Ednra/Tirap/Ptgs2/Trib1/Nlrp3/Ccl2/Sbno2/Smad6/Serpine1/Arid5a/Gch1/Ccr7/Cd84/Dusp10/Ctsg/Aicda/Bdkrb1/S100a14/Zc3h12a/Ptgir/Il36g/Zfp36/Dmbt1/Nr1h4/C5ar1/Cd14/Wfdc21/Hmgb2/Nod2/S10…	76
GO:0070371	ERK1 and ERK2 cascade	69/1539	350/28943	2.08329e-21	4.03655e-19	2.30334e-19	Gcg/Cryba1/Ccl3/Tgfb1/Cd36/Klf4/Ccl24/Cd44/Epor/Epha2/Trpv4/Ccl6/Ccl4/Ccl9/Ccn2/Flt4/Ccl11/Gcnt2/Edn1/Tnfsf11/Dab2/Myc/Adipoq/Cd4/Calcr/Dusp1/Spry4/Pdgfrb/Il6/Ccr1/Ccl20/Tnfrsf11a/Atf3/Il1b/Ngf/Fga/Ccn1/Glipr2/Errfi1/Epo/Fgf15/Ednra/Ccl22/Ccl17/Tirap/Drd2/Cysltr2/Fgb/Lif/Ccl7/Ccl2/Acta2/Fgf2/Icam1/Avp/Akap12/Dusp10/Clcf1/Shc1/Ackr3/Ezr/Ceacam2/Nod2/Ece1/Cxcl17/Ceacam1/Pin1rt1/Nlrp12/Arhgap8	69
GO:0050863	regulation of T cell activation	72/1539	378/28943	2.23643e-21	4.13174e-19	2.35766e-19	Tgfb1/Il7r/Il12b/Zp3/Hspb1/Cd44/Tnfsf14/Gata3/Sdc4/Arg1/Adora2a/Tnfsf11/Ripk3/Nckap1l/Cd86/Runx1/Cd4/Btnl2/Anxa1/Cd6/Adam8/Il6/Cd55b/Tnfsf4/Il1b/Il21/Tnfrsf1b/Tnfrsf9/Hsph1/Epo/Il4ra/Itgal/Il2rg/Ido1/Crtam/Nlrp3/Egr3/Nfkbiz/Ccl2/Tnfsf9/Pawr/Vnn1/H2-DMb2/Ccr7/Dusp10/Fgl2/Ctsg/Il7/Zc3h12a/Gimap5/Ctla2a/Pik3r6/Lgals3/Vtcn1/Spn/Tarm1/Lgals7/Cebpb/Tnfsf18/H2-Eb2/Runx3/Il1rl2/Ceacam1/Sirpb1c/Cd80/Slfn1…	72
GO:1903706	regulation of hemopoiesis	78/1539	435/28943	2.27948e-21	4.13174e-19	2.35766e-19	Ccl3/Spi1/Tgfb1/Il7r/Il12b/Hspb1/Cd44/Twist2/Csf1/Gata2/Gata3/Nfkbia/Fos/Tnfsf11/Dcstamp/Myc/Nckap1l/Snai2/Hcls1/Adipoq/Runx1/Cd4/Lox/Anxa1/Adam8/Il6/Ccr1/Casp8/Tnfsf4/Il21/Tal1/Csf3r/Foxp1/Pglyrp1/Il4ra/Il2rg/Pou4f2/Crtam/Ets1/Trib1/Nlrp3/Egr3/Lif/Cebpa/Nfkbiz/Tnfsf9/Vnn1/Klf10/Ccr7/Slc9b2/Csf3/Dusp10/Fgl2/Cdk6/Il7/Dlk1/Pglyrp3/Zc3h12a/Gimap5/Ctla2a/Zfp36/Pik3r6/Gpr68/Pou4f1/Rab7b/Fes/Hmgb2/Tcim…	78
GO:1903039	positive regulation of leukocyte cell-cell adhesion	60/1539	272/28943	2.45842e-21	4.31683e-19	2.46327e-19	Itgb2/Tgfb1/Il7r/Il12b/Zp3/Cd44/Tnfsf14/Gata3/Tnfsf11/Has2/Nckap1l/Cd86/Runx1/Cd4/Btnl2/Anxa1/Cd6/Adam8/Il6/Cd55b/Selp/Sele/Tnfsf4/Il1b/Il21/Hsph1/Epo/Il4ra/Itgal/Il2rg/Ets1/Nlrp3/Egr3/Nfkbiz/Ccl2/Tnfsf9/Pawr/Chst4/Icam1/Vnn1/H2-DMb2/Ccr7/Dusp10/Il7/Gimap5/Pik3r6/Fut4/Vtcn1/Spn/Ptafr/H2-Eb2/Runx3/Il1rl2/Sirpb1c/Cd80/Gm5150/Gm9733/Sirpb1b/Lilrb4b/Lilrb4a	60
GO:0070372	regulation of ERK1 and ERK2 cascade	66/1539	326/28943	3.48715e-21	5.93767e-19	3.38816e-19	Gcg/Cryba1/Ccl3/Tgfb1/Cd36/Klf4/Ccl24/Cd44/Epor/Epha2/Trpv4/Ccl6/Ccl4/Ccl9/Ccn2/Flt4/Ccl11/Gcnt2/Tnfsf11/Dab2/Adipoq/Cd4/Calcr/Dusp1/Spry4/Pdgfrb/Il6/Ccr1/Ccl20/Tnfrsf11a/Atf3/Il1b/Ngf/Fga/Ccn1/Glipr2/Errfi1/Epo/Fgf15/Ednra/Ccl22/Ccl17/Tirap/Drd2/Cysltr2/Fgb/Lif/Ccl7/Ccl2/Acta2/Fgf2/Icam1/Akap12/Dusp10/Clcf1/Shc1/Ackr3/Ezr/Ceacam2/Nod2/Ece1/Cxcl17/Ceacam1/Pin1rt1/Nlrp12/Arhgap8	66
GO:0002573	myeloid leukocyte differentiation	55/1539	246/28943	5.86905e-20	9.69947e-18	5.53471e-18	Ccl3/Spi1/Tgfb1/Relb/Il12b/Epha2/Spib/Csf1/Gata2/Gata3/Csf2/Fos/Tnfsf11/Dcstamp/Myc/Hcls1/Adipoq/Runx1/Cd4/Calcr/Hhex/Adam8/Ccr1/Casp8/Tnfrsf11a/Tal1/Foxp1/Pou4f2/Trib1/Batf/Lif/Cebpa/Sbno2/Tnfsf9/Klf10/Ccr7/Slc9b2/Csf3/Cdk6/Dlk1/Gimap5/Il17c/Cd109/Gpr68/Cd300lf/Pou4f1/Fes/Cebpb/Pirb/Pilrb1/Evi2/Ceacam1/Cd101/Lilrb4b/Lilrb4a	55
GO:0050878	regulation of body fluid levels	69/1539	381/28943	2.72805e-19	4.37968e-17	2.49914e-17	Scnn1g/Cdh1/Csn3/Cd36/Klf4/Trpv4/Plek/Adora2a/Edn1/F2rl2/Plau/Anxa8/Cyp11b2/Pros1/Aqp2/Treml1/Xdh/Il6/Sctr/F5/Selp/Serpinc1/F2/Oxt/Procr/Slc7a11/Il6ra/Fga/Pear1/Pdpn/Nppb/Pf4/Tfpi2/Scnn1a/Adm/F10/Hsd11b2/Anxa2/Drd2/P2ry2/Fgb/Tspan8/Apln/Serpine1/Kdf1/Avp/F11r/Ucn/Uts2r/Wfs1/Thbs1/Ctsg/Plaur/Entpd1/Mmp13/Krt16/S100a9/Prl2c3/Gja5/Adtrp/Adra2b/Kng2/Tac1/Slc4a5/Ceacam1/Thbd/Gp6/Btc/Lilrb4a	69
GO:0001667	ameboidal-type cell migration	78/1539	471/28943	3.17618e-19	4.95749e-17	2.82884e-17	Itgb2/Acvrl1/Timp1/Col18a1/Folr1/Tgfb1/Klf4/Has1/Hspb1/Hmox1/Epha2/Fut1/Stc1/Gata2/Itga2/Gata3/Wnt11/Sdc4/Mmp9/Map2k3/Dcn/Flt4/Pecam1/Tfap2a/Edn1/Sema3g/Has2/Myh9/Snai2/Fstl1/Cxcl13/Hbegf/Anxa1/Lpxn/Cd63/Adam8/Lcn2/Dll4/Glipr2/Edn2/Nos3/Anxa3/Adamts9/Foxp1/Mesp1/Fgf15/Angpt2/Ednra/Cdh5/Ets1/Robo4/Ptgs2/Egr3/Loxl2/Acta2/Twist1/Alx1/Lrg1/Fgf2/Ovol2/Serpine1/Akap12/Dusp10/Thbs1/Mmrn2/Isl1/Zc3h12a/Sn…	78
GO:0045766	positive regulation of angiogenesis	46/1539	182/28943	3.57243e-19	5.28249e-17	3.0143e-17	Itgb2/Acvrl1/Itga5/Klf4/Ccl24/Hspb1/Hmox1/Gata6/Fut1/Gata2/Mmp9/Ptgis/Ccl11/Runx1/Cxcr2/Tnn/Eng/Il1b/Ntrk1/Ecm1/Nos3/Anxa3/Flt1/Tnfrsf1a/Itgax/Adm/Angpt2/Cdh5/Ets1/Tie1/Cysltr2/Lrg1/Fgf2/Serpine1/Uts2r/Thbs1/C3ar1/Isl1/Zc3h12a/Psg22/Pik3r6/Foxc2/C5ar1/Lgals3/Hmga2/Sphk1	46
GO:1904018	positive regulation of vasculature development	46/1539	182/28943	3.57243e-19	5.28249e-17	3.0143e-17	Itgb2/Acvrl1/Itga5/Klf4/Ccl24/Hspb1/Hmox1/Gata6/Fut1/Gata2/Mmp9/Ptgis/Ccl11/Runx1/Cxcr2/Tnn/Eng/Il1b/Ntrk1/Ecm1/Nos3/Anxa3/Flt1/Tnfrsf1a/Itgax/Adm/Angpt2/Cdh5/Ets1/Tie1/Cysltr2/Lrg1/Fgf2/Serpine1/Uts2r/Thbs1/C3ar1/Isl1/Zc3h12a/Psg22/Pik3r6/Foxc2/C5ar1/Lgals3/Hmga2/Sphk1	46
GO:0032635	interleukin-6 production	45/1539	176/28943	5.31977e-19	7.66456e-17	4.37355e-17	Cd36/Mapk13/Mmp8/Prg4/Trpv4/Lpl/Lbp/Il19/Tnfaip3/Irak3/Nos2/Nckap1l/Cd200r1/Tslp/Il33/Il6/Il18rap/Tnfsf4/Il1b/Il6ra/Ccn1/Ereg/Il17rc/Tnfrsf1a/Tirap/Cd300ld/Tnfsf9/Twist1/Arid5a/Cd84/Ucn/Tlr8/Isl1/Zc3h12a/Il36g/Nr1h4/Rab7b/Klf2/Nod2/Cebpb/Ptafr/Il1rl2/Nlrp12/Lilrb4b/Lilrb4a	45
GO:1902105	regulation of leukocyte differentiation	65/1539	349/28943	6.75023e-19	9.48239e-17	5.41084e-17	Ccl3/Tgfb1/Il7r/Il12b/Hspb1/Cd44/Csf1/Gata2/Gata3/Fos/Tnfsf11/Dcstamp/Myc/Nckap1l/Hcls1/Adipoq/Runx1/Cd4/Anxa1/Adam8/Il6/Ccr1/Casp8/Tnfsf4/Il21/Tal1/Foxp1/Pglyrp1/Il4ra/Il2rg/Pou4f2/Crtam/Trib1/Nlrp3/Egr3/Lif/Nfkbiz/Tnfsf9/Vnn1/Klf10/Ccr7/Slc9b2/Dusp10/Fgl2/Cdk6/Il7/Dlk1/Pglyrp3/Zc3h12a/Gimap5/Ctla2a/Pik3r6/Gpr68/Pou4f1/Fes/Cebpb/Pilrb1/Tnfsf18/Evi2/Runx3/Il1rl2/Ceacam1/Cd101/Lilrb4b/Lilrb4a	65
GO:0032102	negative regulation of response to external stimulus	71/1539	407/28943	7.0284e-19	9.63234e-17	5.49641e-17	Gcg/Ier3/Il12b/Cd44/Gata3/Ptgis/Tnfaip3/Arg1/Adora2a/Irak3/Serpinb9b/Plau/Sema3g/Acod1/Mefv/Cd200r1/Drd3/Adipoq/Pros1/Cxcl13/Dusp1/Ccr1/F2/Fga/Tnfrsf1b/Smpdl3b/Tnfrsf1a/Pglyrp1/Angpt2/Cdh5/Ets1/Ldlr/Anxa2/Drd2/Trib1/Nlrp3/Rnf125/Fgb/Tspan8/Ccl2/Fgf2/Serpine1/Ucn/Metrnl/Dusp10/Fgl2/Thbs1/Isl1/Ctla2a/Rin3/Zfp36/Cd109/Plaur/Nr1h4/Mmp12/Gpr18/Spn/Socs3/Oas1f/Nod2/Adtrp/Calcrl/Cxcl17/Kng2/Cnr2/Klk8/Ce…	71
GO:0007162	negative regulation of cell adhesion	61/1539	313/28943	8.06716e-19	1.07207e-16	6.11747e-17	Cdh1/Acvrl1/Spi1/Tgfb1/Lamb1/Klf4/Hspb1/Cd44/Trpv4/Sdc4/Tnfaip3/Arg1/Adora2a/Gcnt2/Nckap1l/Snai2/Adipoq/Cd86/Runx1/Dusp1/Spry4/Anxa1/Lpxn/Adam8/Tnfsf4/Il1rn/Ccm2l/Tnc/Il4ra/Arhgap6/Angpt2/Ido1/Crtam/Plet1/Pawr/Serpine1/Fgl2/Thbs1/Ctsg/Zc3h12a/Gimap5/Mmp12/Fzd4/Lgals3/Vtcn1/Spn/Tarm1/Lgals7/Rnd1/Cebpb/Adtrp/Kng2/Tnfsf18/Runx3/Ceacam1/Cd80/Slfn1/Lrrc32/Lilrb4b/Lilrb4a/Muc4	61
GO:0050729	positive regulation of inflammatory response	41/1539	148/28943	8.20416e-19	1.07207e-16	6.11747e-17	Ccl3/Ccl24/Zp3/Mmp8/Trpv4/Itga2/Lpl/Il17rb/Lbp/Nfkbia/Tnfsf11/Mefv/Tslp/Il33/Adam8/Il6/Tnfrsf11a/Tnfsf4/Il1b/Sucnr1/Tnfrsf1a/Ido1/Ednra/Ets1/Ldlr/Ptgs2/Nlrp3/Casp4/Cebpa/Nfkbiz/Lrrk2/Serpine1/Ccr7/Gpr4/S100a8/S100a9/Cebpb/Osm/Tac1/Fabp4/Tnfsf18	41
GO:0030099	myeloid cell differentiation	74/1539	445/28943	2.0878e-18	2.66621e-16	1.5214e-16	Ccl3/Spi1/Tgfb1/Relb/Il12b/Etv2/Epha2/Twist2/Spib/Csf1/Gata2/Gata3/Csf2/Nfkbia/Fos/Tnfsf11/Dab2/Dcstamp/Myc/Myh9/Nckap1l/Hcls1/Adipoq/Runx1/Cd4/Calcr/Tspo2/Lox/Hhex/Adam8/Ccr1/Casp8/Tnfrsf11a/Tal1/Csf3r/Epo/Clec5a/Foxp1/Pou4f2/Ets1/Tirap/Trib1/Batf/Lif/Cebpa/Sbno2/Tnfsf9/Klf10/Ccr7/Slc9b2/Csf3/Cdk6/Dlk1/Gimap5/Zfp36/Il17c/Cd109/Gpr68/Cd300lf/Pou4f1/Rab7b/Fes/Hmgb2/Klf2/Cebpb/Pirb/Pilrb1/Hba-a2/Hb…	74
GO:0032675	regulation of interleukin-6 production	43/1539	167/28943	2.41637e-18	3.01724e-16	1.7217e-16	Cd36/Mapk13/Mmp8/Prg4/Trpv4/Lpl/Lbp/Tnfaip3/Irak3/Nos2/Nckap1l/Cd200r1/Tslp/Il33/Il6/Tnfsf4/Il1b/Il6ra/Ccn1/Ereg/Il17rc/Tnfrsf1a/Tirap/Cd300ld/Tnfsf9/Twist1/Arid5a/Cd84/Ucn/Tlr8/Isl1/Zc3h12a/Il36g/Nr1h4/Rab7b/Klf2/Nod2/Cebpb/Ptafr/Il1rl2/Nlrp12/Lilrb4b/Lilrb4a	43
GO:0008217	regulation of blood pressure	50/1539	226/28943	4.58973e-18	5.60646e-16	3.19916e-16	Scnn1g/Acvrl1/Nkx2-1/Cd36/Ier3/Hmox1/Avpr1a/Smtn/Nos2/Bdkrb2/Edn1/Cyp11b2/Drd3/Adipoq/Lvrn/Eng/Oxt/Sucnr1/Enpep/Tacr3/Edn2/Nos3/Nppb/Nmu/Abcc9/Scnn1a/Adm/Ednra/Hsd11b2/Drd2/Ptgs2/Pmch/Acta2/Apln/Gch1/Avp/F11r/Mc3r/Ucn/Uts2r/C3ar1/Bdkrb1/Uts2b/Ptafr/Gja5/Ece1/Kl/Adra2b/Tac1/Slc4a5	50
GO:0070661	leukocyte proliferation	67/1539	384/28943	6.80759e-18	8.13869e-16	4.6441e-16	Itgb2/Tgfb1/Il7r/Il12b/Zp3/Cd44/Csf1/Sdc4/Csf2/Arg1/Il9r/Tnfsf11/Ripk3/Myc/Nckap1l/Cd86/Cdkn1a/Cd4/Btnl2/Anxa1/Cd6/Il33/Hhex/Il6/Slc11a1/Cd55b/Tnfsf4/Il1b/Il21/Sh2d2a/Tnfrsf1b/Tnfrsf9/Epo/Cd22/Cd19/Itgal/Elf4/Msn/Ido1/Crtam/Tirap/Tnfsf9/Pawr/H2-DMb2/Ccr7/Il7/Clcf1/Gapt/Lgals3/Vtcn1/Spn/Tarm1/Lgals7/Cebpb/Tac1/Stat4/Tnfsf18/Itgad/Csf2rb/Csf2rb2/Ceacam1/Cd80/Slfn1/Lrrc32/Gm13283/Lilrb4b/Lilrb4a	67
GO:1903555	regulation of tumor necrosis factor superfamily cytokine production	45/1539	189/28943	1.06425e-17	1.24584e-15	7.10904e-16	Ccl3/Cd36/Il12b/Cd33/Hspb1/Mmp8/Twist2/Lpl/Lbp/Ccl4/Tnfaip3/Irak3/Adipoq/Il33/Adam8/Il6/Ccn1/Errfi1/Foxp1/Tnfrsf1a/Tirap/Cd300ld/Ccl2/Twist1/Lrrk2/Arid5a/Ccr7/Cd84/Akap12/Thbs1/Isl1/Zc3h12a/Zfp36/Nr1h4/Gpr18/Cd14/Spn/Bcl3/Oas1f/Nod2/Ptafr/Clec4a4/Mc1r/Lilrb4b/Lilrb4a	45
GO:1902107	positive regulation of leukocyte differentiation	47/1539	210/28943	2.82297e-17	3.17245e-15	1.81026e-15	Ccl3/Tgfb1/Il7r/Il12b/Csf1/Gata3/Fos/Tnfsf11/Dcstamp/Nckap1l/Hcls1/Runx1/Cd4/Anxa1/Adam8/Il6/Ccr1/Casp8/Tnfsf4/Il21/Il4ra/Il2rg/Pou4f2/Trib1/Nlrp3/Egr3/Lif/Nfkbiz/Tnfsf9/Vnn1/Klf10/Ccr7/Slc9b2/Dusp10/Il7/Dlk1/Gimap5/Pik3r6/Gpr68/Pou4f1/Fes/Evi2/Runx3/Il1rl2/Cd101/Lilrb4b/Lilrb4a	47
GO:1903708	positive regulation of hemopoiesis	47/1539	210/28943	2.82297e-17	3.17245e-15	1.81026e-15	Ccl3/Tgfb1/Il7r/Il12b/Csf1/Gata3/Fos/Tnfsf11/Dcstamp/Nckap1l/Hcls1/Runx1/Cd4/Anxa1/Adam8/Il6/Ccr1/Casp8/Tnfsf4/Il21/Il4ra/Il2rg/Pou4f2/Trib1/Nlrp3/Egr3/Lif/Nfkbiz/Tnfsf9/Vnn1/Klf10/Ccr7/Slc9b2/Dusp10/Il7/Dlk1/Gimap5/Pik3r6/Gpr68/Pou4f1/Fes/Evi2/Runx3/Il1rl2/Cd101/Lilrb4b/Lilrb4a	47
GO:0032680	regulation of tumor necrosis factor production	44/1539	186/28943	3.18197e-17	3.50578e-15	2.00047e-15	Ccl3/Cd36/Il12b/Cd33/Hspb1/Mmp8/Twist2/Lpl/Lbp/Ccl4/Tnfaip3/Irak3/Adipoq/Il33/Il6/Ccn1/Errfi1/Foxp1/Tnfrsf1a/Tirap/Cd300ld/Ccl2/Twist1/Lrrk2/Arid5a/Ccr7/Cd84/Akap12/Thbs1/Isl1/Zc3h12a/Zfp36/Nr1h4/Gpr18/Cd14/Spn/Bcl3/Oas1f/Nod2/Ptafr/Clec4a4/Mc1r/Lilrb4b/Lilrb4a	44
GO:0071706	tumor necrosis factor superfamily cytokine production	45/1539	196/28943	4.74642e-17	5.12887e-15	2.92664e-15	Ccl3/Cd36/Il12b/Cd33/Hspb1/Mmp8/Twist2/Lpl/Lbp/Ccl4/Tnfaip3/Irak3/Adipoq/Il33/Adam8/Il6/Ccn1/Errfi1/Foxp1/Tnfrsf1a/Tirap/Cd300ld/Ccl2/Twist1/Lrrk2/Arid5a/Ccr7/Cd84/Akap12/Thbs1/Isl1/Zc3h12a/Zfp36/Nr1h4/Gpr18/Cd14/Spn/Bcl3/Oas1f/Nod2/Ptafr/Clec4a4/Mc1r/Lilrb4b/Lilrb4a	45
GO:0032640	tumor necrosis factor production	44/1539	193/28943	1.39884e-16	1.48303e-14	8.46247e-15	Ccl3/Cd36/Il12b/Cd33/Hspb1/Mmp8/Twist2/Lpl/Lbp/Ccl4/Tnfaip3/Irak3/Adipoq/Il33/Il6/Ccn1/Errfi1/Foxp1/Tnfrsf1a/Tirap/Cd300ld/Ccl2/Twist1/Lrrk2/Arid5a/Ccr7/Cd84/Akap12/Thbs1/Isl1/Zc3h12a/Zfp36/Nr1h4/Gpr18/Cd14/Spn/Bcl3/Oas1f/Nod2/Ptafr/Clec4a4/Mc1r/Lilrb4b/Lilrb4a	44
GO:0010631	epithelial cell migration	59/1539	328/28943	1.51378e-16	1.57517e-14	8.98823e-15	Itgb2/Acvrl1/Col18a1/Tgfb1/Klf4/Hspb1/Hmox1/Epha2/Fut1/Stc1/Gata2/Itga2/Gata3/Mmp9/Map2k3/Dcn/Flt4/Pecam1/Has2/Myh9/Snai2/Fstl1/Cxcl13/Hbegf/Anxa1/Lpxn/Cd63/Adam8/Lcn2/Dll4/Glipr2/Edn2/Nos3/Anxa3/Adamts9/Foxp1/Angpt2/Cdh5/Ets1/Robo4/Ptgs2/Egr3/Loxl2/Lrg1/Fgf2/Serpine1/Dusp10/Thbs1/Mmrn2/Zc3h12a/Snai1/Dock5/Foxc2/Rhoj/Krt16/Adtrp/Tac1/Krt2/Ceacam1	59
GO:0002695	negative regulation of leukocyte activation	45/1539	202/28943	1.61142e-16	1.64628e-14	9.39402e-15	Spi1/Tgfb1/Hspb1/Cd44/Hmox1/Sdc4/Tnfaip3/Arg1/Adora2a/Nckap1l/Cd86/Runx1/Parp3/Anxa1/Tnfsf4/Fgr/Pglyrp1/Il4ra/Ido1/Crtam/Ldlr/Pawr/Cd84/Fgl2/Ctsg/Milr1/Pglyrp3/Zc3h12a/Gimap5/Cd300lf/Lgals3/Vtcn1/Spn/Tarm1/Lgals7/Cebpb/Cnr2/Tnfsf18/Runx3/Ceacam1/Cd80/Slfn1/Lrrc32/Lilrb4b/Lilrb4a	45
GO:0090132	epithelium migration	59/1539	330/28943	2.02465e-16	2.03152e-14	1.15923e-14	Itgb2/Acvrl1/Col18a1/Tgfb1/Klf4/Hspb1/Hmox1/Epha2/Fut1/Stc1/Gata2/Itga2/Gata3/Mmp9/Map2k3/Dcn/Flt4/Pecam1/Has2/Myh9/Snai2/Fstl1/Cxcl13/Hbegf/Anxa1/Lpxn/Cd63/Adam8/Lcn2/Dll4/Glipr2/Edn2/Nos3/Anxa3/Adamts9/Foxp1/Angpt2/Cdh5/Ets1/Robo4/Ptgs2/Egr3/Loxl2/Lrg1/Fgf2/Serpine1/Dusp10/Thbs1/Mmrn2/Zc3h12a/Snai1/Dock5/Foxc2/Rhoj/Krt16/Adtrp/Tac1/Krt2/Ceacam1	59
GO:0002456	T cell mediated immunity	38/1539	148/28943	2.4854e-16	2.45008e-14	1.39807e-14	Il7r/Il12b/Zp3/Gata3/H2-M2/Arg1/Myo1g/Serpinb9b/Ripk3/Nckap1l/Il6/Il18rap/Il1r1/Slc11a1/Cd55b/Tnfsf4/Il1b/Tnfrsf1b/Nlrp3/Prf1/Icam1/Arid5a/Stx11/Pvr/Il31ra/Spn/Raet1e/Cd8a/Nod2/H2-Q7/H2-K1/H2-M9/H2-Q10/H2-Q6/H2-Q2/Lilrb4b/Lilrb4a/Muc4	38
GO:0030198	extracellular matrix organization	58/1539	322/28943	2.56678e-16	2.48668e-14	1.41895e-14	Col18a1/Tgfb1/Lamb1/Elf3/Has1/Nid1/Mmp8/Adamts4/Itih1/Mmp9/Ccn2/Fbln5/Papln/Tfap2a/Has2/Adamts1/Lox/Nfkb2/Il6/Col3a1/Eng/Ptx3/Ccn1/B4galt1/Pdpn/Tnfrsf1b/Hspg2/Angptl7/Ibsp/Adamts9/Tnfrsf1a/Col4a1/Col4a2/Smpd3/Adamts8/Ets1/Anxa2/Loxl1/Impg1/Tie1/Loxl2/Tgfbi/Lum/2300002M23Rik/Col10a1/Ctsg/Sh3pxd2b/Mmp3/Wdr72/Foxc2/Mmp12/Lgals3/Mmp13/Bcl3/Adtrp/Mmp27/Serpinh1/Col6a5	58
GO:0002263	cell activation involved in immune response	59/1539	332/28943	2.70081e-16	2.52931e-14	1.44328e-14	Itgb2/Spi1/Tgfb1/Relb/Il12b/Hmox1/Gata2/Gata3/Lbp/Tnfaip3/Nckap1l/Parp3/Grp/Anxa1/Il33/Il6/Slc11a1/Tnfsf4/Il21/Sucnr1/Il6ra/Cdh17/Fgr/Anxa3/Foxp1/Clec4e/Clec4d/Pglyrp1/Cd19/Il4ra/Itgal/Nlrp3/Batf/Nfkbiz/Sbno2/Icam1/H2-DMb2/Ccr7/Cd84/Stx11/Fgl2/Milr1/Aicda/Clcf1/Pglyrp3/Zc3h12a/Gapt/Lgals3/Spn/Cd177/Fes/Bcl3/Tcim/Ptafr/Rab44/Tnfsf18/Gm13283/Sh2d1b1/Lilrb4a	59
GO:0090130	tissue migration	59/1539	332/28943	2.70081e-16	2.52931e-14	1.44328e-14	Itgb2/Acvrl1/Col18a1/Tgfb1/Klf4/Hspb1/Hmox1/Epha2/Fut1/Stc1/Gata2/Itga2/Gata3/Mmp9/Map2k3/Dcn/Flt4/Pecam1/Has2/Myh9/Snai2/Fstl1/Cxcl13/Hbegf/Anxa1/Lpxn/Cd63/Adam8/Lcn2/Dll4/Glipr2/Edn2/Nos3/Anxa3/Adamts9/Foxp1/Angpt2/Cdh5/Ets1/Robo4/Ptgs2/Egr3/Loxl2/Lrg1/Fgf2/Serpine1/Dusp10/Thbs1/Mmrn2/Zc3h12a/Snai1/Dock5/Foxc2/Rhoj/Krt16/Adtrp/Tac1/Krt2/Ceacam1	59
GO:0043062	extracellular structure organization	58/1539	323/28943	2.97029e-16	2.73608e-14	1.56126e-14	Col18a1/Tgfb1/Lamb1/Elf3/Has1/Nid1/Mmp8/Adamts4/Itih1/Mmp9/Ccn2/Fbln5/Papln/Tfap2a/Has2/Adamts1/Lox/Nfkb2/Il6/Col3a1/Eng/Ptx3/Ccn1/B4galt1/Pdpn/Tnfrsf1b/Hspg2/Angptl7/Ibsp/Adamts9/Tnfrsf1a/Col4a1/Col4a2/Smpd3/Adamts8/Ets1/Anxa2/Loxl1/Impg1/Tie1/Loxl2/Tgfbi/Lum/2300002M23Rik/Col10a1/Ctsg/Sh3pxd2b/Mmp3/Wdr72/Foxc2/Mmp12/Lgals3/Mmp13/Bcl3/Adtrp/Mmp27/Serpinh1/Col6a5	58
GO:0045229	external encapsulating structure organization	58/1539	324/28943	3.43491e-16	3.11303e-14	1.77636e-14	Col18a1/Tgfb1/Lamb1/Elf3/Has1/Nid1/Mmp8/Adamts4/Itih1/Mmp9/Ccn2/Fbln5/Papln/Tfap2a/Has2/Adamts1/Lox/Nfkb2/Il6/Col3a1/Eng/Ptx3/Ccn1/B4galt1/Pdpn/Tnfrsf1b/Hspg2/Angptl7/Ibsp/Adamts9/Tnfrsf1a/Col4a1/Col4a2/Smpd3/Adamts8/Ets1/Anxa2/Loxl1/Impg1/Tie1/Loxl2/Tgfbi/Lum/2300002M23Rik/Col10a1/Ctsg/Sh3pxd2b/Mmp3/Wdr72/Foxc2/Mmp12/Lgals3/Mmp13/Bcl3/Adtrp/Mmp27/Serpinh1/Col6a5	58
GO:0070663	regulation of leukocyte proliferation	53/1539	280/28943	5.73e-16	5.11062e-14	2.91622e-14	Tgfb1/Il12b/Zp3/Cd44/Csf1/Sdc4/Csf2/Arg1/Ripk3/Nckap1l/Cd86/Cdkn1a/Cd4/Btnl2/Anxa1/Cd6/Il33/Hhex/Il6/Cd55b/Tnfsf4/Il1b/Il21/Tnfrsf1b/Tnfrsf9/Epo/Cd22/Itgal/Ido1/Crtam/Tirap/Tnfsf9/Pawr/H2-DMb2/Ccr7/Il7/Clcf1/Lgals3/Vtcn1/Spn/Tarm1/Lgals7/Cebpb/Tac1/Tnfsf18/Csf2rb/Csf2rb2/Ceacam1/Cd80/Slfn1/Lrrc32/Lilrb4b/Lilrb4a	53
GO:0002366	leukocyte activation involved in immune response	58/1539	328/28943	6.10221e-16	5.35755e-14	3.05713e-14	Itgb2/Spi1/Tgfb1/Relb/Il12b/Hmox1/Gata2/Gata3/Lbp/Tnfaip3/Nckap1l/Parp3/Grp/Anxa1/Il33/Il6/Slc11a1/Tnfsf4/Il21/Sucnr1/Il6ra/Cdh17/Fgr/Anxa3/Foxp1/Clec4e/Clec4d/Pglyrp1/Cd19/Il4ra/Itgal/Nlrp3/Batf/Nfkbiz/Sbno2/Icam1/H2-DMb2/Ccr7/Cd84/Stx11/Fgl2/Milr1/Aicda/Clcf1/Pglyrp3/Zc3h12a/Gapt/Lgals3/Spn/Cd177/Fes/Bcl3/Ptafr/Rab44/Tnfsf18/Gm13283/Sh2d1b1/Lilrb4a	58
GO:0070374	positive regulation of ERK1 and ERK2 cascade	47/1539	227/28943	7.11241e-16	6.14841e-14	3.50841e-14	Gcg/Ccl3/Tgfb1/Cd36/Ccl24/Cd44/Epor/Trpv4/Ccl6/Ccl4/Ccl9/Ccn2/Flt4/Ccl11/Gcnt2/Tnfsf11/Cd4/Calcr/Pdgfrb/Il6/Ccr1/Ccl20/Tnfrsf11a/Il1b/Ngf/Fga/Glipr2/Epo/Fgf15/Ednra/Ccl22/Ccl17/Tirap/Drd2/Cysltr2/Fgb/Ccl7/Ccl2/Acta2/Fgf2/Icam1/Akap12/Shc1/Ackr3/Nod2/Cxcl17/Arhgap8	47
GO:0042098	T cell proliferation	48/1539	237/28943	8.7269e-16	7.37711e-14	4.20953e-14	Itgb2/Tgfb1/Il12b/Zp3/Cd44/Sdc4/Arg1/Ripk3/Myc/Nckap1l/Cd86/Cd4/Btnl2/Anxa1/Cd6/Il6/Slc11a1/Cd55b/Tnfsf4/Il1b/Il21/Sh2d2a/Tnfrsf1b/Tnfrsf9/Epo/Itgal/Elf4/Msn/Ido1/Crtam/Tnfsf9/Pawr/H2-DMb2/Ccr7/Lgals3/Vtcn1/Spn/Tarm1/Lgals7/Cebpb/Tnfsf18/Itgad/Ceacam1/Cd80/Slfn1/Lrrc32/Lilrb4b/Lilrb4a	48
GO:0050870	positive regulation of T cell activation	49/1539	246/28943	8.79634e-16	7.37711e-14	4.20953e-14	Tgfb1/Il7r/Il12b/Zp3/Tnfsf14/Gata3/Tnfsf11/Nckap1l/Cd86/Runx1/Cd4/Btnl2/Anxa1/Cd6/Adam8/Il6/Cd55b/Tnfsf4/Il1b/Il21/Hsph1/Epo/Il4ra/Itgal/Il2rg/Nlrp3/Egr3/Nfkbiz/Ccl2/Tnfsf9/Vnn1/H2-DMb2/Ccr7/Dusp10/Il7/Gimap5/Pik3r6/Vtcn1/Spn/H2-Eb2/Runx3/Il1rl2/Sirpb1c/Cd80/Gm5150/Gm9733/Sirpb1b/Lilrb4b/Lilrb4a	49
GO:0032943	mononuclear cell proliferation	60/1539	351/28943	9.71254e-16	8.0257e-14	4.57963e-14	Itgb2/Tgfb1/Il7r/Il12b/Zp3/Cd44/Csf1/Sdc4/Arg1/Il9r/Ripk3/Myc/Nckap1l/Cd86/Cdkn1a/Cd4/Btnl2/Anxa1/Cd6/Il6/Slc11a1/Cd55b/Tnfsf4/Il1b/Il21/Sh2d2a/Tnfrsf1b/Tnfrsf9/Epo/Cd22/Cd19/Itgal/Elf4/Msn/Ido1/Crtam/Tirap/Tnfsf9/Pawr/H2-DMb2/Ccr7/Il7/Clcf1/Gapt/Lgals3/Vtcn1/Spn/Tarm1/Lgals7/Cebpb/Tac1/Tnfsf18/Itgad/Ceacam1/Cd80/Slfn1/Lrrc32/Gm13283/Lilrb4b/Lilrb4a	60
GO:0032602	chemokine production	33/1539	117/28943	1.13271e-15	9.22417e-14	5.2635e-14	Klf4/Epha2/Mcoln2/Trpv4/Lpl/Lbp/Mefv/Snai2/Adipoq/Tslp/Il33/Il6/Tnfsf4/Il1b/Il6ra/Ccn1/Foxp1/Il4ra/Tirap/P2ry2/Twist1/Cd84/Il7/Chil3/Trem3/Trem1/Nr1h4/Oas1f/Nod2/Chia1/Chil4/Lilrb4b/Lilrb4a	33
GO:0046651	lymphocyte proliferation	59/1539	344/28943	1.44275e-15	1.15811e-13	6.60842e-14	Itgb2/Tgfb1/Il7r/Il12b/Zp3/Cd44/Sdc4/Arg1/Il9r/Ripk3/Myc/Nckap1l/Cd86/Cdkn1a/Cd4/Btnl2/Anxa1/Cd6/Il6/Slc11a1/Cd55b/Tnfsf4/Il1b/Il21/Sh2d2a/Tnfrsf1b/Tnfrsf9/Epo/Cd22/Cd19/Itgal/Elf4/Msn/Ido1/Crtam/Tirap/Tnfsf9/Pawr/H2-DMb2/Ccr7/Il7/Clcf1/Gapt/Lgals3/Vtcn1/Spn/Tarm1/Lgals7/Cebpb/Tac1/Tnfsf18/Itgad/Ceacam1/Cd80/Slfn1/Lrrc32/Gm13283/Lilrb4b/Lilrb4a	59
GO:0001503	ossification	67/1539	426/28943	1.52984e-15	1.21073e-13	6.90868e-14	Tgfb1/Epha2/Actn3/Clic1/Twist2/Csf1/Stc1/Wnt11/Mmp9/Ccn2/Srgn/Igfbp3/Tfap2a/Tnfsf11/Snai2/Runx1/Calcr/Six2/Lox/Ifitm5/Ifitm1/Ifitm3/Il6/Ccr1/Tnfrsf11a/Myog/Tnn/Oxt/Wwtr1/Ecm1/Ccn1/Hspg2/Fgr/Spp1/Ibsp/Clec5a/Mgp/Chrdl2/Smpd3/Ptgs2/P2ry2/Slc26a2/Cebpa/Sbno2/Twist1/Smad6/Fgf2/Klf10/Egr2/Col10a1/Cdk6/Sh3pxd2b/Dlk1/Id1/Dnai3/Foxc2/Pthlh/Mmp13/Sgms2/Ostn/Cebpb/Kl/Nfe2/Tac1/Runx3/Cebpd/Bglap3	67
GO:0002526	acute inflammatory response	32/1539	112/28943	2.0355e-15	1.58854e-13	9.06453e-14	Zp3/Cd163/Lbp/Bdkrb2/Tnfsf11/Cd6/Adam8/Il6/Cxcr2/Tnfrsf11a/Tnfsf4/Il1rn/F2/Il1b/B4galt1/Cxcl1/Hp/Ptgs2/Nlrp3/Icam1/Vnn1/Ccr7/Saa3/Trem1/Il31ra/Ptges/Spn/Saa2/Kl/Tac1/Serpina1b/Saa1	32
GO:0045637	regulation of myeloid cell differentiation	46/1539	226/28943	2.84832e-15	2.19243e-13	1.25104e-13	Ccl3/Spi1/Tgfb1/Il12b/Twist2/Csf1/Gata2/Nfkbia/Fos/Tnfsf11/Dcstamp/Myc/Nckap1l/Hcls1/Adipoq/Runx1/Cd4/Lox/Adam8/Ccr1/Casp8/Tal1/Csf3r/Foxp1/Pou4f2/Ets1/Trib1/Lif/Klf10/Slc9b2/Csf3/Cdk6/Dlk1/Zfp36/Gpr68/Pou4f1/Rab7b/Fes/Hmgb2/Cebpb/Pilrb1/Evi2/Ceacam1/Cd101/Lilrb4b/Lilrb4a	46
GO:0002699	positive regulation of immune effector process	56/1539	320/28943	3.09591e-15	2.3508e-13	1.34141e-13	Itgb2/Spi1/Tgfb1/Cd36/Il12b/Zp3/Hmox1/Gata2/Gata3/Lbp/H2-M2/Arg1/Cd86/Anxa1/Il33/Rbp4/Il6/Il18rap/Il1r1/Cd55b/Tnfsf4/Il1b/Il21/Fgr/Cxcl1/Foxp1/Klk7/Il4ra/Hpx/Crtam/Tirap/Nlrp3/Casp4/Nfkbiz/Ccl2/Arid5a/H2-DMb2/Ccr7/Cd84/Pvr/Clcf1/Gimap5/Psg22/Cd177/Fes/Nod2/Ptafr/H2-Q7/H2-K1/H2-M9/H2-Q10/Trim6/H2-Q6/H2-Q2/Sh2d1b1/Lilrb4a	56
GO:0022408	negative regulation of cell-cell adhesion	44/1539	209/28943	3.14815e-15	2.3586e-13	1.34586e-13	Cdh1/Spi1/Tgfb1/Klf4/Hspb1/Cd44/Trpv4/Sdc4/Tnfaip3/Arg1/Adora2a/Nckap1l/Adipoq/Cd86/Runx1/Anxa1/Adam8/Tnfsf4/Il1rn/Ccm2l/Il4ra/Ido1/Crtam/Pawr/Fgl2/Ctsg/Zc3h12a/Gimap5/Lgals3/Vtcn1/Spn/Tarm1/Lgals7/Cebpb/Adtrp/Tnfsf18/Runx3/Ceacam1/Cd80/Slfn1/Lrrc32/Lilrb4b/Lilrb4a/Muc4	44
GO:0002460	adaptive immune response based on somatic recombination of immune receptors built from immunoglobulin superfamily domains	72/1539	486/28943	3.26827e-15	2.41637e-13	1.37883e-13	Tgfb1/Relb/Il7r/Il12b/Zp3/Gata3/H2-M2/Tnfaip3/Arg1/Il9r/Myo1g/Serpinb9b/Ripk3/Nckap1l/Parp3/Cd4/Clec4n/Anxa1/Il33/Nfkb2/Il6/Il18rap/Il1r1/Slc11a1/Cd55b/Tnfsf4/Il1b/Il6ra/Tnfrsf1b/Cd19/Il4ra/Hpx/Nlrp3/Batf/Nfkbiz/Prf1/Icam1/Arid5a/H2-DMb2/Ccr7/Stx11/Fgl2/Pvr/C3ar1/Aicda/Clcf1/Zp3r/Zc3h12a/Gimap5/Gapt/Il31ra/Spn/Bcl3/Raet1e/Cd8a/C1ra/Nod2/Pirb/H2-Q7/H2-K1/Tnfsf18/H2-M9/H2-Q10/H2-Eb2/Csf2rb/Csf2rb2/…	72
GO:0002819	regulation of adaptive immune response	47/1539	239/28943	5.66246e-15	4.13213e-13	2.35788e-13	Tgfb1/Il7r/Il12b/Zp3/Cd44/Gata3/H2-M2/Tnfaip3/Arg1/Ripk3/Nckap1l/Parp3/Cd4/Clec4n/Anxa1/Il33/Il6/Il1r1/Slc11a1/Cd55b/Tnfsf4/Il1b/Tnfrsf1b/Il4ra/Hpx/Nlrp3/Nfkbiz/Arid5a/Ccr7/Dusp10/Pvr/Clcf1/Zp3r/Zc3h12a/Gimap5/Spn/Nod2/H2-Q7/H2-K1/Tnfsf18/H2-M9/H2-Q10/H2-Q6/H2-Q2/Lilrb4b/Lilrb4a/Muc4	47
GO:0072676	lymphocyte migration	31/1539	109/28943	6.41395e-15	4.62051e-13	2.63656e-13	Ccl3/Ccl24/Tnfsf14/Gata3/Ccl6/Ccl4/Ccl9/Myo1g/Ccl11/Ripk3/Cd200r1/Cxcl13/Adam8/Ccl20/Tnfsf4/Ecm1/Itgal/Msn/Ccl22/Ccl17/Crtam/Ccl7/Ccl2/Icam1/Ccr7/F11r/Fut4/Ch25h/Spn/Saa2/Adtrp	31
GO:0015718	monocarboxylic acid transport	33/1539	124/28943	7.33077e-15	5.21413e-13	2.97529e-13	Cd36/Pla2g12b/Nos2/Bdkrb2/Edn1/Tnfsf11/Myc/Slc22a22/Drd3/Tspo2/Anxa1/Slc16a3/Drd4/Tnfrsf11a/Abcb11/Oxt/Il1b/Slc10a4/Slc10a6/Slc6a12/Slco1b2/Drd2/Ptgs2/Slco2a1/P2ry2/Atp8b1/Nr1h4/Ptges/Ceacam2/Pla2r1/Ces1g/Ces1a/Ceacam1	33
GO:0002822	regulation of adaptive immune response based on somatic recombination of immune receptors built from immunoglobulin superfamily domains	45/1539	223/28943	7.95009e-15	5.58395e-13	3.18631e-13	Tgfb1/Il7r/Il12b/Zp3/Gata3/H2-M2/Tnfaip3/Arg1/Ripk3/Nckap1l/Parp3/Cd4/Clec4n/Anxa1/Il33/Il6/Il1r1/Slc11a1/Cd55b/Tnfsf4/Il1b/Tnfrsf1b/Il4ra/Hpx/Nlrp3/Nfkbiz/Arid5a/Ccr7/Pvr/Clcf1/Zp3r/Zc3h12a/Gimap5/Spn/Nod2/H2-Q7/H2-K1/Tnfsf18/H2-M9/H2-Q10/H2-Q6/H2-Q2/Lilrb4b/Lilrb4a/Muc4	45
GO:0032642	regulation of chemokine production	31/1539	110/28943	8.48046e-15	5.88293e-13	3.35692e-13	Klf4/Epha2/Mcoln2/Trpv4/Lpl/Lbp/Mefv/Snai2/Adipoq/Tslp/Il33/Il6/Tnfsf4/Il1b/Il6ra/Ccn1/Foxp1/Il4ra/Tirap/P2ry2/Twist1/Cd84/Il7/Chil3/Nr1h4/Oas1f/Nod2/Chia1/Chil4/Lilrb4b/Lilrb4a	31
GO:0002698	negative regulation of immune effector process	35/1539	140/28943	9.00611e-15	6.17138e-13	3.52151e-13	Vpreb3/Spi1/Tgfb1/Il7r/Hmox1/Twist2/Tnfaip3/Arg1/Irak3/Serpinb9b/Nckap1l/Parp3/Anxa1/Il33/Cd55b/Tnfsf4/Pglyrp1/Cd22/Il4ra/Twist1/Cd84/Dusp10/Fgl2/Pglyrp3/Zp3r/Zc3h12a/Lgals3/Spn/Nod2/Tnfsf18/Ceacam1/Sh2d1b1/Lilrb4b/Lilrb4a/Muc4	35
GO:1903038	negative regulation of leukocyte cell-cell adhesion	36/1539	148/28943	9.40198e-15	6.36503e-13	3.63202e-13	Tgfb1/Klf4/Hspb1/Cd44/Sdc4/Arg1/Adora2a/Nckap1l/Cd86/Runx1/Anxa1/Adam8/Tnfsf4/Il4ra/Ido1/Crtam/Pawr/Fgl2/Ctsg/Zc3h12a/Gimap5/Lgals3/Vtcn1/Spn/Tarm1/Lgals7/Cebpb/Adtrp/Tnfsf18/Runx3/Ceacam1/Cd80/Slfn1/Lrrc32/Lilrb4b/Lilrb4a	36
GO:0050866	negative regulation of cell activation	45/1539	225/28943	1.12093e-14	7.49823e-13	4.27864e-13	Spi1/Tgfb1/Hspb1/Cd44/Hmox1/Sdc4/Tnfaip3/Arg1/Adora2a/Nckap1l/Cd86/Runx1/Parp3/Anxa1/Tnfsf4/Fgr/Pglyrp1/Il4ra/Ido1/Crtam/Ldlr/Pawr/Cd84/Fgl2/Ctsg/Milr1/Pglyrp3/Zc3h12a/Gimap5/Cd300lf/Lgals3/Vtcn1/Spn/Tarm1/Lgals7/Cebpb/Cnr2/Tnfsf18/Runx3/Ceacam1/Cd80/Slfn1/Lrrc32/Lilrb4b/Lilrb4a	45
GO:0002274	myeloid leukocyte activation	50/1539	272/28943	1.28303e-14	8.4816e-13	4.83978e-13	Itgb2/Spi1/Tgfb1/Relb/Cd33/Hmox1/Mmp8/Gata2/Lbp/Csf2/Dcstamp/Tslp/Grp/Anxa1/Il33/Il18rap/Slc11a1/Cxcr2/Sucnr1/Edn2/Fgr/Anxa3/Foxp1/Clec4d/Il4ra/Ldlr/Batf/Cebpa/Sbno2/Tnfsf9/Lrrk2/Cd84/Stx11/Thbs1/Ctsg/Milr1/Gimap5/Cd300lf/C5ar1/Cd177/Fes/Ptafr/Pirb/Sphk1/Cnr2/Cd300lb/Rab44/Pilrb1/Lilrb4b/Lilrb4a	50
GO:0006820	anion transport	72/1539	500/28943	1.43857e-14	9.39921e-13	5.36338e-13	Slc13a2/Slc26a3/Folr1/Cd36/Slc44a4/Clic1/Pla2g12b/Stc1/Slc17a8/Arg1/Avpr1a/Adora2a/Stc2/Nos2/Bdkrb2/Edn1/Slc34a1/Tnfsf11/Myc/Slc22a22/Drd3/Clic6/Nfkbie/Tspo2/Anxa1/Slc16a3/Drd4/Slc11a1/Tnfrsf11a/Il1rn/Abcb11/Oxt/Il1b/Slc7a11/Slc26a5/Slc10a4/Slc10a6/Slc6a12/Slco1b2/Slc12a3/Drd2/Ptgs2/Slco2a1/Trpa1/P2ry2/Ano7/Slc26a2/Clic4/Best1/Slc22a20/Avp/Ano2/Atp8b1/Kcne2/Slc26a10/Lrrc8e/Nr1h4/Bdnf/Htr1b/Slc25a…	72
GO:0002703	regulation of leukocyte mediated immunity	53/1539	303/28943	1.74315e-14	1.12584e-12	6.42425e-13	Itgb2/Spi1/Tgfb1/Il7r/Il12b/Zp3/Hmox1/Gata2/Gata3/H2-M2/Arg1/Serpinb9b/Ripk3/Nckap1l/Parp3/Il6/Il18rap/Il1r1/Cd55b/Tnfsf4/Il1b/Il21/Tnfrsf1b/Fgr/Cxcl1/Il4ra/Hpx/Crtam/Nlrp3/Ccl2/Arid5a/Cd84/Pvr/Clcf1/Zp3r/Gimap5/Pik3r6/Spn/Cd177/Fes/Nod2/Ptafr/H2-Q7/H2-K1/H2-M9/H2-Q10/H2-Q6/Ceacam1/H2-Q2/Sh2d1b1/Lilrb4b/Lilrb4a/Muc4	53
GO:0002761	regulation of myeloid leukocyte differentiation	35/1539	143/28943	1.80197e-14	1.1506e-12	6.56556e-13	Ccl3/Tgfb1/Il12b/Csf1/Gata2/Fos/Tnfsf11/Dcstamp/Myc/Hcls1/Adipoq/Runx1/Cd4/Adam8/Ccr1/Casp8/Tal1/Foxp1/Pou4f2/Trib1/Lif/Klf10/Slc9b2/Cdk6/Dlk1/Gpr68/Pou4f1/Fes/Cebpb/Pilrb1/Evi2/Ceacam1/Cd101/Lilrb4b/Lilrb4a	35
GO:1990868	response to chemokine	25/1539	73/28943	2.24946e-14	1.40441e-12	8.01387e-13	Ccl3/Ccl24/Ccl6/Ccl4/Ccl9/Ccl11/Edn1/Cxcl13/Dusp1/Lox/Ccr1/Ccl20/Gpr35/Ppbp/Pf4/Cxcl3/Cxcl1/Ccl22/Ccl17/Ccl7/Ccl2/Zc3h12a/Ackr3/Cxcl2/Cxcl17	25
GO:1990869	cellular response to chemokine	25/1539	73/28943	2.24946e-14	1.40441e-12	8.01387e-13	Ccl3/Ccl24/Ccl6/Ccl4/Ccl9/Ccl11/Edn1/Cxcl13/Dusp1/Lox/Ccr1/Ccl20/Gpr35/Ppbp/Pf4/Cxcl3/Cxcl1/Ccl22/Ccl17/Ccl7/Ccl2/Zc3h12a/Ackr3/Cxcl2/Cxcl17	25
GO:0051346	negative regulation of hydrolase activity	59/1539	366/28943	2.49863e-14	1.54283e-12	8.80373e-13	Timp1/Angptl4/Klf4/Cstb/Cd44/Itih1/Slpi/Wfdc2/Mmp9/Adora2a/Il9r/Pecam1/Papln/Serpinb9b/Anxa8/Slc39a14/Nckap1l/Stfa2/Gzma/Pi16/Anxa1/Il6/Serpinc1/Ptx3/Ngf/Ecm1/Nos3/Tfpi2/Serpina7/Cryab/Ngp/Ptgs2/Lrrk2/Serpine1/Avp/F11r/Thbs1/Ppp1r15a/Serpina3g/Cd109/Plaur/Igbp1b/Spink8/Serpinb1b/Pla2r1/Lepr/Serpina9/Stfa2l1/Kng2/Ppp1r1b/Serpinb2/Serpina3f/Pi15/Serpinh1/Serpina1b/Serpina3m/Cstdc4/Hspa1b/Bcl2a1d	59
GO:0032944	regulation of mononuclear cell proliferation	48/1539	258/28943	2.69501e-14	1.63151e-12	9.30976e-13	Tgfb1/Il12b/Zp3/Cd44/Csf1/Sdc4/Arg1/Ripk3/Nckap1l/Cd86/Cdkn1a/Cd4/Btnl2/Anxa1/Cd6/Il6/Cd55b/Tnfsf4/Il1b/Il21/Tnfrsf1b/Tnfrsf9/Epo/Cd22/Itgal/Ido1/Crtam/Tirap/Tnfsf9/Pawr/H2-DMb2/Ccr7/Il7/Clcf1/Lgals3/Vtcn1/Spn/Tarm1/Lgals7/Cebpb/Tac1/Tnfsf18/Ceacam1/Cd80/Slfn1/Lrrc32/Lilrb4b/Lilrb4a	48
GO:0030217	T cell differentiation	55/1539	326/28943	2.70032e-14	1.63151e-12	9.30976e-13	Spi1/Tgfb1/Relb/Il7r/Il12b/Hspb1/Cd44/Gata3/Ripk3/Nckap1l/Runx1/Cd4/Anxa1/Adam8/Il6/Tnfsf4/Dll4/Il1b/Il21/Il6ra/Tnfsf8/Tnfrsf9/Foxp1/Clec4e/Clec4d/Il4ra/Il2rg/Crtam/Mpzl2/Nlrp3/Egr3/Batf/Nfkbiz/Tnfsf9/Vnn1/Ccr7/Dusp10/Fgl2/Cdk6/Il7/Zc3h12a/Gimap5/Ctla2a/Pik3r6/Gpr18/Spn/Bcl3/Cd8a/Lepr/Tnfsf18/Runx3/Il1rl2/Bcl2a1d/Lilrb4b/Lilrb4a	55
GO:0050678	regulation of epithelial cell proliferation	66/1539	442/28943	3.20515e-14	1.91593e-12	1.09327e-12	Cdh1/Acvrl1/Col18a1/Tgfb1/Il12b/Ccl24/Hmox1/Twist2/Fut1/Gata2/Gata3/Tnfaip3/Arg1/Flt4/Thbs4/Plau/Dab2/Tgm1/Myc/Has2/Snai2/Xdh/Ovol1/Il6/Eng/Egfl7/Dll4/Ecm1/B4galt1/Errfi1/Nppb/Flt1/Foxp1/Tnmd/Ednra/Drd2/Tbx18/Tie1/Egr3/Epgn/Ccl2/Twist1/Apln/Lrg1/Fgf2/Ovol2/Kdf1/Dusp10/Thbs1/Cdk6/Dlk1/Mmrn2/Isl1/Id1/Zfp36/Cd109/Jaml/Mmp12/Six1/Ceacam2/Hmgb2/Nod2/Hmga2/Runx3/Cdkn2b/Ceacam1	66
GO:0042129	regulation of T cell proliferation	41/1539	196/28943	3.45692e-14	2.04226e-12	1.16536e-12	Tgfb1/Il12b/Zp3/Cd44/Sdc4/Arg1/Ripk3/Nckap1l/Cd86/Cd4/Btnl2/Anxa1/Cd6/Il6/Cd55b/Tnfsf4/Il1b/Il21/Tnfrsf1b/Tnfrsf9/Epo/Itgal/Ido1/Crtam/Tnfsf9/Pawr/H2-DMb2/Ccr7/Lgals3/Vtcn1/Spn/Tarm1/Lgals7/Cebpb/Tnfsf18/Ceacam1/Cd80/Slfn1/Lrrc32/Lilrb4b/Lilrb4a	41
GO:0003012	muscle system process	65/1539	432/28943	3.48919e-14	2.04226e-12	1.16536e-12	Scn4a/Mybpc3/Klf4/Gata6/Actn3/Myod1/Trpv4/Stc1/Itga2/Tbx3/Map2k3/Trip10/Ccn2/Jsrp1/Smtn/Bdkrb2/Edn1/Drd1/Pi16/Chrng/Tnni1/Myog/Chrna1/Oxt/Mylk2/Tacr3/Tnfrsf1b/Edn2/Errfi1/Nos3/Nppb/Nmu/Flt1/Cald1/Foxp1/Prok2/Kcnj8/Abcc9/Tnfrsf1a/Ednra/Tpm4/Smpd3/Drd2/Ptgs2/Trpa1/Acta2/Pawr/Myom3/Ucn/Kcne2/Pkp2/Shc1/Zc3h12a/Dock5/Scn4b/Kcne4/Myh1/Ptafr/Gja5/Ece1/Adra2b/Calcrl/Myh13/Sphk1/Pin1rt1	65
GO:0032612	interleukin-1 production	32/1539	123/28943	3.75069e-14	2.17269e-12	1.23978e-12	Ccl3/Cd36/Cd33/Hspb1/Lpl/Tnfaip3/Mefv/Anxa1/Il6/Casp8/Il1r2/Ccl20/Il1b/Sucnr1/Ccn1/Errfi1/Foxp1/Nlrp3/Casp4/Ccr7/Tlr8/Isl1/Zc3h12a/Nr1h4/Serpinb1b/Nod2/Sphk1/Ceacam1/Nlrp12/Gbp5/Lilrb4b/Lilrb4a	32
GO:0051250	negative regulation of lymphocyte activation	38/1539	171/28943	3.90807e-14	2.24076e-12	1.27862e-12	Tgfb1/Hspb1/Cd44/Sdc4/Tnfaip3/Arg1/Adora2a/Nckap1l/Cd86/Runx1/Parp3/Anxa1/Tnfsf4/Fgr/Pglyrp1/Il4ra/Ido1/Crtam/Pawr/Fgl2/Ctsg/Pglyrp3/Zc3h12a/Gimap5/Lgals3/Vtcn1/Spn/Tarm1/Lgals7/Cebpb/Tnfsf18/Runx3/Ceacam1/Cd80/Slfn1/Lrrc32/Lilrb4b/Lilrb4a	38
GO:0043542	endothelial cell migration	45/1539	234/28943	4.98637e-14	2.83014e-12	1.61494e-12	Itgb2/Acvrl1/Col18a1/Tgfb1/Klf4/Hspb1/Hmox1/Epha2/Fut1/Stc1/Gata2/Gata3/Map2k3/Dcn/Flt4/Pecam1/Myh9/Snai2/Fstl1/Cxcl13/Anxa1/Lpxn/Adam8/Lcn2/Dll4/Edn2/Nos3/Anxa3/Adamts9/Foxp1/Angpt2/Cdh5/Ets1/Robo4/Ptgs2/Egr3/Loxl2/Fgf2/Thbs1/Mmrn2/Zc3h12a/Foxc2/Rhoj/Adtrp/Ceacam1	45
GO:0050670	regulation of lymphocyte proliferation	47/1539	253/28943	5.29597e-14	2.97581e-12	1.69806e-12	Tgfb1/Il12b/Zp3/Cd44/Sdc4/Arg1/Ripk3/Nckap1l/Cd86/Cdkn1a/Cd4/Btnl2/Anxa1/Cd6/Il6/Cd55b/Tnfsf4/Il1b/Il21/Tnfrsf1b/Tnfrsf9/Epo/Cd22/Itgal/Ido1/Crtam/Tirap/Tnfsf9/Pawr/H2-DMb2/Ccr7/Il7/Clcf1/Lgals3/Vtcn1/Spn/Tarm1/Lgals7/Cebpb/Tac1/Tnfsf18/Ceacam1/Cd80/Slfn1/Lrrc32/Lilrb4b/Lilrb4a	47
GO:0070555	response to interleukin-1	28/1539	96/28943	6.43445e-14	3.57972e-12	2.04266e-12	Ccl3/Ccl24/Mapk13/Ccl6/Ccl4/Ccl9/Irak3/Ccl11/Acod1/Anxa1/Ankrd1/Il6/Il1r1/Il1r2/Ccl20/Tnfrsf11a/Sele/Il1rn/Il1b/Ccl22/Ccl17/Ccl7/Ccl2/Serpine1/Saa3/Zc3h12a/Igbp1b/Cebpb	28
GO:0046631	alpha-beta T cell activation	40/1539	191/28943	6.80065e-14	3.74636e-12	2.13775e-12	Tgfb1/Relb/Il12b/Cd44/Gata3/Adora2a/Myc/Nckap1l/Runx1/Anxa1/Il6/Cd55b/Tnfsf4/Il21/Il6ra/Tnfsf8/Hsph1/Foxp1/Il4ra/Elf4/Il2rg/Crtam/Nlrp3/Batf/Nfkbiz/Ccr7/Zc3h12a/Gimap5/Gpr18/Spn/Bcl3/Tarm1/Lgals7/Cebpb/Clec4a4/Tnfsf18/Runx3/Cd80/Lilrb4b/Lilrb4a	40
GO:0030098	lymphocyte differentiation	68/1539	471/28943	6.8973e-14	3.76271e-12	2.14708e-12	Spi1/Tgfb1/Relb/Il7r/Il12b/Hspb1/Cd44/Spib/Gata3/Tnfaip3/Il9r/Ripk3/Nckap1l/Runx1/Cd4/Anxa1/Hhex/Adam8/Il6/Tnfsf4/Dll4/Il1b/Il21/Il6ra/Ntrk1/Cdh17/Tnfsf8/Tnfrsf9/Foxp1/Clec4e/Clec4d/Pglyrp1/Cd19/Il4ra/Il2rg/Crtam/Mpzl2/Nlrp3/Egr3/Batf/Nfkbiz/Tnfsf9/Vnn1/Ccr7/Dusp10/Fgl2/Cdk6/Il7/Cd79b/Clcf1/Pglyrp3/Zc3h12a/Gimap5/Ctla2a/Pik3r6/Gpr18/Spn/Bcl3/Cd8a/Lepr/Adgrg3/Tnfsf18/Runx3/Il1rl2/Bcl2a1d/Gm13283/L…	68
GO:0050868	negative regulation of T cell activation	33/1539	134/28943	8.28987e-14	4.47892e-12	2.55576e-12	Tgfb1/Hspb1/Cd44/Sdc4/Arg1/Adora2a/Nckap1l/Cd86/Runx1/Anxa1/Tnfsf4/Il4ra/Ido1/Crtam/Pawr/Fgl2/Ctsg/Zc3h12a/Gimap5/Lgals3/Vtcn1/Spn/Tarm1/Lgals7/Cebpb/Tnfsf18/Runx3/Ceacam1/Cd80/Slfn1/Lrrc32/Lilrb4b/Lilrb4a	33
GO:0050921	positive regulation of chemotaxis	35/1539	151/28943	1.04025e-13	5.56683e-12	3.17655e-12	Spi1/Tgfb1/Hspb1/Tnfsf14/Trpv4/Csf1/Itga2/Lbp/Edn1/Thbs4/Nckap1l/Snai2/Cxcl13/Pdgfrb/Ccr1/Cxcr2/Sell/Il1b/Sucnr1/Edn2/Ednra/Tirap/Ccl7/Ccl2/Fgf2/Serpine1/Ccr7/Thbs1/C3ar1/Trem1/S100a14/Ntf3/C5ar1/Cxcl17/Tnfsf18	35
GO:0050777	negative regulation of immune response	40/1539	194/28943	1.16832e-13	6.19321e-12	3.53397e-12	Spi1/Tgfb1/Il7r/Il12b/Hmox1/Tnfaip3/Arg1/Irak3/Serpinb9b/Acod1/Nckap1l/Parp3/Anxa1/Il33/Ccr1/Col3a1/Cd55b/Tnfsf4/Smpdl3b/Pglyrp1/Il4ra/Drd2/Cd84/Dusp10/Fgl2/Pglyrp3/Zp3r/Zc3h12a/Mmp12/Lgals3/Spn/Oas1f/Nod2/Tnfsf18/Fcrlb/Ceacam1/Sh2d1b1/Lilrb4b/Lilrb4a/Muc4	40
GO:0050730	regulation of peptidyl-tyrosine phosphorylation	48/1539	268/28943	1.19811e-13	6.29176e-12	3.59021e-12	Itgb2/Itga5/Tgfb1/Cd36/Il12b/Il11/Cd44/Csf2/Il9r/Pecam1/Thbs4/Hcls1/Adipoq/Cd4/Clec4n/Tslp/Hbegf/Pdgfrb/Il6/Il21/Il6ra/Errfi1/Ereg/Epo/Tnfrsf1a/Mvp/Hpx/Lif/Epgn/Icam1/Csf3/Ptk6/Il7/Clcf1/Isl1/Gprc5a/Ntf3/Socs3/Nod2/Musk/Osm/Tnfsf18/Cass4/Cd80/Btc/Sh2d1b1/Lilrb4b/Lilrb4a	48
GO:0007596	blood coagulation	38/1539	177/28943	1.24994e-13	6.50316e-12	3.71084e-12	Cd36/Plek/F2rl2/Plau/Anxa8/Pros1/Treml1/Il6/F5/Selp/Serpinc1/F2/Procr/Slc7a11/Il6ra/Fga/Pear1/Pdpn/Pf4/Tfpi2/F10/Anxa2/Fgb/Tspan8/Serpine1/F11r/Thbs1/Ctsg/Plaur/Entpd1/S100a9/Adtrp/Adra2b/Kng2/Ceacam1/Thbd/Gp6/Lilrb4a	38
GO:0045639	positive regulation of myeloid cell differentiation	30/1539	113/28943	1.30785e-13	6.742e-12	3.84713e-12	Ccl3/Tgfb1/Il12b/Csf1/Gata2/Fos/Tnfsf11/Dcstamp/Nckap1l/Hcls1/Runx1/Cd4/Ccr1/Casp8/Tal1/Pou4f2/Ets1/Trib1/Lif/Klf10/Slc9b2/Csf3/Dlk1/Gpr68/Pou4f1/Rab7b/Fes/Hmgb2/Evi2/Cd101	30
GO:0007188	adenylate cyclase-modulating G protein-coupled receptor signaling pathway	44/1539	231/28943	1.35167e-13	6.90455e-12	3.93988e-12	Gcg/Adora2a/Akap5/Edn1/Drd1/Adcy4/Drd3/Adcy5/Pde10a/Calcr/Gnal/Galr1/Gna14/Drd4/Htr4/Sctr/Adgrl2/Adm/Ednra/Drd2/Vipr1/Gpr101/Mc3r/Akap12/Mrap/Ptgir/Psapl1/S1pr2/Gpr4/Oxgr1/Gpr6/Pthlh/Htr1b/Ucn2/Glp2r/Sstr5/Rxfp2/Adra2b/Calcrl/Adgrg3/Adgrg5/Cnr2/Mc1r/Chrm5	44
GO:0002548	monocyte chemotaxis	22/1539	60/28943	1.60627e-13	8.13118e-12	4.63982e-12	Ccl3/Ccl24/Ccl6/Ccl4/Ccl9/Ccl11/Tnfsf11/Dusp1/Anxa1/Ccr1/Ccl20/Flt1/Ccl22/Ccl17/Ccl7/Ccl2/Serpine1/Ctsg/S100a14/Lgals3/Cxcl17/Tnfsf18	22
GO:0050886	endocrine process	30/1539	114/28943	1.68551e-13	8.45616e-12	4.82525e-12	Nkx2-1/Gata3/Tbx3/Avpr1a/Edn1/Dab2/Cyp11b2/Drd3/Runx1/Galr1/Niban2/Il1b/Sucnr1/Enpep/Edn2/Nos3/Spp1/Npvf/Hsd11b2/Lif/Apln/Inhbb/Ucn/Hcar2/Ucn2/Fzd4/Foxl2/Gja5/Ece1/Tac1	30
GO:0018108	peptidyl-tyrosine phosphorylation	53/1539	320/28943	1.70938e-13	8.50002e-12	4.85028e-12	Itgb2/Itga5/Tgfb1/Cd36/Il12b/Il11/Cd44/Csf2/Il9r/Flt4/Pecam1/Thbs4/Hcls1/Adipoq/Cd4/Clec4n/Tslp/Hbegf/Pdgfrb/Il6/Il21/Il6ra/Ntrk1/Fgr/Errfi1/Ereg/Flt1/Epo/Tnfrsf1a/Mvp/Hpx/Lif/Epgn/Icam1/Csf3/Ptk6/Il7/Clcf1/Isl1/Gprc5a/Ntf3/Socs3/Fes/Nod2/Musk/Osm/Tnfsf18/Cass4/Cd80/Btc/Sh2d1b1/Lilrb4b/Lilrb4a	53
GO:0032609	interferon-gamma production	33/1539	138/28943	2.03904e-13	1.00503e-11	5.73492e-12	Il12b/Zp3/Gata3/Ripk3/Runx1/Il33/Il18rap/Il1r1/Slc11a1/Tnfsf4/Il1b/Il21/Pglyrp1/Crtam/Tnfsf9/Arid5a/Ccr7/Tlr8/Pglyrp3/Isl1/Zc3h12a/Gimap5/Nr1h4/Vtcn1/Cd14/Spn/Bcl3/Lgals7/Nod2/Runx3/Sh2d1b1/Lilrb4b/Lilrb4a	33
GO:0007599	hemostasis	38/1539	180/28943	2.18897e-13	1.06033e-11	6.05046e-12	Cd36/Plek/F2rl2/Plau/Anxa8/Pros1/Treml1/Il6/F5/Selp/Serpinc1/F2/Procr/Slc7a11/Il6ra/Fga/Pear1/Pdpn/Pf4/Tfpi2/F10/Anxa2/Fgb/Tspan8/Serpine1/F11r/Thbs1/Ctsg/Plaur/Entpd1/S100a9/Adtrp/Adra2b/Kng2/Ceacam1/Thbd/Gp6/Lilrb4a	38
GO:0050817	coagulation	38/1539	180/28943	2.18897e-13	1.06033e-11	6.05046e-12	Cd36/Plek/F2rl2/Plau/Anxa8/Pros1/Treml1/Il6/F5/Selp/Serpinc1/F2/Procr/Slc7a11/Il6ra/Fga/Pear1/Pdpn/Pf4/Tfpi2/F10/Anxa2/Fgb/Tspan8/Serpine1/F11r/Thbs1/Ctsg/Plaur/Entpd1/S100a9/Adtrp/Adra2b/Kng2/Ceacam1/Thbd/Gp6/Lilrb4a	38
GO:0018212	peptidyl-tyrosine modification	53/1539	322/28943	2.20903e-13	1.0609e-11	6.05372e-12	Itgb2/Itga5/Tgfb1/Cd36/Il12b/Il11/Cd44/Csf2/Il9r/Flt4/Pecam1/Thbs4/Hcls1/Adipoq/Cd4/Clec4n/Tslp/Hbegf/Pdgfrb/Il6/Il21/Il6ra/Ntrk1/Fgr/Errfi1/Ereg/Flt1/Epo/Tnfrsf1a/Mvp/Hpx/Lif/Epgn/Icam1/Csf3/Ptk6/Il7/Clcf1/Isl1/Gprc5a/Ntf3/Socs3/Fes/Nod2/Musk/Osm/Tnfsf18/Cass4/Cd80/Btc/Sh2d1b1/Lilrb4b/Lilrb4a	53
GO:0060537	muscle tissue development	69/1539	494/28943	2.28933e-13	1.09015e-11	6.22061e-12	Ifrd1/Mybpc3/Tgfb1/Klf5/Gata6/Epor/Vax1/Actn3/Myod1/Rarb/Tbx5/Tbx3/Trip10/Popdc3/Fos/Edn1/Pitx1/Myc/Rcan1/Pi16/Pim1/Lox/Pdgfrb/Ankrd1/Rbp4/Msc/Casp8/Col3a1/Tnni1/Myog/Atf3/Tnn/Eng/Xirp2/Chrna1/Dll4/Mylk2/Ccm2l/Cavin4/Hspg2/Epo/Kel/Adamts9/Foxp1/Mesp1/Fgf3/Ednra/Irx3/Barx2/Stra6/Tbx18/Foxh1/Twist1/Fgf2/Egr2/Pkp2/Isl1/Maff/Hoxd9/Tcf21/Foxc2/Pou4f1/Bdnf/Foxl2/Six1/Gja5/Lrrc10/Pin1rt1/Xirp1	69
GO:0032652	regulation of interleukin-1 production	30/1539	117/28943	3.54236e-13	1.67265e-11	9.54446e-12	Ccl3/Cd36/Cd33/Hspb1/Lpl/Tnfaip3/Mefv/Anxa1/Il6/Casp8/Il1r2/Ccl20/Ccn1/Errfi1/Foxp1/Nlrp3/Casp4/Ccr7/Tlr8/Isl1/Zc3h12a/Nr1h4/Serpinb1b/Nod2/Sphk1/Ceacam1/Nlrp12/Gbp5/Lilrb4b/Lilrb4a	30
GO:0052547	regulation of peptidase activity	64/1539	445/28943	4.4981e-13	2.10623e-11	1.20186e-11	Cdh1/Timp1/Klf4/Cstb/Cd44/Itih1/Slpi/Wfdc2/Mmp9/Ccn2/Adora2a/Il9r/Rhbdf2/Papln/Serpinb9b/Anxa8/Myc/Mefv/Stfa2/Pi16/Xdh/Pmaip1/Il6/Casp8/Serpinc1/Ngf/Ecm1/Ccn1/Tfpi2/Serpina7/Cryab/Ngp/Ptgs2/Nlrp3/Pawr/Serpine1/Tnfrsf23/Avp/Thbs1/Serpina3g/Cd109/Plaur/Igbp1b/Spink8/Tnfsf15/Foxl2/Serpinb1b/S100a8/S100a9/Serpina9/Stfa2l1/Kng2/Serpinb2/Sox7/Serpina3f/Khdc1a/Pi15/Serpinh1/Serpina1b/Nlrp12/Serpina3m/Cs…	64
GO:0002688	regulation of leukocyte chemotaxis	31/1539	126/28943	4.79458e-13	2.22651e-11	1.27049e-11	Spi1/Tnfsf14/Trpv4/Csf1/Lbp/Edn1/Thbs4/Nckap1l/Cxcl13/Dusp1/Ccr1/Cxcr2/Sell/Il1b/Edn2/Ednra/Tirap/Ccl7/Ccl2/Serpine1/Ccr7/Thbs1/C3ar1/Trem1/S100a14/Rin3/C5ar1/Gpr18/Nod2/Cxcl17/Tnfsf18	31
GO:0070098	chemokine-mediated signaling pathway	22/1539	63/28943	5.12989e-13	2.36269e-11	1.3482e-11	Ccl3/Ccl24/Ccl6/Ccl4/Ccl9/Ccl11/Edn1/Cxcl13/Ccr1/Ccl20/Gpr35/Ppbp/Pf4/Cxcl3/Cxcl1/Ccl22/Ccl17/Ccl7/Ccl2/Ackr3/Cxcl2/Cxcl17	22
GO:0033674	positive regulation of kinase activity	63/1539	440/28943	8.3798e-13	3.82814e-11	2.18441e-11	Gcg/Tgfb1/Il12b/Epha2/Spatc1l/Csf1/Sdc4/Map2k3/Flt4/Pik3r5/Edn1/Tnfsf11/Ajuba/Ripk3/Adipoq/Cd86/Cdkn1a/Cd4/Pim1/Hbegf/Pdgfrb/Adam8/Drd4/Slc11a1/Tnfrsf11a/Il1rn/F2/Il1b/Il6ra/Ntrk1/Ccn1/Epha8/Fgr/Ereg/Flt1/Epo/Cd19/Tirap/Drd2/Tie1/Arhgef5/Epgn/Lrrk2/Fgf2/Ccr7/Ucn/Thbs1/Kif14/Clspn/Pik3r6/Ntf3/Fzd4/Tnfsf15/Nod2/Tcim/Hmga2/Musk/Adra2b/Psrc1/C1qtnf9/Ceacam1/Cass4/Btc	63
GO:0031348	negative regulation of defense response	44/1539	244/28943	9.82301e-13	4.45125e-11	2.53997e-11	Ier3/Il12b/Cd44/Gata3/Ptgis/Tnfaip3/Arg1/Adora2a/Irak3/Serpinb9b/Acod1/Mefv/Cd200r1/Adipoq/Ccr1/Tnfrsf1b/Smpdl3b/Tnfrsf1a/Pglyrp1/Cdh5/Ets1/Ldlr/Drd2/Nlrp3/Rnf125/Metrnl/Dusp10/Fgl2/Isl1/Ctla2a/Zfp36/Nr1h4/Mmp12/Spn/Socs3/Oas1f/Nod2/Calcrl/Cxcl17/Cnr2/Ceacam1/Nlrp12/Sh2d1b1/Muc19	44
GO:0003018	vascular process in circulatory system	43/1539	235/28943	1.06447e-12	4.77894e-11	2.72696e-11	Tgfb1/Cd36/Trpv4/Ccl4/Avpr1a/Kcnmb1/Adora2a/Bdkrb2/Edn1/Drd1/Cxcr2/Fga/Edn2/Nos3/Nppb/Adm/Ednra/Cdh5/Smpd3/Ptgs2/P2ry2/Fgb/Acta2/Smad6/Apln/Icam1/Gch1/Avp/Akap12/Ucn/Uts2r/Shc1/Gpr4/Dock5/Foxc2/Htr1b/Klf2/Uts2b/Gja5/Ece1/Adra2b/Sod3/Ceacam1	43
GO:0002690	positive regulation of leukocyte chemotaxis	27/1539	99/28943	1.07162e-12	4.77894e-11	2.72696e-11	Spi1/Tnfsf14/Trpv4/Csf1/Lbp/Edn1/Thbs4/Nckap1l/Cxcl13/Ccr1/Cxcr2/Sell/Il1b/Edn2/Ednra/Tirap/Ccl7/Ccl2/Serpine1/Ccr7/Thbs1/C3ar1/Trem1/S100a14/C5ar1/Cxcl17/Tnfsf18	27
GO:0071622	regulation of granulocyte chemotaxis	21/1539	59/28943	1.1258e-12	4.981e-11	2.84226e-11	Trpv4/Csf1/Lbp/Edn1/Thbs4/Nckap1l/Cxcr2/Sell/Il1b/Ednra/Tirap/Ccl2/Ccr7/Thbs1/C3ar1/Trem1/S100a14/C5ar1/Nod2/Cxcl17/Tnfsf18	21
GO:2000146	negative regulation of cell motility	52/1539	325/28943	1.1543e-12	5.0672e-11	2.89145e-11	Cdh1/Acvrl1/Timp1/Nkx2-1/Tgfb1/Klf4/Has1/Stc1/Gata3/Wnt11/Tbx5/Dcn/Igfbp3/Drd1/Cd200r1/Adipoq/Cxcl13/Dusp1/Il33/Cd63/Ifitm1/Ifitm3/Drd4/Muc2/Col3a1/Tnn/Eng/Egfl7/Il1rn/Dll4/Adamts9/Angpt2/Robo4/Drd2/Trib1/Tie1/Ccl2/Fgf2/Clic4/Serpine1/Dusp10/Thbs1/Mmrn2/Dnai3/S1pr2/Rin3/Gpr18/Krt16/Dach1/Adtrp/Tmigd3/Pin1rt1	52
GO:0050728	negative regulation of inflammatory response	33/1539	147/28943	1.35846e-12	5.9172e-11	3.37647e-11	Ier3/Il12b/Cd44/Gata3/Ptgis/Tnfaip3/Adora2a/Acod1/Mefv/Cd200r1/Adipoq/Tnfrsf1b/Smpdl3b/Tnfrsf1a/Pglyrp1/Cdh5/Ets1/Ldlr/Nlrp3/Metrnl/Dusp10/Isl1/Ctla2a/Zfp36/Nr1h4/Spn/Socs3/Nod2/Calcrl/Cxcl17/Cnr2/Nlrp12/Muc19	33
GO:0034341	response to interferon-gamma	32/1539	139/28943	1.43024e-12	6.18193e-11	3.52754e-11	Ccl3/Il12b/Ccl24/Myo1c/Ccl6/Ccl4/Ccl9/Arg1/Ccl11/Nos2/Acod1/Mefv/Ifitm1/Ifitm3/Ccl20/Slc11a1/Mrc1/Gbp2/Hpx/Rab20/Ccl22/Ccl17/Ccl7/Ccl2/Gch1/Stx11/Gbp2b/Rab7b/Capg/H2-Q7/Ifitm2/Gbp5	32
GO:0071347	cellular response to interleukin-1	24/1539	79/28943	1.46968e-12	6.30391e-11	3.59714e-11	Ccl3/Ccl24/Mapk13/Ccl6/Ccl4/Ccl9/Irak3/Ccl11/Acod1/Ankrd1/Il6/Il1r1/Il1r2/Ccl20/Il1rn/Il1b/Ccl22/Ccl17/Ccl7/Ccl2/Serpine1/Saa3/Zc3h12a/Cebpb	24
GO:0045776	negative regulation of blood pressure	22/1539	66/28943	1.5196e-12	6.46866e-11	3.69115e-11	Cd36/Ier3/Smtn/Nos2/Bdkrb2/Drd3/Adipoq/Oxt/Nos3/Nppb/Abcc9/Drd2/Pmch/Apln/Gch1/Ucn/Uts2r/Bdkrb1/Ptafr/Gja5/Kl/Tac1	22
GO:0006936	muscle contraction	51/1539	317/28943	1.53344e-12	6.47848e-11	3.69675e-11	Scn4a/Mybpc3/Actn3/Trpv4/Stc1/Itga2/Tbx3/Map2k3/Ccn2/Jsrp1/Smtn/Bdkrb2/Edn1/Drd1/Chrng/Tnni1/Chrna1/Oxt/Mylk2/Tacr3/Edn2/Nmu/Flt1/Cald1/Prok2/Kcnj8/Abcc9/Ednra/Tpm4/Smpd3/Drd2/Ptgs2/Trpa1/Acta2/Pawr/Myom3/Ucn/Kcne2/Pkp2/Shc1/Zc3h12a/Dock5/Scn4b/Kcne4/Myh1/Ptafr/Gja5/Adra2b/Calcrl/Myh13/Sphk1	51
GO:0032755	positive regulation of interleukin-6 production	28/1539	108/28943	1.60306e-12	6.72207e-11	3.83575e-11	Cd36/Mapk13/Mmp8/Trpv4/Lpl/Lbp/Nos2/Tslp/Il33/Il6/Tnfsf4/Il1b/Il6ra/Ccn1/Ereg/Il17rc/Tirap/Tnfsf9/Twist1/Arid5a/Ucn/Tlr8/Isl1/Il36g/Rab7b/Nod2/Ptafr/Il1rl2	28
GO:0010632	regulation of epithelial cell migration	44/1539	248/28943	1.7525e-12	7.29429e-11	4.16227e-11	Acvrl1/Col18a1/Tgfb1/Klf4/Hspb1/Hmox1/Epha2/Fut1/Stc1/Gata2/Itga2/Gata3/Mmp9/Map2k3/Dcn/Flt4/Has2/Snai2/Cxcl13/Hbegf/Anxa1/Cd63/Lcn2/Dll4/Glipr2/Nos3/Anxa3/Adamts9/Foxp1/Angpt2/Ets1/Robo4/Ptgs2/Fgf2/Serpine1/Dusp10/Thbs1/Mmrn2/Zc3h12a/Dock5/Foxc2/Rhoj/Tac1/Ceacam1	44
GO:0048659	smooth muscle cell proliferation	38/1539	192/28943	1.8113e-12	7.36287e-11	4.2014e-11	Cnn1/Tgfb1/Klf4/Il12b/Hmox1/Itga2/Mmp9/Tnfaip3/Igfbp3/Edn1/Myc/Adipoq/Adamts1/Cdkn1a/Hbegf/Pdgfrb/Drd4/Il6/Il6ra/Nos3/Nppb/Ereg/Flt1/Foxp1/Ednra/Smpd3/Ptgs2/Trib1/Apln/Fgf2/Thbs1/C3ar1/Shc1/Ptgir/S1pr2/Htr1b/Ptafr/Calcrl	38
GO:0002286	T cell activation involved in immune response	30/1539	124/28943	1.81432e-12	7.36287e-11	4.2014e-11	Tgfb1/Relb/Il12b/Gata3/Nckap1l/Anxa1/Il6/Slc11a1/Tnfsf4/Il21/Il6ra/Foxp1/Clec4e/Clec4d/Il4ra/Itgal/Nlrp3/Batf/Nfkbiz/Icam1/H2-DMb2/Ccr7/Stx11/Fgl2/Zc3h12a/Lgals3/Spn/Bcl3/Tnfsf18/Gm13283	30
GO:0007517	muscle organ development	56/1539	371/28943	1.81807e-12	7.36287e-11	4.2014e-11	Mybpc3/Tgfb1/Klf5/Epor/Vax1/Actn3/Tcf23/Myod1/Unc45b/Popdc3/Fos/Pitx1/Chat/Myc/Rcan1/Lox/Ankrd1/Il6/Msc/Col3a1/Des/Tnni1/Myog/Atf3/Eng/Xirp2/Chrna1/Dll4/Mylk2/Ccm2l/Cavin4/Epo/Kel/Foxp1/Fgf3/Ednra/Barx2/Cryab/Stra6/Foxh1/Lif/Twist1/Zbtb42/Egr2/Zfhx3/Pkp2/Isl1/Maff/Hoxd9/Tcf21/Foxc2/Pou4f1/Bdnf/Foxl2/Six1/Mymx	56
GO:0002763	positive regulation of myeloid leukocyte differentiation	23/1539	73/28943	1.82139e-12	7.36287e-11	4.2014e-11	Ccl3/Tgfb1/Il12b/Csf1/Fos/Tnfsf11/Dcstamp/Hcls1/Runx1/Cd4/Ccr1/Casp8/Pou4f2/Trib1/Lif/Klf10/Slc9b2/Dlk1/Gpr68/Pou4f1/Fes/Evi2/Cd101	23
GO:0045165	cell fate commitment	49/1539	298/28943	1.84051e-12	7.387e-11	4.21517e-11	Nkx2-1/Tgfb1/Gata6/Etv2/Myod1/Wnt8a/Gata2/Gata3/Wnt11/Tbx5/Tbx3/Vsx2/Edn1/Pitx1/Ets2/Runx1/Six2/Il6/Tbx19/Ptf1a/Lhx6/Dll4/Tbx15/Il6ra/Pdpn/Tal1/Tead4/Mesp1/Tgfb1i1/Ednra/Isl2/Tbx18/Batf/Gsx2/Wnt8b/Fgf2/Gdf7/Il7/Sh3pxd2b/Isl1/Onecut2/Foxc2/Pou4f1/Ntf3/Six1/Spn/Gsx1/Tnfsf18/Gbx1	49
GO:0009914	hormone transport	57/1539	383/28943	2.08461e-12	8.30741e-11	4.74038e-11	Gcg/Il11/Trpv4/Gata3/Tbx3/Igfbp3/Nos2/Rph3al/Edn1/Pde8b/Tnfsf11/Dab2/Adcy5/Adipoq/Runx1/Galr1/Anxa1/Rbp4/Il6/Niban2/Il1rn/Il1b/Fga/Edn2/Nmu/Spp1/Npvf/Adm/Crym/Serpina7/Smpd3/Drd2/Trpa1/Ucp2/Fgb/Lif/Nkx6-1/Apln/Inhbb/Vgf/Slc9b2/Ucn/Clcf1/Isl1/Hcar2/Gpr68/Nr1h4/Ucn2/Fzd4/Foxl2/Sstr5/Hmga2/Lepr/Osm/Tac1/Ttr/Rab44	57
GO:0034612	response to tumor necrosis factor	39/1539	202/28943	2.09951e-12	8.30784e-11	4.74062e-11	Ccl3/Ccl24/Myod1/Card14/Ccl6/Ccl4/Ccl9/Ccl11/Nos2/Nfkbia/Tnfsf11/Acod1/Dcstamp/Adipoq/Ankrd1/Il6/Casp8/Ccl20/Tnfrsf11a/Myog/Tnfrsf1a/Ccl22/Ccl17/Smpd3/Birc3/Eda2r/Cebpa/Ccl7/Ccl2/Gch1/Zc3h12a/Zfp36/Igbp1b/Nr1h4/Cd14/Wfdc21/Sphk1/Fabp4/Tnfsf18	39
GO:0035710	CD4-positive	alpha-beta T cell activation	30/1539	125/28943	2.26705e-12	8.90809e-11	5.08314e-11	Tgfb1/Relb/Il12b/Cd44/Gata3/Nckap1l/Runx1/Anxa1/Il6/Cd55b/Tnfsf4/Il21/Il6ra/Foxp1/Il4ra/Il2rg/Nlrp3/Batf/Nfkbiz/Ccr7/Zc3h12a/Gimap5/Spn/Bcl3/Tarm1/Lgals7/Cebpb/Tnfsf18/Runx3/Lilrb4a	30
GO:0046942	carboxylic acid transport	48/1539	290/28943	2.41982e-12	9.38522e-11	5.3554e-11	Slc13a2/Folr1/Cd36/Pla2g12b/Slc17a8/Arg1/Avpr1a/Adora2a/Nos2/Bdkrb2/Edn1/Tnfsf11/Myc/Slc22a22/Drd3/Nfkbie/Tspo2/Anxa1/Slc16a3/Drd4/Slc11a1/Tnfrsf11a/Il1rn/Abcb11/Oxt/Il1b/Slc7a11/Slc10a4/Slc10a6/Slc6a12/Slco1b2/Drd2/Ptgs2/Slco2a1/P2ry2/Avp/Atp8b1/Lrrc8e/Nr1h4/Bdnf/Htr1b/Slc25a2/Ptges/Ceacam2/Pla2r1/Ces1g/Ces1a/Ceacam1	48
GO:0050920	regulation of chemotaxis	42/1539	231/28943	2.42189e-12	9.38522e-11	5.3554e-11	Spi1/Tgfb1/Hspb1/Tnfsf14/Trpv4/Csf1/Itga2/Lbp/Edn1/Thbs4/Sema3g/Nckap1l/Snai2/Cxcl13/Dusp1/Pdgfrb/Ccr1/Cxcr2/Sell/Il1b/Sucnr1/Edn2/Angpt2/Ednra/Pou4f2/Tirap/Ccl7/Ccl2/Fgf2/Serpine1/Ccr7/Thbs1/C3ar1/Trem1/S100a14/Rin3/Ntf3/C5ar1/Gpr18/Nod2/Cxcl17/Tnfsf18	42
GO:0048660	regulation of smooth muscle cell proliferation	37/1539	185/28943	2.54228e-12	9.78431e-11	5.58313e-11	Cnn1/Tgfb1/Klf4/Il12b/Hmox1/Itga2/Mmp9/Tnfaip3/Igfbp3/Edn1/Myc/Adipoq/Adamts1/Cdkn1a/Hbegf/Pdgfrb/Drd4/Il6/Il6ra/Nos3/Nppb/Ereg/Flt1/Foxp1/Smpd3/Ptgs2/Trib1/Apln/Fgf2/Thbs1/C3ar1/Shc1/Ptgir/S1pr2/Htr1b/Ptafr/Calcrl	37
GO:0002285	lymphocyte activation involved in immune response	41/1539	222/28943	2.60611e-12	9.96172e-11	5.68436e-11	Spi1/Tgfb1/Relb/Il12b/Gata3/Tnfaip3/Nckap1l/Parp3/Anxa1/Il6/Slc11a1/Tnfsf4/Il21/Il6ra/Cdh17/Foxp1/Clec4e/Clec4d/Pglyrp1/Cd19/Il4ra/Itgal/Nlrp3/Batf/Nfkbiz/Icam1/H2-DMb2/Ccr7/Stx11/Fgl2/Aicda/Clcf1/Pglyrp3/Zc3h12a/Gapt/Lgals3/Spn/Bcl3/Tnfsf18/Gm13283/Lilrb4a	41
GO:0030336	negative regulation of cell migration	50/1539	312/28943	2.94324e-12	1.11744e-10	6.37632e-11	Cdh1/Acvrl1/Timp1/Nkx2-1/Tgfb1/Klf4/Has1/Stc1/Wnt11/Tbx5/Dcn/Igfbp3/Drd1/Cd200r1/Adipoq/Cxcl13/Dusp1/Il33/Cd63/Ifitm1/Ifitm3/Drd4/Muc2/Col3a1/Tnn/Eng/Egfl7/Il1rn/Dll4/Adamts9/Angpt2/Robo4/Drd2/Trib1/Tie1/Ccl2/Fgf2/Clic4/Serpine1/Dusp10/Thbs1/Mmrn2/Dnai3/S1pr2/Rin3/Gpr18/Krt16/Dach1/Adtrp/Tmigd3	50
GO:0010466	negative regulation of peptidase activity	45/1539	262/28943	3.15515e-12	1.18985e-10	6.78954e-11	Timp1/Klf4/Cstb/Cd44/Itih1/Slpi/Wfdc2/Mmp9/Adora2a/Il9r/Papln/Serpinb9b/Anxa8/Stfa2/Pi16/Il6/Serpinc1/Ngf/Ecm1/Tfpi2/Serpina7/Cryab/Ngp/Ptgs2/Serpine1/Avp/Thbs1/Serpina3g/Cd109/Plaur/Igbp1b/Spink8/Serpinb1b/Serpina9/Stfa2l1/Kng2/Serpinb2/Serpina3f/Pi15/Serpinh1/Serpina1b/Serpina3m/Cstdc4/Hspa1b/Bcl2a1d	45
GO:0051047	positive regulation of secretion	60/1539	420/28943	3.2356e-12	1.21206e-10	6.91624e-11	Itgb2/Gcg/Tgfb1/Cd33/Gata2/Sdc4/Avpr1a/Adora2a/Rph3al/Edn1/Tnfsf11/Dab2/Drd3/Runx1/Galr1/Ankrd1/Rbp4/Tnfrsf11a/Abcb11/Oxt/Il1b/Fga/Edn2/Fgr/Nppb/Nmu/Spp1/Il4ra/Smpd3/Anxa2/Drd2/Trpa1/P2ry2/Fgb/Lif/Nkx6-1/Apln/Inhbb/Avp/Ucn/Clcf1/Isl1/Hcar2/Gpr68/Nr1h4/Lgals3/Foxl2/Mmp13/Ptges/Cd177/Ezr/Pla2r1/S100a8/S100a9/Prl2c3/Ptafr/Lepr/Tac1/Sphk1/Malrd1	60
GO:0002709	regulation of T cell mediated immunity	28/1539	111/28943	3.31501e-12	1.23358e-10	7.03905e-11	Il7r/Il12b/Zp3/Gata3/H2-M2/Arg1/Ripk3/Nckap1l/Il6/Il1r1/Cd55b/Tnfsf4/Il1b/Tnfrsf1b/Nlrp3/Arid5a/Pvr/Spn/Nod2/H2-Q7/H2-K1/H2-M9/H2-Q10/H2-Q6/H2-Q2/Lilrb4b/Lilrb4a/Muc4	28
GO:0001906	cell killing	46/1539	273/28943	3.63539e-12	1.3439e-10	7.66856e-11	Spi1/Il7r/Il12b/H2-M2/Nts/Arg1/Nos2/Serpinb9b/Ripk3/Nckap1l/Cxcl13/Il18rap/Ccl20/F2/Il21/Nppb/Ppbp/Cxcl1/Pglyrp1/Ccl22/Ccl17/Crtam/Ccl2/Prf1/Stx11/Ctsg/Pvr/Trem3/Pglyrp3/Trem1/Gimap5/Pik3r6/Lgals3/Raet1e/Kng2/H2-Q7/H2-K1/Tac1/H2-M9/H2-Q10/H2-Q6/Ceacam1/Raet1d/H2-Q2/Sh2d1b1/Muc4	46
GO:0015711	organic anion transport	54/1539	356/28943	3.71603e-12	1.36473e-10	7.78743e-11	Slc13a2/Slc26a3/Folr1/Cd36/Slc44a4/Pla2g12b/Slc17a8/Arg1/Avpr1a/Adora2a/Nos2/Bdkrb2/Edn1/Tnfsf11/Myc/Slc22a22/Drd3/Nfkbie/Tspo2/Anxa1/Slc16a3/Drd4/Slc11a1/Tnfrsf11a/Il1rn/Abcb11/Oxt/Il1b/Slc7a11/Slc10a4/Slc10a6/Slc6a12/Slco1b2/Drd2/Ptgs2/Slco2a1/P2ry2/Slc22a20/Avp/Atp8b1/Lrrc8e/Nr1h4/Bdnf/Htr1b/Slc25a2/Ptges/Ceacam2/Pla2r1/Ces1g/Slc4a5/Ces1a/Ceacam1/Slc4a11/Calhm3	54
GO:0071675	regulation of mononuclear cell migration	29/1539	120/28943	4.36161e-12	1.59142e-10	9.08098e-11	Spi1/Tgfb1/Tnfsf14/Trpv4/Csf1/Ripk3/Cd200r1/Cxcl13/Dusp1/Adam8/Ccr1/Ccl20/Tnfsf4/Ecm1/Msn/Ccl7/Ccl2/Serpine1/Ccr7/Thbs1/C3ar1/Trem1/S100a14/C5ar1/Lgals3/Spn/Adtrp/Cxcl17/Tnfsf18	29
GO:0051090	regulation of DNA-binding transcription factor activity	61/1539	436/28943	5.26343e-12	1.90808e-10	1.08879e-10	Itgb2/Ifrd1/Spi1/Tgfb1/Cd36/Klf4/Hmox1/Card14/Ptgis/Tnfaip3/Nts/Irak3/Nfkbia/Prkch/Edn1/Tnfsf11/Acod1/Ripk3/Hcls1/Pim1/Fosl1/Adam8/Il6/Il18rap/Tnfrsf11a/Tnfsf4/Il1b/Ngf/Ntrk1/Anxa3/Pou4f2/Tirap/Trib1/Nlrp3/Arhgef5/Foxh1/Eda2r/Twist1/Icam1/Csf3/Cd84/Wfs1/Zc3h12a/Id1/Nr1h4/Pou4f1/Bdnf/Pthlh/Fzd4/Rab7b/Trim30b/Bcl3/Nod2/Hmga2/Adgrg3/Sphk1/Tnfsf18/Trim6/Tmigd3/Foxs1/Nlrp12	61
GO:1903557	positive regulation of tumor necrosis factor superfamily cytokine production	28/1539	113/28943	5.29992e-12	1.90899e-10	1.08931e-10	Ccl3/Cd36/Il12b/Hspb1/Mmp8/Lpl/Lbp/Ccl4/Il33/Adam8/Il6/Ccn1/Tnfrsf1a/Tirap/Ccl2/Twist1/Lrrk2/Arid5a/Ccr7/Cd84/Akap12/Thbs1/Isl1/Cd14/Spn/Oas1f/Nod2/Ptafr	28
GO:0033002	muscle cell proliferation	45/1539	266/28943	5.40536e-12	1.93457e-10	1.1039e-10	Cnn1/Tgfb1/Klf4/Il12b/Hmox1/Gata6/Itga2/Mmp9/Tbx5/Tnfaip3/Igfbp3/Edn1/Myc/Adipoq/Adamts1/Cdkn1a/Pim1/Hbegf/Pdgfrb/Rbp4/Drd4/Il6/Myog/Il6ra/Nos3/Nppb/Ereg/Flt1/Foxp1/Ednra/Smpd3/Ptgs2/Trib1/Apln/Fgf2/Thbs1/C3ar1/Shc1/Ptgir/S1pr2/Foxc2/Htr1b/Six1/Ptafr/Calcrl	45
GO:0040013	negative regulation of locomotion	54/1539	360/28943	5.80051e-12	2.06285e-10	1.1771e-10	Cdh1/Acvrl1/Timp1/Nkx2-1/Tgfb1/Klf4/Has1/Stc1/Gata3/Wnt11/Tbx5/Dcn/Adora2a/Igfbp3/Drd1/Sema3g/Cd200r1/Adipoq/Cxcl13/Dusp1/Il33/Cd63/Ifitm1/Ifitm3/Drd4/Muc2/Col3a1/Tnn/Eng/Egfl7/Il1rn/Dll4/Adamts9/Angpt2/Robo4/Drd2/Trib1/Tie1/Ccl2/Fgf2/Clic4/Serpine1/Dusp10/Thbs1/Mmrn2/Dnai3/S1pr2/Rin3/Gpr18/Krt16/Dach1/Adtrp/Tmigd3/Pin1rt1	54
GO:0002449	lymphocyte mediated immunity	65/1539	483/28943	6.1237e-12	2.16409e-10	1.23487e-10	Tgfb1/Il7r/Il12b/Zp3/Gata3/H2-M2/Arg1/Il9r/Myo1g/Serpinb9b/Ripk3/Nckap1l/Parp3/Il6/Il18rap/Il1r1/Slc11a1/Cd55b/Tnfsf4/Il1b/Il21/Tnfrsf1b/Cd19/Il4ra/Hpx/Crtam/Nlrp3/Batf/Prf1/Icam1/Arid5a/H2-DMb2/Stx11/Fgl2/Pvr/Aicda/Clcf1/Zp3r/Gimap5/Gapt/Pik3r6/Il31ra/Spn/Bcl3/Raet1e/Cd8a/C1ra/Nod2/Pirb/H2-Q7/H2-K1/H2-M9/H2-Q10/H2-Eb2/Csf2rb/Csf2rb2/H2-Q6/Ceacam1/Raet1d/H2-Q2/C1rb/Sh2d1b1/Lilrb4b/Lilrb4a/Muc4	65
GO:0003158	endothelium development	31/1539	138/28943	6.33235e-12	2.22384e-10	1.26897e-10	Acvrl1/Col18a1/Etv2/Stc1/Pecam1/Fstl1/Xdh/Lcn2/Dll4/Il1b/Pdpn/Foxp1/Prok2/Tnfrsf1a/Mesp1/Itgax/Msn/Tnmd/Ednra/Cdh5/Robo4/Tie1/Clic4/Icam1/F11r/Id1/S1pr2/Foxc2/Ezr/Ceacam1/Apold1	31
GO:0050731	positive regulation of peptidyl-tyrosine phosphorylation	37/1539	191/28943	6.91272e-12	2.41258e-10	1.37667e-10	Itga5/Tgfb1/Cd36/Il12b/Il11/Cd44/Csf2/Pecam1/Thbs4/Hcls1/Adipoq/Cd4/Clec4n/Tslp/Hbegf/Il6/Il21/Il6ra/Ereg/Epo/Tnfrsf1a/Hpx/Lif/Epgn/Icam1/Csf3/Clcf1/Isl1/Ntf3/Nod2/Musk/Osm/Tnfsf18/Cass4/Cd80/Btc/Sh2d1b1	37
GO:1903522	regulation of blood circulation	45/1539	268/28943	7.04257e-12	2.44273e-10	1.39387e-10	Mybpc3/Stc1/Tbx5/Ccn2/Avpr1a/Smtn/Nos2/Edn1/Drd1/Hbegf/Oxt/Fga/Tacr3/Edn2/Nos3/Nmu/Abcc9/Adm/Ednra/Irx3/Drd2/Tbx18/Ptgs2/Trpa1/Fgb/Pmch/Smad6/Apln/Icam1/Gch1/Avp/Mc3r/Ucn/Uts2r/Kcne2/Pkp2/Isl1/Shc1/Zc3h12a/Dock5/Scn4b/Kcne4/Gja5/Adra2b/Tac1	45
GO:0045860	positive regulation of protein kinase activity	54/1539	363/28943	8.05885e-12	2.77808e-10	1.58523e-10	Gcg/Tgfb1/Il12b/Spatc1l/Csf1/Sdc4/Map2k3/Pik3r5/Edn1/Tnfsf11/Ajuba/Ripk3/Adipoq/Cd86/Cdkn1a/Cd4/Pim1/Hbegf/Pdgfrb/Adam8/Drd4/Slc11a1/Tnfrsf11a/Il1rn/Il1b/Il6ra/Ccn1/Ereg/Flt1/Epo/Tirap/Drd2/Arhgef5/Epgn/Lrrk2/Fgf2/Ccr7/Ucn/Thbs1/Kif14/Clspn/Pik3r6/Ntf3/Fzd4/Tnfsf15/Nod2/Tcim/Hmga2/Adra2b/Psrc1/C1qtnf9/Ceacam1/Cass4/Btc	54
GO:0002367	cytokine production involved in immune response	32/1539	148/28943	8.62917e-12	2.95654e-10	1.68706e-10	Tgfb1/Cd36/Il12b/Hmox1/Twist2/Gata3/Arg1/Irak3/Il6/Il18rap/Il1r1/Slc11a1/Cd55b/Tnfsf4/Il1b/Il21/Sucnr1/Tnfrsf1b/Tirap/Nlrp3/Casp4/Twist1/Arid5a/Trem3/Trem1/Gimap5/Psg22/Il31ra/Nod2/Trim6/Lilrb4b/Lilrb4a	32
GO:0006869	lipid transport	59/1539	419/28943	8.98034e-12	3.05822e-10	1.74508e-10	Cd36/Apoc2/Pla2g12b/Lbp/Igfbp3/Nos2/Nfkbia/Bdkrb2/Edn1/Tnfsf11/Dab2/Slc22a22/Drd3/Adipoq/Runx1/Soat2/Tspo2/Galr1/Anxa1/Rbp4/Msr1/Drd4/Tnfrsf11a/Abcb11/Oxt/Il1b/Plin2/Slc10a4/Spp1/Slc10a6/Slco1b2/Ldlr/Anxa2/Drd2/Stra6/Ptgs2/Slco2a1/P2ry2/Ano7/Tmem30b/Atp8b1/Xkr5/Thbs1/Apobr/Pcsk9/Nr1h4/Fzd4/Ptges/Lipg/Ceacam2/Pla2r1/Abca15/Prelid2/Ces1g/Atp8b4/Tac1/Fabp4/Ces1a/Ceacam1	59
GO:0002706	regulation of lymphocyte mediated immunity	41/1539	231/28943	9.81736e-12	3.32312e-10	1.89624e-10	Tgfb1/Il7r/Il12b/Zp3/Gata3/H2-M2/Arg1/Serpinb9b/Ripk3/Nckap1l/Parp3/Il6/Il18rap/Il1r1/Cd55b/Tnfsf4/Il1b/Il21/Tnfrsf1b/Hpx/Crtam/Nlrp3/Arid5a/Pvr/Clcf1/Zp3r/Gimap5/Pik3r6/Spn/Nod2/H2-Q7/H2-K1/H2-M9/H2-Q10/H2-Q6/Ceacam1/H2-Q2/Sh2d1b1/Lilrb4b/Lilrb4a/Muc4	41
GO:0032649	regulation of interferon-gamma production	29/1539	125/28943	1.29283e-11	4.34993e-10	2.48216e-10	Il12b/Zp3/Gata3/Ripk3/Runx1/Il33/Il1r1/Slc11a1/Tnfsf4/Il1b/Il21/Pglyrp1/Crtam/Tnfsf9/Arid5a/Ccr7/Tlr8/Pglyrp3/Isl1/Zc3h12a/Gimap5/Nr1h4/Cd14/Bcl3/Lgals7/Nod2/Sh2d1b1/Lilrb4b/Lilrb4a	29
GO:0071219	cellular response to molecule of bacterial origin	49/1539	314/28943	1.30289e-11	4.3577e-10	2.48659e-10	Spi1/Tgfb1/Cd36/Il12b/Lbp/Cd68/Map2k3/Tnfaip3/Nos2/Nfkbia/Acod1/Cd86/Cxcl13/Cd6/Ankrd1/Il6/Cd55b/Tnfsf4/Mrc1/Il1b/Gbp2/Tnfrsf1b/Nos3/Ppbp/Pf4/Cxcl3/Cxcl1/Tirap/Trib1/Nlrp3/Ccl2/Sbno2/Serpine1/Arid5a/Gch1/Cd84/Ctsg/Aicda/Zc3h12a/Il36g/Zfp36/Nr1h4/Cd14/Nod2/Cebpb/Cxcl2/Cd300lb/Cd80/Lilrb4a	49
GO:0071222	cellular response to lipopolysaccharide	48/1539	304/28943	1.37458e-11	4.57026e-10	2.60788e-10	Spi1/Tgfb1/Cd36/Il12b/Lbp/Cd68/Map2k3/Tnfaip3/Nos2/Nfkbia/Acod1/Cd86/Cxcl13/Cd6/Ankrd1/Il6/Cd55b/Tnfsf4/Mrc1/Il1b/Gbp2/Tnfrsf1b/Nos3/Ppbp/Pf4/Cxcl3/Cxcl1/Trib1/Nlrp3/Ccl2/Sbno2/Serpine1/Arid5a/Gch1/Cd84/Ctsg/Aicda/Zc3h12a/Il36g/Zfp36/Nr1h4/Cd14/Nod2/Cebpb/Cxcl2/Cd300lb/Cd80/Lilrb4a	48
GO:0032611	interleukin-1 beta production	26/1539	102/28943	1.51121e-11	4.995e-10	2.85025e-10	Ccl3/Cd36/Cd33/Hspb1/Lpl/Tnfaip3/Mefv/Il6/Casp8/Il1b/Sucnr1/Ccn1/Errfi1/Foxp1/Nlrp3/Casp4/Ccr7/Tlr8/Isl1/Zc3h12a/Serpinb1b/Nod2/Sphk1/Gbp5/Lilrb4b/Lilrb4a	26
GO:0048732	gland development	64/1539	483/28943	1.75467e-11	5.76579e-10	3.29008e-10	Cdh1/Nkx2-1/Csn3/Tgfb1/Elf3/Tyr/Cd44/Hmox1/Gata6/Epha2/Csf1/Gata2/Gata3/Tbx3/Tnfaip3/Ccl11/Ntn1/Edn1/Pitx1/Plau/Tnfsf11/Ripk3/Snai2/Runx1/Xdh/Pdgfrb/Anxa1/Hhex/Il6/Tnfrsf11a/Tbx19/Ptf1a/Tnc/Mesp1/Fgf3/Msn/Ednra/Hp/Drd2/Stra6/Upb1/Cebpa/Fgf2/Gdf7/Tgm2/Six3/Isl1/Hoxd9/Psapl1/Pcsk9/Tcf21/Onecut2/Plaur/Pthlh/Six1/Gsx1/Bsx/Ceacam2/Prl2c3/Cebpb/Hmga2/Ceacam1/Krt76/Muc19	64
GO:0072593	reactive oxygen species metabolic process	42/1539	245/28943	1.76565e-11	5.76813e-10	3.29141e-10	Itgb2/Tgfb1/Cd36/Ier3/Mmp8/Cybb/Il19/Pdk4/Ccn2/Hbq1a/Nos2/Fbln5/Tfap2a/Edn1/Plau/Acod1/Ripk3/Cdkn1a/Xdh/Pmaip1/Pdgfrb/Lcn2/F2/Ccn1/Nos3/Cxcl1/Ucp1/Birc3/Cryab/Lrrk2/Gch1/Thbs1/Sh3pxd2b/Shc1/Zc3h12a/Mmp3/Cd177/Fpr2/Pla2r1/Hba-a1/Sod3/Hbb-bt	42
GO:0031589	cell-substrate adhesion	54/1539	371/28943	1.89675e-11	6.1606e-10	3.51537e-10	Itgb2/Acvrl1/Itga5/Lamb1/Cd36/Nid1/Actn3/Fut1/Csf1/Itga2/Sdc4/Ccn2/Myo1g/Pecam1/Gcnt2/Plau/Dab2/Ajuba/Has2/Tnfrsf12a/Spry4/Lpxn/Cd63/Adam8/Col3a1/Tnn/Fga/Ccn1/Pdpn/Spp1/Adamts9/Itgax/Itgal/Arhgap6/Angpt2/Plet1/Fgb/Smad6/Serpine1/Itga9/Thbs1/Cdk6/Kif14/Trem1/Dock5/Onecut2/Mmp12/Fzd4/Msln/Itgad/Peak1/Cass4/Gm49368/Muc4	54
GO:0032760	positive regulation of tumor necrosis factor production	27/1539	111/28943	2.01477e-11	6.50633e-10	3.71264e-10	Ccl3/Cd36/Il12b/Hspb1/Mmp8/Lpl/Lbp/Ccl4/Il33/Il6/Ccn1/Tnfrsf1a/Tirap/Ccl2/Twist1/Lrrk2/Arid5a/Ccr7/Cd84/Akap12/Thbs1/Isl1/Cd14/Spn/Oas1f/Nod2/Ptafr	27
GO:0045861	negative regulation of proteolysis	53/1539	361/28943	2.09037e-11	6.71189e-10	3.82994e-10	Cdh1/Timp1/Klf4/Cstb/Cd44/Itih1/Slpi/Wfdc2/Mmp9/Adora2a/Il9r/Papln/Serpinb9b/Plau/Anxa8/Stfa2/Pi16/Il6/Il1r2/Serpinc1/F2/Ngf/Ecm1/Tfpi2/Serpina7/Cryab/Ngp/Ptgs2/Lrrk2/Serpine1/Avp/Thbs1/Ppp1r15a/Serpina3g/Ctla2a/Cd109/Plaur/Igbp1b/Spink8/Serpinb1b/Serpina9/Stfa2l1/Kng2/Serpinb2/Serpina3f/Pi15/Qrich2/Serpinh1/Serpina1b/Serpina3m/Cstdc4/Hspa1b/Bcl2a1d	53
GO:0042092	type 2 immune response	17/1539	43/28943	2.24005e-11	7.1516e-10	4.08085e-10	Bcl6b/Gata3/Arg1/Anxa1/Il33/Il6/Tnfsf4/Ecm1/Il4ra/Ido1/Nlrp3/Batf/Clcf1/Il31ra/Bcl3/Nod2/Lilrb4a	17
GO:0046879	hormone secretion	54/1539	375/28943	2.87786e-11	9.13599e-10	5.21318e-10	Gcg/Il11/Trpv4/Gata3/Tbx3/Igfbp3/Nos2/Rph3al/Edn1/Pde8b/Tnfsf11/Dab2/Adcy5/Adipoq/Runx1/Galr1/Anxa1/Rbp4/Il6/Niban2/Il1rn/Il1b/Fga/Edn2/Nmu/Spp1/Npvf/Adm/Smpd3/Drd2/Trpa1/Ucp2/Fgb/Lif/Nkx6-1/Apln/Inhbb/Vgf/Slc9b2/Ucn/Clcf1/Isl1/Hcar2/Gpr68/Nr1h4/Ucn2/Fzd4/Foxl2/Sstr5/Hmga2/Lepr/Osm/Tac1/Rab44	54
GO:1903532	positive regulation of secretion by cell	53/1539	365/28943	3.18992e-11	1.00698e-09	5.74601e-10	Itgb2/Gcg/Tgfb1/Cd33/Gata2/Sdc4/Avpr1a/Adora2a/Rph3al/Edn1/Tnfsf11/Dab2/Runx1/Galr1/Ankrd1/Rbp4/Tnfrsf11a/Oxt/Il1b/Fga/Edn2/Fgr/Nmu/Spp1/Il4ra/Smpd3/Anxa2/Drd2/Trpa1/P2ry2/Fgb/Lif/Nkx6-1/Apln/Inhbb/Avp/Ucn/Clcf1/Isl1/Hcar2/Gpr68/Nr1h4/Lgals3/Foxl2/Mmp13/Ptges/Cd177/Ezr/Ptafr/Lepr/Tac1/Sphk1/Malrd1	53
GO:0014706	striated muscle tissue development	46/1539	291/28943	3.50523e-11	1.09776e-09	6.26403e-10	Ifrd1/Mybpc3/Tgfb1/Gata6/Epor/Myod1/Rarb/Tbx5/Tbx3/Trip10/Edn1/Pi16/Pim1/Lox/Pdgfrb/Ankrd1/Rbp4/Casp8/Tnni1/Eng/Xirp2/Dll4/Mylk2/Ccm2l/Cavin4/Hspg2/Epo/Adamts9/Foxp1/Mesp1/Fgf3/Ednra/Irx3/Tbx18/Foxh1/Twist1/Fgf2/Pkp2/Isl1/Foxc2/Pou4f1/Bdnf/Gja5/Lrrc10/Pin1rt1/Xirp1	46
GO:0032722	positive regulation of chemokine production	23/1539	83/28943	3.51658e-11	1.09776e-09	6.26403e-10	Mcoln2/Trpv4/Lpl/Lbp/Adipoq/Tslp/Il33/Il6/Tnfsf4/Il1b/Il6ra/Ccn1/Il4ra/Tirap/P2ry2/Twist1/Cd84/Il7/Chil3/Oas1f/Nod2/Chia1/Chil4	23
GO:0015850	organic hydroxy compound transport	46/1539	294/28943	5.00738e-11	1.5545e-09	8.8703e-10	Cd36/Apoc2/Adora2a/Igfbp3/Nfkbia/Drd1/Dab2/Myc/Drd3/Adipoq/Aqp2/Soat2/Tspo2/Galr1/Rbp4/Msr1/Slc16a3/Abcb11/Oxt/Slc10a4/Spp1/Slc10a6/Slco1b2/Syt8/Smpd3/Ldlr/Anxa2/Drd2/Stra6/Atp8b1/Kcne2/Syt15/Pcsk9/Nr1h4/Entpd1/Htr1b/Lgals3/Lipg/Ceacam2/Ces1g/Tac1/Xlr4b/Ces1a/Ceacam1/Chrm5/Xlr4a	46
GO:0010594	regulation of endothelial cell migration	34/1539	176/28943	5.26921e-11	1.6268e-09	9.28283e-10	Acvrl1/Col18a1/Tgfb1/Klf4/Hspb1/Hmox1/Epha2/Fut1/Stc1/Gata2/Gata3/Map2k3/Dcn/Flt4/Snai2/Cxcl13/Anxa1/Lcn2/Dll4/Nos3/Anxa3/Adamts9/Foxp1/Angpt2/Ets1/Robo4/Ptgs2/Fgf2/Thbs1/Mmrn2/Zc3h12a/Foxc2/Rhoj/Ceacam1	34
GO:0019730	antimicrobial humoral response	34/1539	177/28943	6.19318e-11	1.90161e-09	1.0851e-09	Gata6/Slpi/Wfdc2/Nts/Acod1/Cxcl13/Tslp/Ccl20/F2/Fga/Nppb/Ppbp/Pf4/Cxcl3/Cxcl1/Pglyrp1/Klk7/Adm/Ccl22/Ccl17/Fgb/Ctsg/Pglyrp3/Dmbt1/Lgals3/Wfdc21/Bcl3/Nod2/S100a9/Cxcl2/Kng2/Tac1/Wfdc17/Sprr2a1	34
GO:0042326	negative regulation of phosphorylation	55/1539	394/28943	6.36352e-11	1.94037e-09	1.10722e-09	Tgfb1/Ier3/Hspb1/Actn3/Gadd45b/Tnfaip3/Adora2a/Irak3/Igfbp3/Pecam1/Bdkrb2/Drd1/Ajuba/Adipoq/Cdkn1a/Xdh/Dusp1/Spry4/Hhex/Il6/Myog/Eng/Il1b/Wwtr1/Errfi1/Mvp/Ptpn5/Birc3/Drd2/Trib1/Trib3/Ptprh/Ptprq/Lrrk2/Smad6/Cep85/Ptk6/Dusp10/Ppp1r15a/Bdkrb1/Zc3h12a/Rasip1/Cd109/Gprc5a/Ntf3/Socs3/Fabp4/Fbp1/Cdkn2b/Ceacam1/Slfn1/Nlrp12/Sh2d1b1/Lilrb4b/Lilrb4a	55
GO:0002292	T cell differentiation involved in immune response	22/1539	78/28943	6.38849e-11	1.94037e-09	1.10722e-09	Tgfb1/Relb/Il12b/Gata3/Anxa1/Il6/Tnfsf4/Il21/Il6ra/Foxp1/Clec4e/Clec4d/Il4ra/Nlrp3/Batf/Nfkbiz/Ccr7/Fgl2/Zc3h12a/Spn/Bcl3/Tnfsf18	22
GO:0043367	CD4-positive	alpha-beta T cell differentiation	24/1539	93/28943	6.86615e-11	2.07424e-09	1.1836e-09	Tgfb1/Relb/Il12b/Gata3/Nckap1l/Runx1/Anxa1/Il6/Tnfsf4/Il21/Il6ra/Foxp1/Il4ra/Il2rg/Nlrp3/Batf/Nfkbiz/Ccr7/Zc3h12a/Gimap5/Spn/Bcl3/Tnfsf18/Runx3	24
GO:0071216	cellular response to biotic stimulus	50/1539	340/28943	7.24659e-11	2.17746e-09	1.24251e-09	Spi1/Tgfb1/Cd36/Il12b/Lbp/Cd68/Map2k3/Tnfaip3/Nos2/Nfkbia/Acod1/Cd86/Cxcl13/Cd6/Ankrd1/Il6/Cd55b/Tnfsf4/Mrc1/Il1b/Gbp2/Tnfrsf1b/Nos3/Ppbp/Pf4/Cxcl3/Cxcl1/Tirap/Trib1/Nlrp3/Ccl2/Sbno2/Serpine1/Arid5a/Gch1/Cd84/Txnip/Ctsg/Aicda/Zc3h12a/Il36g/Zfp36/Nr1h4/Cd14/Nod2/Cebpb/Cxcl2/Cd300lb/Cd80/Lilrb4a	50
GO:0001909	leukocyte mediated cytotoxicity	33/1539	169/28943	7.47882e-11	2.23529e-09	1.2755e-09	Spi1/Il7r/Il12b/H2-M2/Arg1/Serpinb9b/Ripk3/Nckap1l/Il18rap/F2/Il21/Cxcl1/Crtam/Ccl2/Prf1/Stx11/Ctsg/Pvr/Trem3/Trem1/Gimap5/Pik3r6/Raet1e/H2-Q7/H2-K1/H2-M9/H2-Q10/H2-Q6/Ceacam1/Raet1d/H2-Q2/Sh2d1b1/Muc4	33
GO:0002700	regulation of production of molecular mediator of immune response	37/1539	207/28943	8.05484e-11	2.39472e-09	1.36647e-09	Vpreb3/Tgfb1/Cd36/Hmox1/Twist2/Gata3/Tnfaip3/Arg1/Irak3/Cd86/Parp3/Il33/Rbp4/Il6/Il1r1/Cd55b/Tnfsf4/Il1b/Il21/Tnfrsf1b/Foxp1/Cd22/Klk7/Il4ra/Hpx/Tirap/Nlrp3/Casp4/Twist1/Arid5a/Clcf1/Gimap5/Psg22/Nod2/Trim6/Lilrb4b/Lilrb4a	37
GO:0046634	regulation of alpha-beta T cell activation	27/1539	119/28943	1.12413e-10	3.32446e-09	1.897e-09	Tgfb1/Il12b/Cd44/Gata3/Adora2a/Nckap1l/Runx1/Anxa1/Il6/Cd55b/Tnfsf4/Hsph1/Il4ra/Il2rg/Crtam/Nlrp3/Nfkbiz/Ccr7/Zc3h12a/Gimap5/Tarm1/Lgals7/Tnfsf18/Runx3/Cd80/Lilrb4b/Lilrb4a	27
GO:0010876	lipid localization	61/1539	470/28943	1.22622e-10	3.60739e-09	2.05845e-09	Cd36/Apoc2/Pla2g12b/Lpl/Lbp/Igfbp3/Nos2/Nfkbia/Bdkrb2/Edn1/Tnfsf11/Dab2/Slc22a22/Drd3/Adipoq/Runx1/Soat2/Tspo2/Galr1/Anxa1/Rbp4/Msr1/Drd4/Tnfrsf11a/Abcb11/Oxt/Il1b/Plin2/Slc10a4/Spp1/Slc10a6/Slco1b2/Ldlr/Anxa2/Drd2/Stra6/Ptgs2/Slco2a1/P2ry2/Ano7/Tmem30b/Atp8b1/Xkr5/Thbs1/Zc3h12a/Apobr/Pcsk9/Nr1h4/Fzd4/Ptges/Lipg/Ceacam2/Pla2r1/Abca15/Prelid2/Ces1g/Atp8b4/Tac1/Fabp4/Ces1a/Ceacam1	61
GO:0032651	regulation of interleukin-1 beta production	24/1539	96/28943	1.41003e-10	4.12655e-09	2.3547e-09	Ccl3/Cd36/Cd33/Hspb1/Lpl/Tnfaip3/Mefv/Il6/Casp8/Ccn1/Errfi1/Foxp1/Nlrp3/Casp4/Ccr7/Tlr8/Isl1/Zc3h12a/Serpinb1b/Nod2/Sphk1/Gbp5/Lilrb4b/Lilrb4a	24
GO:0035296	regulation of tube diameter	33/1539	173/28943	1.42984e-10	4.13834e-09	2.36142e-09	Avpr1a/Kcnmb1/Adora2a/Bdkrb2/Edn1/Drd1/Fga/Edn2/Nos3/Adm/Ednra/Smpd3/Ptgs2/P2ry2/Fgb/Acta2/Smad6/Apln/Icam1/Gch1/Avp/Ucn/Uts2r/Shc1/Dock5/Foxc2/Htr1b/Klf2/Uts2b/Gja5/Ece1/Adra2b/Sod3	33
GO:0097746	blood vessel diameter maintenance	33/1539	173/28943	1.42984e-10	4.13834e-09	2.36142e-09	Avpr1a/Kcnmb1/Adora2a/Bdkrb2/Edn1/Drd1/Fga/Edn2/Nos3/Adm/Ednra/Smpd3/Ptgs2/P2ry2/Fgb/Acta2/Smad6/Apln/Icam1/Gch1/Avp/Ucn/Uts2r/Shc1/Dock5/Foxc2/Htr1b/Klf2/Uts2b/Gja5/Ece1/Adra2b/Sod3	33
GO:0045123	cellular extravasation	22/1539	81/28943	1.43778e-10	4.13834e-09	2.36142e-09	Itgb2/Pecam1/Ripk3/Adam8/Il1r1/Selp/Sell/Sele/Lyve1/Itgal/Ccl2/Pawr/Chst4/Icam1/F11r/Trem3/Trem1/Jaml/Fut4/Spn/Cd177/Ptafr	22
GO:0071346	cellular response to interferon-gamma	26/1539	112/28943	1.44352e-10	4.13834e-09	2.36142e-09	Ccl3/Il12b/Ccl24/Myo1c/Ccl6/Ccl4/Ccl9/Arg1/Ccl11/Nos2/Acod1/Ccl20/Mrc1/Gbp2/Hpx/Rab20/Ccl22/Ccl17/Ccl7/Ccl2/Stx11/Gbp2b/Rab7b/Capg/H2-Q7/Gbp5	26
GO:0046632	alpha-beta T cell differentiation	28/1539	129/28943	1.54751e-10	4.41393e-09	2.51868e-09	Tgfb1/Relb/Il12b/Gata3/Nckap1l/Runx1/Anxa1/Il6/Tnfsf4/Il21/Il6ra/Tnfsf8/Foxp1/Il4ra/Il2rg/Nlrp3/Batf/Nfkbiz/Ccr7/Zc3h12a/Gimap5/Gpr18/Spn/Bcl3/Tnfsf18/Runx3/Lilrb4b/Lilrb4a	28
GO:0009913	epidermal cell differentiation	40/1539	242/28943	1.66983e-10	4.73119e-09	2.69971e-09	Klf4/Gata6/Epha2/Tmem132e/Prkch/Tfap2a/Tgm1/Stfa2/Krt75/Krt7/Pou4f3/Anxa1/Ovol1/Errfi1/Fosl2/St14/Pou2f3/Ptgs2/Krt17/Ptprq/Fgf2/Clic4/Ovol2/Kdf1/Txnip/Maff/Zfp36/Krt14/Cd109/Krt87/Sprr1a/Krt16/Stfa2l1/Krt2/Krt86/Grxcr1/Grxcr2/Krt76/Cstdc4/Pou3f1	40
GO:0035150	regulation of tube size	33/1539	174/28943	1.67558e-10	4.73119e-09	2.69971e-09	Avpr1a/Kcnmb1/Adora2a/Bdkrb2/Edn1/Drd1/Fga/Edn2/Nos3/Adm/Ednra/Smpd3/Ptgs2/P2ry2/Fgb/Acta2/Smad6/Apln/Icam1/Gch1/Avp/Ucn/Uts2r/Shc1/Dock5/Foxc2/Htr1b/Klf2/Uts2b/Gja5/Ece1/Adra2b/Sod3	33
GO:0010563	negative regulation of phosphorus metabolic process	59/1539	453/28943	2.14724e-10	5.9885e-09	3.41716e-09	Tgfb1/Ier3/Hspb1/Actn3/Gadd45b/Tnfaip3/Plek/Adora2a/Irak3/Igfbp3/Pecam1/Bdkrb2/Drd1/Ajuba/Nckap1l/Adipoq/Cdkn1a/Xdh/Dusp1/Spry4/Hhex/Il6/Myog/Eng/Il1b/Wwtr1/Errfi1/Mvp/Ptpn5/Birc3/Drd2/Trib1/Trib3/Ptprh/Ptprq/Lrrk2/Smad6/Cep85/Ptk6/Dusp10/Ppp1r15a/Bdkrb1/Zc3h12a/Rasip1/Cd109/Gprc5a/Entpd1/Ntf3/Socs3/Ppp1r1b/Fabp4/Fbp1/Cdkn2b/Ceacam1/Slfn1/Nlrp12/Sh2d1b1/Lilrb4b/Lilrb4a	59
GO:0045936	negative regulation of phosphate metabolic process	59/1539	453/28943	2.14724e-10	5.9885e-09	3.41716e-09	Tgfb1/Ier3/Hspb1/Actn3/Gadd45b/Tnfaip3/Plek/Adora2a/Irak3/Igfbp3/Pecam1/Bdkrb2/Drd1/Ajuba/Nckap1l/Adipoq/Cdkn1a/Xdh/Dusp1/Spry4/Hhex/Il6/Myog/Eng/Il1b/Wwtr1/Errfi1/Mvp/Ptpn5/Birc3/Drd2/Trib1/Trib3/Ptprh/Ptprq/Lrrk2/Smad6/Cep85/Ptk6/Dusp10/Ppp1r15a/Bdkrb1/Zc3h12a/Rasip1/Cd109/Gprc5a/Entpd1/Ntf3/Socs3/Ppp1r1b/Fabp4/Fbp1/Cdkn2b/Ceacam1/Slfn1/Nlrp12/Sh2d1b1/Lilrb4b/Lilrb4a	59
GO:0002705	positive regulation of leukocyte mediated immunity	34/1539	185/28943	2.15283e-10	5.9885e-09	3.41716e-09	Itgb2/Spi1/Tgfb1/Il12b/Zp3/Gata3/H2-M2/Arg1/Il6/Il18rap/Il1r1/Cd55b/Tnfsf4/Il1b/Il21/Cxcl1/Hpx/Crtam/Nlrp3/Ccl2/Arid5a/Pvr/Clcf1/Gimap5/Cd177/Nod2/Ptafr/H2-Q7/H2-K1/H2-M9/H2-Q10/H2-Q6/H2-Q2/Sh2d1b1	34
GO:0045933	positive regulation of muscle contraction	18/1539	55/28943	2.29503e-10	6.35261e-09	3.62493e-09	Actn3/Trpv4/Itga2/Ccn2/Smtn/Edn1/Oxt/Mylk2/Tacr3/Edn2/Nmu/Prok2/Ptgs2/Pawr/Ucn/Ptafr/Adra2b/Sphk1	18
GO:0030316	osteoclast differentiation	27/1539	123/28943	2.5002e-10	6.88657e-09	3.92962e-09	Ccl3/Tgfb1/Il12b/Epha2/Csf1/Fos/Tnfsf11/Dcstamp/Calcr/Adam8/Ccr1/Tnfrsf11a/Foxp1/Pou4f2/Sbno2/Klf10/Slc9b2/Dlk1/Cd109/Gpr68/Cd300lf/Pou4f1/Cebpb/Pilrb1/Ceacam1/Lilrb4b/Lilrb4a	27
GO:1902624	positive regulation of neutrophil migration	16/1539	43/28943	2.55736e-10	7.00967e-09	3.99986e-09	Lbp/Edn1/Thbs4/Nckap1l/Adam8/Il1r1/Cxcr2/Sell/Il1b/Ednra/Tirap/Pawr/Ccr7/C3ar1/C5ar1/Fut4	16
GO:0002532	production of molecular mediator involved in inflammatory response	24/1539	99/28943	2.80767e-10	7.6584e-09	4.37004e-09	Lbp/Nos2/Mefv/Il17b/Cd6/Il6/Il1r2/F2/Il17rc/Il4ra/Ido1/Serpine1/Dusp10/Chil3/Zc3h12a/Il17c/Tarm1/Nod2/Chia1/Chil4/Rab44/Gbp5/Lilrb4b/Lilrb4a	24
GO:0043491	protein kinase B signaling	36/1539	207/28943	3.1922e-10	8.6652e-09	4.94454e-09	Cryba1/Tgfb1/Klf4/Epha2/Gata3/Nts/Gcnt2/Tnfsf11/Drd3/Hcls1/Calcr/Xdh/Hbegf/Lox/Adam8/Il6/Eng/Il1b/Ntrk1/Pear1/Plk3/F10/Smpd3/Drd2/Rasd2/Ccl2/Fgf2/Csf3/Gdf15/Thbs1/Clcf1/Mmp3/Adtrp/Osm/Mc1r/Cass4	36
GO:0048738	cardiac muscle tissue development	42/1539	271/28943	4.62828e-10	1.2503e-08	7.13448e-09	Mybpc3/Tgfb1/Gata6/Epor/Myod1/Rarb/Tbx5/Tbx3/Trip10/Edn1/Pi16/Pim1/Pdgfrb/Ankrd1/Rbp4/Casp8/Tnni1/Eng/Xirp2/Dll4/Mylk2/Ccm2l/Cavin4/Hspg2/Epo/Adamts9/Foxp1/Mesp1/Fgf3/Ednra/Irx3/Tbx18/Foxh1/Fgf2/Pkp2/Isl1/Foxc2/Pou4f1/Gja5/Lrrc10/Pin1rt1/Xirp1	42
GO:0007189	adenylate cyclase-activating G protein-coupled receptor signaling pathway	30/1539	153/28943	4.84027e-10	1.30131e-08	7.42557e-09	Gcg/Adora2a/Drd1/Adcy4/Drd3/Adcy5/Pde10a/Calcr/Gnal/Galr1/Htr4/Adgrl2/Adm/Drd2/Gpr101/Mc3r/Mrap/Ptgir/S1pr2/Gpr4/Gpr6/Pthlh/Ucn2/Rxfp2/Adra2b/Calcrl/Adgrg3/Adgrg5/Cnr2/Mc1r	30
GO:0003007	heart morphogenesis	43/1539	283/28943	5.43698e-10	1.45478e-08	8.30128e-09	Acvrl1/Folr1/Mybpc3/Tgfb1/Gata6/Epor/Gata3/Wnt11/Tbx5/Tbx3/Tfap2a/Edn1/Has2/Snai2/Adamts1/Pim1/Ankrd1/Rbp4/Tnni1/Tbx19/Eng/Xirp2/Dll4/Mylk2/Ccm2l/Ccn1/Nos3/Epo/Mesp1/Ednra/Foxh1/Twist1/Smad6/Ovol2/Thbs1/Pkp2/Isl1/Snai1/Foxc2/Pou4f1/Six1/Gja5/Xirp1	43
GO:0052548	regulation of endopeptidase activity	50/1539	361/28943	6.14732e-10	1.63705e-08	9.34135e-09	Cdh1/Timp1/Klf4/Cd44/Mmp9/Ccn2/Adora2a/Il9r/Rhbdf2/Serpinb9b/Anxa8/Myc/Mefv/Stfa2/Xdh/Pmaip1/Il6/Casp8/Serpinc1/Ngf/Ccn1/Serpina7/Cryab/Ptgs2/Nlrp3/Pawr/Serpine1/Tnfrsf23/Avp/Thbs1/Serpina3g/Plaur/Igbp1b/Tnfsf15/Foxl2/Serpinb1b/S100a8/S100a9/Serpina9/Kng2/Serpinb2/Sox7/Serpina3f/Khdc1a/Serpinh1/Serpina1b/Nlrp12/Serpina3m/Hspa1b/Bcl2a1d	50
GO:0006898	receptor-mediated endocytosis	42/1539	274/28943	6.53922e-10	1.7332e-08	9.89e-09	Itgb2/Cd36/Apoc2/Cd44/Akap5/Dab2/Drd3/Adipoq/Msr1/Cd63/Ifitm3/Drd4/Cxcr2/Sele/Mrc1/Hspg2/Rspo1/Lyve1/Adm/Ptpn5/Ldlr/Anxa2/Drd2/Apln/Serpine1/Ccr7/Slc9b2/Pcsk9/Ackr3/Rin3/Dmbt1/Ntf3/Htr1b/4930486L24Rik/Cd14/Ezr/Ceacam2/Pla2r1/Calcrl/Ceacam1/Lilrb4b/Lilrb4a	42
GO:0071356	cellular response to tumor necrosis factor	33/1539	183/28943	6.58918e-10	1.73824e-08	9.91878e-09	Ccl3/Ccl24/Myod1/Card14/Ccl6/Ccl4/Ccl9/Ccl11/Nfkbia/Tnfsf11/Acod1/Dcstamp/Adipoq/Ankrd1/Il6/Ccl20/Tnfrsf11a/Myog/Tnfrsf1a/Ccl22/Ccl17/Smpd3/Birc3/Eda2r/Cebpa/Ccl7/Ccl2/Zc3h12a/Zfp36/Nr1h4/Sphk1/Fabp4/Tnfsf18	33
GO:0045446	endothelial cell differentiation	26/1539	120/28943	7.2202e-10	1.89581e-08	1.08179e-08	Acvrl1/Col18a1/Etv2/Stc1/Pecam1/Fstl1/Xdh/Il1b/Pdpn/Prok2/Tnfrsf1a/Mesp1/Msn/Tnmd/Ednra/Cdh5/Robo4/Tie1/Clic4/Icam1/F11r/Id1/S1pr2/Ezr/Ceacam1/Apold1	26
GO:0030216	keratinocyte differentiation	30/1539	156/28943	7.90542e-10	2.06607e-08	1.17894e-08	Epha2/Prkch/Tfap2a/Tgm1/Stfa2/Krt75/Krt7/Anxa1/Errfi1/Fosl2/St14/Pou2f3/Ptgs2/Krt17/Clic4/Ovol2/Kdf1/Txnip/Zfp36/Krt14/Cd109/Krt87/Sprr1a/Krt16/Stfa2l1/Krt2/Krt86/Krt76/Cstdc4/Pou3f1	30
GO:0002064	epithelial cell development	39/1539	245/28943	8.70972e-10	2.26574e-08	1.29288e-08	Cdh1/Col18a1/Tgfb1/Klf5/Epha2/Stc1/Gata2/Rarb/Pecam1/Tfap2a/Adipoq/Muc2/Il1b/Ntrk1/B4galt1/Fosl2/Tnfrsf1a/Msn/Tnmd/Ednra/Cdh5/St14/Robo4/Cebpa/Clic4/Icam1/Kdf1/F11r/Six3/Cdk6/Id1/S1pr2/Gpr4/Onecut2/Foxc2/Bhlha15/Ezr/Krt2/Slc4a5	39
GO:0007218	neuropeptide signaling pathway	22/1539	89/28943	1.03357e-09	2.67633e-08	1.52717e-08	Nts/Grp/Galr1/Ecel1/Pdyn/Nppb/Nmu/Npvf/Prok2/Gpr83/Cysltr2/Pmch/Ucn/Uts2r/Penk/Ltb4r1/Mchr1/Sstr5/Tac1/Gpr84/Nms/Nps	22
GO:0043534	blood vessel endothelial cell migration	26/1539	122/28943	1.05447e-09	2.71791e-08	1.55089e-08	Acvrl1/Col18a1/Tgfb1/Klf4/Hspb1/Hmox1/Epha2/Gata2/Map2k3/Myh9/Anxa1/Adam8/Dll4/Nos3/Angpt2/Cdh5/Ets1/Robo4/Ptgs2/Egr3/Fgf2/Thbs1/Mmrn2/Foxc2/Rhoj/Adtrp	26
GO:0051048	negative regulation of secretion	35/1539	206/28943	1.07081e-09	2.74743e-08	1.56774e-08	Spi1/Il12b/Il11/Hmox1/Igfbp3/Rhbdf2/Edn1/Pde8b/Nckap1l/Drd3/Adipoq/Anxa1/Drd4/Il6/Il1rn/Oxt/Il1b/Tnfrsf1b/Edn2/Nmu/Npvf/Tnfrsf1a/Drd2/Ucp2/Lif/Inhbb/Cd84/Ucn/Uts2r/Entpd1/Htr1b/Ucn2/Pla2r1/Adtrp/Osm	35
GO:0015849	organic acid transport	46/1539	322/28943	1.08076e-09	2.76035e-08	1.57511e-08	Slc13a2/Folr1/Cd36/Pla2g12b/Slc17a8/Arg1/Avpr1a/Adora2a/Bdkrb2/Edn1/Slc6a19/Tnfsf11/Myc/Drd3/Nfkbie/Tspo2/Anxa1/Slc16a3/Drd4/Slc15a1/Slc11a1/Tnfrsf11a/Il1rn/Abcb11/Oxt/Il1b/Slc7a11/Plin2/Slc10a4/Slc10a6/Slco1b2/Drd2/P2ry2/Avp/Atp8b1/Thbs1/Lrrc8e/Nr1h4/Bdnf/Htr1b/Slc25a2/Ptges/Ceacam2/Pla2r1/Fabp4/Ceacam1	46
GO:0071715	icosanoid transport	18/1539	60/28943	1.14273e-09	2.89968e-08	1.65462e-08	Pla2g12b/Nos2/Bdkrb2/Edn1/Tnfsf11/Slc22a22/Drd3/Anxa1/Drd4/Tnfrsf11a/Oxt/Il1b/Drd2/Ptgs2/Slco2a1/P2ry2/Ptges/Pla2r1	18
GO:0042692	muscle cell differentiation	57/1539	449/28943	1.14563e-09	2.89968e-08	1.65462e-08	Ifrd1/Mybpc3/Tgfb1/Lamb1/Klf5/Nid1/Tnfsf14/Gata6/Actn3/Tcf23/Myod1/Piezo1/Rarb/Tbx5/Tbx3/Trip10/Popdc3/Krt19/Edn1/Myc/Myh9/Rcan1/Pi16/Lox/Pdgfrb/Myog/Eng/Mylk2/Cavin4/Ereg/Kel/Foxp1/Prok2/Mesp1/Il4ra/Adm/Ednra/Irx3/Barx2/Tbx18/Smad6/Gdf15/Cd53/Isl1/Il36g/Dock5/Bdnf/Ntf3/Six1/Bhlha15/Lrrc10/Scgb3a1/Flnc/Ehd2/Pin1rt1/Xirp1/Mymx	57
GO:0090257	regulation of muscle system process	40/1539	258/28943	1.18023e-09	2.97386e-08	1.69694e-08	Scn4a/Klf4/Actn3/Trpv4/Stc1/Itga2/Trip10/Ccn2/Smtn/Edn1/Pi16/Tnni1/Myog/Oxt/Mylk2/Tacr3/Tnfrsf1b/Edn2/Errfi1/Nos3/Nmu/Flt1/Cald1/Foxp1/Prok2/Tnfrsf1a/Ptgs2/Pawr/Ucn/Pkp2/Shc1/Zc3h12a/Dock5/Ptafr/Gja5/Ece1/Adra2b/Calcrl/Sphk1/Pin1rt1	40
GO:0006953	acute-phase response	15/1539	41/28943	1.22738e-09	3.07885e-08	1.75685e-08	Cd163/Lbp/Tnfsf11/Il6/Tnfrsf11a/Il1rn/F2/Il1b/Hp/Ptgs2/Saa3/Ptges/Saa2/Serpina1b/Saa1	15
GO:0001933	negative regulation of protein phosphorylation	48/1539	346/28943	1.27712e-09	3.1894e-08	1.81994e-08	Tgfb1/Hspb1/Gadd45b/Tnfaip3/Adora2a/Irak3/Igfbp3/Pecam1/Bdkrb2/Drd1/Adipoq/Cdkn1a/Xdh/Dusp1/Spry4/Hhex/Il6/Eng/Il1b/Wwtr1/Errfi1/Mvp/Ptpn5/Drd2/Trib1/Trib3/Ptprh/Ptprq/Lrrk2/Smad6/Cep85/Ptk6/Dusp10/Ppp1r15a/Bdkrb1/Zc3h12a/Rasip1/Cd109/Gprc5a/Ntf3/Socs3/Fabp4/Ceacam1/Slfn1/Nlrp12/Sh2d1b1/Lilrb4b/Lilrb4a	48
GO:0061448	connective tissue development	44/1539	302/28943	1.32885e-09	3.3039e-08	1.88527e-08	Spi1/Tgfb1/Trpv4/Csf1/Stc1/Rarb/Epyc/Ccn2/Edn1/Pitx1/Slc39a14/Snai2/Runx1/Six2/Lox/Pdgfrb/Col3a1/Snorc/Il6ra/Ecm1/Ccn1/Hspg2/Mgp/Chrdl2/Pou4f2/Smpd3/Barx2/Loxl2/Fgf2/Arid5a/Gdf7/Col10a1/Thbs1/C3ar1/Sh3pxd2b/Snai1/Gpr4/Foxc2/Nr1h4/Pthlh/Mmp13/Hmga2/Serpinh1/Runx3	44
GO:0110148	biomineralization	33/1539	188/28943	1.35132e-09	3.34497e-08	1.90871e-08	Tgfb1/Actn3/Wnt11/Srgn/Adora2a/Tfap2a/Lox/Ifitm5/Ccr1/Ecm1/Ccn1/Fgr/Nos3/Spp1/Ibsp/Mgp/Smpd3/Ptgs2/Sbno2/Twist1/Klf10/Dlk1/Wdr72/Pthlh/Mmp13/Sgms2/Ostn/Cebpb/Kl/Nfe2/Tspear/Bglap3/Odaph	33
GO:0048247	lymphocyte chemotaxis	17/1539	54/28943	1.4352e-09	3.53702e-08	2.0183e-08	Ccl3/Ccl24/Tnfsf14/Ccl6/Ccl4/Ccl9/Ccl11/Cxcl13/Adam8/Ccl20/Ccl22/Ccl17/Ccl7/Ccl2/Ccr7/Ch25h/Saa2	17
GO:0010634	positive regulation of epithelial cell migration	30/1539	160/28943	1.48882e-09	3.64339e-08	2.07899e-08	Col18a1/Tgfb1/Hspb1/Hmox1/Fut1/Gata2/Itga2/Gata3/Mmp9/Map2k3/Flt4/Has2/Snai2/Hbegf/Anxa1/Lcn2/Glipr2/Nos3/Anxa3/Foxp1/Ets1/Ptgs2/Fgf2/Serpine1/Thbs1/Zc3h12a/Dock5/Foxc2/Rhoj/Tac1	30
GO:0031214	biomineral tissue development	32/1539	179/28943	1.49133e-09	3.64339e-08	2.07899e-08	Tgfb1/Actn3/Wnt11/Srgn/Tfap2a/Lox/Ifitm5/Ccr1/Ecm1/Ccn1/Fgr/Nos3/Spp1/Ibsp/Mgp/Smpd3/Ptgs2/Sbno2/Twist1/Klf10/Dlk1/Wdr72/Pthlh/Mmp13/Sgms2/Ostn/Cebpb/Kl/Nfe2/Tspear/Bglap3/Odaph	32
GO:0008625	extrinsic apoptotic signaling pathway via death domain receptors	21/1539	83/28943	1.55905e-09	3.79233e-08	2.16398e-08	Spi1/Hmox1/Tmbim1/Tnfaip3/Tnfrsf10b/Pmaip1/Casp8/Atf3/Ngf/Fga/Bag3/Fgb/Icam1/Serpine1/Tnfrsf23/Thbs1/Tnfrsf26/Tmc8/Lgals3/Hmgb2/Itprip	21
GO:0060485	mesenchyme development	44/1539	304/28943	1.63861e-09	3.96869e-08	2.26462e-08	Acvrl1/Nkx2-1/Folr1/Tgfb1/Gata3/Wnt11/Tbx5/Tbx3/Trip10/Tfap2a/Gcnt2/Edn1/Sema3g/Dab2/Myc/Has2/Snai2/Six2/Il6/Rdh10/Eng/Il1b/Wwtr1/Glipr2/Pdpn/Nos3/Mesp1/Tgfb1i1/Fgf15/Ednra/Loxl2/Twist1/Pawr/Alx1/Lrg1/Ovol2/Thbs1/Isl1/Snai1/Tcf21/Plaur/Foxc2/Six1/Hmga2	44
GO:0002369	T cell cytokine production	16/1539	48/28943	1.68865e-09	4.07233e-08	2.32376e-08	Il12b/Gata3/Arg1/Il6/Il18rap/Il1r1/Slc11a1/Cd55b/Tnfsf4/Il1b/Tnfrsf1b/Nlrp3/Arid5a/Il31ra/Lilrb4b/Lilrb4a	16
GO:0048880	sensory system development	55/1539	431/28943	1.85113e-09	4.44509e-08	2.53646e-08	Acvrl1/Cryba1/Tgfb1/Klf4/Vax1/Epha2/Twist2/Gata3/Rarb/Kera/Tmem132e/Vsx2/Tfap2a/Pdgfrb/Rbp4/Pde6c/Pitx3/Rdh10/Cnga3/Ptf1a/Dll4/Rpe65/Angptl7/Pde6b/Flt1/Mfap5/Col4a1/Pou4f2/Cryab/Drd2/Stra6/Vsx1/Lif/Mfrp/Twist1/Inhbb/Fgf2/Clic4/Crygn/Six3/Slc39a5/Sh3pxd2b/Isl1/Rp1l1/Foxc2/Rhoj/Tgif1/Pou4f1/Bdnf/Fzd4/Gja8/Foxl2/Igfn1/Arhgef15/Slc4a5	55
GO:1902622	regulation of neutrophil migration	17/1539	55/28943	1.97459e-09	4.72138e-08	2.69412e-08	Lbp/Edn1/Thbs4/Nckap1l/Adam8/Il1r1/Cxcr2/Sell/Il1b/Ednra/Tirap/Pawr/Ccr7/C3ar1/C5ar1/Fut4/Nod2	17
GO:0042093	T-helper cell differentiation	19/1539	69/28943	1.98811e-09	4.73356e-08	2.70107e-08	Tgfb1/Relb/Il12b/Gata3/Anxa1/Il6/Tnfsf4/Il21/Il6ra/Foxp1/Il4ra/Nlrp3/Batf/Nfkbiz/Ccr7/Zc3h12a/Spn/Bcl3/Tnfsf18	19
GO:0006939	smooth muscle contraction	25/1539	117/28943	2.07346e-09	4.91594e-08	2.80514e-08	Itga2/Tbx3/Bdkrb2/Edn1/Drd1/Oxt/Tacr3/Edn2/Nmu/Flt1/Cald1/Prok2/Ednra/Smpd3/Drd2/Ptgs2/Trpa1/Acta2/Pawr/Shc1/Dock5/Ptafr/Adra2b/Calcrl/Sphk1	25
GO:0071624	positive regulation of granulocyte chemotaxis	13/1539	31/28943	2.16656e-09	5.11509e-08	2.91878e-08	Lbp/Edn1/Thbs4/Nckap1l/Cxcr2/Sell/Il1b/Ednra/Tirap/Ccr7/C3ar1/S100a14/C5ar1	13
GO:0051924	regulation of calcium ion transport	43/1539	296/28943	2.23314e-09	5.25021e-08	2.99588e-08	Rem1/Gcg/Tgfb1/Cd33/Stc1/Adora2a/Jsrp1/Stc2/Rgs9/Akap5/Drd1/Drd3/Aqp2/Cd4/Calcr/Pdgfrb/Drd4/Ccr1/Gpr35/F2/Ngf/Gem/Nos3/Epo/Cd19/Ednra/Drd2/Ptgs2/Ccl2/Grin3b/Pawr/Icam1/Serpine1/Best1/Cd84/Ucn/Wfs1/Kcne2/Bdkrb1/Gimap5/Mchr1/Lgals3/Ahnak	43
GO:0010718	positive regulation of epithelial to mesenchymal transition	16/1539	49/28943	2.3838e-09	5.58107e-08	3.18467e-08	Tgfb1/Gcnt2/Dab2/Il6/Eng/Il1b/Wwtr1/Glipr2/Pdpn/Tgfb1i1/Loxl2/Twist1/Alx1/Lrg1/Isl1/Snai1	16
GO:0010959	regulation of metal ion transport	57/1539	458/28943	2.40133e-09	5.5988e-08	3.19479e-08	Rem1/Gcg/Tgfb1/Cd33/Fxyd5/Stc1/Kcnmb1/Adora2a/Jsrp1/Stc2/Rgs9/Akap5/Drd1/Drd3/Aqp2/Cd4/Calcr/Grp/Pdgfrb/Cd63/Drd4/Ccr1/Gpr35/Lcn2/F2/Kcnab1/Ngf/Gem/Nos3/Cxcl1/Epo/Kel/Abcc9/Cd19/Ednra/Drd2/Ptgs2/Ccl2/Grin3b/Pawr/Icam1/Serpine1/Best1/Cd84/Ucn/Wfs1/Kcne2/Kcns1/Bdkrb1/Gimap5/Pcsk9/Scn4b/Kcne4/Mchr1/Lgals3/Hsd3b2/Ahnak	57
GO:0046883	regulation of hormone secretion	44/1539	308/28943	2.47516e-09	5.74709e-08	3.2794e-08	Gcg/Il11/Igfbp3/Nos2/Rph3al/Edn1/Pde8b/Tnfsf11/Dab2/Adcy5/Adipoq/Runx1/Galr1/Anxa1/Rbp4/Il6/Il1b/Fga/Edn2/Nmu/Spp1/Npvf/Drd2/Trpa1/Ucp2/Fgb/Lif/Nkx6-1/Apln/Inhbb/Slc9b2/Ucn/Clcf1/Isl1/Hcar2/Gpr68/Nr1h4/Ucn2/Foxl2/Sstr5/Hmga2/Lepr/Osm/Tac1	44
GO:0007160	cell-matrix adhesion	37/1539	233/28943	2.50301e-09	5.78784e-08	3.30266e-08	Itgb2/Acvrl1/Itga5/Cd36/Nid1/Actn3/Fut1/Csf1/Itga2/Sdc4/Ccn2/Pecam1/Plau/Ajuba/Cd63/Adam8/Col3a1/Tnn/Fga/Adamts9/Itgax/Itgal/Arhgap6/Plet1/Fgb/Serpine1/Itga9/Thbs1/Cdk6/Trem1/Onecut2/Mmp12/Msln/Itgad/Peak1/Gm49368/Muc4	37
GO:0002294	CD4-positive	alpha-beta T cell differentiation involved in immune response	19/1539	70/28943	2.59334e-09	5.97212e-08	3.40781e-08	Tgfb1/Relb/Il12b/Gata3/Anxa1/Il6/Tnfsf4/Il21/Il6ra/Foxp1/Il4ra/Nlrp3/Batf/Nfkbiz/Ccr7/Zc3h12a/Spn/Bcl3/Tnfsf18	19
GO:2000514	regulation of CD4-positive	alpha-beta T cell activation	20/1539	78/28943	2.95673e-09	6.78118e-08	3.86948e-08	Tgfb1/Cd44/Gata3/Nckap1l/Runx1/Anxa1/Il6/Cd55b/Tnfsf4/Il4ra/Il2rg/Nlrp3/Nfkbiz/Ccr7/Zc3h12a/Gimap5/Tarm1/Lgals7/Tnfsf18/Runx3	20
GO:0048762	mesenchymal cell differentiation	38/1539	245/28943	3.0094e-09	6.8739e-08	3.92239e-08	Nkx2-1/Folr1/Tgfb1/Gata3/Wnt11/Tbx3/Trip10/Tfap2a/Gcnt2/Edn1/Sema3g/Dab2/Has2/Snai2/Six2/Il6/Rdh10/Eng/Il1b/Wwtr1/Glipr2/Pdpn/Tgfb1i1/Fgf15/Ednra/Loxl2/Twist1/Pawr/Alx1/Lrg1/Ovol2/Isl1/Snai1/Tcf21/Plaur/Foxc2/Six1/Hmga2	38
GO:0006816	calcium ion transport	56/1539	449/28943	3.06257e-09	6.96703e-08	3.97553e-08	Rem1/Gcg/Tgfb1/Cd33/Mcoln2/Trpv4/Stc1/Ccn2/Adora2a/Jsrp1/Stc2/Rgs9/Akap5/Edn1/Drd1/Cacna2d3/Drd3/Aqp2/Cd4/Calcr/Pdgfrb/Drd4/Ccr1/Gpr35/F2/Ngf/Gem/Nos3/Epo/Cd19/Ednra/Drd2/Ptgs2/Trpa1/Slc24a1/Ccl2/Grin3b/Pawr/Fgf2/Icam1/Serpine1/Best1/Pkd2l1/Cd84/Ucn/Wfs1/Kcne2/Bdkrb1/Gimap5/Pkd1l1/Mchr1/Gja4/Lgals3/Bhlha15/Calcrl/Ahnak	56
GO:0002293	alpha-beta T cell differentiation involved in immune response	19/1539	71/28943	3.36517e-09	7.62456e-08	4.35073e-08	Tgfb1/Relb/Il12b/Gata3/Anxa1/Il6/Tnfsf4/Il21/Il6ra/Foxp1/Il4ra/Nlrp3/Batf/Nfkbiz/Ccr7/Zc3h12a/Spn/Bcl3/Tnfsf18	19
GO:0003073	regulation of systemic arterial blood pressure	26/1539	129/28943	3.71166e-09	8.37583e-08	4.77942e-08	Nkx2-1/Cd36/Ier3/Avpr1a/Smtn/Edn1/Cyp11b2/Drd3/Eng/Sucnr1/Enpep/Edn2/Nos3/Nppb/Nmu/Adm/Hsd11b2/Drd2/Apln/Avp/Uts2r/Gja5/Ece1/Kl/Tac1/Slc4a5	26
GO:1901343	negative regulation of vasculature development	24/1539	112/28943	4.07761e-09	9.16484e-08	5.22965e-08	Cd36/Klf4/Epha2/Dcn/Fbln5/Adamts1/Hhex/Angptl7/Flt1/Adamts9/Tnmd/Angpt2/Col4a2/Ngp/Tie1/Lif/Ccl2/Serpine1/Thbs1/Stab1/Shc1/Gpr4/Klf2/Ecscr	24
GO:0002287	alpha-beta T cell activation involved in immune response	19/1539	72/28943	4.34471e-09	9.72626e-08	5.55e-08	Tgfb1/Relb/Il12b/Gata3/Anxa1/Il6/Tnfsf4/Il21/Il6ra/Foxp1/Il4ra/Nlrp3/Batf/Nfkbiz/Ccr7/Zc3h12a/Spn/Bcl3/Tnfsf18	19
GO:0007631	feeding behavior	26/1539	130/28943	4.40716e-09	9.82693e-08	5.60744e-08	Nkx2-1/Cd36/Adora2a/Drd1/Cyp11b2/Oxt/Tacr3/Dmbx1/Nmu/Drd2/Stra6/Pmch/Apln/Gdf15/Mc3r/Ucn/Prlhr/Pou4f1/Bdnf/Htr1b/Mchr1/Bsx/Ceacam2/Dach1/Lepr/Npw	26
GO:1903531	negative regulation of secretion by cell	31/1539	177/28943	4.46698e-09	9.92093e-08	5.66108e-08	Spi1/Il12b/Il11/Hmox1/Igfbp3/Rhbdf2/Edn1/Pde8b/Nckap1l/Drd3/Adipoq/Anxa1/Drd4/Il6/Il1rn/Il1b/Tnfrsf1b/Edn2/Npvf/Tnfrsf1a/Drd2/Ucp2/Lif/Inhbb/Cd84/Ucn/Entpd1/Htr1b/Ucn2/Adtrp/Osm	31
GO:0002831	regulation of response to biotic stimulus	49/1539	371/28943	4.5312e-09	9.98917e-08	5.70002e-08	Spi1/Il12b/Gata6/Lbp/Tnfaip3/Arg1/Irak3/Serpinb9b/Acod1/Clec4n/Adam8/Ccr1/Casp8/Il18rap/Cd55b/Il1b/Il21/Fgr/Smpdl3b/Ereg/Cxcl1/Foxp1/Klk7/Hpx/Crtam/Tirap/Drd2/Trib1/Rnf125/Cd84/Dusp10/Fgl2/Pvr/Tlr8/Mmrn2/Trem3/Zc3h12a/Gimap5/Pik3r6/Mmp12/Spn/Oas1f/Hmgb2/Nod2/Trim6/Ceacam1/Sh2d1b1/Gbp5/Muc4	49
GO:0097191	extrinsic apoptotic signaling pathway	37/1539	238/28943	4.53326e-09	9.98917e-08	5.70002e-08	Spi1/Tgfb1/Hmox1/Tmbim1/Il19/Csf2/Tnfaip3/Tnfrsf10b/Dab2/Snai2/Tnfrsf12a/Pmaip1/Il33/Casp8/Atf3/Tnfsf4/Lcn2/Il1b/Ngf/Fga/Tnfrsf1b/Bag3/Fgb/Icam1/Serpine1/Tnfrsf23/Thbs1/Il7/Tnfrsf26/Tmc8/Lgals3/Hmgb2/Runx3/Bcl2a1b/Bcl2a1d/Bcl2a1a/Itprip	37
GO:0032309	icosanoid secretion	16/1539	51/28943	4.6171e-09	1.01342e-07	5.78277e-08	Pla2g12b/Nos2/Bdkrb2/Edn1/Tnfsf11/Drd3/Anxa1/Drd4/Tnfrsf11a/Oxt/Il1b/Drd2/Ptgs2/P2ry2/Ptges/Pla2r1	16
GO:0003229	ventricular cardiac muscle tissue development	18/1539	65/28943	4.77307e-09	1.04357e-07	5.95485e-08	Mybpc3/Tgfb1/Epor/Tbx5/Tbx3/Tnni1/Eng/Dll4/Ccm2l/Epo/Adamts9/Ednra/Irx3/Foxh1/Pkp2/Isl1/Foxc2/Pou4f1	18
GO:0030856	regulation of epithelial cell differentiation	30/1539	168/28943	4.93629e-09	1.07093e-07	6.11093e-08	Acvrl1/Etv2/Gata3/Mmp9/Tbx3/Prkch/Xdh/Six2/Il1b/Wwtr1/Errfi1/Foxp1/Tnfrsf1a/Mesp1/Cdh5/Lif/Fgf2/Ovol2/Serpine1/Kdf1/F11r/Maff/Id1/S1pr2/Zfp36/Cd109/Dmbt1/Cebpb/Ceacam1/Apold1	30
GO:0070665	positive regulation of leukocyte proliferation	30/1539	168/28943	4.93629e-09	1.07093e-07	6.11093e-08	Il12b/Zp3/Csf1/Csf2/Nckap1l/Cd86/Cdkn1a/Cd4/Btnl2/Anxa1/Cd6/Il6/Cd55b/Tnfsf4/Il1b/Il21/Epo/Itgal/Tirap/Tnfsf9/H2-DMb2/Ccr7/Il7/Clcf1/Vtcn1/Spn/Tac1/Csf2rb/Csf2rb2/Cd80	30
GO:0030282	bone mineralization	26/1539	131/28943	5.22304e-09	1.12653e-07	6.4282e-08	Actn3/Wnt11/Srgn/Tfap2a/Lox/Ifitm5/Ccr1/Ecm1/Ccn1/Fgr/Spp1/Ibsp/Mgp/Smpd3/Ptgs2/Sbno2/Twist1/Klf10/Dlk1/Pthlh/Mmp13/Sgms2/Ostn/Kl/Nfe2/Bglap3	26
GO:0045580	regulation of T cell differentiation	32/1539	188/28943	5.23268e-09	1.12653e-07	6.4282e-08	Tgfb1/Il7r/Hspb1/Cd44/Gata3/Nckap1l/Runx1/Anxa1/Adam8/Il6/Tnfsf4/Il4ra/Il2rg/Crtam/Nlrp3/Egr3/Nfkbiz/Tnfsf9/Vnn1/Ccr7/Dusp10/Fgl2/Il7/Zc3h12a/Gimap5/Ctla2a/Pik3r6/Tnfsf18/Runx3/Il1rl2/Lilrb4b/Lilrb4a	32
GO:0060562	epithelial tube morphogenesis	51/1539	397/28943	5.69811e-09	1.22205e-07	6.97326e-08	Acvrl1/Folr1/Tgfb1/Cd44/Epha2/Csf1/Gata3/Sdc4/Tbx3/Ccl11/Ntn1/Tfap2a/Edn1/Myc/Six2/Hhex/Rdh10/Casp8/Cxcr2/Eng/Lcn2/Dll4/Tnc/Flt1/Foxp1/Mgp/Mesp1/Itgax/Adm/Fgf3/Col4a1/Ednra/Irx3/St14/Tie1/Foxh1/Twist1/Alx1/Fgf2/Clic4/Ovol2/Gdf7/Mmrn2/Rasip1/Tcf21/Foxc2/Tgif1/Pthlh/Six1/Hmga2/Trim71	51
GO:0008016	regulation of heart contraction	33/1539	199/28943	5.95671e-09	1.27265e-07	7.26201e-08	Mybpc3/Stc1/Tbx5/Ccn2/Avpr1a/Smtn/Nos2/Edn1/Hbegf/Oxt/Tacr3/Edn2/Nos3/Nmu/Abcc9/Adm/Ednra/Irx3/Drd2/Tbx18/Pmch/Apln/Gch1/Mc3r/Ucn/Kcne2/Pkp2/Isl1/Zc3h12a/Scn4b/Kcne4/Gja5/Tac1	33
GO:0050764	regulation of phagocytosis	25/1539	123/28943	6.15128e-09	1.30924e-07	7.47081e-08	Tgfb1/Cd36/Gata2/Itga2/Lbp/Sftpa1/Nckap1l/Adipoq/Pros1/Slc11a1/Il1b/Ptx3/Fgr/Il2rg/Ccl2/Tgm2/Ccr7/Cd300lf/Nod2/Sphk1/Il2rb/Sirpb1c/Gm5150/Gm9733/Sirpb1b	25
GO:0060047	heart contraction	37/1539	242/28943	7.19025e-09	1.51928e-07	8.66934e-08	Mybpc3/Gata6/Stc1/Tbx5/Map2k3/Ccn2/Avpr1a/Smtn/Nos2/Edn1/Hbegf/Tnni1/Oxt/Tacr3/Edn2/Nos3/Nmu/Kcnj8/Abcc9/Adm/Ednra/Irx3/Drd2/Tbx18/Pmch/Apln/Gch1/Mc3r/Ucn/Kcne2/Pkp2/Isl1/Zc3h12a/Scn4b/Kcne4/Gja5/Tac1	37
GO:0045619	regulation of lymphocyte differentiation	35/1539	221/28943	7.19219e-09	1.51928e-07	8.66934e-08	Tgfb1/Il7r/Hspb1/Cd44/Gata3/Nckap1l/Runx1/Anxa1/Adam8/Il6/Tnfsf4/Il21/Pglyrp1/Il4ra/Il2rg/Crtam/Nlrp3/Egr3/Nfkbiz/Tnfsf9/Vnn1/Ccr7/Dusp10/Fgl2/Il7/Pglyrp3/Zc3h12a/Gimap5/Ctla2a/Pik3r6/Tnfsf18/Runx3/Il1rl2/Lilrb4b/Lilrb4a	35
GO:0033627	cell adhesion mediated by integrin	21/1539	90/28943	7.5509e-09	1.58908e-07	9.06762e-08	Itgb2/Itga5/Epha2/Piezo1/Itga2/Plau/Nckap1l/Snai2/Cxcl13/Lpxn/Epha8/Itgax/Itgal/Lif/Icam1/Serpine1/Itga9/Foxc2/Itgad/Fyb2/Gm49368	21
GO:2001233	regulation of apoptotic signaling pathway	51/1539	401/28943	7.99511e-09	1.67629e-07	9.56525e-08	Gcg/Ier3/Hspb1/Cd44/Hmox1/Tmbim1/Il19/Mmp9/Csf2/Tnfaip3/Adora2a/Il9r/Bdkrb2/Dab2/Ripk3/Myc/Snai2/Tnfrsf12a/Pmaip1/Casp8/Atf3/Tnfsf4/Bub1/Il1b/Fga/Epo/Ptgs2/Fgb/Lrrk2/Inhbb/Icam1/Serpine1/Vnn1/Tnfrsf23/Avp/Wfs1/Thbs1/Il7/Snai1/Ackr3/Plaur/Bdnf/Tmc8/Lgals3/Hmgb2/S100a8/S100a9/Osm/Rnf183/Runx3/Itprip	51
GO:1905517	macrophage migration	18/1539	67/28943	8.10732e-09	1.6935e-07	9.66343e-08	Ccl3/Mcoln2/Trpv4/Csf1/Cd200r1/Gpr35/B4galt1/Edn2/Ccl2/Ccr7/Thbs1/C3ar1/Trem1/C5ar1/Lgals3/Saa2/Cxcl17/Tnfsf18	18
GO:0003015	heart process	38/1539	254/28943	8.33095e-09	1.73376e-07	9.8932e-08	Mybpc3/Gata6/Stc1/Tbx5/Map2k3/Ccn2/Avpr1a/Smtn/Nos2/Edn1/Hbegf/Tnni1/Oxt/Wwtr1/Tacr3/Edn2/Nos3/Nmu/Kcnj8/Abcc9/Adm/Ednra/Irx3/Drd2/Tbx18/Pmch/Apln/Gch1/Mc3r/Ucn/Kcne2/Pkp2/Isl1/Zc3h12a/Scn4b/Kcne4/Gja5/Tac1	38
GO:0043370	regulation of CD4-positive	alpha-beta T cell differentiation	16/1539	53/28943	8.63511e-09	1.78234e-07	1.01704e-07	Tgfb1/Gata3/Nckap1l/Runx1/Anxa1/Il6/Tnfsf4/Il4ra/Il2rg/Nlrp3/Nfkbiz/Ccr7/Zc3h12a/Gimap5/Tnfsf18/Runx3	16
GO:0001910	regulation of leukocyte mediated cytotoxicity	25/1539	125/28943	8.69123e-09	1.78234e-07	1.01704e-07	Spi1/Il7r/Il12b/H2-M2/Arg1/Serpinb9b/Ripk3/Nckap1l/Il18rap/Il21/Cxcl1/Crtam/Ccl2/Pvr/Gimap5/Pik3r6/H2-Q7/H2-K1/H2-M9/H2-Q10/H2-Q6/Ceacam1/H2-Q2/Sh2d1b1/Muc4	25
GO:0002040	sprouting angiogenesis	25/1539	125/28943	8.69123e-09	1.78234e-07	1.01704e-07	Itga5/Klf4/Il12b/Hmox1/Epha2/Fut1/Gata2/Flt4/Anxa1/Tnn/Dll4/Flt1/Adamts9/Ptgs2/Egr3/Loxl2/Fgf2/Thbs1/Mmrn2/Esm1/Foxc2/Rhoj/Klf2/Adtrp/Ceacam1	25
GO:0045582	positive regulation of T cell differentiation	25/1539	125/28943	8.69123e-09	1.78234e-07	1.01704e-07	Tgfb1/Il7r/Gata3/Nckap1l/Runx1/Anxa1/Adam8/Il6/Tnfsf4/Il4ra/Il2rg/Nlrp3/Egr3/Nfkbiz/Tnfsf9/Vnn1/Ccr7/Dusp10/Il7/Gimap5/Pik3r6/Runx3/Il1rl2/Lilrb4b/Lilrb4a	25
GO:0044070	regulation of anion transport	24/1539	117/28943	1.01731e-08	2.0711e-07	1.18181e-07	Stc1/Arg1/Avpr1a/Adora2a/Stc2/Edn1/Slc34a1/Tnfsf11/Tnfrsf11a/Il1rn/Abcb11/Oxt/Il1b/Trpa1/P2ry2/Avp/Atp8b1/Htr1b/Ptges/Pla2r1/Cebpb/Ptafr/Ces1g/Ces1a	24
GO:1903707	negative regulation of hemopoiesis	24/1539	117/28943	1.01731e-08	2.0711e-07	1.18181e-07	Hspb1/Cd44/Gata2/Myc/Snai2/Adipoq/Runx1/Anxa1/Tnfsf4/Pglyrp1/Il4ra/Trib1/Cebpa/Fgl2/Cdk6/Pglyrp3/Zc3h12a/Gpr68/Pilrb1/Tnfsf18/Runx3/Ceacam1/Lilrb4b/Lilrb4a	24
GO:0002718	regulation of cytokine production involved in immune response	25/1539	126/28943	1.03001e-08	2.0894e-07	1.19226e-07	Tgfb1/Cd36/Hmox1/Twist2/Gata3/Arg1/Irak3/Il6/Il1r1/Cd55b/Tnfsf4/Il1b/Il21/Tnfrsf1b/Tirap/Nlrp3/Casp4/Twist1/Arid5a/Gimap5/Psg22/Nod2/Trim6/Lilrb4b/Lilrb4a	25
GO:0051146	striated muscle cell differentiation	45/1539	334/28943	1.03743e-08	2.09687e-07	1.19652e-07	Mybpc3/Tgfb1/Klf5/Tnfsf14/Gata6/Actn3/Myod1/Piezo1/Rarb/Tbx5/Tbx3/Trip10/Popdc3/Krt19/Edn1/Myc/Myh9/Rcan1/Pi16/Pdgfrb/Myog/Mylk2/Cavin4/Kel/Foxp1/Mesp1/Il4ra/Irx3/Barx2/Tbx18/Gdf15/Cd53/Isl1/Il36g/Dock5/Bdnf/Six1/Bhlha15/Lrrc10/Scgb3a1/Flnc/Ehd2/Pin1rt1/Xirp1/Mymx	45
GO:0048246	macrophage chemotaxis	15/1539	47/28943	1.07499e-08	2.165e-07	1.23539e-07	Ccl3/Trpv4/Csf1/Gpr35/Edn2/Ccl2/Ccr7/Thbs1/C3ar1/Trem1/C5ar1/Lgals3/Saa2/Cxcl17/Tnfsf18	15
GO:0090023	positive regulation of neutrophil chemotaxis	12/1539	29/28943	1.09115e-08	2.18971e-07	1.24949e-07	Lbp/Edn1/Thbs4/Nckap1l/Cxcr2/Sell/Il1b/Ednra/Tirap/Ccr7/C3ar1/C5ar1	12
GO:0016525	negative regulation of angiogenesis	23/1539	109/28943	1.16584e-08	2.32299e-07	1.32555e-07	Cd36/Klf4/Epha2/Dcn/Fbln5/Adamts1/Hhex/Flt1/Adamts9/Tnmd/Angpt2/Col4a2/Ngp/Tie1/Lif/Ccl2/Serpine1/Thbs1/Stab1/Shc1/Gpr4/Klf2/Ecscr	23
GO:0048661	positive regulation of smooth muscle cell proliferation	23/1539	109/28943	1.16584e-08	2.32299e-07	1.32555e-07	Tgfb1/Hmox1/Itga2/Mmp9/Edn1/Myc/Adamts1/Hbegf/Pdgfrb/Il6/Il6ra/Ereg/Flt1/Foxp1/Smpd3/Ptgs2/Fgf2/Thbs1/C3ar1/Shc1/Htr1b/Ptafr/Calcrl	23
GO:0001837	epithelial to mesenchymal transition	28/1539	155/28943	1.22174e-08	2.42579e-07	1.3842e-07	Nkx2-1/Tgfb1/Gata3/Wnt11/Tbx3/Trip10/Gcnt2/Edn1/Dab2/Has2/Snai2/Il6/Eng/Il1b/Wwtr1/Glipr2/Pdpn/Tgfb1i1/Ednra/Loxl2/Twist1/Pawr/Alx1/Lrg1/Ovol2/Isl1/Snai1/Hmga2	28
GO:0007200	phospholipase C-activating G protein-coupled receptor signaling pathway	22/1539	101/28943	1.30227e-08	2.57658e-07	1.47025e-07	Edn1/Drd1/F2rl2/Drd3/Grp/Gna14/Cxcr2/Gpr35/F2/Ednra/Drd2/P2ry2/Tgm2/Trhr2/C3ar1/Gpr4/Fpr1/C5ar1/Gpr18/P2ry10/Fpr2/Fpr3	22
GO:0031341	regulation of cell killing	27/1539	146/28943	1.31755e-08	2.59765e-07	1.48227e-07	Spi1/Il7r/Il12b/H2-M2/Arg1/Nos2/Serpinb9b/Ripk3/Nckap1l/Il18rap/Il21/Cxcl1/Crtam/Ccl2/Prf1/Pvr/Gimap5/Pik3r6/H2-Q7/H2-K1/H2-M9/H2-Q10/H2-Q6/Ceacam1/H2-Q2/Sh2d1b1/Muc4	27
GO:0009991	response to extracellular stimulus	52/1539	420/28943	1.42535e-08	2.80036e-07	1.59794e-07	Gcg/Folr1/Angptl4/Myod1/Nuak2/Trpv4/Lpl/Gast/Mmp9/Cd68/Pdk4/Fos/Snai2/Aqp2/Cdkn1a/Pim1/Pmaip1/Fosl1/Htr4/Lct/Sctr/Atf3/Serpinc1/Ntrk1/Plin2/Spp1/Serpina7/Ucp1/Slc12a3/Ldlr/Lrrk2/Inhbb/Vgf/Klf10/Gdf15/Ucn/Slc39a5/Zc3h12a/Pcsk9/Zfp36/Nr1h4/Ucn2/Bhlha15/Fes/Prl2c3/Myh13/Slc39a4/Cdkn2b/Bglap3/Becn2/Lilrb4a/Ndor1	52
GO:0002823	negative regulation of adaptive immune response based on somatic recombination of immune receptors built from immunoglobulin superfamily domains	16/1539	55/28943	1.56429e-08	3.04659e-07	1.73845e-07	Il7r/Arg1/Nckap1l/Parp3/Il33/Cd55b/Tnfsf4/Il4ra/Zp3r/Zc3h12a/Spn/Nod2/Tnfsf18/Lilrb4b/Lilrb4a/Muc4	16
GO:0042531	positive regulation of tyrosine phosphorylation of STAT protein	16/1539	55/28943	1.56429e-08	3.04659e-07	1.73845e-07	Il12b/Csf2/Pecam1/Hcls1/Tslp/Il6/Il21/Il6ra/Epo/Tnfrsf1a/Hpx/Lif/Clcf1/Isl1/Osm/Tnfsf18	16
GO:0001763	morphogenesis of a branching structure	37/1539	249/28943	1.56694e-08	3.04659e-07	1.73845e-07	Cdh1/Tgfb1/Cd44/Epha2/Csf1/Tbx3/Ccl11/Edn1/Myc/Snai2/Six2/Hhex/Il6/Rdh10/Eng/Dll4/Il1b/Tnc/Flt1/Mgp/Adm/Col4a1/Ednra/St14/Drd2/Tie1/Lrrk2/Fgf2/Clic4/Gdf7/Tgm2/Rasip1/Tcf21/Foxc2/Six1/Socs3/Hmga2	37
GO:2000181	negative regulation of blood vessel morphogenesis	23/1539	111/28943	1.67838e-08	3.25201e-07	1.85566e-07	Cd36/Klf4/Epha2/Dcn/Fbln5/Adamts1/Hhex/Flt1/Adamts9/Tnmd/Angpt2/Col4a2/Ngp/Tie1/Lif/Ccl2/Serpine1/Thbs1/Stab1/Shc1/Gpr4/Klf2/Ecscr	23
GO:0006937	regulation of muscle contraction	29/1539	167/28943	1.69794e-08	3.2786e-07	1.87083e-07	Scn4a/Actn3/Trpv4/Stc1/Itga2/Ccn2/Smtn/Edn1/Tnni1/Oxt/Mylk2/Tacr3/Edn2/Nmu/Flt1/Cald1/Prok2/Ptgs2/Pawr/Ucn/Pkp2/Shc1/Zc3h12a/Dock5/Ptafr/Gja5/Adra2b/Calcrl/Sphk1	29
GO:0000768	syncytium formation by plasma membrane fusion	18/1539	70/28943	1.7245e-08	3.30716e-07	1.88713e-07	Cd44/Tnfsf14/Myod1/Dcstamp/Myh9/Adam8/Myog/Il4ra/Sbno2/Gdf15/Cd53/Il36g/Dock5/Cd109/Nfe2/Scgb3a1/Ehd2/Mymx	18
GO:0140253	cell-cell fusion	18/1539	70/28943	1.7245e-08	3.30716e-07	1.88713e-07	Cd44/Tnfsf14/Myod1/Dcstamp/Myh9/Adam8/Myog/Il4ra/Sbno2/Gdf15/Cd53/Il36g/Dock5/Cd109/Nfe2/Scgb3a1/Ehd2/Mymx	18
GO:0042130	negative regulation of T cell proliferation	19/1539	78/28943	1.82524e-08	3.48845e-07	1.99058e-07	Tgfb1/Cd44/Sdc4/Arg1/Cd86/Ido1/Crtam/Pawr/Vtcn1/Spn/Tarm1/Lgals7/Cebpb/Ceacam1/Cd80/Slfn1/Lrrc32/Lilrb4b/Lilrb4a	19
GO:0048511	rhythmic process	42/1539	306/28943	1.85404e-08	3.53148e-07	2.01513e-07	Nkx2-1/Relb/Zp3/Csf2/Adora2a/Nos2/Top2a/Drd1/Drd3/Adamts1/Runx1/Anxa1/Nfkb2/Drd4/Il6/Tnfrsf11a/Ptx3/Ngf/Ntrk1/Edn2/Nos3/Nmu/Ereg/Pde6b/Prok2/Drd2/Pmch/Twist1/Prf1/Klf10/Mc3r/Six3/Zfhx3/Uts2r/Id1/Bdnf/Prokr1/Fzd4/Afp/Lepr/Nms/Nps	42
GO:0043405	regulation of MAP kinase activity	32/1539	198/28943	1.90505e-08	3.61637e-07	2.06357e-07	Tgfb1/Irak3/Pik3r5/Edn1/Tnfsf11/Ajuba/Adipoq/Dusp1/Spry4/Pdgfrb/Adam8/Drd4/Tnfrsf11a/Il1rn/Il1b/Flt1/Ptpn5/Tirap/Trib1/Trib3/Arhgef5/Epgn/Lrrk2/Fgf2/Ccr7/Dusp10/Thbs1/Pik3r6/Ntf3/Fzd4/Nod2/Ceacam1	32
GO:0001654	eye development	52/1539	424/28943	1.95845e-08	3.70523e-07	2.11428e-07	Acvrl1/Cryba1/Tgfb1/Klf4/Vax1/Epha2/Twist2/Gata3/Rarb/Kera/Vsx2/Tfap2a/Pdgfrb/Rbp4/Pde6c/Pitx3/Rdh10/Cnga3/Ptf1a/Dll4/Rpe65/Angptl7/Pde6b/Flt1/Mfap5/Col4a1/Pou4f2/Cryab/Drd2/Stra6/Vsx1/Lif/Mfrp/Twist1/Inhbb/Fgf2/Clic4/Crygn/Six3/Slc39a5/Sh3pxd2b/Rp1l1/Foxc2/Rhoj/Tgif1/Bdnf/Fzd4/Gja8/Foxl2/Igfn1/Arhgef15/Slc4a5	52
GO:0015732	prostaglandin transport	11/1539	25/28943	2.06991e-08	3.90296e-07	2.22711e-07	Nos2/Edn1/Tnfsf11/Slc22a22/Tnfrsf11a/Oxt/Il1b/Ptgs2/Slco2a1/P2ry2/Ptges	11
GO:0043535	regulation of blood vessel endothelial cell migration	21/1539	95/28943	2.10418e-08	3.95431e-07	2.25641e-07	Acvrl1/Col18a1/Tgfb1/Klf4/Hspb1/Hmox1/Epha2/Gata2/Map2k3/Anxa1/Dll4/Nos3/Angpt2/Ets1/Robo4/Ptgs2/Fgf2/Thbs1/Mmrn2/Foxc2/Rhoj	21
GO:0060986	endocrine hormone secretion	18/1539	71/28943	2.19589e-08	4.11291e-07	2.34691e-07	Gata3/Tbx3/Dab2/Runx1/Galr1/Niban2/Il1b/Spp1/Npvf/Lif/Apln/Inhbb/Ucn/Hcar2/Ucn2/Fzd4/Foxl2/Tac1	18
GO:0045621	positive regulation of lymphocyte differentiation	26/1539	140/28943	2.22247e-08	4.14885e-07	2.36742e-07	Tgfb1/Il7r/Gata3/Nckap1l/Runx1/Anxa1/Adam8/Il6/Tnfsf4/Il21/Il4ra/Il2rg/Nlrp3/Egr3/Nfkbiz/Tnfsf9/Vnn1/Ccr7/Dusp10/Il7/Gimap5/Pik3r6/Runx3/Il1rl2/Lilrb4b/Lilrb4a	26
GO:0008544	epidermis development	47/1539	367/28943	2.46136e-08	4.56935e-07	2.60736e-07	Klf4/Gata6/Epha2/Tmem132e/Prkch/Tfap2a/Tgm1/Stfa2/Runx1/Krt75/Krt7/Pou4f3/Anxa1/Ovol1/Errfi1/Fosl2/St14/Pou2f3/Barx2/Ptgs2/Krt17/Krt25/Ptprq/Fgf2/Clic4/Ovol2/Kdf1/Txnip/Maff/Snai1/Zfp36/Krt14/Cd109/Krt87/Ntf3/Sprr1a/Krt16/Stfa2l1/Krt2/Krt86/Grxcr1/Runx3/Grxcr2/Krtdap/Krt76/Cstdc4/Pou3f1	47
GO:0019932	second-messenger-mediated signaling	42/1539	309/28943	2.46398e-08	4.56935e-07	2.60736e-07	Cd36/Actn3/Pde7b/Avpr1a/Nos2/Akap5/Edn1/Drd1/Tnfsf11/Rcan1/Cd4/Pde10a/Treml1/Drd4/Ccr1/Ccl20/Cxcr2/Sctr/Selp/Sla2/Edn2/Nos3/Nppb/Cd22/Itgal/Mt2/Mt1/Rasd2/Lrrk2/Ccr7/Ucn/Thbs1/Ccrl2/Ackr3/Cxcr5/Cxcr6/Rasd1/Bhlha15/Rxfp2/Cd8a/Ece1/Sphk1	42
GO:0150063	visual system development	52/1539	427/28943	2.4769e-08	4.57819e-07	2.61241e-07	Acvrl1/Cryba1/Tgfb1/Klf4/Vax1/Epha2/Twist2/Gata3/Rarb/Kera/Vsx2/Tfap2a/Pdgfrb/Rbp4/Pde6c/Pitx3/Rdh10/Cnga3/Ptf1a/Dll4/Rpe65/Angptl7/Pde6b/Flt1/Mfap5/Col4a1/Pou4f2/Cryab/Drd2/Stra6/Vsx1/Lif/Mfrp/Twist1/Inhbb/Fgf2/Clic4/Crygn/Six3/Slc39a5/Sh3pxd2b/Rp1l1/Foxc2/Rhoj/Tgif1/Bdnf/Fzd4/Gja8/Foxl2/Igfn1/Arhgef15/Slc4a5	52
GO:0000302	response to reactive oxygen species	31/1539	190/28943	2.51779e-08	4.63851e-07	2.64683e-07	Cd36/Mapk13/Hmox1/Epor/Mmp9/Tnfaip3/Fbln5/Fos/Edn1/Ripk3/Pdgfrb/Anxa1/Il6/Hk3/Lcn2/Plk3/Nos3/Foxp1/Ednra/Ucp1/Smpd3/Cryab/Trpa1/Ucp2/Pawr/Lrrk2/Gch1/Txndc2/Sphk1/Hba-a1/Sod3	31
GO:0034113	heterotypic cell-cell adhesion	16/1539	57/28943	2.75228e-08	5.04447e-07	2.87848e-07	Itgb2/Itga5/Klf4/Cd44/Tnfaip3/Gcnt2/Cd200r1/Adipoq/Il1rn/Il1b/Fga/Itgax/Fgb/Pkp2/Izumo1/Itgad	16
GO:0003206	cardiac chamber morphogenesis	27/1539	151/28943	2.76906e-08	5.04447e-07	2.87848e-07	Mybpc3/Tgfb1/Gata6/Epor/Gata3/Wnt11/Tbx5/Tbx3/Adamts1/Rbp4/Tnni1/Eng/Dll4/Ccm2l/Ccn1/Nos3/Epo/Mesp1/Ednra/Foxh1/Smad6/Ovol2/Pkp2/Isl1/Foxc2/Pou4f1/Gja5	27
GO:0090022	regulation of neutrophil chemotaxis	13/1539	37/28943	2.77295e-08	5.04447e-07	2.87848e-07	Lbp/Edn1/Thbs4/Nckap1l/Cxcr2/Sell/Il1b/Ednra/Tirap/Ccr7/C3ar1/C5ar1/Nod2	13
GO:0006949	syncytium formation	18/1539	72/28943	2.78303e-08	5.04447e-07	2.87848e-07	Cd44/Tnfsf14/Myod1/Dcstamp/Myh9/Adam8/Myog/Il4ra/Sbno2/Gdf15/Cd53/Il36g/Dock5/Cd109/Nfe2/Scgb3a1/Ehd2/Mymx	18
GO:0046637	regulation of alpha-beta T cell differentiation	18/1539	72/28943	2.78303e-08	5.04447e-07	2.87848e-07	Tgfb1/Gata3/Nckap1l/Runx1/Anxa1/Il6/Tnfsf4/Il4ra/Il2rg/Nlrp3/Nfkbiz/Ccr7/Zc3h12a/Gimap5/Tnfsf18/Runx3/Lilrb4b/Lilrb4a	18
GO:0001935	endothelial cell proliferation	31/1539	191/28943	2.8546e-08	5.15755e-07	2.943e-07	Acvrl1/Col18a1/Il12b/Ccl24/Hmox1/Epha2/Fut1/Gata2/Arg1/Flt4/Thbs4/Xdh/Eng/Egfl7/Dll4/Enpep/Ecm1/Flt1/Prok2/Tnmd/Tie1/Egr3/Loxl2/Ccl2/Apln/Lrg1/Fgf2/Thbs1/Dlk1/Mmrn2/Hmgb2	31
GO:0002821	positive regulation of adaptive immune response	28/1539	161/28943	2.88078e-08	5.18817e-07	2.96047e-07	Tgfb1/Il12b/Zp3/Cd44/Gata3/H2-M2/Cd4/Clec4n/Il6/Il1r1/Slc11a1/Cd55b/Tnfsf4/Il1b/Hpx/Nlrp3/Nfkbiz/Arid5a/Pvr/Clcf1/Gimap5/Nod2/H2-Q7/H2-K1/H2-M9/H2-Q10/H2-Q6/H2-Q2	28
GO:0032946	positive regulation of mononuclear cell proliferation	27/1539	152/28943	3.19851e-08	5.74199e-07	3.27649e-07	Il12b/Zp3/Csf1/Nckap1l/Cd86/Cdkn1a/Cd4/Btnl2/Anxa1/Cd6/Il6/Cd55b/Tnfsf4/Il1b/Il21/Epo/Itgal/Tirap/Tnfsf9/H2-DMb2/Ccr7/Il7/Clcf1/Vtcn1/Spn/Tac1/Cd80	27
GO:0032963	collagen metabolic process	24/1539	124/28943	3.34195e-08	5.96139e-07	3.40169e-07	Tgfb1/Mmp8/Itga2/Mmp9/Arg1/Ccn2/Pdgfrb/Il6/F2/Il6ra/Errfi1/Smpd3/Ccl2/Serpine1/Ucn/Tram2/Id1/Mmp3/Nr1h4/Mmp12/4930486L24Rik/Mmp13/Mmp27/Serpinh1	24
GO:1905954	positive regulation of lipid localization	24/1539	124/28943	3.34195e-08	5.96139e-07	3.40169e-07	Cd36/Lpl/Nfkbia/Edn1/Tnfsf11/Dab2/Adipoq/Runx1/Galr1/Msr1/Tnfrsf11a/Oxt/Il1b/Plin2/Spp1/Anxa2/P2ry2/Zc3h12a/Ptges/Lipg/Pla2r1/Ces1g/Tac1/Ces1a	24
GO:0034614	cellular response to reactive oxygen species	26/1539	143/28943	3.49498e-08	6.2096e-07	3.54333e-07	Cd36/Mapk13/Epor/Mmp9/Tnfaip3/Fbln5/Fos/Edn1/Ripk3/Pdgfrb/Anxa1/Il6/Hk3/Lcn2/Nos3/Foxp1/Ednra/Ucp1/Smpd3/Trpa1/Pawr/Lrrk2/Gch1/Txndc2/Sphk1/Sod3	26
GO:0048771	tissue remodeling	32/1539	203/28943	3.50319e-08	6.2096e-07	3.54333e-07	Klf6/Acvrl1/Timp1/Elf3/Tmbim1/Epha2/Mmp9/Pdk4/Flt4/Nos2/Slc34a1/Thbs4/Tnfsf11/Dcstamp/Adam8/Il6/Tnfrsf11a/Dll4/Nos3/Spp1/Angpt2/Ednra/Tie1/Lif/Il7/Dlk1/Foxc2/Htr1b/Bsx/Gja5/Lepr/Ceacam1	32
GO:0140353	lipid export from cell	16/1539	58/28943	3.61374e-08	6.38542e-07	3.64365e-07	Igfbp3/Nos2/Edn1/Tnfsf11/Dab2/Runx1/Galr1/Tnfrsf11a/Oxt/Il1b/Spp1/Ptgs2/P2ry2/Fzd4/Ptges/Tac1	16
GO:1902041	regulation of extrinsic apoptotic signaling pathway via death domain receptors	15/1539	51/28943	3.72911e-08	6.56861e-07	3.74818e-07	Hmox1/Tmbim1/Tnfaip3/Pmaip1/Atf3/Fga/Fgb/Icam1/Serpine1/Tnfrsf23/Thbs1/Tmc8/Lgals3/Hmgb2/Itprip	15
GO:0010737	protein kinase A signaling	13/1539	38/28943	4.00969e-08	7.01883e-07	4.00509e-07	Gcg/Spatc1l/Akap5/Edn1/Adipoq/Pde10a/Calcr/Ednra/Lrrk2/Akap12/Ezr/Tcim/Mc1r	13
GO:0032692	negative regulation of interleukin-1 production	13/1539	38/28943	4.00969e-08	7.01883e-07	4.00509e-07	Cd33/Tnfaip3/Mefv/Il1r2/Errfi1/Nlrp3/Zc3h12a/Nr1h4/Serpinb1b/Ceacam1/Nlrp12/Lilrb4b/Lilrb4a	13
GO:0007622	rhythmic behavior	17/1539	66/28943	4.17041e-08	7.2775e-07	4.15269e-07	Csf2/Adora2a/Drd1/Chat/Drd3/Il6/Nmu/Drd2/Pmch/Egr2/Mc3r/Six3/Zfhx3/Uts2r/Lepr/Nms/Nps	17
GO:0002824	positive regulation of adaptive immune response based on somatic recombination of immune receptors built from immunoglobulin superfamily domains	27/1539	154/28943	4.24967e-08	7.39284e-07	4.21851e-07	Tgfb1/Il12b/Zp3/Gata3/H2-M2/Cd4/Clec4n/Il6/Il1r1/Slc11a1/Cd55b/Tnfsf4/Il1b/Hpx/Nlrp3/Nfkbiz/Arid5a/Pvr/Clcf1/Gimap5/Nod2/H2-Q7/H2-K1/H2-M9/H2-Q10/H2-Q6/H2-Q2	27
GO:0002440	production of molecular mediator of immune response	51/1539	422/28943	4.31546e-08	7.48413e-07	4.2706e-07	Vpreb3/Tgfb1/Cd36/Il7r/Il12b/Hmox1/Twist2/Gata3/Tnfaip3/Arg1/Irak3/Cd86/Parp3/Il33/Rbp4/Il6/Il18rap/Il1r1/Slc11a1/Cd55b/Tnfsf4/Il1b/Il21/Sucnr1/Tnfrsf1b/Foxp1/Cd22/Klk7/Il4ra/Hpx/Tirap/Nlrp3/Casp4/Batf/Twist1/Arid5a/H2-DMb2/Fgl2/Aicda/Clcf1/Trem3/Trem1/Gimap5/Psg22/Gapt/Il31ra/Nod2/H2-Eb2/Trim6/Lilrb4b/Lilrb4a	51
GO:0043388	positive regulation of DNA binding	16/1539	59/28943	4.71445e-08	8.12591e-07	4.63681e-07	Tgfb1/Klf4/Mmp8/Itga2/Gata3/Mmp9/Myc/Niban2/Ngf/Pou4f2/Twist1/Isl1/Plaur/Pou4f1/Hmgb2/Trim6	16
GO:1903793	positive regulation of anion transport	16/1539	59/28943	4.71445e-08	8.12591e-07	4.63681e-07	Avpr1a/Adora2a/Edn1/Slc34a1/Tnfsf11/Tnfrsf11a/Abcb11/Oxt/Il1b/Trpa1/P2ry2/Avp/Ptges/Pla2r1/Cebpb/Ptafr	16
GO:0048872	homeostasis of number of cells	47/1539	375/28943	4.79721e-08	8.24328e-07	4.70378e-07	Spi1/Tgfb1/Il7r/Cd44/Hmox1/Etv2/Csf1/Gata2/Gata3/Tnfaip3/Ripk3/Nckap1l/Fstl1/Hcls1/Tspo2/Pmaip1/Anxa1/Cd7/Il6/Cxcr2/Tnfsf4/Mecom/Slc7a11/Tal1/Nos3/Epo/Ets1/Arhgef5/Ccl2/Tnfrsf23/Ccr7/Cdk6/Il7/Gimap5/Zfp36/Gapt/Myct1/Emcn/Hmgb2/Klf2/Pirb/Stat4/Hba-a2/Hba-a1/Sprr2a1/Bcl2a1a/Lilrb4a	47
GO:0051896	regulation of protein kinase B signaling	29/1539	175/28943	4.95236e-08	8.48394e-07	4.84111e-07	Cryba1/Tgfb1/Klf4/Epha2/Gata3/Nts/Gcnt2/Tnfsf11/Drd3/Hcls1/Calcr/Xdh/Hbegf/Adam8/Il6/Eng/Ntrk1/F10/Drd2/Rasd2/Fgf2/Csf3/Gdf15/Thbs1/Clcf1/Mmp3/Osm/Mc1r/Cass4	29
GO:0050766	positive regulation of phagocytosis	20/1539	91/28943	5.03046e-08	8.59153e-07	4.9025e-07	Cd36/Gata2/Itga2/Lbp/Sftpa1/Nckap1l/Pros1/Slc11a1/Il1b/Ptx3/Il2rg/Ccl2/Ccr7/Cd300lf/Nod2/Il2rb/Sirpb1c/Gm5150/Gm9733/Sirpb1b	20
GO:0007260	tyrosine phosphorylation of STAT protein	18/1539	75/28943	5.51615e-08	9.36412e-07	5.34336e-07	Il12b/Csf2/Pecam1/Hcls1/Tslp/Il6/Il21/Il6ra/Epo/Tnfrsf1a/Hpx/Lif/Ptk6/Clcf1/Isl1/Socs3/Osm/Tnfsf18	18
GO:0050818	regulation of coagulation	18/1539	75/28943	5.51615e-08	9.36412e-07	5.34336e-07	Cd36/Plau/Pros1/Serpinc1/F2/Procr/Fga/Anxa2/Fgb/Tspan8/Serpine1/Thbs1/Plaur/S100a9/Adtrp/Kng2/Ceacam1/Thbd	18
GO:0042310	vasoconstriction	22/1539	109/28943	5.62594e-08	9.52173e-07	5.4333e-07	Avpr1a/Bdkrb2/Edn1/Drd1/Fga/Edn2/Adm/Ednra/Smpd3/Ptgs2/Fgb/Acta2/Smad6/Apln/Icam1/Avp/Uts2r/Shc1/Dock5/Htr1b/Gja5/Adra2b	22
GO:0061041	regulation of wound healing	25/1539	137/28943	5.91044e-08	9.9732e-07	5.69091e-07	Cd36/Plau/Pros1/Tnfrsf12a/Hbegf/Anxa1/Serpinc1/F2/Fga/Anxa2/Fgb/Tspan8/Ccl2/Acta2/Fgf2/Serpine1/Thbs1/Cd109/Plaur/Foxc2/S100a9/Adtrp/Kng2/Ceacam1/Thbd	25
GO:0061138	morphogenesis of a branching epithelium	34/1539	229/28943	6.03589e-08	1.01544e-06	5.7943e-07	Cdh1/Tgfb1/Cd44/Epha2/Csf1/Tbx3/Ccl11/Edn1/Myc/Snai2/Six2/Hhex/Il6/Rdh10/Eng/Dll4/Tnc/Flt1/Mgp/Adm/Col4a1/Ednra/St14/Tie1/Fgf2/Clic4/Gdf7/Tgm2/Rasip1/Tcf21/Foxc2/Six1/Socs3/Hmga2	34
GO:0002820	negative regulation of adaptive immune response	16/1539	60/28943	6.11257e-08	1.02143e-06	5.82849e-07	Il7r/Arg1/Nckap1l/Parp3/Il33/Cd55b/Tnfsf4/Il4ra/Zp3r/Zc3h12a/Spn/Nod2/Tnfsf18/Lilrb4b/Lilrb4a/Muc4	16
GO:0002828	regulation of type 2 immune response	12/1539	33/28943	6.11601e-08	1.02143e-06	5.82849e-07	Gata3/Arg1/Anxa1/Il33/Il6/Tnfsf4/Ecm1/Il4ra/Ido1/Nlrp3/Clcf1/Nod2	12
GO:0045088	regulation of innate immune response	35/1539	240/28943	6.12604e-08	1.02143e-06	5.82849e-07	Spi1/Il12b/Lbp/Tnfaip3/Arg1/Irak3/Serpinb9b/Acod1/Clec4n/Adam8/Ccr1/Casp8/Il18rap/Il21/Fgr/Smpdl3b/Ereg/Hpx/Crtam/Tirap/Drd2/Dusp10/Pvr/Tlr8/Trem3/Gimap5/Pik3r6/Mmp12/Oas1f/Hmgb2/Nod2/Trim6/Ceacam1/Sh2d1b1/Gbp5	35
GO:0043271	negative regulation of ion transport	30/1539	187/28943	6.2087e-08	1.03215e-06	5.88966e-07	Rem1/Tgfb1/Cd33/Stc1/Mmp9/Akap5/Drd3/Grp/Drd4/Gpr35/Il1rn/Il1b/Kcnab1/Gem/Nos3/Slc26a5/Epo/Kel/Drd2/Ptgs2/Twist1/Pawr/Icam1/Kcne2/Pcsk9/Kcne4/Entpd1/Htr1b/Pla2r1/Hsd3b2	30
GO:0043270	positive regulation of ion transport	44/1539	343/28943	6.48767e-08	1.07535e-06	6.13614e-07	Gcg/Stc1/Avpr1a/Kcnmb1/Adora2a/Rgs9/Akap5/Edn1/Drd1/Slc34a1/Tnfsf11/Aqp2/Cd4/Calcr/Pdgfrb/Drd4/Ccr1/Tnfrsf11a/Lcn2/Abcb11/F2/Oxt/Il1b/Cxcl1/Cd19/Ednra/Drd2/Trpa1/P2ry2/Ccl2/Serpine1/Avp/Ucn/Wfs1/Kcne2/Bdkrb1/Gimap5/Scn4b/Mchr1/Lgals3/Ptges/Pla2r1/Cebpb/Ptafr	44
GO:0001655	urogenital system development	48/1539	391/28943	6.60326e-08	1.08606e-06	6.19729e-07	Tgfb1/Cd44/Nid1/Odc1/Gata2/Gata3/Wnt11/Rarb/Mmp9/Tfap2a/Myc/Adipoq/Adamts1/Aqp2/Six2/Pdgfrb/Anxa1/Ovol1/Rbp4/Rdh10/Cxcr2/Mecom/Wwtr1/Il6ra/Enpep/Tnc/Spp1/Angpt2/Col4a1/Ednra/Irx3/Stra6/Tbx18/Lif/Lrrk2/Smad6/Fgf2/Wfs1/C3ar1/Psapl1/Pcsk9/Gpr4/Tcf21/Plaur/Foxc2/Bdnf/Six1/Cyp4a12a	48
GO:0050798	activated T cell proliferation	15/1539	53/28943	6.61031e-08	1.08606e-06	6.19729e-07	Itgb2/Il12b/Arg1/Ripk3/Cd86/Tnfsf4/Epo/Itgal/Ido1/Crtam/Tnfsf9/Itgad/Lrrc32/Lilrb4b/Lilrb4a	15
GO:0050819	negative regulation of coagulation	15/1539	53/28943	6.61031e-08	1.08606e-06	6.19729e-07	Plau/Pros1/F2/Procr/Fga/Anxa2/Fgb/Tspan8/Serpine1/Thbs1/Plaur/Adtrp/Kng2/Ceacam1/Thbd	15
GO:0010595	positive regulation of endothelial cell migration	22/1539	110/28943	6.6823e-08	1.0933e-06	6.23861e-07	Col18a1/Tgfb1/Hspb1/Hmox1/Fut1/Gata2/Gata3/Map2k3/Flt4/Snai2/Anxa1/Lcn2/Nos3/Anxa3/Foxp1/Ets1/Ptgs2/Fgf2/Thbs1/Zc3h12a/Foxc2/Rhoj	22
GO:0051251	positive regulation of lymphocyte activation	54/1539	465/28943	6.6933e-08	1.0933e-06	6.23861e-07	Tgfb1/Il7r/Il12b/Zp3/Tnfsf14/Gata3/Tnfsf11/Nckap1l/Cd86/Runx1/Cdkn1a/Cd4/Btnl2/Anxa1/Cd6/Adam8/Il6/Cd55b/Tnfsf4/Il1b/Il21/Hsph1/Epo/Il4ra/Itgal/Il2rg/Tirap/Nlrp3/Egr3/Nfkbiz/Ccl2/Tnfsf9/Vnn1/H2-DMb2/Ccr7/Dusp10/Il7/Clcf1/Gimap5/Pik3r6/Vtcn1/Spn/Nod2/Tac1/H2-Eb2/Runx3/Il1rl2/Sirpb1c/Cd80/Gm5150/Gm9733/Sirpb1b/Lilrb4b/Lilrb4a	54
GO:2001234	negative regulation of apoptotic signaling pathway	35/1539	241/28943	6.80613e-08	1.10851e-06	6.32539e-07	Gcg/Ier3/Hspb1/Cd44/Hmox1/Tmbim1/Il19/Mmp9/Csf2/Tnfaip3/Il9r/Bdkrb2/Dab2/Snai2/Tnfsf4/Il1b/Fga/Epo/Ptgs2/Fgb/Lrrk2/Icam1/Serpine1/Vnn1/Tnfrsf23/Avp/Wfs1/Il7/Snai1/Ackr3/Plaur/Bdnf/Lgals3/Hmgb2/Itprip	35
GO:0010951	negative regulation of endopeptidase activity	30/1539	188/28943	7.01679e-08	1.13952e-06	6.50233e-07	Timp1/Klf4/Cd44/Mmp9/Adora2a/Il9r/Serpinb9b/Anxa8/Stfa2/Il6/Serpinc1/Serpina7/Cryab/Ptgs2/Serpine1/Avp/Thbs1/Serpina3g/Plaur/Igbp1b/Serpinb1b/Serpina9/Kng2/Serpinb2/Serpina3f/Serpinh1/Serpina1b/Serpina3m/Hspa1b/Bcl2a1d	30
GO:0003014	renal system process	24/1539	129/28943	7.37389e-08	1.19406e-06	6.81355e-07	Stc1/Avpr1a/Adora2a/Edn1/Dab2/Cyp11b2/Drd3/Adipoq/Aqp2/Sctr/Oxt/Sucnr1/Nppb/Adm/Ednra/Hsd11b2/Drd2/Avp/Uts2r/Wfs1/Gja5/Tac1/Slc4a5/Btc	24
GO:0045444	fat cell differentiation	37/1539	265/28943	8.20513e-08	1.32484e-06	7.55983e-07	Tgfb1/Klf4/Klf5/Steap4/Trpv4/Gata2/Lpl/Gata3/Lama4/Snai2/Adipoq/Pim1/Mecom/Wwtr1/Tgfb1i1/Ucp1/Ptgs2/Trib3/Cebpa/Ptprq/Smad6/Inhbb/Lrg1/Egr2/Metrnl/Dusp10/Mrap/Sh3pxd2b/Dlk1/Zc3h12a/Zfp36/Six1/Wfdc21/Cebpb/Hmga2/Fabp4/Cebpd	37
GO:0050671	positive regulation of lymphocyte proliferation	26/1539	149/28943	8.29658e-08	1.33577e-06	7.6222e-07	Il12b/Zp3/Nckap1l/Cd86/Cdkn1a/Cd4/Btnl2/Anxa1/Cd6/Il6/Cd55b/Tnfsf4/Il1b/Il21/Epo/Itgal/Tirap/Tnfsf9/H2-DMb2/Ccr7/Il7/Clcf1/Vtcn1/Spn/Tac1/Cd80	26
GO:0046887	positive regulation of hormone secretion	28/1539	169/28943	8.41342e-08	1.35071e-06	7.70745e-07	Gcg/Rph3al/Edn1/Tnfsf11/Dab2/Runx1/Galr1/Rbp4/Fga/Edn2/Nmu/Spp1/Drd2/Trpa1/Fgb/Lif/Nkx6-1/Apln/Inhbb/Ucn/Clcf1/Isl1/Hcar2/Gpr68/Nr1h4/Foxl2/Lepr/Tac1	28
GO:0006940	regulation of smooth muscle contraction	17/1539	69/28943	8.49525e-08	1.35997e-06	7.76024e-07	Itga2/Edn1/Oxt/Tacr3/Edn2/Nmu/Flt1/Cald1/Prok2/Ptgs2/Pawr/Shc1/Dock5/Ptafr/Adra2b/Calcrl/Sphk1	17
GO:0002437	inflammatory response to antigenic stimulus	18/1539	77/28943	8.52374e-08	1.36065e-06	7.76415e-07	Il12b/Zp3/Il5ra/Cd68/Bdkrb2/Cd6/Cxcr2/Il1rn/Icam1/Ccr7/Ak7/Il36g/Il31ra/Spn/Hmgb2/Nod2/Rab44/Lilrb4a	18
GO:0043406	positive regulation of MAP kinase activity	24/1539	130/28943	8.59211e-08	1.36768e-06	7.80425e-07	Tgfb1/Pik3r5/Edn1/Tnfsf11/Ajuba/Pdgfrb/Adam8/Drd4/Tnfrsf11a/Il1rn/Il1b/Flt1/Tirap/Arhgef5/Epgn/Lrrk2/Fgf2/Ccr7/Thbs1/Pik3r6/Ntf3/Fzd4/Nod2/Ceacam1	24
GO:0006979	response to oxidative stress	49/1539	407/28943	8.88991e-08	1.41109e-06	8.05194e-07	Cd36/Gpx6/Mapk13/Hspb1/Hmox1/Epor/Mmp9/Tnfaip3/Stc2/Fbln5/Fos/Edn1/Ripk3/Adipoq/Rcan1/Pdgfrb/Anxa1/Il6/Hk3/Lcn2/Slc7a11/Plk3/Nos3/Foxp1/Rbpms/Ednra/Ucp1/Smpd3/Cryab/Ptgs2/Trpa1/Srxn1/Ucp2/Melk/Pawr/Lrrk2/Vnn1/Gch1/Txnip/Ucn/Zc3h12a/Mmp3/Txndc2/Msrb3/Pla2r1/Sphk1/Hba-a1/Sod3/Slc4a11	49
GO:0071900	regulation of protein serine/threonine kinase activity	44/1539	347/28943	9.09358e-08	1.43935e-06	8.21321e-07	Tgfb1/Spatc1l/Tnfaip3/Irak3/Pik3r5/Edn1/Tnfsf11/Dab2/Ajuba/Adipoq/Cdkn1a/Pim1/Dusp1/Spry4/Pdgfrb/Hhex/Adam8/Drd4/Tnfrsf11a/Il1rn/Il1b/Flt1/Ptpn5/Tirap/Trib1/Trib3/Arhgef5/Epgn/Lrrk2/Fgf2/Ccr7/Dusp10/Thbs1/Rasip1/Pik3r6/Ntf3/Fzd4/Nod2/Tcim/Hmga2/Psrc1/C1qtnf9/Cdkn2b/Ceacam1	44
GO:0031623	receptor internalization	25/1539	140/28943	9.18707e-08	1.45006e-06	8.27434e-07	Itgb2/Cd36/Akap5/Dab2/Drd3/Cd63/Drd4/Cxcr2/Sele/Rspo1/Adm/Ptpn5/Drd2/Apln/Pcsk9/Ackr3/Rin3/Ntf3/Htr1b/Ezr/Ceacam2/Calcrl/Ceacam1/Lilrb4b/Lilrb4a	25
GO:0050795	regulation of behavior	21/1539	103/28943	9.33416e-08	1.46915e-06	8.38327e-07	Csf2/Adora2a/Drd1/Drd3/Grp/Il6/Tacr3/Nmu/Drd2/Stra6/Pmch/Mc3r/Ucn/Zfhx3/Uts2r/Penk/Htr1b/Mchr1/Ceacam2/Lepr/Nps	21
GO:0002708	positive regulation of lymphocyte mediated immunity	27/1539	160/28943	9.65154e-08	1.51486e-06	8.6441e-07	Tgfb1/Il12b/Zp3/Gata3/H2-M2/Il6/Il18rap/Il1r1/Cd55b/Tnfsf4/Il1b/Il21/Hpx/Crtam/Nlrp3/Arid5a/Pvr/Clcf1/Gimap5/Nod2/H2-Q7/H2-K1/H2-M9/H2-Q10/H2-Q6/H2-Q2/Sh2d1b1	27
GO:0050873	brown fat cell differentiation	16/1539	62/28943	1.00966e-07	1.58031e-06	9.01755e-07	Trpv4/Gata2/Lama4/Adipoq/Pim1/Mecom/Ucp1/Ptgs2/Cebpa/Lrg1/Metrnl/Dusp10/Mrap/Six1/Cebpb/Fabp4	16
GO:0002830	positive regulation of type 2 immune response	9/1539	18/28943	1.04285e-07	1.62771e-06	9.28806e-07	Gata3/Il33/Il6/Tnfsf4/Il4ra/Ido1/Nlrp3/Clcf1/Nod2	9
GO:0046635	positive regulation of alpha-beta T cell activation	18/1539	78/28943	1.05333e-07	1.63952e-06	9.35542e-07	Il12b/Nckap1l/Runx1/Anxa1/Il6/Cd55b/Tnfsf4/Hsph1/Il4ra/Il2rg/Nlrp3/Nfkbiz/Ccr7/Gimap5/Runx3/Cd80/Lilrb4b/Lilrb4a	18
GO:0032720	negative regulation of tumor necrosis factor production	17/1539	70/28943	1.0667e-07	1.64664e-06	9.39609e-07	Cd33/Twist2/Lbp/Tnfaip3/Irak3/Adipoq/Errfi1/Twist1/Zc3h12a/Nr1h4/Gpr18/Bcl3/Nod2/Clec4a4/Mc1r/Lilrb4b/Lilrb4a	17
GO:0042509	regulation of tyrosine phosphorylation of STAT protein	17/1539	70/28943	1.0667e-07	1.64664e-06	9.39609e-07	Il12b/Csf2/Pecam1/Hcls1/Tslp/Il6/Il21/Il6ra/Epo/Tnfrsf1a/Hpx/Lif/Clcf1/Isl1/Socs3/Osm/Tnfsf18	17
GO:0071677	positive regulation of mononuclear cell migration	17/1539	70/28943	1.0667e-07	1.64664e-06	9.39609e-07	Spi1/Tgfb1/Tnfsf14/Cxcl13/Adam8/Ccr1/Ccl20/Tnfsf4/Ccl7/Ccl2/Serpine1/Ccr7/S100a14/Lgals3/Spn/Cxcl17/Tnfsf18	17
GO:1902106	negative regulation of leukocyte differentiation	22/1539	113/28943	1.10497e-07	1.70105e-06	9.70653e-07	Hspb1/Cd44/Gata2/Myc/Adipoq/Runx1/Anxa1/Tnfsf4/Pglyrp1/Il4ra/Trib1/Fgl2/Cdk6/Pglyrp3/Zc3h12a/Gpr68/Pilrb1/Tnfsf18/Runx3/Ceacam1/Lilrb4b/Lilrb4a	22
GO:0002446	neutrophil mediated immunity	13/1539	41/28943	1.1234e-07	1.72e-06	9.81466e-07	Itgb2/Spi1/Arg1/F2/Cxcl1/Anxa3/Stx11/Ctsg/Trem3/Trem1/Cd177/Ptafr/Cd300lb	13
GO:0032689	negative regulation of interferon-gamma production	13/1539	41/28943	1.1234e-07	1.72e-06	9.81466e-07	Gata3/Il33/Tnfsf4/Pglyrp1/Pglyrp3/Zc3h12a/Gimap5/Nr1h4/Lgals7/Nod2/Sh2d1b1/Lilrb4b/Lilrb4a	13
GO:0002702	positive regulation of production of molecular mediator of immune response	25/1539	142/28943	1.22329e-07	1.86784e-06	1.06583e-06	Tgfb1/Cd36/Gata3/Cd86/Il33/Rbp4/Il6/Il1r1/Cd55b/Tnfsf4/Il1b/Il21/Foxp1/Klk7/Il4ra/Hpx/Tirap/Nlrp3/Casp4/Arid5a/Clcf1/Gimap5/Psg22/Nod2/Trim6	25
GO:0031667	response to nutrient levels	47/1539	387/28943	1.24753e-07	1.8997e-06	1.08401e-06	Gcg/Folr1/Angptl4/Myod1/Nuak2/Trpv4/Lpl/Gast/Cd68/Pdk4/Snai2/Cdkn1a/Pim1/Pmaip1/Htr4/Lct/Sctr/Atf3/Serpinc1/Ntrk1/Plin2/Spp1/Serpina7/Ucp1/Slc12a3/Ldlr/Lrrk2/Inhbb/Vgf/Klf10/Gdf15/Ucn/Slc39a5/Zc3h12a/Pcsk9/Zfp36/Nr1h4/Ucn2/Bhlha15/Fes/Prl2c3/Myh13/Slc39a4/Cdkn2b/Bglap3/Becn2/Ndor1	47
GO:0010717	regulation of epithelial to mesenchymal transition	20/1539	96/28943	1.29041e-07	1.95968e-06	1.11824e-06	Nkx2-1/Tgfb1/Gata3/Gcnt2/Dab2/Il6/Eng/Il1b/Wwtr1/Glipr2/Pdpn/Tgfb1i1/Loxl2/Twist1/Pawr/Alx1/Lrg1/Ovol2/Isl1/Snai1	20
GO:0045672	positive regulation of osteoclast differentiation	12/1539	35/28943	1.30245e-07	1.96733e-06	1.1226e-06	Ccl3/Il12b/Csf1/Fos/Tnfsf11/Ccr1/Pou4f2/Klf10/Slc9b2/Dlk1/Gpr68/Pou4f1	12
GO:0045987	positive regulation of smooth muscle contraction	12/1539	35/28943	1.30245e-07	1.96733e-06	1.1226e-06	Itga2/Edn1/Oxt/Tacr3/Edn2/Nmu/Prok2/Ptgs2/Pawr/Ptafr/Adra2b/Sphk1	12
GO:0001913	T cell mediated cytotoxicity	17/1539	71/28943	1.33338e-07	1.99794e-06	1.14007e-06	Il7r/Il12b/H2-M2/Serpinb9b/Ripk3/Nckap1l/Prf1/Stx11/Pvr/Raet1e/H2-Q7/H2-K1/H2-M9/H2-Q10/H2-Q6/H2-Q2/Muc4	17
GO:0030193	regulation of blood coagulation	17/1539	71/28943	1.33338e-07	1.99794e-06	1.14007e-06	Cd36/Plau/Pros1/Serpinc1/F2/Fga/Anxa2/Fgb/Tspan8/Serpine1/Thbs1/Plaur/S100a9/Adtrp/Kng2/Ceacam1/Thbd	17
GO:1903556	negative regulation of tumor necrosis factor superfamily cytokine production	17/1539	71/28943	1.33338e-07	1.99794e-06	1.14007e-06	Cd33/Twist2/Lbp/Tnfaip3/Irak3/Adipoq/Errfi1/Twist1/Zc3h12a/Nr1h4/Gpr18/Bcl3/Nod2/Clec4a4/Mc1r/Lilrb4b/Lilrb4a	17
GO:0071902	positive regulation of protein serine/threonine kinase activity	31/1539	204/28943	1.33773e-07	1.99913e-06	1.14074e-06	Tgfb1/Spatc1l/Pik3r5/Edn1/Tnfsf11/Ajuba/Adipoq/Pim1/Pdgfrb/Adam8/Drd4/Tnfrsf11a/Il1rn/Il1b/Flt1/Tirap/Arhgef5/Epgn/Lrrk2/Fgf2/Ccr7/Thbs1/Pik3r6/Ntf3/Fzd4/Nod2/Tcim/Hmga2/Psrc1/C1qtnf9/Ceacam1	31
GO:0019216	regulation of lipid metabolic process	47/1539	388/28943	1.34777e-07	2.00879e-06	1.14626e-06	Angptl4/Tgfb1/Cd36/Apoc2/Pdk4/Avpr1a/Pde8b/Dab2/Snai2/Drd3/Adipoq/Pdgfrb/Anxa1/Rdh10/Sctr/Abcb11/F2/Il1b/Ccn1/Epha8/Fgr/H6pd/Flt1/Cd19/Fgf15/Smpd3/Ldlr/Ptgs2/Trib3/Twist1/Igfbp7/Fgf2/Avp/Snai1/Psapl1/Gimap5/Hcar2/Nr1h4/Ceacam2/Nod2/Ces1g/Sphk1/Rdh16/Ces1a/Ceacam1/Chrm5/Malrd1	47
GO:0043010	camera-type eye development	46/1539	376/28943	1.36419e-07	2.0249e-06	1.15545e-06	Acvrl1/Cryba1/Tgfb1/Klf4/Vax1/Epha2/Twist2/Gata3/Kera/Vsx2/Tfap2a/Pdgfrb/Rbp4/Pde6c/Pitx3/Rdh10/Cnga3/Ptf1a/Dll4/Rpe65/Angptl7/Pde6b/Flt1/Col4a1/Pou4f2/Cryab/Drd2/Stra6/Vsx1/Lif/Mfrp/Twist1/Fgf2/Clic4/Crygn/Six3/Rp1l1/Foxc2/Rhoj/Tgif1/Fzd4/Gja8/Foxl2/Igfn1/Arhgef15/Slc4a5	46
GO:0062197	cellular response to chemical stress	43/1539	340/28943	1.36579e-07	2.0249e-06	1.15545e-06	Cd36/Relb/Mapk13/Hspb1/Hmox1/Epor/Trpv4/Mmp9/Tnfaip3/Bdkrb2/Fbln5/Fos/Edn1/Ripk3/Pdgfrb/Anxa1/Il6/Hk3/Lcn2/Slc7a11/Nos3/Epo/Foxp1/Ednra/Ucp1/Smpd3/Ptgs2/Nlrp3/Trpa1/Srxn1/Melk/Pawr/Lrrk2/Vnn1/Gch1/Zc3h12a/Mmp3/Lrrc8e/Txndc2/Pla2r1/Sphk1/Sod3/Slc4a11	43
GO:0035270	endocrine system development	25/1539	143/28943	1.40841e-07	2.0826e-06	1.18837e-06	Nkx2-1/Gata6/Gata2/Gata3/Edn1/Pitx1/Pdgfrb/Anxa1/Hhex/Il6/Tbx19/Il6ra/Ednra/Drd2/Stra6/Nkx6-1/Fgf2/Six3/Cdk6/Isl1/Onecut2/Six1/Bhlha15/Gsx1/Hmga2	25
GO:0051091	positive regulation of DNA-binding transcription factor activity	37/1539	271/28943	1.46487e-07	2.16039e-06	1.23276e-06	Itgb2/Ifrd1/Tgfb1/Cd36/Card14/Nts/Irak3/Prkch/Edn1/Tnfsf11/Ripk3/Hcls1/Fosl1/Adam8/Il6/Il18rap/Tnfrsf11a/Il1b/Ngf/Ntrk1/Anxa3/Tirap/Nlrp3/Arhgef5/Eda2r/Icam1/Csf3/Cd84/Bdnf/Fzd4/Rab7b/Trim30b/Nod2/Hmga2/Sphk1/Tnfsf18/Trim6	37
GO:0051216	cartilage development	32/1539	216/28943	1.53861e-07	2.2632e-06	1.29143e-06	Tgfb1/Trpv4/Stc1/Rarb/Epyc/Ccn2/Edn1/Pitx1/Slc39a14/Snai2/Runx1/Six2/Col3a1/Snorc/Ecm1/Ccn1/Hspg2/Mgp/Chrdl2/Smpd3/Barx2/Loxl2/Fgf2/Arid5a/Col10a1/Thbs1/Snai1/Pthlh/Mmp13/Hmga2/Serpinh1/Runx3	32
GO:0006909	phagocytosis	47/1539	390/28943	1.57141e-07	2.30542e-06	1.31552e-06	Itgb2/Cryba1/Tgfb1/Cd36/Psg17/Psg19/Gata2/Itga2/Lbp/Myo1g/Pecam1/Sftpa1/Myh9/Nckap1l/Adipoq/Pros1/Anxa1/Msr1/Slc11a1/Marco/Il1b/Ptx3/Pear1/Fgr/Anxa3/Itgal/Il2rg/Rab20/Ldlr/Ccl2/Tgm2/Ccr7/Xkr5/Thbs1/Zp3r/Psg22/Cd300lf/Rab7b/Ceacam10/Nod2/Lepr/Sphk1/Il2rb/Sirpb1c/Gm5150/Gm9733/Sirpb1b	47
GO:0009988	cell-cell recognition	18/1539	80/28943	1.59057e-07	2.32745e-06	1.32809e-06	Folr1/Zp3/Cd6/Zp1/B4galt1/Zp2/Msn/Prss55/Prf1/Ccr7/Zp3r/Ly6k/Spesp1/Lgals3/Spaca3/Izumo1/Hspa1b/Glipr1l3	18
GO:0055008	cardiac muscle tissue morphogenesis	17/1539	72/28943	1.6595e-07	2.422e-06	1.38205e-06	Mybpc3/Tgfb1/Epor/Ankrd1/Tnni1/Eng/Xirp2/Dll4/Mylk2/Ccm2l/Epo/Ednra/Foxh1/Pkp2/Isl1/Foxc2/Pou4f1	17
GO:0015833	peptide transport	41/1539	320/28943	1.86184e-07	2.71028e-06	1.54654e-06	Gcg/Trpv4/Nos2/Rph3al/Edn1/Pde8b/Tnfsf11/Adcy5/Anxa1/Slc15a3/Rbp4/Slc15a1/Il6/Il1rn/Il1b/Slc7a11/Fga/Cdh17/Nmu/Slco1b2/Smpd3/Drd2/Trpa1/Ucp2/Fgb/Lif/Nkx6-1/Apln/Inhbb/Vgf/Slc9b2/Ucn/Clcf1/Isl1/Gpr68/Nr1h4/Sstr5/S100a8/S100a9/Hmga2/Lepr	41
GO:0033623	regulation of integrin activation	9/1539	19/28943	1.88753e-07	2.74058e-06	1.56383e-06	Fblim1/Piezo1/Plek/Cxcl13/Selp/Cdh17/Kif14/Rasip1/Foxc2	9
GO:0032964	collagen biosynthetic process	15/1539	57/28943	1.90805e-07	2.76322e-06	1.57675e-06	Tgfb1/Itga2/Arg1/Ccn2/Pdgfrb/Il6/F2/Il6ra/Errfi1/Ccl2/Serpine1/Ucn/Tram2/Nr1h4/Serpinh1	15
GO:1901652	response to peptide	50/1539	430/28943	1.95117e-07	2.81841e-06	1.60824e-06	Scnn1g/Cd36/Trpv4/Lpl/Mmp9/Myo1c/Pdk4/Tnfaip3/Nfkbia/Edn1/Slc39a14/Cyp11b2/Adipoq/Calcr/Anxa1/Rbp4/Col3a1/Il1b/Lpin3/Rpe65/Scnn1a/Ednra/Pou4f2/Smpd3/Trib3/Inhbb/Mgarp/Icam1/Vgf/Egr2/Gdf15/Baiap2l1/Pklr/Serpina3g/Shc1/Pcsk9/Foxc2/Nr1h4/Fpr2/Socs3/Ceacam2/Nod2/Kl/Stat4/Serpina3f/Serpina1b/C1qtnf9/Ceacam1/Bglap3/Serpina3m	50
GO:0002507	tolerance induction	11/1539	30/28943	1.98212e-07	2.85577e-06	1.62956e-06	Tgfb1/Tnfaip3/Irak3/Acod1/Cd86/Runx1/Ido1/Ccr7/C3ar1/Lilrb4b/Lilrb4a	11
GO:1900046	regulation of hemostasis	17/1539	73/28943	2.05668e-07	2.95563e-06	1.68654e-06	Cd36/Plau/Pros1/Serpinc1/F2/Fga/Anxa2/Fgb/Tspan8/Serpine1/Thbs1/Plaur/S100a9/Adtrp/Kng2/Ceacam1/Thbd	17
GO:0042088	T-helper 1 type immune response	14/1539	50/28943	2.09754e-07	3.00665e-06	1.71566e-06	Relb/Il12b/Anxa1/Il33/Il18rap/Il1r1/Slc11a1/Tnfsf4/Il1b/Il4ra/Arid5a/Ccr7/Spn/Bcl3	14
GO:0098801	regulation of renal system process	13/1539	43/28943	2.11076e-07	3.0179e-06	1.72207e-06	Stc1/Avpr1a/Adora2a/Edn1/Drd3/Adipoq/Oxt/Nppb/Drd2/Avp/Uts2r/Gja5/Tac1	13
GO:0097193	intrinsic apoptotic signaling pathway	40/1539	310/28943	2.16667e-07	3.08998e-06	1.7632e-06	Gcg/Ier3/Hspb1/Cd44/Hmox1/Epha2/Il19/Mmp9/Bdkrb2/Ripk3/Myc/Snai2/Cdkn1a/Pmaip1/Bub1/Tnfrsf1b/Epo/Tnfrsf1a/Pou4f2/Ptgs2/Trib3/Eda2r/Melk/Lrrk2/Vnn1/Wfs1/Mael/Snai1/Ackr3/Plaur/Pou4f1/Bcl3/S100a8/S100a9/Cebpb/Rnf183/Rnf186/Bcl2a1b/Bcl2a1d/Bcl2a1a	40
GO:0051101	regulation of DNA binding	23/1539	127/28943	2.27912e-07	3.24213e-06	1.85002e-06	Tgfb1/Klf4/Hmox1/Mmp8/Cdt1/Twist2/Itga2/Gata3/Mmp9/Myc/Gzma/Niban2/Ngf/Pou4f2/Lif/Twist1/Isl1/Id1/Plaur/Pou4f1/Hmgb2/Hmga2/Trim6	23
GO:0002711	positive regulation of T cell mediated immunity	18/1539	82/28943	2.36776e-07	3.3597e-06	1.91712e-06	Il12b/Zp3/Gata3/H2-M2/Il6/Il1r1/Cd55b/Tnfsf4/Il1b/Nlrp3/Arid5a/Pvr/H2-Q7/H2-K1/H2-M9/H2-Q10/H2-Q6/H2-Q2	18
GO:0045834	positive regulation of lipid metabolic process	29/1539	188/28943	2.42573e-07	3.4333e-06	1.95911e-06	Angptl4/Tgfb1/Cd36/Apoc2/Avpr1a/Dab2/Adipoq/Pdgfrb/Anxa1/Rdh10/Sctr/F2/Il1b/Ccn1/Epha8/Fgr/Flt1/Cd19/Smpd3/Ldlr/Ptgs2/Twist1/Fgf2/Avp/Nr1h4/Nod2/Ces1g/Rdh16/Ces1a	29
GO:0032623	interleukin-2 production	17/1539	74/28943	2.53855e-07	3.58394e-06	2.04507e-06	Cd247/Gata3/Tnfaip3/Runx1/Btnl2/Anxa1/Slc11a1/Tnfsf4/Il1b/Pawr/Zfp36/Nr1h4/Vtcn1/Ezr/Nod2/Lilrb4b/Lilrb4a	17
GO:0002534	cytokine production involved in inflammatory response	16/1539	66/28943	2.5829e-07	3.62832e-06	2.0704e-06	Nos2/Mefv/Il17b/Cd6/Il6/Il1r2/F2/Il17rc/Ido1/Zc3h12a/Il17c/Tarm1/Nod2/Gbp5/Lilrb4b/Lilrb4a	16
GO:0072678	T cell migration	16/1539	66/28943	2.5829e-07	3.62832e-06	2.0704e-06	Tnfsf14/Myo1g/Ripk3/Cd200r1/Cxcl13/Adam8/Ccl20/Tnfsf4/Ecm1/Itgal/Msn/Ccl2/Icam1/Ccr7/F11r/Spn	16
GO:0050679	positive regulation of epithelial cell proliferation	33/1539	232/28943	2.61269e-07	3.65665e-06	2.08656e-06	Acvrl1/Col18a1/Tgfb1/Ccl24/Hmox1/Twist2/Gata2/Tnfaip3/Arg1/Flt4/Thbs4/Tgm1/Myc/Has2/Il6/Egfl7/Ecm1/B4galt1/Foxp1/Tbx18/Egr3/Epgn/Ccl2/Twist1/Apln/Lrg1/Fgf2/Id1/Jaml/Mmp12/Hmgb2/Nod2/Hmga2	33
GO:0002724	regulation of T cell cytokine production	12/1539	37/28943	2.61843e-07	3.65665e-06	2.08656e-06	Gata3/Arg1/Il6/Il1r1/Cd55b/Tnfsf4/Il1b/Tnfrsf1b/Nlrp3/Arid5a/Lilrb4b/Lilrb4a	12
GO:0072001	renal system development	43/1539	348/28943	2.62258e-07	3.65665e-06	2.08656e-06	Tgfb1/Cd44/Nid1/Odc1/Gata3/Wnt11/Rarb/Mmp9/Tfap2a/Myc/Adipoq/Adamts1/Aqp2/Six2/Pdgfrb/Ovol1/Rbp4/Rdh10/Cxcr2/Mecom/Wwtr1/Il6ra/Enpep/Spp1/Angpt2/Col4a1/Ednra/Irx3/Stra6/Tbx18/Lif/Lrrk2/Smad6/Fgf2/Wfs1/C3ar1/Pcsk9/Gpr4/Tcf21/Foxc2/Bdnf/Six1/Cyp4a12a	43
GO:0030195	negative regulation of blood coagulation	14/1539	51/28943	2.7501e-07	3.81664e-06	2.17785e-06	Plau/Pros1/F2/Fga/Anxa2/Fgb/Tspan8/Serpine1/Thbs1/Plaur/Adtrp/Kng2/Ceacam1/Thbd	14
GO:0010759	positive regulation of macrophage chemotaxis	10/1539	25/28943	2.75091e-07	3.81664e-06	2.17785e-06	Trpv4/Csf1/Ccl2/Ccr7/Thbs1/C3ar1/Trem1/C5ar1/Cxcl17/Tnfsf18	10
GO:0001562	response to protozoan	13/1539	44/28943	2.8503e-07	3.94479e-06	2.25098e-06	Ier3/Il12b/Arg1/Il6/Slc11a1/Gbp2/Pf4/Il4ra/Batf/Gbp2b/Vtcn1/Spn/Bcl3	13
GO:0035815	positive regulation of renal sodium excretion	8/1539	15/28943	2.88688e-07	3.97652e-06	2.26909e-06	Avpr1a/Adora2a/Edn1/Drd3/Oxt/Nppb/Drd2/Tac1	8
GO:0043281	regulation of cysteine-type endopeptidase activity involved in apoptotic process	31/1539	211/28943	2.88739e-07	3.97652e-06	2.26909e-06	Cdh1/Klf4/Cd44/Mmp9/Ccn2/Adora2a/Il9r/Myc/Xdh/Pmaip1/Il6/Casp8/Ngf/Ccn1/Cryab/Ptgs2/Nlrp3/Tnfrsf23/Avp/Thbs1/Plaur/Igbp1b/Tnfsf15/Foxl2/S100a8/S100a9/Sox7/Khdc1a/Nlrp12/Hspa1b/Bcl2a1d	31
GO:0044062	regulation of excretion	11/1539	31/28943	2.92452e-07	4.01782e-06	2.29265e-06	Stc1/Avpr1a/Adora2a/Edn1/Drd3/Oxt/Nppb/Drd2/Avp/Uts2r/Tac1	11
GO:0042102	positive regulation of T cell proliferation	21/1539	110/28943	3.01765e-07	4.13566e-06	2.35989e-06	Il12b/Zp3/Nckap1l/Cd86/Cd4/Btnl2/Anxa1/Cd6/Il6/Cd55b/Tnfsf4/Il1b/Il21/Epo/Itgal/Tnfsf9/H2-DMb2/Ccr7/Vtcn1/Spn/Cd80	21
GO:0050680	negative regulation of epithelial cell proliferation	29/1539	190/28943	3.05112e-07	4.17135e-06	2.38026e-06	Cdh1/Acvrl1/Tgfb1/Il12b/Gata3/Dab2/Snai2/Xdh/Ovol1/Eng/Dll4/B4galt1/Nppb/Flt1/Tnmd/Drd2/Ccl2/Kdf1/Dusp10/Thbs1/Cdk6/Dlk1/Mmrn2/Isl1/Cd109/Ceacam2/Runx3/Cdkn2b/Ceacam1	29
GO:0071559	response to transforming growth factor beta	34/1539	246/28943	3.45508e-07	4.71216e-06	2.68885e-06	Acvrl1/Nkx2-1/Folr1/Spi1/Tgfb1/Fos/Gcnt2/Dab2/Runx1/Lox/Lpxn/Ankrd1/Col3a1/Eng/Nos3/Tgfb1i1/Col4a2/Cdh5/Foxh1/Ccl2/Smad6/Lrg1/Ovol2/Serpine1/Zfhx3/Thbs1/Cilp/Onecut2/Cd109/Runx3/Cdkn2b/Pin1rt1/Lrrc32/Peg10	34
GO:0006469	negative regulation of protein kinase activity	30/1539	202/28943	3.52062e-07	4.78992e-06	2.73323e-06	Hspb1/Gadd45b/Tnfaip3/Adora2a/Irak3/Drd1/Adipoq/Cdkn1a/Dusp1/Spry4/Hhex/Il6/Il1b/Wwtr1/Errfi1/Mvp/Ptpn5/Trib1/Trib3/Ptprh/Ptprq/Cep85/Ptk6/Dusp10/Rasip1/Gprc5a/Fabp4/Ceacam1/Lilrb4b/Lilrb4a	30
GO:0046638	positive regulation of alpha-beta T cell differentiation	14/1539	52/28943	3.57969e-07	4.84681e-06	2.76569e-06	Nckap1l/Runx1/Anxa1/Il6/Tnfsf4/Il4ra/Il2rg/Nlrp3/Nfkbiz/Ccr7/Gimap5/Runx3/Lilrb4b/Lilrb4a	14
GO:1900047	negative regulation of hemostasis	14/1539	52/28943	3.57969e-07	4.84681e-06	2.76569e-06	Plau/Pros1/F2/Fga/Anxa2/Fgb/Tspan8/Serpine1/Thbs1/Plaur/Adtrp/Kng2/Ceacam1/Thbd	14
GO:0030278	regulation of ossification	24/1539	140/28943	3.62237e-07	4.89074e-06	2.79076e-06	Tgfb1/Actn3/Csf1/Srgn/Tfap2a/Calcr/Six2/Ifitm5/Ccr1/Oxt/Ecm1/Ccn1/Mgp/P2ry2/Twist1/Smad6/Egr2/Dlk1/Sgms2/Ostn/Kl/Nfe2/Tac1/Bglap3	24
GO:0019233	sensory perception of pain	25/1539	150/28943	3.62954e-07	4.89074e-06	2.79076e-06	Il12b/Itga2/Edn1/Il33/Il1rn/Oxt/Ngf/Ntrk1/Nmu/Npvf/Ednra/Ptgs2/Acpp/Trpa1/P2ry2/Scn11a/Ccl2/Pawr/Bdkrb1/Penk/Ptges/Ptafr/Tac1/Cnr2/Mc1r	25
GO:0031343	positive regulation of cell killing	20/1539	102/28943	3.65741e-07	4.91651e-06	2.80546e-06	Spi1/Il12b/H2-M2/Arg1/Nos2/Il18rap/Il21/Cxcl1/Crtam/Ccl2/Prf1/Pvr/Gimap5/H2-Q7/H2-K1/H2-M9/H2-Q10/H2-Q6/H2-Q2/Sh2d1b1	20
GO:0031334	positive regulation of protein-containing complex assembly	30/1539	203/28943	3.92401e-07	5.26229e-06	3.00277e-06	Rhoc/Tgfb1/Cd36/Ccl24/Cdt1/Piezo1/Myo1c/Csf2/Plek/Ajuba/Nckap1l/Cxcl13/Cdh17/Tal1/Msn/Cdh5/Tirap/Arhgef5/Icam1/Csf3/Baiap2l1/Mmp3/Rasip1/Foxc2/Lgals3/Fes/Cdc42ep5/Psrc1/Trabd2b/Gbp5	30
GO:0055078	sodium ion homeostasis	15/1539	60/28943	3.95793e-07	5.28257e-06	3.01434e-06	Scnn1g/Avpr1a/Adora2a/Edn1/Drd3/Oxt/Nppb/Spp1/Scnn1a/Ednra/Slc12a3/Drd2/Avp/Uts2r/Tac1	15
GO:1900015	regulation of cytokine production involved in inflammatory response	15/1539	60/28943	3.95793e-07	5.28257e-06	3.01434e-06	Nos2/Mefv/Il17b/Cd6/Il6/Il1r2/F2/Il17rc/Zc3h12a/Il17c/Tarm1/Nod2/Gbp5/Lilrb4b/Lilrb4a	15
GO:2000377	regulation of reactive oxygen species metabolic process	26/1539	161/28943	4.03406e-07	5.37142e-06	3.06504e-06	Itgb2/Tgfb1/Cd36/Ier3/Mmp8/Fbln5/Tfap2a/Plau/Acod1/Ripk3/Cdkn1a/Xdh/Pdgfrb/Lcn2/F2/Cxcl1/Ucp1/Birc3/Cryab/Gch1/Thbs1/Shc1/Zc3h12a/Mmp3/Cd177/Fpr2	26
GO:0045670	regulation of osteoclast differentiation	18/1539	85/28943	4.19393e-07	5.57108e-06	3.17897e-06	Ccl3/Il12b/Csf1/Fos/Tnfsf11/Adam8/Ccr1/Pou4f2/Klf10/Slc9b2/Dlk1/Gpr68/Pou4f1/Cebpb/Pilrb1/Ceacam1/Lilrb4b/Lilrb4a	18
GO:0035743	CD4-positive	alpha-beta T cell cytokine production	10/1539	26/28943	4.2568e-07	5.62799e-06	3.21144e-06	Il12b/Gata3/Arg1/Il6/Il18rap/Il1r1/Il1b/Nlrp3/Arid5a/Il31ra	10
GO:0035813	regulation of renal sodium excretion	10/1539	26/28943	4.2568e-07	5.62799e-06	3.21144e-06	Avpr1a/Adora2a/Edn1/Drd3/Oxt/Nppb/Drd2/Avp/Uts2r/Tac1	10
GO:0070664	negative regulation of leukocyte proliferation	20/1539	103/28943	4.3138e-07	5.68996e-06	3.2468e-06	Tgfb1/Cd44/Sdc4/Arg1/Cd86/Il33/Ido1/Crtam/Pawr/Vtcn1/Spn/Tarm1/Lgals7/Cebpb/Ceacam1/Cd80/Slfn1/Lrrc32/Lilrb4b/Lilrb4a	20
GO:0048644	muscle organ morphogenesis	19/1539	94/28943	4.34711e-07	5.72047e-06	3.26421e-06	Mybpc3/Tgfb1/Epor/Ankrd1/Col3a1/Tnni1/Eng/Xirp2/Dll4/Mylk2/Ccm2l/Epo/Ednra/Foxh1/Lif/Pkp2/Isl1/Foxc2/Pou4f1	19
GO:0061756	leukocyte adhesion to vascular endothelial cell	14/1539	53/28943	4.62741e-07	6.07509e-06	3.46657e-06	Itgb2/Klf4/Il6/Selp/Sell/Sele/Ets1/Pawr/Chst4/Lrg1/Icam1/Fut4/Spn/Ptafr	14
GO:0003231	cardiac ventricle development	25/1539	152/28943	4.69927e-07	6.15505e-06	3.5122e-06	Mybpc3/Tgfb1/Epor/Gata3/Wnt11/Tbx5/Tbx3/Tnni1/Eng/Xirp2/Dll4/Ccm2l/Ccn1/Nos3/Epo/Mesp1/Ednra/Stra6/Foxh1/Smad6/Pkp2/Isl1/Foxc2/Pou4f1/Gja5	25
GO:0002027	regulation of heart rate	21/1539	113/28943	4.82923e-07	6.31057e-06	3.60094e-06	Mybpc3/Avpr1a/Edn1/Oxt/Tacr3/Edn2/Nmu/Adm/Ednra/Drd2/Pmch/Apln/Gch1/Mc3r/Kcne2/Pkp2/Isl1/Scn4b/Kcne4/Gja5/Tac1	21
GO:0071496	cellular response to external stimulus	39/1539	308/28943	4.97951e-07	6.49184e-06	3.70438e-06	Folr1/Angptl4/Myod1/Nuak2/Piezo1/Lpl/Wnt11/Mmp9/Cd68/Pdk4/Fos/Snai2/Aqp2/Cdkn1a/Pim1/Pmaip1/Ankrd1/Fosl1/Atf3/Plin2/Nos3/Bag3/Ednra/Lrrk2/Inhbb/Klf10/F11r/Slc39a5/Zc3h12a/Pcsk9/Nr1h4/Ucn2/Bhlha15/Fes/Myh13/Slc39a4/Cdkn2b/Becn2/Ndor1	39
GO:0060415	muscle tissue morphogenesis	18/1539	86/28943	5.04233e-07	6.54208e-06	3.73305e-06	Mybpc3/Tgfb1/Epor/Ankrd1/Col3a1/Tnni1/Eng/Xirp2/Dll4/Mylk2/Ccm2l/Epo/Ednra/Foxh1/Pkp2/Isl1/Foxc2/Pou4f1	18
GO:0002691	regulation of cellular extravasation	13/1539	46/28943	5.05756e-07	6.54208e-06	3.73305e-06	Pecam1/Ripk3/Adam8/Il1r1/Selp/Sele/Lyve1/Ccl2/Pawr/Chst4/Icam1/Fut4/Ptafr	13
GO:0030225	macrophage differentiation	13/1539	46/28943	5.05756e-07	6.54208e-06	3.73305e-06	Spi1/Tgfb1/Spib/Csf1/Gata2/Csf2/Hcls1/Adipoq/Cd4/Casp8/Trib1/Lif/Cebpa	13
GO:0034599	cellular response to oxidative stress	36/1539	273/28943	5.07192e-07	6.54208e-06	3.73305e-06	Cd36/Mapk13/Hspb1/Hmox1/Epor/Mmp9/Tnfaip3/Fbln5/Fos/Edn1/Ripk3/Pdgfrb/Anxa1/Il6/Hk3/Lcn2/Slc7a11/Nos3/Foxp1/Ednra/Ucp1/Smpd3/Trpa1/Srxn1/Melk/Pawr/Lrrk2/Vnn1/Gch1/Zc3h12a/Mmp3/Txndc2/Pla2r1/Sphk1/Sod3/Slc4a11	36
GO:0007229	integrin-mediated signaling pathway	20/1539	104/28943	5.07626e-07	6.54208e-06	3.73305e-06	Itgb2/Itga5/Timp1/Lamb1/Nid1/Itga2/Ccn2/Plek/Dab2/Cd63/Col3a1/Cdh17/Fgr/Itgax/Itgal/Itga9/Cd177/Itgad/Fyb2/Gm49368	20
GO:0050672	negative regulation of lymphocyte proliferation	19/1539	95/28943	5.16516e-07	6.64143e-06	3.78973e-06	Tgfb1/Cd44/Sdc4/Arg1/Cd86/Ido1/Crtam/Pawr/Vtcn1/Spn/Tarm1/Lgals7/Cebpb/Ceacam1/Cd80/Slfn1/Lrrc32/Lilrb4b/Lilrb4a	19
GO:0032310	prostaglandin secretion	9/1539	21/28943	5.45055e-07	6.99238e-06	3.99e-06	Nos2/Edn1/Tnfsf11/Tnfrsf11a/Oxt/Il1b/Ptgs2/P2ry2/Ptges	9
GO:0001936	regulation of endothelial cell proliferation	27/1539	174/28943	5.52112e-07	7.06678e-06	4.03245e-06	Acvrl1/Col18a1/Il12b/Ccl24/Hmox1/Fut1/Gata2/Arg1/Flt4/Thbs4/Xdh/Eng/Egfl7/Dll4/Ecm1/Flt1/Tnmd/Tie1/Egr3/Ccl2/Apln/Lrg1/Fgf2/Thbs1/Dlk1/Mmrn2/Hmgb2	27
GO:0002704	negative regulation of leukocyte mediated immunity	17/1539	78/28943	5.66981e-07	7.22418e-06	4.12227e-06	Spi1/Il7r/Hmox1/Arg1/Serpinb9b/Nckap1l/Parp3/Cd55b/Cd84/Zp3r/Spn/Nod2/Ceacam1/Sh2d1b1/Lilrb4b/Lilrb4a/Muc4	17
GO:2000379	positive regulation of reactive oxygen species metabolic process	17/1539	78/28943	5.66981e-07	7.22418e-06	4.12227e-06	Itgb2/Tgfb1/Cd36/Mmp8/Plau/Acod1/Ripk3/Cdkn1a/Xdh/Pdgfrb/Lcn2/F2/Cxcl1/Thbs1/Zc3h12a/Cd177/Fpr2	17
GO:2000351	regulation of endothelial cell apoptotic process	14/1539	54/28943	5.94236e-07	7.55433e-06	4.31065e-06	Col18a1/Angptl4/Gata2/Gata3/Tnfaip3/Fga/Cdh5/Fgb/Ccl2/Icam1/Serpine1/Thbs1/Id1/Ecscr	14
GO:0030003	cellular cation homeostasis	54/1539	498/28943	6.10404e-07	7.74235e-06	4.41794e-06	Scnn1g/Slc26a3/Tgfb1/Hmox1/Steap4/Trpv4/Stc1/Tmprss6/Avpr1a/Jsrp1/Stc2/Edn1/Drd1/Scara5/Slc39a14/Myc/Drd3/Ccr1/Slc11a1/Lcn2/F2/Ngf/Atp6v0d2/Edn2/Spp1/Kel/Scnn1a/Cd19/Hpx/Rab20/Ednra/Mt4/Mt2/Mt1/Cdh5/Drd2/Trpa1/P2ry2/Frrs1/Slc24a1/Ccl2/Lrrk2/Fgf2/Clic4/Avp/Tgm2/Wfs1/Slc39a5/Bdkrb1/Gm6377/Slc39a4/Cnga1/Slc4a5/Slc4a11	54
GO:0032945	negative regulation of mononuclear cell proliferation	19/1539	96/28943	6.12127e-07	7.74671e-06	4.42043e-06	Tgfb1/Cd44/Sdc4/Arg1/Cd86/Ido1/Crtam/Pawr/Vtcn1/Spn/Tarm1/Lgals7/Cebpb/Ceacam1/Cd80/Slfn1/Lrrc32/Lilrb4b/Lilrb4a	19
GO:0032731	positive regulation of interleukin-1 beta production	15/1539	62/28943	6.26251e-07	7.90765e-06	4.51227e-06	Ccl3/Cd36/Hspb1/Lpl/Mefv/Il6/Casp8/Ccn1/Nlrp3/Casp4/Ccr7/Tlr8/Isl1/Nod2/Gbp5	15
GO:0043588	skin development	40/1539	323/28943	6.38988e-07	8.05039e-06	4.59372e-06	Klf4/Gata6/Epha2/Itga2/Prkch/Tfap2a/Tgm1/Stfa2/Runx1/Krt75/Krt7/Anxa1/Ovol1/Col3a1/Errfi1/Fosl2/St14/Pou2f3/Barx2/Ptgs2/Krt17/Krt25/Clic4/Ovol2/Kdf1/Txnip/Snai1/Zfp36/Krt14/Cd109/Krt87/Sprr1a/Krt16/Stfa2l1/Krt2/Krt86/Runx3/Krt76/Cstdc4/Pou3f1	40
GO:1904996	positive regulation of leukocyte adhesion to vascular endothelial cell	10/1539	27/28943	6.43813e-07	8.09304e-06	4.61805e-06	Itgb2/Il6/Selp/Sele/Ets1/Pawr/Chst4/Icam1/Fut4/Ptafr	10
GO:0007249	I-kappaB kinase/NF-kappaB signaling	32/1539	230/28943	6.51325e-07	8.16918e-06	4.6615e-06	S100a4/Cd36/Relb/Hspb1/Tnfaip3/Nfkbia/Edn1/Tnfsf11/Ajuba/Ripk3/Adipoq/Cd4/Clec4n/Casp8/Il1b/Clec4d/Ppm1n/Ednra/Tirap/Eda2r/Saa3/Tlr8/Zc3h12a/Unc5cl/Nr1h4/Trim30b/Bcl3/Nod2/Trim6/Nlrp12/Lilrb4b/Lilrb4a	32
GO:0051092	positive regulation of NF-kappaB transcription factor activity	25/1539	155/28943	6.85719e-07	8.58141e-06	4.89673e-06	Itgb2/Tgfb1/Cd36/Card14/Nts/Irak3/Prkch/Tnfsf11/Ripk3/Adam8/Il18rap/Tnfrsf11a/Il1b/Ntrk1/Tirap/Nlrp3/Eda2r/Icam1/Cd84/Rab7b/Trim30b/Nod2/Sphk1/Tnfsf18/Trim6	25
GO:1905952	regulation of lipid localization	28/1539	187/28943	7.22101e-07	9.01663e-06	5.14507e-06	Cd36/Apoc2/Lpl/Igfbp3/Nfkbia/Edn1/Tnfsf11/Dab2/Adipoq/Runx1/Galr1/Msr1/Tnfrsf11a/Oxt/Il1b/Plin2/Spp1/Anxa2/P2ry2/Thbs1/Zc3h12a/Pcsk9/Ptges/Lipg/Pla2r1/Ces1g/Tac1/Ces1a	28
GO:0055010	ventricular cardiac muscle tissue morphogenesis	14/1539	55/28943	7.58282e-07	9.43656e-06	5.3847e-06	Mybpc3/Tgfb1/Epor/Tnni1/Eng/Dll4/Ccm2l/Epo/Ednra/Foxh1/Pkp2/Isl1/Foxc2/Pou4f1	14
GO:1904035	regulation of epithelial cell apoptotic process	21/1539	116/28943	7.5909e-07	9.43656e-06	5.3847e-06	Col18a1/Angptl4/Hmox1/Gata2/Gata3/Wnt11/Tnfaip3/Ngf/Fga/Cdh5/Fgb/Ccl2/Icam1/Serpine1/Wfs1/Thbs1/Id1/Zfp36/Pla2r1/Ecscr/Btc	21
GO:2000116	regulation of cysteine-type endopeptidase activity	33/1539	243/28943	7.65758e-07	9.49845e-06	5.42001e-06	Cdh1/Klf4/Cd44/Mmp9/Ccn2/Adora2a/Il9r/Myc/Mefv/Xdh/Pmaip1/Il6/Casp8/Ngf/Ccn1/Cryab/Ptgs2/Nlrp3/Pawr/Tnfrsf23/Avp/Thbs1/Plaur/Igbp1b/Tnfsf15/Foxl2/S100a8/S100a9/Sox7/Khdc1a/Nlrp12/Hspa1b/Bcl2a1d	33
GO:1903034	regulation of response to wounding	27/1539	177/28943	7.80178e-07	9.65407e-06	5.50881e-06	Cd36/Klf4/Plau/Pros1/Tnfrsf12a/Hbegf/Anxa1/Serpinc1/F2/Fga/Anxa2/Fgb/Tspan8/Ccl2/Acta2/Fgf2/Serpine1/Thbs1/Cd109/Plaur/Foxc2/S100a9/Adtrp/Kng2/Klk8/Ceacam1/Thbd	27
GO:0048512	circadian behavior	15/1539	63/28943	7.8174e-07	9.65407e-06	5.50881e-06	Csf2/Adora2a/Drd1/Drd3/Il6/Nmu/Drd2/Pmch/Mc3r/Six3/Zfhx3/Uts2r/Lepr/Nms/Nps	15
GO:0003205	cardiac chamber development	29/1539	199/28943	8.18609e-07	1.00872e-05	5.75596e-06	Mybpc3/Tgfb1/Gata6/Epor/Gata3/Wnt11/Tbx5/Tbx3/Adamts1/Rbp4/Tnni1/Eng/Xirp2/Dll4/Ccm2l/Ccn1/Nos3/Epo/Mesp1/Ednra/Stra6/Foxh1/Smad6/Ovol2/Pkp2/Isl1/Foxc2/Pou4f1/Gja5	29
GO:0044319	wound healing	spreading of cells	11/1539	34/28943	8.52434e-07	1.04581e-05	5.96762e-06	Scnn1g/Acvrl1/Cd44/Ajuba/Snai2/Hbegf/Ccn1/Pdpn/Plet1/Lrg1/Mmp12	11
GO:0090505	epiboly involved in wound healing	11/1539	34/28943	8.52434e-07	1.04581e-05	5.96762e-06	Scnn1g/Acvrl1/Cd44/Ajuba/Snai2/Hbegf/Ccn1/Pdpn/Plet1/Lrg1/Mmp12	11
GO:0002701	negative regulation of production of molecular mediator of immune response	13/1539	48/28943	8.67965e-07	1.06255e-05	6.06311e-06	Vpreb3/Tgfb1/Hmox1/Twist2/Arg1/Irak3/Parp3/Il33/Cd22/Twist1/Nod2/Lilrb4b/Lilrb4a	13
GO:0001975	response to amphetamine	9/1539	22/28943	8.78763e-07	1.0711e-05	6.11191e-06	Adora2a/Edn1/Drd1/Drd3/Gnal/Drd4/Ednra/Drd2/Ppp1r1b	9
GO:0042730	fibrinolysis	9/1539	22/28943	8.78763e-07	1.0711e-05	6.11191e-06	Plau/Pros1/F2/Fga/Anxa2/Fgb/Serpine1/Thbs1/Plaur	9
GO:0001659	temperature homeostasis	28/1539	189/28943	8.98859e-07	1.09322e-05	6.23815e-06	Cd36/Actn3/Lama4/Drd1/Tnfsf11/Adipoq/Tnfrsf11a/Lcn2/Il1rn/Oxt/Il1b/Edn2/Nmu/Il4ra/Ucp1/Drd2/Ptgs2/Ucp2/Apln/Mc3r/Elovl3/Id1/Gimap5/Foxc2/Ptges/Cebpb/Lepr/Fabp4	28
GO:0072089	stem cell proliferation	24/1539	147/28943	9.07784e-07	1.10169e-05	6.28648e-06	Tgfb1/Nes/Prg4/Wnt11/Rarb/Tbx3/Dab2/Snai2/Pim1/Six2/Ovol1/Mecom/Ngf/Cxcl1/Tbx18/Cebpa/Fgf2/Ovol2/Kdf1/Cd109/Hmgb2/Prl2c3/Hmga2/Trim71	24
GO:0032740	positive regulation of interleukin-17 production	10/1539	28/28943	9.53713e-07	1.15494e-05	6.59031e-06	Tgfb1/Il12b/Il6/Il21/Ccn1/Arid5a/Nr1h4/Nod2/Osm/Sphk1	10
GO:0007043	cell-cell junction assembly	25/1539	158/28943	9.89615e-07	1.18714e-05	6.77405e-06	Cdh1/Cldn15/Esam/Rhoc/Epha2/Trpv4/Wnt11/Myo1c/Tbx5/Pecam1/Prkch/Snai2/Il1b/Irx3/Cdh5/F11r/Pkp2/Snai1/Gjb2/Cldn2/Nr1h4/Pkp3/Gja5/Cldn24/Cldn34d	25
GO:0042886	amide transport	42/1539	353/28943	9.89966e-07	1.18714e-05	6.77405e-06	Gcg/Folr1/Trpv4/Nos2/Rph3al/Edn1/Pde8b/Tnfsf11/Adcy5/Anxa1/Slc15a3/Rbp4/Slc15a1/Il6/Il1rn/Il1b/Slc7a11/Fga/Cdh17/Nmu/Slco1b2/Smpd3/Drd2/Trpa1/Ucp2/Fgb/Lif/Nkx6-1/Apln/Inhbb/Vgf/Slc9b2/Ucn/Clcf1/Isl1/Gpr68/Nr1h4/Sstr5/S100a8/S100a9/Hmga2/Lepr	42
GO:0045064	T-helper 2 cell differentiation	8/1539	17/28943	9.90866e-07	1.18714e-05	6.77405e-06	Gata3/Anxa1/Il6/Tnfsf4/Il4ra/Nlrp3/Batf/Bcl3	8
GO:0045655	regulation of monocyte differentiation	8/1539	17/28943	9.90866e-07	1.18714e-05	6.77405e-06	Csf1/Dcstamp/Myc/Cd4/Foxp1/Cdk6/Gpr68/Fes	8
GO:0072672	neutrophil extravasation	8/1539	17/28943	9.90866e-07	1.18714e-05	6.77405e-06	Pecam1/Adam8/Il1r1/Pawr/Trem3/Trem1/Jaml/Cd177	8
GO:1904019	epithelial cell apoptotic process	24/1539	148/28943	1.02951e-06	1.23081e-05	7.02327e-06	Col18a1/Angptl4/Hmox1/Gata2/Gata3/Wnt11/Tnfaip3/Casp8/Ngf/Fga/Ednra/Cdh5/Fgb/Ccl2/Icam1/Serpine1/Six3/Wfs1/Thbs1/Id1/Zfp36/Pla2r1/Ecscr/Btc	24
GO:0001890	placenta development	27/1539	180/28943	1.09252e-06	1.30336e-05	7.43726e-06	Cdh1/Dnmt3l/Epor/Etv2/Tcf23/Phlda2/Gata2/Ptgis/Csf2/Krt19/Fosl1/Ccn1/Adm/Hsd17b2/St14/Ptgs2/Lif/Cebpa/Ovol2/Serpine1/Gjb5/Gjb3/Snai1/Socs3/Cebpb/Nfe2/Peg10	27
GO:0008360	regulation of cell shape	25/1539	159/28943	1.11569e-06	1.32819e-05	7.5789e-06	Ccl3/Rhoc/Ccl24/Fblim1/Myh9/Myl12a/Arap3/Anxa1/Il6/F2/Pdpn/Fgr/Slc26a5/Msn/Ccl7/Ccl2/Icam1/F11r/Pakap/Rhoj/Ezr/Fes/Rnd1/Cdc42ep5/Sprr2a1	25
GO:0043433	negative regulation of DNA-binding transcription factor activity	26/1539	170/28943	1.179e-06	1.397e-05	7.97158e-06	Spi1/Klf4/Hmox1/Ptgis/Tnfaip3/Irak3/Nfkbia/Acod1/Pim1/Tnfsf4/Pou4f2/Trib1/Nlrp3/Foxh1/Twist1/Wfs1/Zc3h12a/Id1/Nr1h4/Pthlh/Bcl3/Nod2/Adgrg3/Tmigd3/Foxs1/Nlrp12	26
GO:0060142	regulation of syncytium formation by plasma membrane fusion	11/1539	35/28943	1.18344e-06	1.397e-05	7.97158e-06	Tnfsf14/Myod1/Dcstamp/Myog/Il4ra/Gdf15/Cd53/Il36g/Nfe2/Scgb3a1/Ehd2	11
GO:0090504	epiboly	11/1539	35/28943	1.18344e-06	1.397e-05	7.97158e-06	Scnn1g/Acvrl1/Cd44/Ajuba/Snai2/Hbegf/Ccn1/Pdpn/Plet1/Lrg1/Mmp12	11
GO:1904994	regulation of leukocyte adhesion to vascular endothelial cell	11/1539	35/28943	1.18344e-06	1.397e-05	7.97158e-06	Itgb2/Klf4/Il6/Selp/Sele/Ets1/Pawr/Chst4/Icam1/Fut4/Ptafr	11
GO:0061844	antimicrobial humoral immune response mediated by antimicrobial peptide	23/1539	139/28943	1.19651e-06	1.40716e-05	8.02953e-06	Nts/Cxcl13/Tslp/Ccl20/F2/Nppb/Ppbp/Pf4/Cxcl3/Cxcl1/Pglyrp1/Klk7/Adm/Ccl22/Ccl17/Pglyrp3/Dmbt1/Lgals3/Nod2/S100a9/Cxcl2/Kng2/Tac1	23
GO:0003208	cardiac ventricle morphogenesis	17/1539	82/28943	1.19705e-06	1.40716e-05	8.02953e-06	Mybpc3/Tgfb1/Epor/Gata3/Tbx5/Tnni1/Eng/Dll4/Ccm2l/Epo/Mesp1/Ednra/Foxh1/Pkp2/Isl1/Foxc2/Pou4f1	17
GO:0062012	regulation of small molecule metabolic process	43/1539	368/28943	1.20041e-06	1.40816e-05	8.03523e-06	Gcg/Cd36/Apoc2/Ier3/Actn3/Igfbp4/Pdk4/Plek/Avpr1a/Igfbp3/Nos2/Dab2/Myc/Snai2/Adipoq/Pmaip1/Anxa1/Il6/Rdh10/Myog/Abcb11/Il1b/Slc7a11/Nos3/H6pd/Fgf15/Ldlr/Ptgs2/Trib3/Twist1/Avp/Snai1/Nr1h4/Entpd1/Ceacam2/Ptafr/Ces1g/Lepr/Rdh16/Fbp1/Ces1a/Ceacam1/Malrd1	43
GO:0001912	positive regulation of leukocyte mediated cytotoxicity	18/1539	91/28943	1.2123e-06	1.41381e-05	8.06751e-06	Spi1/Il12b/H2-M2/Arg1/Il18rap/Il21/Cxcl1/Crtam/Ccl2/Pvr/Gimap5/H2-Q7/H2-K1/H2-M9/H2-Q10/H2-Q6/H2-Q2/Sh2d1b1	18
GO:0043536	positive regulation of blood vessel endothelial cell migration	14/1539	57/28943	1.21277e-06	1.41381e-05	8.06751e-06	Col18a1/Tgfb1/Hspb1/Hmox1/Gata2/Map2k3/Anxa1/Nos3/Ets1/Ptgs2/Fgf2/Thbs1/Foxc2/Rhoj	14
GO:0072577	endothelial cell apoptotic process	14/1539	57/28943	1.21277e-06	1.41381e-05	8.06751e-06	Col18a1/Angptl4/Gata2/Gata3/Tnfaip3/Fga/Cdh5/Fgb/Ccl2/Icam1/Serpine1/Thbs1/Id1/Ecscr	14
GO:0018149	peptide cross-linking	12/1539	42/28943	1.22014e-06	1.41945e-05	8.09968e-06	Dcn/Tgm1/Stfa2/Anxa1/Col3a1/Tgm2/Thbs1/Sprr1a/Tgm5/Stfa2l1/Krt2/Cstdc4	12
GO:0007178	transmembrane receptor protein serine/threonine kinase signaling pathway	46/1539	407/28943	1.31512e-06	1.52502e-05	8.70208e-06	Acvrl1/Nkx2-1/Folr1/Spi1/Tgfb1/Gata6/Etv2/Tmprss6/Fos/Gcnt2/Dab2/Skor1/Fstl1/Lox/Lpxn/Col3a1/Eng/Wwtr1/Ccn1/Chrdl2/Tgfb1i1/Rbpms/Cdh5/Smpd3/Foxh1/Ccl2/Smad6/Inhbb/Lrg1/Ovol2/Gdf7/Gdf15/Pakap/Slc39a5/Thbs1/Cilp/Fam83g/Id1/Onecut2/Cd109/Tgif1/Afp/Cdkn2b/Pin1rt1/Lrrc32/Peg10	46
GO:0033673	negative regulation of kinase activity	31/1539	226/28943	1.31838e-06	1.52502e-05	8.70208e-06	Hspb1/Gadd45b/Tnfaip3/Adora2a/Irak3/Drd1/Ajuba/Adipoq/Cdkn1a/Dusp1/Spry4/Hhex/Il6/Il1b/Wwtr1/Errfi1/Mvp/Ptpn5/Trib1/Trib3/Ptprh/Ptprq/Cep85/Ptk6/Dusp10/Rasip1/Gprc5a/Fabp4/Ceacam1/Lilrb4b/Lilrb4a	31
GO:0045598	regulation of fat cell differentiation	24/1539	150/28943	1.31902e-06	1.52502e-05	8.70208e-06	Tgfb1/Klf5/Trpv4/Gata2/Lpl/Gata3/Snai2/Adipoq/Pim1/Mecom/Wwtr1/Tgfb1i1/Ptgs2/Trib3/Cebpa/Ptprq/Metrnl/Dusp10/Sh3pxd2b/Dlk1/Zc3h12a/Zfp36/Six1/Cebpb	24
GO:0001885	endothelial cell development	16/1539	74/28943	1.35777e-06	1.56338e-05	8.92098e-06	Col18a1/Stc1/Pecam1/Il1b/Tnfrsf1a/Msn/Tnmd/Ednra/Cdh5/Robo4/Clic4/Icam1/F11r/Id1/S1pr2/Ezr	16
GO:0032732	positive regulation of interleukin-1 production	16/1539	74/28943	1.35777e-06	1.56338e-05	8.92098e-06	Ccl3/Cd36/Hspb1/Lpl/Mefv/Il6/Casp8/Ccl20/Ccn1/Nlrp3/Casp4/Ccr7/Tlr8/Isl1/Nod2/Gbp5	16
GO:0044706	multi-multicellular organism process	29/1539	204/28943	1.37436e-06	1.57724e-05	9.00006e-06	Cdh1/Timp1/Lamb1/Psg17/Epor/Tcf23/Svs3a/Mmp9/Ptgis/Avpr1a/Acod1/Oxt/B4galt1/Epo/Tead4/Hsd11b2/Ptgs2/Prss29/Lif/Sh3pxd2b/Psg22/Mmp12/Prl2c3/Ptafr/Adra2b/H2-Q7/Ubtfl1/Thbd/H2-Q2	29
GO:0010738	regulation of protein kinase A signaling	9/1539	23/28943	1.37542e-06	1.57724e-05	9.00006e-06	Spatc1l/Akap5/Adipoq/Pde10a/Calcr/Lrrk2/Akap12/Tcim/Mc1r	9
GO:0032370	positive regulation of lipid transport	19/1539	101/28943	1.37919e-06	1.57835e-05	9.00637e-06	Nfkbia/Edn1/Tnfsf11/Dab2/Adipoq/Runx1/Galr1/Tnfrsf11a/Oxt/Il1b/Spp1/Anxa2/P2ry2/Ptges/Lipg/Pla2r1/Ces1g/Tac1/Ces1a	19
GO:0035812	renal sodium excretion	10/1539	29/28943	1.38626e-06	1.58321e-05	9.0341e-06	Avpr1a/Adora2a/Edn1/Drd3/Oxt/Nppb/Drd2/Avp/Uts2r/Tac1	10
GO:0051348	negative regulation of transferase activity	34/1539	262/28943	1.50349e-06	1.71361e-05	9.77822e-06	Hspb1/Gadd45b/Tnfaip3/Adora2a/Irak3/Drd1/Ajuba/Adipoq/Cdkn1a/Parp3/Dusp1/Spry4/Hhex/Il6/Il1b/Wwtr1/Errfi1/Mvp/Ptpn5/Trib1/Trib3/Ptprh/Ptprq/Cep85/Ptk6/Dusp10/Pif1/Rasip1/Zfp36/Gprc5a/Fabp4/Ceacam1/Lilrb4b/Lilrb4a	34
GO:0010573	vascular endothelial growth factor production	11/1539	36/28943	1.62235e-06	1.84534e-05	1.05299e-05	Flt4/Il6/Il1b/Il6ra/Flt1/Ptgs2/Ccl2/C3ar1/Isl1/C5ar1/Cxcl17	11
GO:0098742	cell-cell adhesion via plasma-membrane adhesion molecules	30/1539	217/28943	1.64591e-06	1.86836e-05	1.06612e-05	Cdh1/Itga5/Esam/Klf4/Tnfaip3/Pecam1/Ajuba/Adipoq/Cd6/Selp/Sell/Sele/Il1rn/Cdh17/Itgal/Cdh5/Crtam/Dsg1c/Nexn/Pvr/Milr1/Cldn2/Jaml/Igfn1/Cd177/Lgals7/Ceacam2/Dsg3/Gpc6/Ceacam1	30
GO:0070486	leukocyte aggregation	8/1539	18/28943	1.70013e-06	1.92602e-05	1.09902e-05	Cd44/Has2/Adam8/Il1b/Msn/Thbs1/S100a8/S100a9	8
GO:0070997	neuron death	49/1539	450/28943	1.77002e-06	2.00116e-05	1.1419e-05	Ccl3/Nes/Hmox1/Epor/Csf1/Gata3/Adora2a/Fos/Tfap2a/Plau/Cd200r1/Pou4f3/Pmaip1/Pitx3/Adam8/Il6/Casp8/Barhl1/Lcn2/Il1b/Slc7a11/Ngf/Ntrk1/Tnfrsf1b/Hsph1/Epo/Tnfrsf1a/Ptpn5/Mt1/Ccl2/Pawr/Lrrk2/Tnfrsf23/Ucn/Wfs1/Clcf1/Kif14/Isl1/Pcsk9/Pou4f1/Bdnf/Ntf3/C5ar1/Six1/Cebpb/Musk/Cxcl2/Tac1/Pin1rt1	49
GO:1901214	regulation of neuron death	45/1539	399/28943	1.80835e-06	2.04038e-05	1.16428e-05	Ccl3/Nes/Hmox1/Epor/Csf1/Gata3/Adora2a/Fos/Tfap2a/Cd200r1/Pmaip1/Pitx3/Adam8/Il6/Casp8/Barhl1/Lcn2/Il1b/Slc7a11/Ngf/Ntrk1/Tnfrsf1b/Hsph1/Epo/Tnfrsf1a/Ptpn5/Mt1/Ccl2/Pawr/Lrrk2/Ucn/Wfs1/Clcf1/Kif14/Isl1/Pcsk9/Pou4f1/Bdnf/Ntf3/C5ar1/Six1/Cebpb/Musk/Tac1/Pin1rt1	45
GO:0006959	humoral immune response	47/1539	425/28943	1.8639e-06	2.09885e-05	1.19764e-05	Zp3/Gata6/Gata3/Slpi/Wfdc2/Nts/Acod1/Cxcl13/Tslp/Ccl20/Cd55b/Fcnb/F2/Il1b/Fga/Nppb/Ppbp/Pf4/Cxcl3/Cxcl1/Pglyrp1/Klk7/Adm/Hpx/Ccl22/Ccl17/Fgb/Cfhr2/Ccr7/Ctsg/Pglyrp3/Zp3r/Gimap5/Dmbt1/Lgals3/Wfdc21/Bcl3/C1ra/Nod2/S100a9/Cxcl2/Kng2/Tac1/Wfdc17/Sprr2a1/C1rb/Gm13283	47
GO:0061045	negative regulation of wound healing	16/1539	76/28943	1.97711e-06	2.2034e-05	1.25731e-05	Plau/Pros1/F2/Fga/Anxa2/Fgb/Tspan8/Fgf2/Serpine1/Thbs1/Cd109/Plaur/Adtrp/Kng2/Ceacam1/Thbd	16
GO:0001516	prostaglandin biosynthetic process	10/1539	30/28943	1.98028e-06	2.2034e-05	1.25731e-05	Ptgis/Avpr1a/Edn1/Anxa1/Il1b/Edn2/Ptgs2/Avp/Ptges/Sphk1	10
GO:0042749	regulation of circadian sleep/wake cycle	10/1539	30/28943	1.98028e-06	2.2034e-05	1.25731e-05	Csf2/Adora2a/Drd1/Drd3/Il6/Nmu/Drd2/Pmch/Uts2r/Nps	10
GO:0046457	prostanoid biosynthetic process	10/1539	30/28943	1.98028e-06	2.2034e-05	1.25731e-05	Ptgis/Avpr1a/Edn1/Anxa1/Il1b/Edn2/Ptgs2/Avp/Ptges/Sphk1	10
GO:0150077	regulation of neuroinflammatory response	10/1539	30/28943	1.98028e-06	2.2034e-05	1.25731e-05	Mmp8/Cd200r1/Tnfrsf1b/Ldlr/Ptgs2/Cd200r3/Lrrk2/Sphk1/Cd200r4/Cd200r2	10
GO:1902042	negative regulation of extrinsic apoptotic signaling pathway via death domain receptors	10/1539	30/28943	1.98028e-06	2.2034e-05	1.25731e-05	Hmox1/Tmbim1/Tnfaip3/Fga/Fgb/Icam1/Serpine1/Tnfrsf23/Hmgb2/Itprip	10
GO:2001236	regulation of extrinsic apoptotic signaling pathway	25/1539	164/28943	1.99756e-06	2.21824e-05	1.26577e-05	Hmox1/Tmbim1/Il19/Csf2/Tnfaip3/Dab2/Snai2/Tnfrsf12a/Pmaip1/Casp8/Atf3/Tnfsf4/Il1b/Fga/Fgb/Icam1/Serpine1/Tnfrsf23/Thbs1/Il7/Tmc8/Lgals3/Hmgb2/Runx3/Itprip	25
GO:0071560	cellular response to transforming growth factor beta stimulus	32/1539	242/28943	2.01095e-06	2.22871e-05	1.27174e-05	Acvrl1/Nkx2-1/Folr1/Spi1/Tgfb1/Fos/Gcnt2/Dab2/Runx1/Lox/Lpxn/Ankrd1/Col3a1/Eng/Nos3/Tgfb1i1/Col4a2/Cdh5/Foxh1/Ccl2/Smad6/Lrg1/Ovol2/Serpine1/Thbs1/Cilp/Onecut2/Cd109/Cdkn2b/Pin1rt1/Lrrc32/Peg10	32
GO:0006809	nitric oxide biosynthetic process	17/1539	85/28943	2.02802e-06	2.24319e-05	1.28001e-05	Itgb2/Cd36/Klf4/Mmp8/Epor/Ptgis/Nos2/Il6/Il1b/Ptx3/Nos3/Smpd3/Ptgs2/Icam1/Zc3h12a/Gimap5/Klf2	17
GO:0002444	myeloid leukocyte mediated immunity	22/1539	133/28943	2.03752e-06	2.24928e-05	1.28348e-05	Itgb2/Spi1/Hmox1/Gata2/Arg1/Grp/F2/Fgr/Cxcl1/Anxa3/Il4ra/Cd84/Stx11/Ctsg/Milr1/Trem3/Trem1/Cd177/Fes/Ptafr/Cd300lb/Rab44	22
GO:0014075	response to amine	9/1539	24/28943	2.09667e-06	2.30552e-05	1.31558e-05	Adora2a/Edn1/Drd1/Drd3/Gnal/Drd4/Ednra/Drd2/Ppp1r1b	9
GO:0043011	myeloid dendritic cell differentiation	9/1539	24/28943	2.09667e-06	2.30552e-05	1.31558e-05	Spi1/Tgfb1/Relb/Csf2/Dcstamp/Batf/Tnfsf9/Gimap5/Pirb	9
GO:0006801	superoxide metabolic process	15/1539	68/28943	2.21015e-06	2.42556e-05	1.38407e-05	Itgb2/Tgfb1/Cd36/Cybb/Nos2/Fbln5/Edn1/Nos3/Cxcl1/Gch1/Sh3pxd2b/Shc1/Cd177/Fpr2/Sod3	15
GO:0035924	cellular response to vascular endothelial growth factor stimulus	14/1539	60/28943	2.35364e-06	2.57799e-05	1.47105e-05	Il12b/Hspb1/Myo1c/Map2k3/Dcn/Flt4/Xdh/Pdgfrb/Anxa1/Cd63/Dll4/Flt1/Egr3/Sphk1	14
GO:0019229	regulation of vasoconstriction	17/1539	86/28943	2.40344e-06	2.62742e-05	1.49926e-05	Avpr1a/Edn1/Drd1/Fga/Edn2/Adm/Ptgs2/Fgb/Smad6/Apln/Icam1/Avp/Uts2r/Shc1/Dock5/Gja5/Adra2b	17
GO:0031668	cellular response to extracellular stimulus	32/1539	245/28943	2.62749e-06	2.8644e-05	1.63449e-05	Folr1/Angptl4/Myod1/Nuak2/Lpl/Mmp9/Cd68/Pdk4/Fos/Snai2/Aqp2/Cdkn1a/Pim1/Pmaip1/Fosl1/Atf3/Plin2/Lrrk2/Inhbb/Klf10/Slc39a5/Zc3h12a/Pcsk9/Nr1h4/Ucn2/Bhlha15/Fes/Myh13/Slc39a4/Cdkn2b/Becn2/Ndor1	32
GO:0014013	regulation of gliogenesis	22/1539	135/28943	2.63042e-06	2.8644e-05	1.63449e-05	Tgfb1/Ntn1/Prkch/Myc/Drd3/Il33/Pitx3/Il6/F2/Il1b/Tnfrsf1b/Flt1/Ldlr/Lif/Nkx6-1/Gsx2/Egr2/Dusp10/Clcf1/Ntf3/Hmga2/Cdkn2b	22
GO:0007623	circadian rhythm	30/1539	222/28943	2.64982e-06	2.87995e-05	1.64336e-05	Nkx2-1/Relb/Csf2/Adora2a/Nos2/Top2a/Drd1/Drd3/Drd4/Il6/Tnfrsf11a/Ngf/Ntrk1/Nmu/Pde6b/Prok2/Drd2/Pmch/Prf1/Klf10/Mc3r/Six3/Zfhx3/Uts2r/Id1/Bdnf/Prokr1/Lepr/Nms/Nps	30
GO:0050708	regulation of protein secretion	37/1539	305/28943	2.70884e-06	2.93841e-05	1.67671e-05	Gcg/Tgfb1/Il12b/Cd33/Adora2a/Rhbdf2/Nos2/Rph3al/Pde8b/Drd3/Adcy5/Anxa1/Ankrd1/Rbp4/Drd4/Il6/Il1b/Fga/Nmu/Drd2/Trpa1/Ucp2/Fgb/Nkx6-1/Inhbb/Slc9b2/Isl1/Hcar2/Gpr68/Nr1h4/Mmp13/Sstr5/Ezr/Gja5/Lepr/Adtrp/Malrd1	37
GO:0030851	granulocyte differentiation	12/1539	45/28943	2.73572e-06	2.95048e-05	1.6836e-05	Spi1/Gata2/Csf2/Hcls1/Adipoq/Runx1/Trib1/Cebpa/Csf3/Il17c/Evi2/Ceacam1	12
GO:0032660	regulation of interleukin-17 production	12/1539	45/28943	2.73572e-06	2.95048e-05	1.6836e-05	Tgfb1/Il12b/Nckap1l/Il6/Tnfsf4/Il21/Ccn1/Arid5a/Nr1h4/Nod2/Osm/Sphk1	12
GO:0046006	regulation of activated T cell proliferation	12/1539	45/28943	2.73572e-06	2.95048e-05	1.6836e-05	Il12b/Arg1/Ripk3/Cd86/Tnfsf4/Epo/Ido1/Crtam/Tnfsf9/Lrrc32/Lilrb4b/Lilrb4a	12
GO:0048535	lymph node development	10/1539	31/28943	2.78401e-06	2.99108e-05	1.70677e-05	Tgfb1/Il7r/Tnfsf11/Ripk3/Cxcl13/Nfkb2/Tnfrsf11a/Pdpn/Ccr7/Cxcr5	10
GO:1905523	positive regulation of macrophage migration	10/1539	31/28943	2.78401e-06	2.99108e-05	1.70677e-05	Trpv4/Csf1/Ccl2/Ccr7/Thbs1/C3ar1/Trem1/C5ar1/Cxcl17/Tnfsf18	10
GO:0071639	positive regulation of monocyte chemotactic protein-1 production	8/1539	19/28943	2.79931e-06	3.00178e-05	1.71288e-05	Mcoln2/Trpv4/Adipoq/Il1b/Twist1/Cd84/Oas1f/Nod2	8
GO:0031663	lipopolysaccharide-mediated signaling pathway	14/1539	61/28943	2.90603e-06	3.10437e-05	1.77142e-05	Spi1/Tgfb1/Lbp/Tnfaip3/Nfkbia/Acod1/Cd6/Cd55b/Il1b/Nos3/Trib1/Ccl2/Cd84/Cd14	14
GO:0045620	negative regulation of lymphocyte differentiation	14/1539	61/28943	2.90603e-06	3.10437e-05	1.77142e-05	Hspb1/Cd44/Runx1/Anxa1/Tnfsf4/Pglyrp1/Il4ra/Fgl2/Pglyrp3/Zc3h12a/Tnfsf18/Runx3/Lilrb4b/Lilrb4a	14
GO:0072091	regulation of stem cell proliferation	19/1539	106/28943	2.9365e-06	3.12819e-05	1.78501e-05	Tgfb1/Wnt11/Rarb/Tbx3/Snai2/Pim1/Ovol1/Mecom/Ngf/Cxcl1/Tbx18/Cebpa/Fgf2/Ovol2/Kdf1/Cd109/Hmgb2/Prl2c3/Hmga2	19
GO:0034381	plasma lipoprotein particle clearance	11/1539	38/28943	2.94503e-06	3.12819e-05	1.78501e-05	Cd36/Apoc2/Il19/Adipoq/Msr1/Ldlr/Anxa2/Pcsk9/Nr1h4/Lipg/Ces1g	11
GO:0051482	positive regulation of cytosolic calcium ion concentration involved in phospholipase C-activating G protein-coupled signaling pathway	11/1539	38/28943	2.94503e-06	3.12819e-05	1.78501e-05	Edn1/Drd1/F2rl2/Drd3/Gpr35/Ednra/Drd2/C3ar1/Gpr4/Gpr18/P2ry10	11
GO:0002042	cell migration involved in sprouting angiogenesis	13/1539	53/28943	2.95219e-06	3.12988e-05	1.78597e-05	Klf4/Hmox1/Gata2/Anxa1/Dll4/Ptgs2/Egr3/Fgf2/Thbs1/Mmrn2/Foxc2/Rhoj/Adtrp	13
GO:0034114	regulation of heterotypic cell-cell adhesion	9/1539	25/28943	3.12131e-06	3.29674e-05	1.88119e-05	Klf4/Cd44/Tnfaip3/Gcnt2/Adipoq/Il1rn/Il1b/Fga/Fgb	9
GO:1901739	regulation of myoblast fusion	9/1539	25/28943	3.12131e-06	3.29674e-05	1.88119e-05	Tnfsf14/Myod1/Myog/Il4ra/Gdf15/Cd53/Il36g/Scgb3a1/Ehd2	9
GO:0044703	multi-organism reproductive process	27/1539	190/28943	3.15673e-06	3.32789e-05	1.89896e-05	Cdh1/Timp1/Lamb1/Psg17/Epor/Tcf23/Svs3a/Mmp9/Ptgis/Avpr1a/Acod1/Oxt/Epo/Tead4/Hsd11b2/Ptgs2/Prss29/Lif/Psg22/Mmp12/Prl2c3/Ptafr/Adra2b/H2-Q7/Ubtfl1/Thbd/H2-Q2	27
GO:0001570	vasculogenesis	18/1539	97/28943	3.18264e-06	3.34892e-05	1.91096e-05	Tgfb1/Epor/Epha2/Has2/Xdh/Pdgfrb/Hhex/Eng/Egfl7/Epo/Prok2/Adm/Tie1/Asb4/Ackr3/Rasip1/Fzd4/Ceacam1	18
GO:0051098	regulation of binding	45/1539	408/28943	3.28565e-06	3.45085e-05	1.96913e-05	Gcg/Tgfb1/Klf4/Nes/Hmox1/Mmp8/Cdt1/Twist2/Myod1/Phlda2/Itga2/Gata3/Slpi/Mmp9/Aurkb/Tnfsf11/Dab2/Myc/Cyp2d26/Adipoq/Cdkn1a/Gzma/Lox/Niban2/Ccm2l/Ngf/Pou4f2/Anxa2/Trib3/Lif/Twist1/Lrrk2/Csf3/Isl1/Id1/Pcsk9/Plaur/Pou4f1/Bdnf/Tmc8/Hmgb2/Hmga2/Trim6/Pin1rt1/Xirp1	45
GO:0030324	lung development	31/1539	236/28943	3.32084e-06	3.4813e-05	1.9865e-05	Nkx2-1/Tgfb1/Gata6/Tbx5/Ccn2/Flt4/Lox/Pdgfrb/Hhex/Rbp4/Rdh10/Col3a1/Slc7a11/Tnc/Pdpn/Edn2/Errfi1/Nos3/Foxp1/Mgp/Smpd3/Stra6/Lif/Cebpa/Fgf2/Id1/Tcf21/Pthlh/Mmp12/Klf2/Hmga2	31
GO:0048754	branching morphogenesis of an epithelial tube	27/1539	191/28943	3.4929e-06	3.65486e-05	2.08554e-05	Tgfb1/Cd44/Epha2/Csf1/Tbx3/Ccl11/Edn1/Myc/Six2/Hhex/Rdh10/Eng/Dll4/Tnc/Flt1/Mgp/Col4a1/Ednra/Tie1/Fgf2/Clic4/Gdf7/Rasip1/Tcf21/Foxc2/Six1/Hmga2	27
GO:0032655	regulation of interleukin-12 production	14/1539	62/28943	3.57097e-06	3.7296e-05	2.12819e-05	Cd36/Il12b/Irak3/Mefv/Tnfsf4/Foxp1/Ido1/Tirap/Tnfsf9/Ccr7/Thbs1/Tlr8/Isl1/Nod2	14
GO:0006692	prostanoid metabolic process	13/1539	54/28943	3.69983e-06	3.84276e-05	2.19276e-05	Ptgis/Avpr1a/Akr1c21/Edn1/Anxa1/Il1b/Pdpn/Edn2/Tnfrsf1a/Ptgs2/Avp/Ptges/Sphk1	13
GO:0006693	prostaglandin metabolic process	13/1539	54/28943	3.69983e-06	3.84276e-05	2.19276e-05	Ptgis/Avpr1a/Akr1c21/Edn1/Anxa1/Il1b/Pdpn/Edn2/Tnfrsf1a/Ptgs2/Avp/Ptges/Sphk1	13
GO:0032715	negative regulation of interleukin-6 production	13/1539	54/28943	3.69983e-06	3.84276e-05	2.19276e-05	Prg4/Tnfaip3/Irak3/Nckap1l/Cd200r1/Tnfrsf1a/Cd84/Zc3h12a/Nr1h4/Klf2/Nlrp12/Lilrb4b/Lilrb4a	13
GO:0015908	fatty acid transport	18/1539	98/28943	3.70675e-06	3.84285e-05	2.19281e-05	Cd36/Pla2g12b/Bdkrb2/Edn1/Tnfsf11/Drd3/Anxa1/Drd4/Tnfrsf11a/Oxt/Il1b/Plin2/Drd2/P2ry2/Thbs1/Ptges/Pla2r1/Fabp4	18
GO:0001822	kidney development	39/1539	334/28943	3.75886e-06	3.8897e-05	2.21954e-05	Tgfb1/Cd44/Nid1/Odc1/Gata3/Wnt11/Rarb/Mmp9/Tfap2a/Myc/Adipoq/Adamts1/Aqp2/Six2/Pdgfrb/Ovol1/Rdh10/Cxcr2/Wwtr1/Il6ra/Enpep/Spp1/Angpt2/Ednra/Irx3/Stra6/Lif/Lrrk2/Smad6/Fgf2/Wfs1/C3ar1/Pcsk9/Gpr4/Tcf21/Foxc2/Bdnf/Six1/Cyp4a12a	39
GO:0048705	skeletal system morphogenesis	33/1539	261/28943	3.77584e-06	3.90009e-05	2.22547e-05	Actn3/Twist2/Trpv4/Stc1/Rarb/Ccn2/Tfap2a/Myc/Has2/Six2/Pdgfrb/Ifitm5/Rdh10/Col3a1/Tbx15/Hspg2/Fgr/Smpd3/Barx2/Csrnp1/Twist1/Alx1/Col10a1/Thbs1/Sh3pxd2b/Hoxd9/Foxc2/Pthlh/Mmp13/Six1/Serpinh1/Ripply1/Pappa2	33
GO:0002825	regulation of T-helper 1 type immune response	10/1539	32/28943	3.85664e-06	3.94726e-05	2.25239e-05	Il12b/Anxa1/Il33/Il1r1/Slc11a1/Tnfsf4/Il1b/Il4ra/Arid5a/Ccr7	10
GO:0010574	regulation of vascular endothelial growth factor production	10/1539	32/28943	3.85664e-06	3.94726e-05	2.25239e-05	Flt4/Il6/Il1b/Flt1/Ptgs2/Ccl2/C3ar1/Isl1/C5ar1/Cxcl17	10
GO:0022410	circadian sleep/wake cycle process	10/1539	32/28943	3.85664e-06	3.94726e-05	2.25239e-05	Csf2/Adora2a/Drd1/Drd3/Il6/Nmu/Drd2/Pmch/Uts2r/Nps	10
GO:0043372	positive regulation of CD4-positive	alpha-beta T cell differentiation	10/1539	32/28943	3.85664e-06	3.94726e-05	2.25239e-05	Nckap1l/Anxa1/Il6/Tnfsf4/Il4ra/Il2rg/Nlrp3/Nfkbiz/Ccr7/Gimap5	10
GO:2000352	negative regulation of endothelial cell apoptotic process	10/1539	32/28943	3.85664e-06	3.94726e-05	2.25239e-05	Angptl4/Gata2/Gata3/Tnfaip3/Fga/Cdh5/Fgb/Icam1/Serpine1/Id1	10
GO:0001773	myeloid dendritic cell activation	11/1539	39/28943	3.90534e-06	3.96917e-05	2.26489e-05	Spi1/Tgfb1/Relb/Csf2/Dcstamp/Clec4d/Batf/Tnfsf9/Gimap5/Pirb/Pilrb1	11
GO:0090049	regulation of cell migration involved in sprouting angiogenesis	11/1539	39/28943	3.90534e-06	3.96917e-05	2.26489e-05	Klf4/Hmox1/Gata2/Anxa1/Dll4/Ptgs2/Fgf2/Thbs1/Mmrn2/Foxc2/Rhoj	11
GO:0097254	renal tubular secretion	11/1539	39/28943	3.90534e-06	3.96917e-05	2.26489e-05	Stc1/Avpr1a/Adora2a/Edn1/Drd3/Oxt/Nppb/Drd2/Avp/Uts2r/Tac1	11
GO:0002604	regulation of dendritic cell antigen processing and presentation	6/1539	10/28943	3.9063e-06	3.96917e-05	2.26489e-05	Cd68/Slc11a1/Ccr7/Fgl2/Thbs1/Nod2	6
GO:0038061	NIK/NF-kappaB signaling	20/1539	118/28943	3.98846e-06	4.03805e-05	2.30419e-05	Spi1/Relb/Mmp8/Tnfsf14/Edn1/Cd86/Nfkb2/Il1b/Smpd3/Birc3/Tirap/Nlrp3/Zc3h12a/Tnfsf15/Cd14/Nod2/Tcim/Adgrg3/Sphk1/Nlrp12	20
GO:0051897	positive regulation of protein kinase B signaling	20/1539	118/28943	3.98846e-06	4.03805e-05	2.30419e-05	Tgfb1/Gata3/Nts/Gcnt2/Tnfsf11/Hcls1/Calcr/Hbegf/Adam8/Il6/Eng/F10/Rasd2/Fgf2/Csf3/Gdf15/Thbs1/Osm/Mc1r/Cass4	20
GO:0006814	sodium ion transport	32/1539	250/28943	4.05385e-06	4.08951e-05	2.33356e-05	Scnn1g/Scn4a/Slc13a2/Tgfb1/Fxyd5/Slc17a8/Slc5a4b/Edn1/Slc34a1/Slc6a19/Drd3/Slc5a7/Grp/Drd4/Nos3/Slc10a4/Slc10a6/Cxcl1/Slc6a12/Scnn1a/Ednra/Slc12a3/Drd2/Scn11a/Slc24a1/Pkd2l1/Slc9b2/Slc5a10/Pcsk9/Scn4b/Slc4a11/Slc6a16	32
GO:0098657	import into cell	32/1539	250/28943	4.05385e-06	4.08951e-05	2.33356e-05	Scnn1g/Folr1/Cd36/Steap4/Trpv4/Arg1/Akap5/Slc34a1/Slc39a14/Drd3/Calcr/Tspo2/Slc15a3/Rbp4/Slc15a1/Cnga3/Lcn2/Slc7a11/Kcnj8/Abcc9/Scnn1a/Slc12a3/Smpd3/Drd2/Stra6/Pawr/Kcne2/Slc39a5/Thbs1/Lrrc8e/Kcnj15/Slc39a4	32
GO:2001237	negative regulation of extrinsic apoptotic signaling pathway	18/1539	99/28943	4.30742e-06	4.33753e-05	2.47508e-05	Hmox1/Tmbim1/Il19/Csf2/Tnfaip3/Dab2/Snai2/Tnfsf4/Il1b/Fga/Fgb/Icam1/Serpine1/Tnfrsf23/Il7/Lgals3/Hmgb2/Itprip	18
GO:0055067	monovalent inorganic cation homeostasis	25/1539	171/28943	4.3155e-06	4.33789e-05	2.47529e-05	Scnn1g/Slc26a3/Pdk4/Avpr1a/Adora2a/Edn1/Drd3/Slc11a1/Oxt/Atp6v0d2/Nppb/Spp1/Scnn1a/Rab20/Ednra/Slc12a3/Drd2/Car12/Lrrk2/Clic4/Avp/Uts2r/Gm6377/Tac1/Slc4a5	25
GO:0030323	respiratory tube development	31/1539	239/28943	4.32636e-06	4.34103e-05	2.47708e-05	Nkx2-1/Tgfb1/Gata6/Tbx5/Ccn2/Flt4/Lox/Pdgfrb/Hhex/Rbp4/Rdh10/Col3a1/Slc7a11/Tnc/Pdpn/Edn2/Errfi1/Nos3/Foxp1/Mgp/Smpd3/Stra6/Lif/Cebpa/Fgf2/Id1/Tcf21/Pthlh/Mmp12/Klf2/Hmga2	31
GO:0002790	peptide secretion	36/1539	299/28943	4.36701e-06	4.37402e-05	2.4959e-05	Gcg/Trpv4/Nos2/Rph3al/Edn1/Pde8b/Tnfsf11/Adcy5/Anxa1/Rbp4/Il6/Il1rn/Il1b/Fga/Nmu/Smpd3/Drd2/Trpa1/Ucp2/Fgb/Lif/Nkx6-1/Apln/Inhbb/Vgf/Slc9b2/Ucn/Clcf1/Isl1/Gpr68/Nr1h4/Sstr5/S100a8/S100a9/Hmga2/Lepr	36
GO:0003161	cardiac conduction system development	8/1539	20/28943	4.44757e-06	4.43101e-05	2.52842e-05	Gata6/Tbx5/Tbx3/Mesp1/Irx3/Tbx18/Isl1/Gja5	8
GO:0032305	positive regulation of icosanoid secretion	8/1539	20/28943	4.44757e-06	4.43101e-05	2.52842e-05	Edn1/Tnfsf11/Tnfrsf11a/Oxt/Il1b/P2ry2/Ptges/Pla2r1	8
GO:0060973	cell migration involved in heart development	8/1539	20/28943	4.44757e-06	4.43101e-05	2.52842e-05	Folr1/Edn1/Snai2/Pdgfrb/Eng/Mesp1/Ednra/Twist1	8
GO:0001990	regulation of systemic arterial blood pressure by hormone	12/1539	47/28943	4.5025e-06	4.47567e-05	2.55391e-05	Nkx2-1/Avpr1a/Edn1/Cyp11b2/Drd3/Sucnr1/Enpep/Edn2/Nos3/Hsd11b2/Gja5/Ece1	12
GO:0033555	multicellular organismal response to stress	19/1539	109/28943	4.50832e-06	4.47567e-05	2.55391e-05	Drd1/Pde8b/Thbs4/Morc1/Runx1/Grp/Drd4/Ntrk1/Ido1/Trpa1/Gch1/Ucn/Kcne2/Thbs1/Penk/Gng7/Bdnf/Osm/Tac1	19
GO:0097696	receptor signaling pathway via STAT	28/1539	205/28943	4.57482e-06	4.53367e-05	2.58701e-05	Tgfb1/Il7r/Il12b/Csf2/Pecam1/Hcls1/Tslp/Il6/Il21/Il6ra/Epo/Tnfrsf1a/Hpx/Stra6/Lif/Ptk6/Clcf1/Isl1/Socs3/Bcl3/Prl2c3/Hmga2/Osm/Stat4/Tnfsf18/Csf2rb/Csf2rb2/Gm13283	28
GO:0048844	artery morphogenesis	16/1539	81/28943	4.7707e-06	4.71947e-05	2.69302e-05	Acvrl1/Folr1/Wnt11/Edn1/Pdgfrb/Col3a1/Eng/Dll4/Adamts9/Ednra/Ldlr/Stra6/Foxh1/Foxc2/Six1/Gja5	16
GO:1903670	regulation of sprouting angiogenesis	11/1539	40/28943	5.12851e-06	5.06452e-05	2.88992e-05	Itga5/Klf4/Fut1/Tnn/Flt1/Adamts9/Fgf2/Thbs1/Rhoj/Klf2/Ceacam1	11
GO:0002275	myeloid cell activation involved in immune response	20/1539	120/28943	5.19836e-06	5.12448e-05	2.92414e-05	Itgb2/Spi1/Hmox1/Gata2/Lbp/Grp/Il33/Sucnr1/Fgr/Anxa3/Il4ra/Sbno2/Cd84/Stx11/Milr1/Cd177/Fes/Ptafr/Rab44/Lilrb4a	20
GO:0032308	positive regulation of prostaglandin secretion	7/1539	15/28943	5.22923e-06	5.1459e-05	2.93635e-05	Edn1/Tnfsf11/Tnfrsf11a/Oxt/Il1b/P2ry2/Ptges	7
GO:1905314	semi-lunar valve development	10/1539	33/28943	5.27007e-06	5.17701e-05	2.95411e-05	Tgfb1/Gata3/Tnfrsf1b/Nos3/Tnfrsf1a/Stra6/Tie1/Twist1/Smad6/Gja5	10
GO:0032615	interleukin-12 production	14/1539	64/28943	5.31899e-06	5.21595e-05	2.97633e-05	Cd36/Il12b/Irak3/Mefv/Tnfsf4/Foxp1/Ido1/Tirap/Tnfsf9/Ccr7/Thbs1/Tlr8/Isl1/Nod2	14
GO:0046209	nitric oxide metabolic process	17/1539	91/28943	5.39384e-06	5.28014e-05	3.01295e-05	Itgb2/Cd36/Klf4/Mmp8/Epor/Ptgis/Nos2/Il6/Il1b/Ptx3/Nos3/Smpd3/Ptgs2/Icam1/Zc3h12a/Gimap5/Klf2	17
GO:0045428	regulation of nitric oxide biosynthetic process	15/1539	73/28943	5.64062e-06	5.50254e-05	3.13986e-05	Itgb2/Cd36/Klf4/Mmp8/Epor/Ptgis/Il6/Il1b/Ptx3/Smpd3/Ptgs2/Icam1/Zc3h12a/Gimap5/Klf2	15
GO:0048662	negative regulation of smooth muscle cell proliferation	15/1539	73/28943	5.64062e-06	5.50254e-05	3.13986e-05	Cnn1/Klf4/Il12b/Hmox1/Tnfaip3/Igfbp3/Adipoq/Cdkn1a/Drd4/Nos3/Nppb/Trib1/Apln/Ptgir/S1pr2	15
GO:0031098	stress-activated protein kinase signaling cascade	32/1539	254/28943	5.67511e-06	5.5266e-05	3.15359e-05	Spi1/Mapk13/Mmp8/Trpv4/Gadd45b/Map2k3/Ccn2/Flt4/Tnfsf11/Dab2/Xdh/Dusp1/Il1b/Mecom/Errfi1/Fgf15/Tirap/Cryab/Trib1/Eda2r/Lrrk2/Tnfrsf23/Dusp10/Zc3h12a/Unc5cl/Zfp36/Igbp1b/Ezr/Nod2/Sh3rf2/Sphk1/Cdc42ep5	32
GO:0010596	negative regulation of endothelial cell migration	13/1539	56/28943	5.71336e-06	5.53279e-05	3.15712e-05	Acvrl1/Tgfb1/Klf4/Stc1/Dcn/Cxcl13/Dll4/Adamts9/Angpt2/Robo4/Fgf2/Thbs1/Mmrn2	13
GO:0032620	interleukin-17 production	12/1539	48/28943	5.71401e-06	5.53279e-05	3.15712e-05	Tgfb1/Il12b/Nckap1l/Il6/Tnfsf4/Il21/Ccn1/Arid5a/Nr1h4/Nod2/Osm/Sphk1	12
GO:0032965	regulation of collagen biosynthetic process	12/1539	48/28943	5.71401e-06	5.53279e-05	3.15712e-05	Tgfb1/Itga2/Ccn2/Pdgfrb/Il6/F2/Il6ra/Errfi1/Ccl2/Serpine1/Ucn/Nr1h4	12
GO:0019722	calcium-mediated signaling	27/1539	196/28943	5.72086e-06	5.53279e-05	3.15712e-05	Actn3/Avpr1a/Akap5/Edn1/Drd1/Tnfsf11/Rcan1/Cd4/Treml1/Drd4/Ccr1/Ccl20/Cxcr2/Selp/Sla2/Edn2/Cd22/Itgal/Lrrk2/Ccr7/Ccrl2/Ackr3/Cxcr5/Cxcr6/Bhlha15/Cd8a/Sphk1	27
GO:0045216	cell-cell junction organization	29/1539	219/28943	5.78832e-06	5.57883e-05	3.18339e-05	Cdh1/Cldn15/Esam/Rhoc/Tgfb1/Epha2/Trpv4/Wnt11/Myo1c/Tbx5/Pecam1/Prkch/Snai2/Xirp2/Il1b/Irx3/Cdh5/F11r/Pkp2/Snai1/Gjb2/Cldn2/Nr1h4/Cd177/Pkp3/Gja5/Cldn24/Ceacam1/Cldn34d	29
GO:0060538	skeletal muscle organ development	29/1539	219/28943	5.78832e-06	5.57883e-05	3.18339e-05	Tgfb1/Klf5/Vax1/Actn3/Myod1/Popdc3/Fos/Pitx1/Myc/Rcan1/Ankrd1/Msc/Des/Myog/Atf3/Chrna1/Mylk2/Kel/Foxp1/Barx2/Stra6/Twist1/Egr2/Maff/Hoxd9/Tcf21/Foxl2/Six1/Mymx	29
GO:0035637	multicellular organismal signaling	24/1539	163/28943	5.87932e-06	5.65683e-05	3.2279e-05	Scn4a/Itga2/Tbx5/Avpr1a/Drd1/Il6/Gpr35/Chrna1/Abcc9/Irx3/Tbx18/Trpa1/Scn11a/Pawr/Avp/Kcne2/Pkp2/Isl1/Scn4b/Kcne4/Gja5/Gpr88/Chrm5/Kcnmb3	24
GO:0009266	response to temperature stimulus	25/1539	174/28943	5.91349e-06	5.67029e-05	3.23558e-05	Hspb1/Hmox1/Trpv4/Scara5/Il1r1/Ntrk1/Tfec/Tgfb1i1/Bag3/Ucp1/Cryab/Trpa1/Ucp2/Pmch/Ccl2/Pawr/Vgf/Metrnl/Pklr/Htr1b/Tcim/Osm/Tac1/Hspa1b/Hspa1a	25
GO:0050830	defense response to Gram-positive bacterium	25/1539	174/28943	5.91349e-06	5.67029e-05	3.23558e-05	Cd36/Il7r/Epha2/Lbp/Il1b/Gbp2/Tnfsf8/Fgr/Pglyrp1/Adm/Tirap/Nlrp3/Casp4/Pfpl/Gbp2b/Ctsg/Pglyrp3/Rnase2a/Dmbt1/C5ar1/Hmgb2/Nod2/Tac1/Ear2/Sprr2a1	25
GO:0060541	respiratory system development	33/1539	267/28943	6.16913e-06	5.89529e-05	3.36398e-05	Nkx2-1/Tgfb1/Gata6/Tbx5/Ccn2/Flt4/Lox/Pdgfrb/Hhex/Rbp4/Rdh10/Msc/Col3a1/Slc7a11/Tnc/Pdpn/Edn2/Errfi1/Nos3/Foxp1/Mgp/Smpd3/Stra6/Lif/Cebpa/Fgf2/Id1/Tcf21/Pthlh/Mmp12/Six1/Klf2/Hmga2	33
GO:1901215	negative regulation of neuron death	33/1539	267/28943	6.16913e-06	5.89529e-05	3.36398e-05	Nes/Hmox1/Epor/Csf1/Adora2a/Tfap2a/Cd200r1/Adam8/Il6/Barhl1/Lcn2/Slc7a11/Ngf/Ntrk1/Tnfrsf1b/Hsph1/Epo/Mt1/Ccl2/Lrrk2/Ucn/Wfs1/Clcf1/Kif14/Isl1/Pou4f1/Bdnf/Ntf3/C5ar1/Six1/Cebpb/Tac1/Pin1rt1	33
GO:0008202	steroid metabolic process	40/1539	354/28943	6.33393e-06	6.0425e-05	3.44798e-05	Akr1c21/Pde8b/Dab2/Cyp2d26/Cyp11b2/Snai2/Soat2/Tnfsf4/Abcb11/H6pd/Spp1/Cyp3a13/Sult2a8/Cyp2b10/Adm/Hsd17b14/Fgf15/Hsd17b2/Hsd11b2/Ldlr/Cebpa/Gc/Igfbp7/Atp8b1/Sdr9c7/Apobr/Snai1/Pcsk9/Nr1h4/Ch25h/Apon/Afp/Ces1g/Lepr/Hsd3b2/Rdh16/Cyp3a57/Ces1a/Saa1/Malrd1	40
GO:0002707	negative regulation of lymphocyte mediated immunity	14/1539	65/28943	6.4495e-06	6.12877e-05	3.4972e-05	Il7r/Arg1/Serpinb9b/Nckap1l/Parp3/Cd55b/Zp3r/Spn/Nod2/Ceacam1/Sh2d1b1/Lilrb4b/Lilrb4a/Muc4	14
GO:2000401	regulation of lymphocyte migration	14/1539	65/28943	6.4495e-06	6.12877e-05	3.4972e-05	Tnfsf14/Ripk3/Cd200r1/Cxcl13/Adam8/Ccl20/Tnfsf4/Ecm1/Msn/Ccl7/Ccl2/Ccr7/Spn/Adtrp	14
GO:0001776	leukocyte homeostasis	21/1539	132/28943	6.50008e-06	6.12877e-05	3.4972e-05	Tgfb1/Il7r/Cd44/Csf1/Tnfaip3/Ripk3/Nckap1l/Pmaip1/Anxa1/Il6/Cxcr2/Tnfsf4/Mecom/Slc7a11/Ccl2/Tnfrsf23/Gimap5/Gapt/Pirb/Bcl2a1a/Lilrb4a	21
GO:0045187	regulation of circadian sleep/wake cycle	sleep	9/1539	27/28943	6.50071e-06	6.12877e-05	3.4972e-05	Csf2/Adora2a/Drd1/Drd3/Il6/Nmu/Drd2/Pmch/Uts2r	9
GO:0071605	monocyte chemotactic protein-1 production	9/1539	27/28943	6.50071e-06	6.12877e-05	3.4972e-05	Mcoln2/Trpv4/Adipoq/Il1b/Twist1/Cd84/Nr1h4/Oas1f/Nod2	9
GO:0071637	regulation of monocyte chemotactic protein-1 production	9/1539	27/28943	6.50071e-06	6.12877e-05	3.4972e-05	Mcoln2/Trpv4/Adipoq/Il1b/Twist1/Cd84/Nr1h4/Oas1f/Nod2	9
GO:2000647	negative regulation of stem cell proliferation	9/1539	27/28943	6.50071e-06	6.12877e-05	3.4972e-05	Wnt11/Rarb/Snai2/Ovol1/Cebpa/Fgf2/Ovol2/Kdf1/Cd109	9
GO:0051403	stress-activated MAPK cascade	31/1539	244/28943	6.64132e-06	6.25085e-05	3.56686e-05	Spi1/Mapk13/Mmp8/Trpv4/Gadd45b/Map2k3/Ccn2/Flt4/Tnfsf11/Dab2/Xdh/Dusp1/Il1b/Mecom/Fgf15/Tirap/Cryab/Trib1/Eda2r/Lrrk2/Tnfrsf23/Dusp10/Zc3h12a/Unc5cl/Zfp36/Igbp1b/Ezr/Nod2/Sh3rf2/Sphk1/Cdc42ep5	31
GO:0072330	monocarboxylic acid biosynthetic process	28/1539	209/28943	6.65567e-06	6.25388e-05	3.56859e-05	Apoc2/Lpl/Ptgis/Pdk4/Avpr1a/Edn1/Anxa1/Hoga1/Rdh10/Il1b/Edn2/Fgf15/Ido1/Ptgs2/Trib3/Aldh8a1/Avp/Elovl3/Pklr/Ptges/Lipg/Ceacam2/Ces1g/Sphk1/Rdh16/Ces1a/Ceacam1/Malrd1	28
GO:0010633	negative regulation of epithelial cell migration	15/1539	74/28943	6.72948e-06	6.29298e-05	3.5909e-05	Acvrl1/Tgfb1/Klf4/Stc1/Dcn/Cxcl13/Cd63/Dll4/Adamts9/Angpt2/Robo4/Fgf2/Dusp10/Thbs1/Mmrn2	15
GO:0006022	aminoglycan metabolic process	20/1539	122/28943	6.73088e-06	6.29298e-05	3.5909e-05	Tgfb1/Has1/Cd44/Itih1/Dcn/Has2/Pdgfrb/Il1b/Pglyrp1/Lyve1/Ednra/B3gnt3/Smpd3/Fgf2/Chil3/Pglyrp3/Chia1/Chil4/B3gnt6/B3gnt7	20
GO:0042542	response to hydrogen peroxide	20/1539	122/28943	6.73088e-06	6.29298e-05	3.5909e-05	Mapk13/Hmox1/Epor/Tnfaip3/Edn1/Ripk3/Pdgfrb/Anxa1/Il6/Hk3/Lcn2/Foxp1/Ednra/Smpd3/Cryab/Trpa1/Pawr/Lrrk2/Sphk1/Hba-a1	20
GO:0001558	regulation of cell growth	48/1539	459/28943	6.80727e-06	6.35383e-05	3.62563e-05	Acvrl1/Ifrd1/Tgfb1/Cd44/Slc44a4/Sertad1/Wnt11/Igfbp4/Trip10/Avpr1a/Flt4/Igfbp3/Ntn1/Edn1/Sema3g/Dab2/Dcstamp/Cdkn1a/Tnfrsf12a/Pi16/Hbegf/F2/Ccn5/Ngf/Tnc/Nppb/Foxp1/Pou4f2/Cryab/Nkx6-1/Krt17/Igfbp7/Avp/Ucn/Uts2r/Bdkrb1/Kif14/Bdnf/Tmc8/Ostn/Ceacam2/Sphk1/Psrc1/Fbp1/Csf2rb/Osgin1/Ceacam1/Pin1rt1	48
GO:0003228	atrial cardiac muscle tissue development	8/1539	21/28943	6.84911e-06	6.37172e-05	3.63583e-05	Gata6/Tbx5/Tbx3/Eng/Mesp1/Ednra/Tbx18/Isl1	8
GO:0032674	regulation of interleukin-5 production	8/1539	21/28943	6.84911e-06	6.37172e-05	3.63583e-05	Il5ra/Gata3/Il17rb/Tslp/Il33/Nlrp3/Lilrb4b/Lilrb4a	8
GO:0014902	myotube differentiation	22/1539	143/28943	6.91435e-06	6.41454e-05	3.66026e-05	Klf5/Tnfsf14/Actn3/Myod1/Piezo1/Myc/Myh9/Rcan1/Myog/Kel/Il4ra/Barx2/Gdf15/Cd53/Il36g/Dock5/Bdnf/Six1/Bhlha15/Scgb3a1/Ehd2/Mymx	22
GO:0048469	cell maturation	29/1539	221/28943	6.9262e-06	6.41454e-05	3.66026e-05	Slc26a3/Tgfb1/Gata2/Gata3/Svs3a/Akap5/Edn1/Runx1/Lhx6/Il21/Ngf/Epha8/Tal1/Ereg/Epo/Ednra/Vsx1/Cebpa/Lrrk2/Six3/Kif14/Efcab9/Gldn/Bhlha15/Rxfp2/Rnd1/Klf2/Slc22a14/Runx3	29
GO:0007259	receptor signaling pathway via JAK-STAT	27/1539	198/28943	6.92939e-06	6.41454e-05	3.66026e-05	Il7r/Il12b/Csf2/Pecam1/Hcls1/Tslp/Il6/Il21/Il6ra/Epo/Tnfrsf1a/Hpx/Stra6/Lif/Ptk6/Clcf1/Isl1/Socs3/Bcl3/Prl2c3/Hmga2/Osm/Stat4/Tnfsf18/Csf2rb/Csf2rb2/Gm13283	27
GO:0044060	regulation of endocrine process	13/1539	57/28943	7.04308e-06	6.50905e-05	3.7142e-05	Dab2/Runx1/Galr1/Spp1/Npvf/Lif/Apln/Inhbb/Ucn/Ucn2/Foxl2/Gja5/Tac1	13
GO:0010758	regulation of macrophage chemotaxis	10/1539	34/28943	7.11075e-06	6.56081e-05	3.74373e-05	Trpv4/Csf1/Ccl2/Ccr7/Thbs1/C3ar1/Trem1/C5ar1/Cxcl17/Tnfsf18	10
GO:0002833	positive regulation of response to biotic stimulus	26/1539	187/28943	7.13754e-06	6.57472e-05	3.75167e-05	Spi1/Il12b/Lbp/Arg1/Acod1/Clec4n/Adam8/Il18rap/Il21/Ereg/Cxcl1/Klk7/Hpx/Crtam/Tirap/Pvr/Tlr8/Mmrn2/Trem3/Gimap5/Mmp12/Hmgb2/Nod2/Trim6/Sh2d1b1/Gbp5	26
GO:0090287	regulation of cellular response to growth factor stimulus	37/1539	318/28943	7.15225e-06	6.5775e-05	3.75325e-05	Acvrl1/Nkx2-1/Folr1/Tgfb1/Il12b/Gata6/Gata3/Tmprss6/Myo1c/Dcn/Dab2/Skor1/Fstl1/Cxcl13/Xdh/Spry4/Lox/Hhex/Cd63/Eng/Ngf/Ccn1/Chrdl2/Tgfb1i1/Cdh5/Smad6/Apln/Lrg1/Fgf2/Thbs1/Mmrn2/Onecut2/Cd109/Fzd4/Cdkn2b/Pin1rt1/Peg10	37
GO:0070301	cellular response to hydrogen peroxide	17/1539	93/28943	7.32115e-06	6.71086e-05	3.82935e-05	Mapk13/Epor/Tnfaip3/Edn1/Ripk3/Pdgfrb/Anxa1/Il6/Hk3/Lcn2/Foxp1/Ednra/Smpd3/Trpa1/Pawr/Lrrk2/Sphk1	17
GO:2001057	reactive nitrogen species metabolic process	17/1539	93/28943	7.32115e-06	6.71086e-05	3.82935e-05	Itgb2/Cd36/Klf4/Mmp8/Epor/Ptgis/Nos2/Il6/Il1b/Ptx3/Nos3/Smpd3/Ptgs2/Icam1/Zc3h12a/Gimap5/Klf2	17
GO:0043434	response to peptide hormone	41/1539	369/28943	7.3676e-06	6.74243e-05	3.84737e-05	Scnn1g/Trpv4/Lpl/Myo1c/Pdk4/Edn1/Slc39a14/Cyp11b2/Adipoq/Anxa1/Rbp4/Col3a1/Il1b/Lpin3/Rpe65/Scnn1a/Ednra/Pou4f2/Trib3/Inhbb/Mgarp/Vgf/Egr2/Gdf15/Baiap2l1/Pklr/Serpina3g/Shc1/Pcsk9/Foxc2/Nr1h4/Socs3/Ceacam2/Kl/Stat4/Serpina3f/Serpina1b/C1qtnf9/Ceacam1/Bglap3/Serpina3m	41
GO:0031532	actin cytoskeleton reorganization	19/1539	113/28943	7.77554e-06	7.10403e-05	4.0537e-05	Cdh1/Esam/Tgfb1/Trpv4/Plek/Plek2/Iqgap2/Myh9/Anxa1/Csf3/F11r/Baiap2l1/Shc1/S1pr2/Ntf3/Ezr/Fes/S100a9/Cass4	19
GO:0048286	lung alveolus development	14/1539	66/28943	7.78801e-06	7.10403e-05	4.0537e-05	Nkx2-1/Tgfb1/Gata6/Flt4/Slc7a11/Pdpn/Edn2/Errfi1/Smpd3/Stra6/Lif/Tcf21/Pthlh/Mmp12	14
GO:1903035	negative regulation of response to wounding	17/1539	94/28943	8.49897e-06	7.73999e-05	4.41659e-05	Plau/Pros1/F2/Fga/Anxa2/Fgb/Tspan8/Fgf2/Serpine1/Thbs1/Cd109/Plaur/Adtrp/Kng2/Klk8/Ceacam1/Thbd	17
GO:0060348	bone development	32/1539	259/28943	8.53373e-06	7.75906e-05	4.42748e-05	Actn3/Trpv4/Stc1/Rarb/Epyc/Fbln5/Tfap2a/Tnfsf11/Has2/Lox/Ifitm5/Col3a1/Tnn/Ecm1/Tal1/Hspg2/Foxp1/Smpd3/Twist1/Slc9b2/Col10a1/Thbs1/Sh3pxd2b/Gpr68/Pthlh/Mmp13/Ostn/Lepr/Serpinh1/Ripply1/Pappa2/Bglap3	32
GO:0001914	regulation of T cell mediated cytotoxicity	13/1539	58/28943	8.63841e-06	7.8163e-05	4.46014e-05	Il7r/Il12b/H2-M2/Ripk3/Nckap1l/Pvr/H2-Q7/H2-K1/H2-M9/H2-Q10/H2-Q6/H2-Q2/Muc4	13
GO:0003170	heart valve development	13/1539	58/28943	8.63841e-06	7.8163e-05	4.46014e-05	Tgfb1/Gata3/Tbx5/Ccn1/Tnfrsf1b/Nos3/Adamts9/Tnfrsf1a/Stra6/Tie1/Twist1/Smad6/Gja5	13
GO:0031279	regulation of cyclase activity	13/1539	58/28943	8.63841e-06	7.8163e-05	4.46014e-05	Nos2/Akap5/Drd1/Adcy4/Drd3/Calcr/Gnal/Galr1/Nos3/Drd2/Gng7/Gpr87/Rxfp2	13
GO:0010038	response to metal ion	35/1539	296/28943	8.79275e-06	7.94316e-05	4.53253e-05	Cdh1/Fosb/Cp/Hmox1/Mmp9/Kcnmb1/Fos/Tfap2a/Slc34a1/Aqp2/Xdh/Cnga3/Lct/Myog/Sucnr1/Fga/Syt8/Mt4/Mt2/Mt1/Smpd3/Rasgrp2/Fgb/Loxl2/Cebpa/Lrrk2/Clic4/Thbs1/Pklr/Syt15/Fabp4/Fbp1/Serpina1b/Sod3/Kcnmb3	35
GO:0007173	epidermal growth factor receptor signaling pathway	18/1539	104/28943	8.83802e-06	7.9476e-05	4.53506e-05	Tgfb1/Mmp9/Rhbdf2/Tfap2a/Hbegf/Pigr/Errfi1/Ereg/Mvp/Epgn/Shc1/Plaur/Gprc5a/Fam83a/Ceacam2/Pde6h/Ceacam1/Btc	18
GO:0072507	divalent inorganic cation homeostasis	40/1539	359/28943	8.86409e-06	7.9476e-05	4.53506e-05	Tgfb1/Trpv4/Stc1/Jsrp1/Stc2/Edn1/Drd1/Slc34a1/Tnfsf11/Slc39a14/Drd3/Ccr1/Slc11a1/F2/Ngf/Edn2/Spp1/Kel/Cd19/Adm/Ednra/Mt4/Mt2/Mt1/Cdh5/Drd2/Trpa1/P2ry2/Slc24a1/Ccl2/Fgf2/Tgm2/Wfs1/Slc39a5/Bdkrb1/Pthlh/Tmc8/Kl/Slc39a4/Cnga1	40
GO:0031650	regulation of heat generation	7/1539	16/28943	8.86838e-06	7.9476e-05	4.53506e-05	Tnfsf11/Tnfrsf11a/Il1b/Nmu/Ptgs2/Apln/Ptges	7
GO:0034112	positive regulation of homotypic cell-cell adhesion	7/1539	16/28943	8.86838e-06	7.9476e-05	4.53506e-05	Tnfsf11/Il6/Il6ra/Pdpn/F11r/Ctsg/Plaur	7
GO:0043084	penile erection	7/1539	16/28943	8.86838e-06	7.9476e-05	4.53506e-05	Avpr1a/Drd4/Oxt/Ednra/P2ry2/Vgf/Avp	7
GO:0010565	regulation of cellular ketone metabolic process	23/1539	156/28943	8.91783e-06	7.97919e-05	4.55309e-05	Apoc2/Pdk4/Avpr1a/Dab2/Adipoq/Anxa1/Rdh10/Abcb11/Il1b/Slc7a11/H6pd/Fgf15/Ptgs2/Trib3/Twist1/Avp/Nr1h4/Ceacam2/Ces1g/Rdh16/Ces1a/Ceacam1/Malrd1	23
GO:0033622	integrin activation	9/1539	28/28943	9.12823e-06	8.15345e-05	4.65252e-05	Fblim1/Piezo1/Plek/Cxcl13/Selp/Cdh17/Kif14/Rasip1/Foxc2	9
GO:0002720	positive regulation of cytokine production involved in immune response	16/1539	85/28943	9.14161e-06	8.15345e-05	4.65252e-05	Cd36/Gata3/Il6/Il1r1/Cd55b/Tnfsf4/Il1b/Il21/Tirap/Nlrp3/Casp4/Arid5a/Gimap5/Psg22/Nod2/Trim6	16
GO:0032663	regulation of interleukin-2 production	14/1539	67/28943	9.36681e-06	8.34106e-05	4.75958e-05	Gata3/Tnfaip3/Runx1/Btnl2/Anxa1/Tnfsf4/Il1b/Zfp36/Nr1h4/Vtcn1/Ezr/Nod2/Lilrb4b/Lilrb4a	14
GO:0031669	cellular response to nutrient levels	28/1539	213/28943	9.5703e-06	8.50879e-05	4.85529e-05	Folr1/Angptl4/Myod1/Nuak2/Lpl/Cd68/Pdk4/Snai2/Cdkn1a/Pim1/Pmaip1/Atf3/Plin2/Lrrk2/Inhbb/Klf10/Slc39a5/Zc3h12a/Pcsk9/Nr1h4/Ucn2/Bhlha15/Fes/Myh13/Slc39a4/Cdkn2b/Becn2/Ndor1	28
GO:0016485	protein processing	34/1539	285/28943	9.70751e-06	8.61714e-05	4.91712e-05	Cdh1/Srgn/Plau/Myc/Myh9/Cpn1/Casp8/Il1r2/Ecel1/F5/F2/Fga/Enpep/Kel/F10/Hp/Casp4/Fgb/Pawr/Lrrk2/Cpz/Serpine1/Thbs1/Ctsg/Ppp1r15a/Pcsk9/Ctla2a/Plaur/Pthlh/4930486L24Rik/C1ra/Ece1/Tmprss9/C1rb	34
GO:0001649	osteoblast differentiation	29/1539	225/28943	9.83748e-06	8.69665e-05	4.96248e-05	Epha2/Clic1/Twist2/Wnt11/Igfbp3/Snai2/Lox/Ifitm1/Ifitm3/Il6/Tnn/Wwtr1/Ccn1/Spp1/Clec5a/Cebpa/Twist1/Smad6/Fgf2/Cdk6/Sh3pxd2b/Dlk1/Id1/Dnai3/Pthlh/Ostn/Cebpb/Cebpd/Bglap3	29
GO:0010810	regulation of cell-substrate adhesion	29/1539	225/28943	9.83748e-06	8.69665e-05	4.96248e-05	Acvrl1/Itga5/Cd36/Nid1/Fut1/Csf1/Sdc4/Gcnt2/Plau/Dab2/Has2/Spry4/Ccn1/Pdpn/Spp1/Arhgap6/Angpt2/Plet1/Serpine1/Thbs1/Cdk6/Trem1/Dock5/Onecut2/Mmp12/Fzd4/Peak1/Cass4/Muc4	29
GO:0030168	platelet activation	17/1539	95/28943	9.84351e-06	8.69665e-05	4.96248e-05	Plek/Treml1/Il6/Selp/F2/Slc7a11/Il6ra/Fga/Pear1/Pdpn/Pf4/Fgb/F11r/Ctsg/Entpd1/Adra2b/Ceacam1	17
GO:0032368	regulation of lipid transport	23/1539	157/28943	9.92995e-06	8.75925e-05	4.9982e-05	Apoc2/Igfbp3/Nfkbia/Edn1/Tnfsf11/Dab2/Adipoq/Runx1/Galr1/Tnfrsf11a/Oxt/Il1b/Spp1/Anxa2/P2ry2/Thbs1/Pcsk9/Ptges/Lipg/Pla2r1/Ces1g/Tac1/Ces1a	23
GO:0010743	regulation of macrophage derived foam cell differentiation	8/1539	22/28943	1.02607e-05	9.00861e-05	5.1405e-05	Cd36/Csf1/Lpl/Csf2/Nfkbia/Prkch/Adipoq/Msr1	8
GO:0032634	interleukin-5 production	8/1539	22/28943	1.02607e-05	9.00861e-05	5.1405e-05	Il5ra/Gata3/Il17rb/Tslp/Il33/Nlrp3/Lilrb4b/Lilrb4a	8
GO:0045649	regulation of macrophage differentiation	8/1539	22/28943	1.02607e-05	9.00861e-05	5.1405e-05	Tgfb1/Csf1/Gata2/Hcls1/Adipoq/Casp8/Trib1/Lif	8
GO:0001894	tissue homeostasis	34/1539	286/28943	1.04648e-05	9.17344e-05	5.23455e-05	Tgfb1/Csf1/Gata2/Pdk4/Ccn2/Bdkrb2/Gcnt2/Tnfsf11/Dcstamp/Pdgfrb/Rbp4/Cd7/Adam8/Muc2/Il6/Col3a1/Tnfrsf11a/Slc28a2/Wwtr1/Rpe65/Nos3/Spp1/Ptgs2/Nxnl1/Muc5ac/Il7/Dlk1/Rp1l1/Pthlh/Oas1f/Nod2/Ceacam1/Slc28a2b/Muc4	34
GO:0043616	keratinocyte proliferation	13/1539	59/28943	1.05436e-05	9.22815e-05	5.26577e-05	Twist2/Tgm1/Has2/Snai2/Ovol1/Ereg/Lrg1/Ovol2/Kdf1/Zfp36/Cd109/Klk8/Krt2	13
GO:0003151	outflow tract morphogenesis	16/1539	86/28943	1.06818e-05	9.3345e-05	5.32646e-05	Folr1/Gata6/Wnt11/Tbx3/Tfap2a/Edn1/Eng/Ednra/Foxh1/Twist1/Smad6/Thbs1/Isl1/Foxc2/Six1/Gja5	16
GO:0060759	regulation of response to cytokine stimulus	22/1539	147/28943	1.08706e-05	9.48478e-05	5.41221e-05	Klf4/Csf1/Arg1/Irak3/Edn1/Adipoq/Tslp/Il6/Il1r1/Il1r2/Il1rn/Ecm1/Tnfrsf1a/Hpx/Casp4/Il7/Nr1h4/Cd300lf/Mmp12/Oas1f/Sphk1/Trim6	22
GO:0048608	reproductive structure development	37/1539	324/28943	1.09332e-05	9.52459e-05	5.43493e-05	Cdh1/Nkx2-1/Zp3/Cd44/Tex11/Gata3/Tbx3/Adamts1/Runx1/Anxa1/Rbp4/Rdh10/Ptx3/Ntrk1/Tnc/Edn2/Nos3/Ereg/Stra6/Icam1/Serpine1/Vgf/Gdf7/Six3/Psapl1/Tcf21/Plaur/Fzd4/Foxl2/Rxfp2/Hmgb2/Afp/Cebpb/Hmga2/Sohlh1/Asmt/Lhx8	37
GO:0045601	regulation of endothelial cell differentiation	11/1539	43/28943	1.10135e-05	9.55013e-05	5.4495e-05	Acvrl1/Etv2/Xdh/Il1b/Tnfrsf1a/Cdh5/F11r/Id1/S1pr2/Ceacam1/Apold1	11
GO:0045823	positive regulation of heart contraction	11/1539	43/28943	1.10135e-05	9.55013e-05	5.4495e-05	Ccn2/Avpr1a/Smtn/Edn1/Tacr3/Edn2/Nmu/Adm/Apln/Gch1/Ucn	11
GO:2000516	positive regulation of CD4-positive	alpha-beta T cell activation	11/1539	43/28943	1.10135e-05	9.55013e-05	5.4495e-05	Nckap1l/Anxa1/Il6/Cd55b/Tnfsf4/Il4ra/Il2rg/Nlrp3/Nfkbiz/Ccr7/Gimap5	11
GO:0014812	muscle cell migration	20/1539	126/28943	1.10744e-05	9.58819e-05	5.47121e-05	Itga2/Igfbp3/Thbs4/Plau/Myc/Has2/Adipoq/Adamts1/Pdgfrb/Anxa1/Drd4/Egfl7/S100a11/Fga/Trib1/P2ry2/Serpine1/S1pr2/Dock5/Six1	20
GO:0048146	positive regulation of fibroblast proliferation	15/1539	77/28943	1.1203e-05	9.66199e-05	5.51333e-05	Tgfb1/Myc/Cdkn1a/Pdgfrb/Fosl2/Ereg/Anxa2/Lif/Serpine1/Uts2r/Cdk6/Tgif1/Hmga2/Sphk1/Btc	15
GO:0080164	regulation of nitric oxide metabolic process	15/1539	77/28943	1.1203e-05	9.66199e-05	5.51333e-05	Itgb2/Cd36/Klf4/Mmp8/Epor/Ptgis/Il6/Il1b/Ptx3/Smpd3/Ptgs2/Icam1/Zc3h12a/Gimap5/Klf2	15
GO:0097006	regulation of plasma lipoprotein particle levels	14/1539	68/28943	1.12222e-05	9.66199e-05	5.51333e-05	Cd36/Apoc2/Pla2g12b/Lpl/Il19/Adipoq/Soat2/Msr1/Ldlr/Anxa2/Pcsk9/Nr1h4/Lipg/Ces1g	14
GO:0046456	icosanoid biosynthetic process	12/1539	51/28943	1.12285e-05	9.66199e-05	5.51333e-05	Ptgis/Avpr1a/Edn1/Anxa1/Cyp2c23/Il1b/Edn2/Ptgs2/Avp/Ptges/Sphk1/Cyp4a12a	12
GO:0060840	artery development	19/1539	116/28943	1.14861e-05	9.8686e-05	5.63123e-05	Acvrl1/Folr1/Wnt11/Edn1/Lox/Pdgfrb/Col3a1/Eng/Dll4/Adamts9/Ednra/Ldlr/Stra6/Foxh1/Smad6/Egr2/Foxc2/Six1/Gja5	19
GO:0042063	gliogenesis	40/1539	363/28943	1.15265e-05	9.88811e-05	5.64236e-05	Ccl3/Nkx2-1/Tgfb1/Lamb1/Vax1/Csf1/Adora2a/Ntn1/Prkch/Drd1/Myc/Drd3/Anxa1/Il33/Pitx3/Il6/Col3a1/F2/Il1b/Tnfrsf1b/Tal1/Flt1/Ldlr/Lif/Nkx6-1/Ccl2/Gsx2/Fgf2/Egr2/Dusp10/Cdk6/Clcf1/Ntf3/C5ar1/S100a8/S100a9/Hmga2/Lepr/Cdkn2b/Pou3f1	40
GO:0001959	regulation of cytokine-mediated signaling pathway	21/1539	137/28943	1.17468e-05	0.000100618	5.74147e-05	Csf1/Arg1/Irak3/Edn1/Adipoq/Tslp/Il6/Il1r1/Il1r2/Il1rn/Ecm1/Tnfrsf1a/Hpx/Casp4/Il7/Nr1h4/Cd300lf/Mmp12/Oas1f/Sphk1/Trim6	21
GO:0042391	regulation of membrane potential	48/1539	469/28943	1.20764e-05	0.000103284	5.89359e-05	Scn4a/Slc26a3/Cd36/Clic1/Piezo1/Tbx5/Popdc3/Dcn/Adora2a/Edn1/Drd1/Slc34a1/Myc/Pmaip1/Gna14/Kcnk7/Drd4/Il6/Chrng/Gpr35/Il1rn/Chrna1/Slc26a5/Foxp1/Kcnj8/Chrnb3/Tbx18/Trpa1/Ucp2/Scn11a/Pawr/Lrrk2/Kcne2/Pkp2/Gimap5/S1pr2/Scn4b/Kcne4/Bdnf/Gja5/Tac1/Cnr2/Cnga1/Gpr88/Nps/Slc4a11/Xirp1/Kcnmb3	48
GO:0001508	action potential	22/1539	148/28943	1.21361e-05	0.000103479	5.90472e-05	Scn4a/Cd36/Drd1/Gna14/Gpr35/Chrna1/Foxp1/Kcnj8/Tbx18/Trpa1/Scn11a/Pawr/Kcne2/Pkp2/Scn4b/Kcne4/Gja5/Tac1/Cnr2/Gpr88/Nps/Kcnmb3	22
GO:0071887	leukocyte apoptotic process	22/1539	148/28943	1.21361e-05	0.000103479	5.90472e-05	Il7r/Cd44/Aurkb/Ripk3/Myc/Hcls1/Anxa1/Adam8/Il6/Casp8/Cxcr2/Tnfsf4/Il21/Slc7a11/Foxp1/Ido1/Tnfrsf23/Ccr7/Lgals3/Bcl3/Nod2/Bcl2a1a	22
GO:0002637	regulation of immunoglobulin production	16/1539	87/28943	1.24488e-05	0.000105985	6.04772e-05	Vpreb3/Tgfb1/Tnfaip3/Cd86/Parp3/Il33/Rbp4/Il6/Tnfsf4/Il21/Foxp1/Cd22/Il4ra/Hpx/Clcf1/Lilrb4a	16
GO:2000515	negative regulation of CD4-positive	alpha-beta T cell activation	10/1539	36/28943	1.25045e-05	0.000106298	6.06556e-05	Cd44/Runx1/Anxa1/Tnfsf4/Il4ra/Zc3h12a/Tarm1/Lgals7/Tnfsf18/Runx3	10
GO:0050802	circadian sleep/wake cycle	sleep	9/1539	29/28943	1.26121e-05	0.000107051	6.10853e-05	Csf2/Adora2a/Drd1/Drd3/Il6/Nmu/Drd2/Pmch/Uts2r	9
GO:0002791	regulation of peptide secretion	30/1539	240/28943	1.28119e-05	0.000108582	6.19592e-05	Gcg/Nos2/Rph3al/Pde8b/Tnfsf11/Adcy5/Rbp4/Il6/Il1b/Fga/Nmu/Drd2/Trpa1/Ucp2/Fgb/Lif/Nkx6-1/Apln/Inhbb/Slc9b2/Ucn/Clcf1/Isl1/Gpr68/Nr1h4/Sstr5/S100a8/S100a9/Hmga2/Lepr	30
GO:0009306	protein secretion	43/1539	404/28943	1.30788e-05	0.000110678	6.3155e-05	Gcg/Tgfb1/Ap1m2/Il12b/Cd33/Plek/Adora2a/Rhbdf2/Nos2/Rph3al/Akap5/Pde8b/Drd3/Adcy5/Anxa1/Ankrd1/Rbp4/Drd4/Il6/Il1rn/Il1b/Sucnr1/Fga/Nmu/Drd2/Trpa1/Ucp2/Fgb/Nkx6-1/Inhbb/Vgf/Slc9b2/Isl1/Hcar2/Gpr68/Nr1h4/Mmp13/Sstr5/Ezr/Gja5/Lepr/Adtrp/Malrd1	43
GO:0008277	regulation of G protein-coupled receptor signaling pathway	21/1539	138/28943	1.317e-05	0.000111282	6.34996e-05	Plek/Rgs9/Rph3al/Edn1/Slc39a14/Drd3/Pde10a/Calcr/Grp/Rgs1/F2/Adm/Drd2/Acpp/Apln/Mrap/Htr1b/Fpr2/Ece1/Pde6h/Becn2	21
GO:0046890	regulation of lipid biosynthetic process	27/1539	205/28943	1.32259e-05	0.000111586	6.36735e-05	Apoc2/Pdk4/Avpr1a/Pde8b/Dab2/Snai2/Anxa1/Rdh10/Il1b/Ccn1/H6pd/Fgf15/Smpd3/Ldlr/Ptgs2/Trib3/Igfbp7/Avp/Snai1/Nr1h4/Ceacam2/Ces1g/Sphk1/Rdh16/Ces1a/Ceacam1/Malrd1	27
GO:0070167	regulation of biomineral tissue development	18/1539	107/28943	1.32787e-05	0.000111864	6.38316e-05	Tgfb1/Actn3/Srgn/Tfap2a/Ifitm5/Ccr1/Ecm1/Ccn1/Nos3/Mgp/Twist1/Sgms2/Ostn/Cebpb/Kl/Nfe2/Bglap3/Odaph	18
GO:0010934	macrophage cytokine production	12/1539	52/28943	1.38945e-05	0.000116243	6.63307e-05	Tgfb1/Cd36/Twist2/Irak3/Il1b/Sucnr1/Tirap/Nlrp3/Casp4/Twist1/Psg22/Nod2	12
GO:0045581	negative regulation of T cell differentiation	12/1539	52/28943	1.38945e-05	0.000116243	6.63307e-05	Hspb1/Cd44/Runx1/Anxa1/Tnfsf4/Il4ra/Fgl2/Zc3h12a/Tnfsf18/Runx3/Lilrb4b/Lilrb4a	12
GO:2001258	negative regulation of cation channel activity	12/1539	52/28943	1.38945e-05	0.000116243	6.63307e-05	Rem1/Mmp9/Drd3/Grp/Drd4/Gpr35/Kcnab1/Gem/Epo/Drd2/Kcne2/Kcne4	12
GO:0035592	establishment of protein localization to extracellular region	43/1539	405/28943	1.38957e-05	0.000116243	6.63307e-05	Gcg/Tgfb1/Ap1m2/Il12b/Cd33/Plek/Adora2a/Rhbdf2/Nos2/Rph3al/Akap5/Pde8b/Drd3/Adcy5/Anxa1/Ankrd1/Rbp4/Drd4/Il6/Il1rn/Il1b/Sucnr1/Fga/Nmu/Drd2/Trpa1/Ucp2/Fgb/Nkx6-1/Inhbb/Vgf/Slc9b2/Isl1/Hcar2/Gpr68/Nr1h4/Mmp13/Sstr5/Ezr/Gja5/Lepr/Adtrp/Malrd1	43
GO:0042180	cellular ketone metabolic process	30/1539	241/28943	1.3902e-05	0.000116243	6.63307e-05	Apoc2/Cyp4f18/Pdk4/Avpr1a/Akr1c21/Dab2/Cyp11b2/Adipoq/Anxa1/Rdh10/Abcb11/Il1b/Slc7a11/H6pd/Cyp2b10/Fgf15/Ido1/Hsd11b2/Ptgs2/Trib3/Twist1/Avp/Nr1h4/Ceacam2/Afp/Ces1g/Rdh16/Ces1a/Ceacam1/Malrd1	30
GO:0042220	response to cocaine	11/1539	44/28943	1.3982e-05	0.000116565	6.65146e-05	Drd1/Drd3/Drd4/Tacr3/Drd2/Tgm2/Bdnf/Htr1b/Ppp1r1b/Xlr4b/Xlr4a	11
GO:0097028	dendritic cell differentiation	11/1539	44/28943	1.3982e-05	0.000116565	6.65146e-05	Spi1/Tgfb1/Relb/Csf2/Dcstamp/Batf/Tnfsf9/Ccr7/Gimap5/Cebpb/Pirb	11
GO:0002468	dendritic cell antigen processing and presentation	7/1539	17/28943	1.43826e-05	0.000119292	6.80707e-05	Cd68/Slc11a1/Ccr7/Fgl2/Thbs1/Nod2/Clec4a4	7
GO:0032306	regulation of prostaglandin secretion	7/1539	17/28943	1.43826e-05	0.000119292	6.80707e-05	Edn1/Tnfsf11/Tnfrsf11a/Oxt/Il1b/P2ry2/Ptges	7
GO:0042756	drinking behavior	7/1539	17/28943	1.43826e-05	0.000119292	6.80707e-05	Cyp11b2/Oxt/Drd2/Pmch/Apln/Ucn/Htr1b	7
GO:0061458	reproductive system development	37/1539	328/28943	1.43941e-05	0.000119292	6.80707e-05	Cdh1/Nkx2-1/Zp3/Cd44/Tex11/Gata3/Tbx3/Adamts1/Runx1/Anxa1/Rbp4/Rdh10/Ptx3/Ntrk1/Tnc/Edn2/Nos3/Ereg/Stra6/Icam1/Serpine1/Vgf/Gdf7/Six3/Psapl1/Tcf21/Plaur/Fzd4/Foxl2/Rxfp2/Hmgb2/Afp/Cebpb/Hmga2/Sohlh1/Asmt/Lhx8	37
GO:0032890	regulation of organic acid transport	16/1539	88/28943	1.44714e-05	0.000119756	6.83355e-05	Arg1/Avpr1a/Adora2a/Edn1/Tnfsf11/Slc15a1/Tnfrsf11a/Il1rn/Oxt/Il1b/P2ry2/Avp/Thbs1/Htr1b/Ptges/Pla2r1	16
GO:0002693	positive regulation of cellular extravasation	8/1539	23/28943	1.49996e-05	0.000123401	7.04149e-05	Pecam1/Adam8/Il1r1/Lyve1/Ccl2/Pawr/Icam1/Ptafr	8
GO:0010984	regulation of lipoprotein particle clearance	8/1539	23/28943	1.49996e-05	0.000123401	7.04149e-05	Apoc2/Il19/Ldlr/Anxa2/Pcsk9/Nr1h4/Lipg/Ces1g	8
GO:0030728	ovulation	8/1539	23/28943	1.49996e-05	0.000123401	7.04149e-05	Plau/Adamts1/Edn2/Nos3/Ereg/Ptgs2/Inhbb/Afp	8
GO:0031649	heat generation	8/1539	23/28943	1.49996e-05	0.000123401	7.04149e-05	Tnfsf11/Tnfrsf11a/Il1rn/Il1b/Nmu/Ptgs2/Apln/Ptges	8
GO:0090087	regulation of peptide transport	30/1539	242/28943	1.50761e-05	0.000123849	7.06706e-05	Gcg/Nos2/Rph3al/Pde8b/Tnfsf11/Adcy5/Rbp4/Il6/Il1b/Fga/Nmu/Drd2/Trpa1/Ucp2/Fgb/Lif/Nkx6-1/Apln/Inhbb/Slc9b2/Ucn/Clcf1/Isl1/Gpr68/Nr1h4/Sstr5/S100a8/S100a9/Hmga2/Lepr	30
GO:0030072	peptide hormone secretion	34/1539	291/28943	1.51301e-05	0.000124111	7.08202e-05	Gcg/Trpv4/Nos2/Rph3al/Edn1/Pde8b/Tnfsf11/Adcy5/Anxa1/Rbp4/Il6/Il1rn/Il1b/Fga/Nmu/Smpd3/Drd2/Trpa1/Ucp2/Fgb/Lif/Nkx6-1/Apln/Inhbb/Vgf/Slc9b2/Ucn/Clcf1/Isl1/Gpr68/Nr1h4/Sstr5/Hmga2/Lepr	34
GO:0007015	actin filament organization	47/1539	460/28943	1.54721e-05	0.000126517	7.21934e-05	Esam/Rhoc/Ccl24/Spatc1l/Trpv4/Wnt11/Sdc4/Myo1c/Myo1b/Ccn2/Plek/Myo1g/Ccl11/Pecam1/Iqgap2/Nckap1l/Hcls1/Aqp2/Myo7b/Xirp2/Arpc1b/Cald1/Arhgap6/Tpm4/Pstpip1/Casp4/Arhgef5/Myo5c/Pawr/Icam1/Csf3/F11r/Pakap/Baiap2l1/Sh3pxd2b/Id1/Dnai3/Ezr/Arhgef15/Rnd1/Pdlim1/Capg/Tac1/Cdc42ep5/Cass4/Xirp1/Khdc3	47
GO:0035036	sperm-egg recognition	13/1539	61/28943	1.5491e-05	0.000126517	7.21934e-05	Folr1/Zp3/Zp1/B4galt1/Zp2/Prss55/Zp3r/Ly6k/Spesp1/Spaca3/Izumo1/Hspa1b/Glipr1l3	13
GO:0051339	regulation of lyase activity	13/1539	61/28943	1.5491e-05	0.000126517	7.21934e-05	Nos2/Akap5/Drd1/Adcy4/Drd3/Calcr/Gnal/Galr1/Nos3/Drd2/Gng7/Gpr87/Rxfp2	13
GO:0010744	positive regulation of macrophage derived foam cell differentiation	6/1539	12/28943	1.56688e-05	0.000127784	7.29159e-05	Cd36/Csf1/Lpl/Csf2/Prkch/Msr1	6
GO:0002793	positive regulation of peptide secretion	20/1539	129/28943	1.58394e-05	0.000128988	7.36029e-05	Gcg/Rph3al/Tnfsf11/Rbp4/Fga/Nmu/Drd2/Trpa1/Fgb/Lif/Nkx6-1/Apln/Ucn/Clcf1/Isl1/Gpr68/Nr1h4/S100a8/S100a9/Lepr	20
GO:0042058	regulation of epidermal growth factor receptor signaling pathway	14/1539	70/28943	1.59309e-05	0.000129171	7.37078e-05	Mmp9/Rhbdf2/Tfap2a/Hbegf/Errfi1/Ereg/Mvp/Epgn/Plaur/Gprc5a/Ceacam2/Pde6h/Ceacam1/Btc	14
GO:0150076	neuroinflammatory response	14/1539	70/28943	1.59309e-05	0.000129171	7.37078e-05	Mmp8/Adora2a/Cd200r1/Il33/Il1b/Tnfrsf1b/Ldlr/Ptgs2/Cd200r3/Lrrk2/C5ar1/Sphk1/Cd200r4/Cd200r2	14
GO:1904036	negative regulation of epithelial cell apoptotic process	14/1539	70/28943	1.59309e-05	0.000129171	7.37078e-05	Angptl4/Hmox1/Gata2/Gata3/Tnfaip3/Ngf/Fga/Cdh5/Fgb/Icam1/Serpine1/Wfs1/Id1/Btc	14
GO:2000106	regulation of leukocyte apoptotic process	19/1539	119/28943	1.67153e-05	0.000135336	7.72256e-05	Il7r/Cd44/Aurkb/Ripk3/Myc/Hcls1/Anxa1/Adam8/Casp8/Cxcr2/Tnfsf4/Slc7a11/Foxp1/Ido1/Ccr7/Lgals3/Bcl3/Nod2/Bcl2a1a	19
GO:0007520	myoblast fusion	12/1539	53/28943	1.70972e-05	0.000138229	7.88762e-05	Tnfsf14/Myod1/Myh9/Myog/Il4ra/Gdf15/Cd53/Il36g/Dock5/Scgb3a1/Ehd2/Mymx	12
GO:0032691	negative regulation of interleukin-1 beta production	9/1539	30/28943	1.71686e-05	0.000138607	7.9092e-05	Cd33/Tnfaip3/Mefv/Errfi1/Nlrp3/Zc3h12a/Serpinb1b/Lilrb4b/Lilrb4a	9
GO:0060349	bone morphogenesis	18/1539	109/28943	1.72565e-05	0.000138917	7.92691e-05	Actn3/Trpv4/Stc1/Rarb/Tfap2a/Has2/Ifitm5/Col3a1/Hspg2/Smpd3/Twist1/Col10a1/Thbs1/Pthlh/Mmp13/Serpinh1/Ripply1/Pappa2	18
GO:0110149	regulation of biomineralization	18/1539	109/28943	1.72565e-05	0.000138917	7.92691e-05	Tgfb1/Actn3/Srgn/Tfap2a/Ifitm5/Ccr1/Ecm1/Ccn1/Nos3/Mgp/Twist1/Sgms2/Ostn/Cebpb/Kl/Nfe2/Bglap3/Odaph	18
GO:0007219	Notch signaling pathway	25/1539	185/28943	1.74844e-05	0.00014055	8.02009e-05	Tgfb1/Etv2/Gata2/Krt19/Nfkbia/Snai2/Hhex/Egfl7/Dll4/Mesp1/Hp/Cebpa/Gsx2/Ovol2/Cdk6/Dlk1/Snai1/Foxc2/Nr1h4/Six1/Nod2/Tcim/Tspear/Ripply1/Xirp1	25
GO:0046636	negative regulation of alpha-beta T cell activation	11/1539	45/28943	1.76205e-05	0.000141443	8.07101e-05	Cd44/Adora2a/Runx1/Anxa1/Tnfsf4/Il4ra/Zc3h12a/Tarm1/Lgals7/Tnfsf18/Runx3	11
GO:0007193	adenylate cyclase-inhibiting G protein-coupled receptor signaling pathway	14/1539	71/28943	1.88806e-05	0.000151341	8.63584e-05	Akap5/Edn1/Drd3/Adcy5/Drd4/Htr4/Ednra/Drd2/Akap12/Psapl1/Htr1b/Sstr5/Rxfp2/Chrm5	14
GO:0010720	positive regulation of cell development	41/1539	384/28943	1.91066e-05	0.000152935	8.72677e-05	Tgfb1/Actn3/Myod1/Ntn1/Akap5/Prkch/Tnfsf11/Dab2/Myc/Has2/Adipoq/Runx1/Tnfrsf12a/Il33/Il6/Myog/Il1b/Ngf/Tnfrsf1b/Flt1/Pou4f2/Cdh5/Drd2/Trib1/Lif/Nkx6-1/Gsx2/Fgf2/Tgm2/Egr2/Slc9b2/F11r/Clcf1/S1pr2/Dock5/Gpr68/Bdnf/Ntf3/Xlr4b/Cass4/Khdc3	41
GO:0035051	cardiocyte differentiation	25/1539	186/28943	1.91951e-05	0.000153424	8.75469e-05	Folr1/Tgfb1/Gata6/Myod1/Rarb/Tbx5/Tbx3/Trip10/Edn1/Pi16/Pdgfrb/Mylk2/Cavin4/Foxp1/Prok2/Mesp1/Ednra/Irx3/Tbx18/Twist1/Smad6/Isl1/Lrrc10/Pin1rt1/Xirp1	25
GO:0050805	negative regulation of synaptic transmission	16/1539	90/28943	1.94117e-05	0.000154936	8.84094e-05	Drd1/Drd3/Adipoq/Gnal/Drd4/Il1b/Drd2/Ptgs2/Slc24a1/Pmch/Lrrk2/S1pr2/Bdnf/Htr1b/Pirb/Cnr2	16
GO:0014910	regulation of smooth muscle cell migration	17/1539	100/28943	1.98521e-05	0.000158119	9.02261e-05	Itga2/Igfbp3/Plau/Myc/Has2/Adipoq/Adamts1/Pdgfrb/Drd4/Egfl7/S100a11/Fga/Trib1/P2ry2/Serpine1/S1pr2/Dock5	17
GO:0071692	protein localization to extracellular region	43/1539	411/28943	1.98669e-05	0.000158119	9.02261e-05	Gcg/Tgfb1/Ap1m2/Il12b/Cd33/Plek/Adora2a/Rhbdf2/Nos2/Rph3al/Akap5/Pde8b/Drd3/Adcy5/Anxa1/Ankrd1/Rbp4/Drd4/Il6/Il1rn/Il1b/Sucnr1/Fga/Nmu/Drd2/Trpa1/Ucp2/Fgb/Nkx6-1/Inhbb/Vgf/Slc9b2/Isl1/Hcar2/Gpr68/Nr1h4/Mmp13/Sstr5/Ezr/Gja5/Lepr/Adtrp/Malrd1	43
GO:0098739	import across plasma membrane	26/1539	198/28943	1.99973e-05	0.000158932	9.06899e-05	Scnn1g/Folr1/Cd36/Trpv4/Arg1/Akap5/Slc34a1/Slc39a14/Calcr/Tspo2/Slc15a3/Slc15a1/Cnga3/Lcn2/Slc7a11/Kcnj8/Abcc9/Scnn1a/Slc12a3/Pawr/Kcne2/Slc39a5/Thbs1/Lrrc8e/Kcnj15/Slc39a4	26
GO:0048562	embryonic organ morphogenesis	37/1539	333/28943	2.01253e-05	0.000159723	9.11415e-05	Folr1/Epha2/Twist2/Gata2/Gata3/Wnt11/Rarb/Tbx3/Ntn1/Tfap2a/Edn1/Myc/Six2/Pou4f3/Rbp4/Rdh10/Eng/Tbx15/Hspg2/Mfap5/Mesp1/Fgf3/Ednra/Stra6/Tbx18/Foxh1/Twist1/Ptprq/Alx1/Ovol2/Six3/Hoxd9/Tcf21/Foxc2/Foxl2/Six1/Grxcr2	37
GO:0060249	anatomical structure homeostasis	38/1539	346/28943	2.03278e-05	0.000161103	9.19285e-05	Tgfb1/Csf1/Gata2/Pdk4/Ccn2/Bdkrb2/Gcnt2/Tnfsf11/Dcstamp/Lox/Pdgfrb/Rbp4/Cd7/Adam8/Muc2/Il6/Col3a1/Tnfrsf11a/Chrna1/Slc28a2/Wwtr1/Rpe65/Nos3/Spp1/Bag3/Ptgs2/P2ry2/Nxnl1/Muc5ac/Il7/Dlk1/Rp1l1/Pthlh/Oas1f/Nod2/Ceacam1/Slc28a2b/Muc4	38
GO:0045089	positive regulation of innate immune response	21/1539	142/28943	2.05479e-05	0.000162618	9.27929e-05	Spi1/Il12b/Lbp/Clec4n/Adam8/Il18rap/Il21/Ereg/Hpx/Crtam/Tirap/Pvr/Tlr8/Trem3/Gimap5/Mmp12/Hmgb2/Nod2/Trim6/Sh2d1b1/Gbp5	21
GO:0006875	cellular metal ion homeostasis	44/1539	425/28943	2.07048e-05	0.000163399	9.32391e-05	Scnn1g/Tgfb1/Hmox1/Steap4/Trpv4/Stc1/Tmprss6/Jsrp1/Stc2/Edn1/Drd1/Scara5/Slc39a14/Myc/Drd3/Ccr1/Slc11a1/Lcn2/F2/Ngf/Edn2/Spp1/Kel/Scnn1a/Cd19/Hpx/Ednra/Mt4/Mt2/Mt1/Cdh5/Drd2/Trpa1/P2ry2/Frrs1/Slc24a1/Ccl2/Fgf2/Tgm2/Wfs1/Slc39a5/Bdkrb1/Slc39a4/Cnga1	44
GO:0043254	regulation of protein-containing complex assembly	44/1539	425/28943	2.07048e-05	0.000163399	9.32391e-05	Esam/Rhoc/Tgfb1/Cd36/Ccl24/Fblim1/Cdt1/Piezo1/Myo1c/Csf2/Plek/Pecam1/Ajuba/Nckap1l/Mefv/Hcls1/Cxcl13/Selp/Cdh17/Tal1/Arpc1b/Msn/Cdh5/Tirap/Cryab/Arhgef5/Smad6/Icam1/Csf3/Baiap2l1/Kif14/Isl1/Mmp3/Rasip1/Foxc2/Tmc8/Lgals3/Fes/Capg/Cdc42ep5/Tnfsf18/Psrc1/Trabd2b/Gbp5	44
GO:0002673	regulation of acute inflammatory response	12/1539	54/28943	2.0925e-05	0.000164905	9.40984e-05	Zp3/Tnfsf11/Adam8/Il6/Tnfrsf11a/Il1b/Ptgs2/Nlrp3/Ccr7/Ptges/Spn/Tac1	12
GO:0042745	circadian sleep/wake cycle	10/1539	38/28943	2.10991e-05	0.000166045	9.47486e-05	Csf2/Adora2a/Drd1/Drd3/Il6/Nmu/Drd2/Pmch/Uts2r/Nps	10
GO:0051145	smooth muscle cell differentiation	15/1539	81/28943	2.11777e-05	0.00016643	9.49685e-05	Tgfb1/Gata6/Tbx3/Rcan1/Pdgfrb/Eng/Ereg/Prok2/Mesp1/Adm/Ednra/Tbx18/Smad6/Ntf3/Six1	15
GO:0002710	negative regulation of T cell mediated immunity	8/1539	24/28943	2.1451e-05	0.000168343	9.60598e-05	Il7r/Arg1/Nckap1l/Spn/Nod2/Lilrb4b/Lilrb4a/Muc4	8
GO:0046888	negative regulation of hormone secretion	16/1539	91/28943	2.24022e-05	0.000175562	0.000100179	Il11/Igfbp3/Edn1/Pde8b/Adipoq/Il6/Il1b/Edn2/Npvf/Drd2/Ucp2/Lif/Inhbb/Ucn/Ucn2/Osm	16
GO:0014066	regulation of phosphatidylinositol 3-kinase signaling	17/1539	101/28943	2.27003e-05	0.000177651	0.000101371	Cryba1/Klf4/Dcn/Hcls1/Pdgfrb/Selp/F2/Ntrk1/Fgr/Flt1/Twist1/Fgf2/Csf3/Ceacam2/Osm/Obscn/Ceacam1	17
GO:0050858	negative regulation of antigen receptor-mediated signaling pathway	9/1539	31/28943	2.30532e-05	0.000180162	0.000102804	Btnl2/Lpxn/Sla2/Cd22/Pawr/Lgals3/Ezr/Lilrb4b/Lilrb4a	9
GO:0030100	regulation of endocytosis	29/1539	236/28943	2.45006e-05	0.000191206	0.000109106	Cd36/Apoc2/Gata2/Itga2/Lbp/Akap5/Dab2/Nckap1l/Drd3/Adipoq/Cd63/Drd4/Sele/Rspo1/Cd22/Ptpn5/Anxa2/Drd2/Lrrk2/Apln/Serpine1/Ccr7/Pcsk9/Rin3/Ntf3/Lgals3/Cd14/Cd177/Sphk1	29
GO:0043279	response to alkaloid	15/1539	82/28943	2.4657e-05	0.000191894	0.000109499	Adora2a/Drd1/Myc/Drd3/Gnal/Drd4/Tacr3/Ednra/Drd2/Tgm2/Bdnf/Htr1b/Ppp1r1b/Xlr4b/Xlr4a	15
GO:0070830	bicellular tight junction assembly	15/1539	82/28943	2.4657e-05	0.000191894	0.000109499	Cdh1/Cldn15/Esam/Epha2/Wnt11/Myo1c/Pecam1/Prkch/Snai2/Cdh5/F11r/Snai1/Cldn2/Cldn24/Cldn34d	15
GO:0010712	regulation of collagen metabolic process	12/1539	55/28943	2.54779e-05	0.000198009	0.000112988	Tgfb1/Itga2/Ccn2/Pdgfrb/Il6/F2/Il6ra/Errfi1/Ccl2/Serpine1/Ucn/Nr1h4	12
GO:0043297	apical junction assembly	16/1539	92/28943	2.57939e-05	0.000200188	0.000114231	Cdh1/Cldn15/Esam/Rhoc/Epha2/Wnt11/Myo1c/Pecam1/Prkch/Snai2/Cdh5/F11r/Snai1/Cldn2/Cldn24/Cldn34d	16
GO:0021983	pituitary gland development	10/1539	39/28943	2.7028e-05	0.000208327	0.000118876	Nkx2-1/Gata2/Pitx1/Tbx19/Drd2/Fgf2/Six3/Isl1/Gsx1/Hmga2	10
GO:0030431	sleep	10/1539	39/28943	2.7028e-05	0.000208327	0.000118876	Csf2/Adora2a/Drd1/Drd3/Il6/Oxt/Nmu/Drd2/Pmch/Uts2r	10
GO:0042832	defense response to protozoan	10/1539	39/28943	2.7028e-05	0.000208327	0.000118876	Il12b/Arg1/Il6/Slc11a1/Gbp2/Pf4/Il4ra/Batf/Gbp2b/Bcl3	10
GO:0045589	regulation of regulatory T cell differentiation	10/1539	39/28943	2.7028e-05	0.000208327	0.000118876	Tgfb1/Hspb1/Cd44/Tnfsf4/Il2rg/Dusp10/Gimap5/Ctla2a/Lilrb4b/Lilrb4a	10
GO:0045622	regulation of T-helper cell differentiation	10/1539	39/28943	2.7028e-05	0.000208327	0.000118876	Gata3/Anxa1/Il6/Tnfsf4/Il4ra/Nlrp3/Nfkbiz/Ccr7/Zc3h12a/Tnfsf18	10
GO:0003179	heart valve morphogenesis	11/1539	47/28943	2.74134e-05	0.000210145	0.000119913	Tgfb1/Gata3/Tbx5/Ccn1/Nos3/Adamts9/Stra6/Tie1/Twist1/Smad6/Gja5	11
GO:0043114	regulation of vascular permeability	11/1539	47/28943	2.74134e-05	0.000210145	0.000119913	Tgfb1/Trpv4/Ccl4/Adora2a/Cxcr2/Adm/Cdh5/Akap12/Ucn/Gpr4/Ceacam1	11
GO:0072538	T-helper 17 type immune response	11/1539	47/28943	2.74134e-05	0.000210145	0.000119913	Tgfb1/Il12b/Clec4n/Il6/Il6ra/Nlrp3/Batf/Nfkbiz/Arid5a/Zc3h12a/Tnfsf18	11
GO:1903524	positive regulation of blood circulation	11/1539	47/28943	2.74134e-05	0.000210145	0.000119913	Ccn2/Avpr1a/Smtn/Edn1/Tacr3/Edn2/Nmu/Adm/Apln/Gch1/Ucn	11
GO:0010739	positive regulation of protein kinase A signaling	6/1539	13/28943	2.77856e-05	0.000212129	0.000121045	Spatc1l/Adipoq/Calcr/Akap12/Tcim/Mc1r	6
GO:0031652	positive regulation of heat generation	6/1539	13/28943	2.77856e-05	0.000212129	0.000121045	Tnfsf11/Tnfrsf11a/Il1b/Nmu/Ptgs2/Apln	6
GO:0033625	positive regulation of integrin activation	6/1539	13/28943	2.77856e-05	0.000212129	0.000121045	Piezo1/Plek/Cxcl13/Cdh17/Rasip1/Foxc2	6
GO:0014065	phosphatidylinositol 3-kinase signaling	20/1539	134/28943	2.79718e-05	0.000213262	0.000121691	Cryba1/Klf4/Gata3/Dcn/Edn1/Hcls1/Pdgfrb/Selp/F2/Ntrk1/Pear1/Fgr/Flt1/Twist1/Fgf2/Csf3/Ceacam2/Osm/Obscn/Ceacam1	20
GO:0048144	fibroblast proliferation	21/1539	145/28943	2.83223e-05	0.000215641	0.000123049	Tgfb1/Mmp9/Myc/Cdkn1a/Pmaip1/Pdgfrb/Col3a1/Fosl2/Ereg/Ednra/Anxa2/Lif/Pawr/Serpine1/Uts2r/Cdk6/Tgif1/Dach1/Hmga2/Sphk1/Btc	21
GO:0007620	copulation	8/1539	25/28943	3.00768e-05	0.000227458	0.000129792	Svs3a/Avpr1a/Drd4/Oxt/Ednra/P2ry2/Vgf/Avp	8
GO:0032303	regulation of icosanoid secretion	8/1539	25/28943	3.00768e-05	0.000227458	0.000129792	Edn1/Tnfsf11/Tnfrsf11a/Oxt/Il1b/P2ry2/Ptges/Pla2r1	8
GO:0036303	lymph vessel morphogenesis	8/1539	25/28943	3.00768e-05	0.000227458	0.000129792	Acvrl1/Epha2/Flt4/Pdpn/Ngp/Tie1/Fgf2/Foxc2	8
GO:2000193	positive regulation of fatty acid transport	8/1539	25/28943	3.00768e-05	0.000227458	0.000129792	Edn1/Tnfsf11/Tnfrsf11a/Oxt/Il1b/P2ry2/Ptges/Pla2r1	8
GO:2000679	positive regulation of transcription regulatory region DNA binding	8/1539	25/28943	3.00768e-05	0.000227458	0.000129792	Tgfb1/Klf4/Gata3/Niban2/Pou4f2/Twist1/Pou4f1/Trim6	8
GO:0048015	phosphatidylinositol-mediated signaling	23/1539	168/28943	3.02658e-05	0.000228394	0.000130326	Cryba1/Klf4/Gata3/Dcn/Edn1/Hcls1/Pdgfrb/Selp/F2/Ntrk1/Pear1/Fgr/Flt1/Twist1/Fgf2/Muc5ac/Csf3/Ezr/Ceacam2/Ptafr/Osm/Obscn/Ceacam1	23
GO:0048145	regulation of fibroblast proliferation	19/1539	124/28943	3.02818e-05	0.000228394	0.000130326	Tgfb1/Mmp9/Myc/Cdkn1a/Pmaip1/Pdgfrb/Fosl2/Ereg/Anxa2/Lif/Pawr/Serpine1/Uts2r/Cdk6/Tgif1/Dach1/Hmga2/Sphk1/Btc	19
GO:0030224	monocyte differentiation	9/1539	32/28943	3.0565e-05	0.000229912	0.000131193	Csf1/Csf2/Dcstamp/Myc/Cd4/Foxp1/Cdk6/Gpr68/Fes	9
GO:0045745	positive regulation of G protein-coupled receptor signaling pathway	9/1539	32/28943	3.0565e-05	0.000229912	0.000131193	Slc39a14/Grp/F2/Drd2/Acpp/Mrap/Fpr2/Ece1/Pde6h	9
GO:0045109	intermediate filament organization	14/1539	74/28943	3.08097e-05	0.000231443	0.000132066	Krt19/Krt75/Krt7/Des/Krt17/Krt25/Pkp2/Krt14/Krt87/Krt35/Krt16/Krt2/Krt86/Krt76	14
GO:0003044	regulation of systemic arterial blood pressure mediated by a chemical signal	12/1539	56/28943	3.08683e-05	0.000231574	0.000132141	Nkx2-1/Avpr1a/Edn1/Cyp11b2/Drd3/Sucnr1/Enpep/Edn2/Nos3/Hsd11b2/Gja5/Ece1	12
GO:0022612	gland morphogenesis	22/1539	157/28943	3.10891e-05	0.00023292	0.000132909	Cdh1/Tgfb1/Elf3/Cd44/Epha2/Csf1/Tbx3/Tnfaip3/Ccl11/Ntn1/Plau/Snai2/Il6/Tnc/Msn/Gdf7/Tgm2/Pthlh/Bsx/Ceacam2/Cebpb/Ceacam1	22
GO:0050854	regulation of antigen receptor-mediated signaling pathway	13/1539	65/28943	3.17795e-05	0.000237775	0.000135679	Prkch/Btnl2/Lpxn/Sla2/Foxp1/Cd22/Cd19/Pawr/Ccr7/Lgals3/Ezr/Lilrb4b/Lilrb4a	13
GO:0034109	homotypic cell-cell adhesion	15/1539	84/28943	3.31589e-05	0.000247766	0.00014138	Plek/Tnfsf11/Il6/Ccm2l/Slc7a11/Il6ra/Fga/Pear1/Pdpn/Fgb/F11r/Ctsg/Pkp2/Plaur/Ceacam1	15
GO:0042116	macrophage activation	17/1539	104/28943	3.35466e-05	0.00025033	0.000142843	Mmp8/Lbp/Csf2/Il33/Slc11a1/Sucnr1/Edn2/Foxp1/Il4ra/Ldlr/Cebpa/Sbno2/Lrrk2/Cd84/Thbs1/C5ar1/Sphk1	17
GO:0045761	regulation of adenylate cyclase activity	11/1539	48/28943	3.38646e-05	0.000252367	0.000144006	Akap5/Drd1/Adcy4/Drd3/Calcr/Gnal/Galr1/Drd2/Gng7/Gpr87/Rxfp2	11
GO:1901741	positive regulation of myoblast fusion	7/1539	19/28943	3.39182e-05	0.000252432	0.000144043	Tnfsf14/Myod1/Il4ra/Gdf15/Cd53/Scgb3a1/Ehd2	7
GO:0043523	regulation of neuron apoptotic process	33/1539	290/28943	3.4285e-05	0.000254806	0.000145398	Ccl3/Nes/Hmox1/Epor/Gata3/Adora2a/Tfap2a/Pmaip1/Pitx3/Adam8/Barhl1/Lcn2/Il1b/Ngf/Ntrk1/Hsph1/Tnfrsf1a/Mt1/Ccl2/Pawr/Wfs1/Clcf1/Kif14/Isl1/Pcsk9/Pou4f1/Bdnf/Ntf3/C5ar1/Six1/Cebpb/Musk/Pin1rt1	33
GO:0042119	neutrophil activation	10/1539	40/28943	3.43279e-05	0.000254806	0.000145398	Itgb2/Spi1/Anxa1/Il18rap/Cxcr2/Anxa3/Stx11/Ctsg/Cd177/Ptafr	10
GO:0010469	regulation of signaling receptor activity	21/1539	147/28943	3.48759e-05	0.000258533	0.000147524	Zp3/Phlda2/Rgs9/Edn1/Plau/Calcr/Hbegf/Errfi1/Ereg/Epgn/Ccl2/Serpine1/Pcsk9/Gprc5a/Adra2b/Nptx2/Btc/Pate1/Lilrb4b/Lilrb4a/Muc4	21
GO:0007566	embryo implantation	14/1539	75/28943	3.60444e-05	0.000265792	0.000151666	Cdh1/Timp1/Lamb1/Mmp9/Ptgis/Acod1/Epo/Tead4/Ptgs2/Prss29/Lif/Mmp12/H2-Q7/Ubtfl1	14
GO:0071867	response to monoamine	14/1539	75/28943	3.60444e-05	0.000265792	0.000151666	Rgs9/Drd1/Drd3/Adcy5/Adipoq/Gnal/Gna14/Drd4/Htr4/Drd2/Lrrk2/Tgm2/Nr1h4/Htr1b	14
GO:0071869	response to catecholamine	14/1539	75/28943	3.60444e-05	0.000265792	0.000151666	Rgs9/Drd1/Drd3/Adcy5/Adipoq/Gnal/Gna14/Drd4/Htr4/Drd2/Lrrk2/Tgm2/Nr1h4/Htr1b	14
GO:1901184	regulation of ERBB signaling pathway	14/1539	75/28943	3.60444e-05	0.000265792	0.000151666	Mmp9/Rhbdf2/Tfap2a/Hbegf/Errfi1/Ereg/Mvp/Epgn/Plaur/Gprc5a/Ceacam2/Pde6h/Ceacam1/Btc	14
GO:0051099	positive regulation of binding	25/1539	194/28943	3.93523e-05	0.000289804	0.000165368	Gcg/Tgfb1/Klf4/Mmp8/Cdt1/Myod1/Itga2/Gata3/Mmp9/Myc/Niban2/Ngf/Pou4f2/Anxa2/Trib3/Twist1/Lrrk2/Csf3/Isl1/Plaur/Pou4f1/Bdnf/Hmgb2/Trim6/Pin1rt1	25
GO:0002262	myeloid cell homeostasis	26/1539	206/28943	3.99208e-05	0.000293606	0.000167538	Spi1/Cd44/Hmox1/Etv2/Csf1/Gata2/Gata3/Nckap1l/Hcls1/Tspo2/Anxa1/Il6/Cxcr2/Mecom/Slc7a11/Tal1/Epo/Ets1/Ccl2/Cdk6/Zfp36/Hmgb2/Klf2/Hba-a2/Hba-a1/Lilrb4a	26
GO:0002675	positive regulation of acute inflammatory response	9/1539	33/28943	4.00505e-05	0.000294175	0.000167862	Zp3/Tnfsf11/Adam8/Il6/Tnfrsf11a/Il1b/Ptgs2/Ccr7/Tac1	9
GO:0048017	inositol lipid-mediated signaling	23/1539	171/28943	4.01934e-05	0.000294839	0.000168241	Cryba1/Klf4/Gata3/Dcn/Edn1/Hcls1/Pdgfrb/Selp/F2/Ntrk1/Pear1/Fgr/Flt1/Twist1/Fgf2/Muc5ac/Csf3/Ezr/Ceacam2/Ptafr/Osm/Obscn/Ceacam1	23
GO:0002726	positive regulation of T cell cytokine production	8/1539	26/28943	4.14227e-05	0.000301886	0.000172263	Gata3/Il6/Il1r1/Cd55b/Tnfsf4/Il1b/Nlrp3/Arid5a	8
GO:0010575	positive regulation of vascular endothelial growth factor production	8/1539	26/28943	4.14227e-05	0.000301886	0.000172263	Flt4/Il6/Il1b/Ptgs2/C3ar1/Isl1/C5ar1/Cxcl17	8
GO:0010742	macrophage derived foam cell differentiation	8/1539	26/28943	4.14227e-05	0.000301886	0.000172263	Cd36/Csf1/Lpl/Csf2/Nfkbia/Prkch/Adipoq/Msr1	8
GO:0032703	negative regulation of interleukin-2 production	8/1539	26/28943	4.14227e-05	0.000301886	0.000172263	Gata3/Tnfaip3/Zfp36/Nr1h4/Ezr/Nod2/Lilrb4b/Lilrb4a	8
GO:0090335	regulation of brown fat cell differentiation	8/1539	26/28943	4.14227e-05	0.000301886	0.000172263	Trpv4/Gata2/Pim1/Mecom/Ptgs2/Metrnl/Dusp10/Six1	8
GO:0033628	regulation of cell adhesion mediated by integrin	11/1539	49/28943	4.15825e-05	0.000302267	0.000172479	Epha2/Piezo1/Plau/Nckap1l/Snai2/Cxcl13/Lpxn/Epha8/Lif/Serpine1/Foxc2	11
GO:1905521	regulation of macrophage migration	11/1539	49/28943	4.15825e-05	0.000302267	0.000172479	Trpv4/Csf1/Cd200r1/Ccl2/Ccr7/Thbs1/C3ar1/Trem1/C5ar1/Cxcl17/Tnfsf18	11
GO:0060041	retina development in camera-type eye	24/1539	183/28943	4.18534e-05	0.000303843	0.000173379	Acvrl1/Vsx2/Pdgfrb/Rbp4/Pde6c/Cnga3/Ptf1a/Dll4/Rpe65/Pde6b/Col4a1/Pou4f2/Vsx1/Lif/Mfrp/Clic4/Six3/Rp1l1/Rhoj/Tgif1/Fzd4/Igfn1/Arhgef15/Slc4a5	24
GO:0032677	regulation of interleukin-8 production	14/1539	76/28943	4.20421e-05	0.000304426	0.000173712	Klf4/Cd33/Lbp/Nos2/Adipoq/Anxa1/Il6/Il1b/Tirap/Serpine1/Tlr8/Cd14/Bcl3/Nod2	14
GO:0051926	negative regulation of calcium ion transport	14/1539	76/28943	4.20421e-05	0.000304426	0.000173712	Rem1/Tgfb1/Cd33/Stc1/Drd3/Drd4/Gpr35/Gem/Nos3/Epo/Drd2/Ptgs2/Pawr/Icam1	14
GO:0034763	negative regulation of transmembrane transport	21/1539	149/28943	4.27545e-05	0.000309186	0.000176428	Rem1/Tgfb1/Mmp9/Myc/Drd3/Grp/Drd4/Gpr35/Il1b/Kcnab1/Gem/Slc26a5/Epo/Kel/Drd2/Twist1/Kcne2/Thbs1/Pcsk9/Kcne4/Ostn	21
GO:0006636	unsaturated fatty acid biosynthetic process	10/1539	41/28943	4.32487e-05	0.000312358	0.000178238	Ptgis/Avpr1a/Edn1/Anxa1/Il1b/Edn2/Ptgs2/Avp/Ptges/Sphk1	10
GO:0007519	skeletal muscle tissue development	26/1539	207/28943	4.33853e-05	0.000312942	0.000178571	Tgfb1/Klf5/Vax1/Actn3/Myod1/Popdc3/Fos/Pitx1/Myc/Rcan1/Ankrd1/Msc/Myog/Atf3/Chrna1/Mylk2/Kel/Foxp1/Barx2/Twist1/Egr2/Maff/Hoxd9/Tcf21/Foxl2/Six1	26
GO:0007565	female pregnancy	23/1539	172/28943	4.41e-05	0.000317175	0.000180987	Cdh1/Timp1/Lamb1/Psg17/Epor/Tcf23/Mmp9/Ptgis/Acod1/Epo/Tead4/Hsd11b2/Ptgs2/Prss29/Lif/Psg22/Mmp12/Prl2c3/Adra2b/H2-Q7/Ubtfl1/Thbd/H2-Q2	23
GO:0014015	positive regulation of gliogenesis	15/1539	86/28943	4.41415e-05	0.000317175	0.000180987	Tgfb1/Ntn1/Prkch/Myc/Il33/Il6/Il1b/Tnfrsf1b/Flt1/Lif/Nkx6-1/Gsx2/Egr2/Clcf1/Ntf3	15
GO:0032729	positive regulation of interferon-gamma production	15/1539	86/28943	4.41415e-05	0.000317175	0.000180987	Il12b/Zp3/Runx1/Il1r1/Slc11a1/Tnfsf4/Il1b/Il21/Crtam/Tnfsf9/Arid5a/Tlr8/Isl1/Cd14/Bcl3	15
GO:0038127	ERBB signaling pathway	18/1539	117/28943	4.59509e-05	0.000328952	0.000187707	Tgfb1/Mmp9/Rhbdf2/Tfap2a/Hbegf/Pigr/Errfi1/Ereg/Mvp/Epgn/Shc1/Plaur/Gprc5a/Fam83a/Ceacam2/Pde6h/Ceacam1/Btc	18
GO:0007009	plasma membrane organization	22/1539	161/28943	4.59561e-05	0.000328952	0.000187707	Folr1/Fer1l4/Myh9/Anxa2/Lyzl4/Tie1/Ano7/Fer1l6/Tlcd2/9130409I23Rik/Baiap2l1/Atp8b1/Xkr5/Spesp1/A4galt/Spaca3/S100a9/Dmkn/Izumo1/Ahnak/Ehd2/Mymx	22
GO:0072006	nephron development	22/1539	161/28943	4.59561e-05	0.000328952	0.000187707	Tgfb1/Cd44/Nid1/Gata3/Tfap2a/Myc/Adipoq/Six2/Pdgfrb/Wwtr1/Il6ra/Enpep/Angpt2/Ednra/Irx3/Lif/Fgf2/C3ar1/Gpr4/Tcf21/Foxc2/Six1	22
GO:0048545	response to steroid hormone	28/1539	232/28943	4.64211e-05	0.000330674	0.000188689	Scnn1g/Tgfb1/Myod1/Acod1/Dab2/Calcr/Lox/Anxa1/Cpn1/Il6/Il1rn/Oxt/Spp1/Foxp1/Scnn1a/Pou4f2/Slc12a3/Gpr83/Foxh1/Mgarp/Isl1/Zfp36/Tcf21/Bdnf/Sstr5/Hmgb2/Hmga2/Hsd3b2	28
GO:0001660	fever generation	6/1539	14/28943	4.6432e-05	0.000330674	0.000188689	Tnfsf11/Tnfrsf11a/Il1rn/Il1b/Ptgs2/Ptges	6
GO:0033004	negative regulation of mast cell activation	6/1539	14/28943	4.6432e-05	0.000330674	0.000188689	Hmox1/Cd84/Milr1/Cd300lf/Cnr2/Lilrb4a	6
GO:0045989	positive regulation of striated muscle contraction	6/1539	14/28943	4.6432e-05	0.000330674	0.000188689	Actn3/Trpv4/Ccn2/Smtn/Mylk2/Ucn	6
GO:0034754	cellular hormone metabolic process	20/1539	139/28943	4.78291e-05	0.000340192	0.000194121	Rdh12/Akr1c21/Dab2/Cyp2d26/Cyp11b2/Rbp4/Cyp2c55/Rdh10/Rpe65/Spp1/Adm/Hsd17b2/Aldh8a1/Sdr9c7/Afp/Ece1/Ttr/Hsd3b2/Rdh16/Asmt	20
GO:0007492	endoderm development	14/1539	77/28943	4.88953e-05	0.000346897	0.000197946	Itga5/Nkx2-1/Pax9/Tgfb1/Gata6/Wnt8a/Dusp1/Hhex/Dusp2/Mesp1/Angpt2/Pthlh/Hmga2/Sox7	14
GO:0032637	interleukin-8 production	14/1539	77/28943	4.88953e-05	0.000346897	0.000197946	Klf4/Cd33/Lbp/Nos2/Adipoq/Anxa1/Il6/Il1b/Tirap/Serpine1/Tlr8/Cd14/Bcl3/Nod2	14
GO:0045137	development of primary sexual characteristics	29/1539	245/28943	4.90178e-05	0.000347328	0.000198192	Nkx2-1/Zp3/Tex11/Gata3/Adamts1/Runx1/Rbp4/Rdh10/Ptx3/Ntrk1/Edn2/Nos3/Ereg/Icam1/Serpine1/Vgf/Six3/Tcf21/Fzd4/Foxl2/Rxfp2/Hmgb2/Afp/Dach1/Cebpb/Hmga2/Sohlh1/Asmt/Lhx8	29
GO:0051222	positive regulation of protein transport	35/1539	321/28943	4.91651e-05	0.000347495	0.000198288	Cdh1/Gcg/Tgfb1/Cd33/Myo1c/Adora2a/Rph3al/Akap5/Hcls1/Pmaip1/Ankrd1/Rbp4/Il6/Fga/Plk3/Nmu/Tnfrsf1a/Bag3/Ptpn5/Ptgs2/Trpa1/Arhgef5/Fgb/Tmem30b/Nkx6-1/Ccl2/Isl1/Zc3h12a/Hcar2/Gpr68/Nr1h4/Mmp13/Ezr/Lepr/Malrd1	35
GO:0090596	sensory organ morphogenesis	35/1539	321/28943	4.91651e-05	0.000347495	0.000198288	Epha2/Gata2/Gata3/Rarb/Tbx3/Ntn1/Vsx2/Tfap2a/Edn1/Myc/Six2/Pou4f3/Rbp4/Pde6c/Pitx3/Cnga3/Ptf1a/Rpe65/Flt1/Mfap5/Fgf3/Ednra/Stra6/Tbx18/Vsx1/Mfrp/Twist1/Ptprq/Fgf2/Six3/Bdnf/Foxl2/Six1/Igfn1/Grxcr2	35
GO:0002643	regulation of tolerance induction	7/1539	20/28943	4.97869e-05	0.000350567	0.000200041	Irak3/Cd86/Runx1/Ido1/Ccr7/Lilrb4b/Lilrb4a	7
GO:0035313	wound healing	spreading of epidermal cells	7/1539	20/28943	4.97869e-05	0.000350567	0.000200041	Scnn1g/Acvrl1/Ajuba/Hbegf/Plet1/Lrg1/Mmp12	7
GO:0043374	CD8-positive	alpha-beta T cell differentiation	7/1539	20/28943	4.97869e-05	0.000350567	0.000200041	Nckap1l/Runx1/Tnfsf8/Gpr18/Runx3/Lilrb4b/Lilrb4a	7
GO:0045429	positive regulation of nitric oxide biosynthetic process	11/1539	50/28943	5.07666e-05	0.000357018	0.000203722	Itgb2/Cd36/Klf4/Mmp8/Il6/Il1b/Ptx3/Smpd3/Ptgs2/Icam1/Klf2	11
GO:1903828	negative regulation of protein localization	27/1539	221/28943	5.08666e-05	0.000357274	0.000203868	Cdh1/Spi1/Tgfb1/Cd36/Il12b/Tmbim1/Cdt1/Rhbdf2/Pde8b/Dab2/Drd3/Adipoq/Anxa1/Drd4/Il1b/Bag3/Trim29/Drd2/Dclk3/Ucp2/Lrrk2/Inhbb/Mrap/Lrrc15/Adtrp/Lilrb4b/Lilrb4a	27
GO:0036037	CD8-positive	alpha-beta T cell activation	9/1539	34/28943	5.19089e-05	0.000363233	0.000207268	Nckap1l/Runx1/Tnfsf8/Crtam/Gpr18/Clec4a4/Runx3/Lilrb4b/Lilrb4a	9
GO:0055094	response to lipoprotein particle	9/1539	34/28943	5.19089e-05	0.000363233	0.000207268	Itgb2/Cd36/Lpl/Cd68/Smpd3/Ldlr/Ces1g/Adtrp/Ces1a	9
GO:0090322	regulation of superoxide metabolic process	9/1539	34/28943	5.19089e-05	0.000363233	0.000207268	Itgb2/Tgfb1/Cd36/Fbln5/Cxcl1/Gch1/Shc1/Cd177/Fpr2	9
GO:0051928	positive regulation of calcium ion transport	21/1539	151/28943	5.2186e-05	0.000364718	0.000208116	Gcg/Stc1/Akap5/Drd1/Aqp2/Cd4/Calcr/Pdgfrb/Ccr1/F2/Cd19/Ednra/Ccl2/Serpine1/Ucn/Wfs1/Kcne2/Bdkrb1/Gimap5/Mchr1/Lgals3	21
GO:0007584	response to nutrient	13/1539	68/28943	5.23366e-05	0.000364837	0.000208184	Folr1/Lpl/Snai2/Pim1/Lct/Serpinc1/Spp1/Serpina7/Nr1h4/Fes/Cdkn2b/Bglap3/Ndor1	13
GO:0061082	myeloid leukocyte cytokine production	13/1539	68/28943	5.23366e-05	0.000364837	0.000208184	Tgfb1/Cd36/Hmox1/Twist2/Irak3/Il1b/Sucnr1/Tirap/Nlrp3/Casp4/Twist1/Psg22/Nod2	13
GO:1901653	cellular response to peptide	35/1539	322/28943	5.23979e-05	0.000364837	0.000208184	Scnn1g/Cd36/Lpl/Myo1c/Pdk4/Edn1/Slc39a14/Cyp11b2/Adipoq/Il1b/Lpin3/Rpe65/Scnn1a/Ednra/Pou4f2/Smpd3/Trib3/Inhbb/Mgarp/Icam1/Gdf15/Baiap2l1/Pklr/Shc1/Pcsk9/Foxc2/Nr1h4/Fpr2/Socs3/Ceacam2/Nod2/Kl/C1qtnf9/Ceacam1/Bglap3	35
GO:0033138	positive regulation of peptidyl-serine phosphorylation	19/1539	129/28943	5.29221e-05	0.000368031	0.000210006	Gcg/Tgfb1/Il11/Cd44/Hcls1/Calcr/Il6/Ngf/Ptgs2/Lif/Avp/Csf3/Ucn/Ppp1r15a/Bdnf/Ntf3/Osm/Trim6/Gm13283	19
GO:0050832	defense response to fungus	12/1539	59/28943	5.33934e-05	0.000369935	0.000211093	Spi1/Tgfb1/Arg1/Clec4n/Tslp/Cxcl1/Clec4e/Clec4d/Il17rc/Ctsg/Clec4a4/Tac1	12
GO:1903350	response to dopamine	12/1539	59/28943	5.33934e-05	0.000369935	0.000211093	Rgs9/Drd1/Drd3/Adcy5/Gnal/Gna14/Drd4/Htr4/Drd2/Lrrk2/Tgm2/Htr1b	12
GO:1903351	cellular response to dopamine	12/1539	59/28943	5.33934e-05	0.000369935	0.000211093	Rgs9/Drd1/Drd3/Adcy5/Gnal/Gna14/Drd4/Htr4/Drd2/Lrrk2/Tgm2/Htr1b	12
GO:0110110	positive regulation of animal organ morphogenesis	10/1539	42/28943	5.40739e-05	0.000374189	0.00021352	Tgfb1/Csf1/Gata3/Wnt11/Edn1/Mesp1/Fgf3/Ednra/Fgf2/Six1	10
GO:0003176	aortic valve development	8/1539	27/28943	5.61268e-05	0.00038649	0.000220539	Tgfb1/Gata3/Tnfrsf1b/Nos3/Tnfrsf1a/Tie1/Twist1/Smad6	8
GO:0035809	regulation of urine volume	8/1539	27/28943	5.61268e-05	0.00038649	0.000220539	Adora2a/Edn1/Oxt/Nppb/Adm/Drd2/Uts2r/Btc	8
GO:0060143	positive regulation of syncytium formation by plasma membrane fusion	8/1539	27/28943	5.61268e-05	0.00038649	0.000220539	Tnfsf14/Myod1/Dcstamp/Il4ra/Gdf15/Cd53/Scgb3a1/Ehd2	8
GO:0072012	glomerulus vasculature development	8/1539	27/28943	5.61268e-05	0.00038649	0.000220539	Pdgfrb/Il6ra/Angpt2/Ednra/C3ar1/Gpr4/Tcf21/Foxc2	8
GO:0071774	response to fibroblast growth factor	16/1539	98/28943	5.74313e-05	0.000394507	0.000225114	Cd44/Gata3/Ccn2/Cxcl13/Spry4/Dll4/Fgf15/Fgf3/Egr3/Apln/Fgf2/Thbs1/Zfp36/Ier2/Kl/Trim71	16
GO:1901222	regulation of NIK/NF-kappaB signaling	16/1539	98/28943	5.74313e-05	0.000394507	0.000225114	Spi1/Mmp8/Tnfsf14/Edn1/Cd86/Il1b/Smpd3/Birc3/Nlrp3/Zc3h12a/Cd14/Nod2/Tcim/Adgrg3/Sphk1/Nlrp12	16
GO:0021675	nerve development	15/1539	88/28943	5.81974e-05	0.000398309	0.000227283	Tfap2a/Edn1/Pou4f3/Ngf/Ntrk1/Ednra/Egr2/Atp8b1/Isl1/Ackr3/Pou4f1/Bdnf/Ntf3/Six1/Ece1	15
GO:0120192	tight junction assembly	15/1539	88/28943	5.81974e-05	0.000398309	0.000227283	Cdh1/Cldn15/Esam/Epha2/Wnt11/Myo1c/Pecam1/Prkch/Snai2/Cdh5/F11r/Snai1/Cldn2/Cldn24/Cldn34d	15
GO:1902893	regulation of miRNA transcription	15/1539	88/28943	5.81974e-05	0.000398309	0.000227283	Spi1/Tgfb1/Klf4/Klf5/Gata6/Gata2/Gata3/Fos/Myc/Fosl1/Ets1/Smad6/Apln/Lilrb4b/Lilrb4a	15
GO:0090276	regulation of peptide hormone secretion	28/1539	235/28943	5.83706e-05	0.000399008	0.000227682	Gcg/Nos2/Rph3al/Pde8b/Tnfsf11/Adcy5/Rbp4/Il6/Il1b/Fga/Nmu/Drd2/Trpa1/Ucp2/Fgb/Lif/Nkx6-1/Apln/Inhbb/Slc9b2/Ucn/Clcf1/Isl1/Gpr68/Nr1h4/Sstr5/Hmga2/Lepr	28
GO:0046394	carboxylic acid biosynthetic process	33/1539	298/28943	5.88464e-05	0.000401771	0.000229259	Apoc2/Lpl/Ptgis/Pdk4/Pah/Avpr1a/Edn1/Anxa1/Hoga1/Cyp2c23/Rdh10/Il1b/Edn2/Fgf15/Ido1/Ptgs2/Trib3/Upb1/Aldh8a1/Avp/Elovl3/Pklr/Nags/Ptges/Lipg/Ceacam2/Ces1g/Sphk1/Cyp4a12a/Rdh16/Ces1a/Ceacam1/Malrd1	33
GO:0043409	negative regulation of MAPK cascade	24/1539	187/28943	5.9441e-05	0.000404899	0.000231044	Cryba1/Klf4/Irak3/Dab2/Adipoq/Dusp1/Spry4/Dusp27/Atf3/Dusp2/Il1b/Mecom/Errfi1/Ptpn5/Lif/Dusp10/Igbp1b/Ezr/Sh3rf2/Dok1/Pin1rt1/Nlrp12/Lilrb4b/Lilrb4a	24
GO:0045927	positive regulation of growth	35/1539	324/28943	5.94486e-05	0.000404899	0.000231044	Zp3/Gata6/Actn3/Slc44a4/Myod1/Csf1/Tbx5/Trip10/Avpr1a/Flt4/Ntn1/Edn1/Tnfrsf12a/Pim1/Hbegf/F2/Ngf/Pou4f2/Drd2/Krt17/Fgf2/Serpine1/Avp/Ucn/Uts2r/Wfs1/Il7/Sh3pxd2b/Bdnf/Ezr/Hmga2/Musk/Sphk1/Foxs1/Pin1rt1	35
GO:0034329	cell junction assembly	44/1539	445/28943	6.20719e-05	0.000422254	0.000240947	Cdh1/Acvrl1/Itga5/Cldn15/Esam/Rhoc/Epha2/Actn3/Trpv4/Itga2/Wnt11/Sdc4/Myo1c/Tbx5/Pecam1/Ntn1/Prkch/Ajuba/Snai2/Oxt/Il1b/Ntrk1/Adgrl2/Arhgap6/Irx3/Cdh5/F11r/Pkp2/Snai1/Gjb2/Cldn2/Nr1h4/Bdnf/Six1/Igfn1/Pkp3/Gja5/Musk/Gpc6/Cldn24/Xlr4b/Peak1/Syndig1/Cldn34d	44
GO:0016053	organic acid biosynthetic process	33/1539	299/28943	6.28388e-05	0.000426439	0.000243335	Apoc2/Lpl/Ptgis/Pdk4/Pah/Avpr1a/Edn1/Anxa1/Hoga1/Cyp2c23/Rdh10/Il1b/Edn2/Fgf15/Ido1/Ptgs2/Trib3/Upb1/Aldh8a1/Avp/Elovl3/Pklr/Nags/Ptges/Lipg/Ceacam2/Ces1g/Sphk1/Cyp4a12a/Rdh16/Ces1a/Ceacam1/Malrd1	33
GO:0071695	anatomical structure maturation	33/1539	299/28943	6.28388e-05	0.000426439	0.000243335	Slc26a3/Tgfb1/Actn3/Gata2/Gata3/Svs3a/Akap5/Edn1/Runx1/Lhx6/Il21/Ngf/Epha8/Tal1/Ereg/Epo/Ednra/Cdh5/Barx2/Ptgs2/Vsx1/Cebpa/Lrrk2/Six3/Kif14/Efcab9/Gldn/Bhlha15/Rxfp2/Rnd1/Klf2/Slc22a14/Runx3	33
GO:0002062	chondrocyte differentiation	18/1539	120/28943	6.46362e-05	0.000438107	0.000249993	Tgfb1/Rarb/Ccn2/Slc39a14/Snai2/Runx1/Six2/Col3a1/Ecm1/Hspg2/Chrdl2/Smpd3/Loxl2/Arid5a/Pthlh/Hmga2/Serpinh1/Runx3	18
GO:0006690	icosanoid metabolic process	20/1539	142/28943	6.50435e-05	0.000440337	0.000251265	Cyp4f18/Ptgis/Avpr1a/Akr1c21/Edn1/Cyp2d26/Anxa1/Cyp2c55/Cyp2c23/Il1b/Pdpn/Edn2/Tnfrsf1a/Cyp2b10/Ptgs2/Avp/Ptges/Sphk1/Cyp4a12a/Dpep2	20
GO:0002719	negative regulation of cytokine production involved in immune response	9/1539	35/28943	6.65952e-05	0.000449758	0.000256641	Tgfb1/Hmox1/Twist2/Arg1/Irak3/Twist1/Nod2/Lilrb4b/Lilrb4a	9
GO:0090218	positive regulation of lipid kinase activity	9/1539	35/28943	6.65952e-05	0.000449758	0.000256641	Tgfb1/Pdgfrb/F2/Epha8/Fgr/Flt1/Cd19/Fgf2/Nod2	9
GO:0045066	regulatory T cell differentiation	10/1539	43/28943	6.71225e-05	0.000452775	0.000258363	Tgfb1/Hspb1/Cd44/Tnfsf4/Il2rg/Dusp10/Gimap5/Ctla2a/Lilrb4b/Lilrb4a	10
GO:0001946	lymphangiogenesis	7/1539	21/28943	7.12559e-05	0.000477788	0.000272636	Acvrl1/Epha2/Flt4/Pdpn/Ngp/Tie1/Foxc2	7
GO:0002922	positive regulation of humoral immune response	7/1539	21/28943	7.12559e-05	0.000477788	0.000272636	Acod1/Il1b/Klk7/Hpx/Ccr7/Gimap5/Nod2	7
GO:0051546	keratinocyte migration	7/1539	21/28943	7.12559e-05	0.000477788	0.000272636	Mmp9/Has2/Hbegf/Lrg1/Serpine1/Krt16/Krt2	7
GO:0090050	positive regulation of cell migration involved in sprouting angiogenesis	7/1539	21/28943	7.12559e-05	0.000477788	0.000272636	Hmox1/Gata2/Anxa1/Ptgs2/Fgf2/Foxc2/Rhoj	7
GO:0090280	positive regulation of calcium ion import	7/1539	21/28943	7.12559e-05	0.000477788	0.000272636	Gcg/Stc1/Pdgfrb/Ccl2/Serpine1/Ucn/Lgals3	7
GO:0045600	positive regulation of fat cell differentiation	13/1539	70/28943	7.17414e-05	0.000480471	0.000274166	Klf5/Lpl/Snai2/Pim1/Mecom/Ptgs2/Cebpa/Metrnl/Sh3pxd2b/Zc3h12a/Zfp36/Six1/Cebpb	13
GO:0120254	olefinic compound metabolic process	22/1539	166/28943	7.32975e-05	0.000490308	0.00027978	Cyp4f18/Rdh12/Akr1c21/Dab2/Cyp2d26/Cyp11b2/Rbp4/Cyp2c55/Cyp2c23/Rdh10/Rpe65/H6pd/Cyp2b10/Hsd11b2/Ptgs2/Aldh8a1/Sdr9c7/Afp/Ttr/Sphk1/Cyp4a12a/Rdh16	22
GO:0051781	positive regulation of cell division	16/1539	100/28943	7.37929e-05	0.000491999	0.000280745	Tgfb1/Aurkb/Thbs4/Drd3/Il1b/Tal1/Ereg/Gkn1/Fgf3/Kif23/Drd2/Fgf2/Kif14/Cxcr5/Sstr5/Btc	16
GO:0032736	positive regulation of interleukin-13 production	6/1539	15/28943	7.39006e-05	0.000491999	0.000280745	Gata3/Il17rb/Tslp/Il33/Tnfsf4/Nlrp3	6
GO:0070943	neutrophil-mediated killing of symbiont cell	6/1539	15/28943	7.39006e-05	0.000491999	0.000280745	Arg1/F2/Cxcl1/Ctsg/Trem3/Trem1	6
GO:1903238	positive regulation of leukocyte tethering or rolling	6/1539	15/28943	7.39006e-05	0.000491999	0.000280745	Selp/Sele/Pawr/Chst4/Fut4/Ptafr	6
GO:0007588	excretion	11/1539	52/28943	7.44492e-05	0.000492986	0.000281308	Stc1/Avpr1a/Adora2a/Edn1/Drd3/Oxt/Nppb/Drd2/Avp/Uts2r/Tac1	11
GO:0061028	establishment of endothelial barrier	11/1539	52/28943	7.44492e-05	0.000492986	0.000281308	Pecam1/Il1b/Tnfrsf1a/Msn/Ednra/Cdh5/Robo4/Icam1/F11r/S1pr2/Ezr	11
GO:1904407	positive regulation of nitric oxide metabolic process	11/1539	52/28943	7.44492e-05	0.000492986	0.000281308	Itgb2/Cd36/Klf4/Mmp8/Il6/Il1b/Ptx3/Smpd3/Ptgs2/Icam1/Klf2	11
GO:0031670	cellular response to nutrient	8/1539	28/28943	7.49262e-05	0.000492986	0.000281308	Folr1/Lpl/Snai2/Pim1/Nr1h4/Fes/Cdkn2b/Ndor1	8
GO:0051767	nitric-oxide synthase biosynthetic process	8/1539	28/28943	7.49262e-05	0.000492986	0.000281308	Map2k3/Edn1/Il33/Ccl20/Ccl2/Lrrk2/Akap12/Nod2	8
GO:0051769	regulation of nitric-oxide synthase biosynthetic process	8/1539	28/28943	7.49262e-05	0.000492986	0.000281308	Map2k3/Edn1/Il33/Ccl20/Ccl2/Lrrk2/Akap12/Nod2	8
GO:0061437	renal system vasculature development	8/1539	28/28943	7.49262e-05	0.000492986	0.000281308	Pdgfrb/Il6ra/Angpt2/Ednra/C3ar1/Gpr4/Tcf21/Foxc2	8
GO:0061440	kidney vasculature development	8/1539	28/28943	7.49262e-05	0.000492986	0.000281308	Pdgfrb/Il6ra/Angpt2/Ednra/C3ar1/Gpr4/Tcf21/Foxc2	8
GO:0090077	foam cell differentiation	8/1539	28/28943	7.49262e-05	0.000492986	0.000281308	Cd36/Csf1/Lpl/Csf2/Nfkbia/Prkch/Adipoq/Msr1	8
GO:1900017	positive regulation of cytokine production involved in inflammatory response	8/1539	28/28943	7.49262e-05	0.000492986	0.000281308	Il17b/Cd6/Il6/Il17rc/Il17c/Tarm1/Nod2/Gbp5	8
GO:0033003	regulation of mast cell activation	12/1539	61/28943	7.53064e-05	0.000494909	0.000282405	Hmox1/Gata2/Tslp/Fgr/Il4ra/Cd84/Milr1/Cd300lf/Fes/Cnr2/Cd300lb/Lilrb4a	12
GO:0061614	miRNA transcription	15/1539	90/28943	7.60289e-05	0.000499073	0.000284781	Spi1/Tgfb1/Klf4/Klf5/Gata6/Gata2/Gata3/Fos/Myc/Fosl1/Ets1/Smad6/Apln/Lilrb4b/Lilrb4a	15
GO:0007179	transforming growth factor beta receptor signaling pathway	25/1539	202/28943	7.68848e-05	0.000504103	0.000287651	Acvrl1/Nkx2-1/Folr1/Spi1/Tgfb1/Fos/Gcnt2/Dab2/Lox/Lpxn/Col3a1/Eng/Tgfb1i1/Cdh5/Foxh1/Ccl2/Smad6/Lrg1/Thbs1/Onecut2/Cd109/Cdkn2b/Pin1rt1/Lrrc32/Peg10	25
GO:0014909	smooth muscle cell migration	17/1539	111/28943	7.83567e-05	0.000513154	0.000292816	Itga2/Igfbp3/Plau/Myc/Has2/Adipoq/Adamts1/Pdgfrb/Drd4/Egfl7/S100a11/Fga/Trib1/P2ry2/Serpine1/S1pr2/Dock5	17
GO:0033559	unsaturated fatty acid metabolic process	19/1539	133/28943	8.07674e-05	0.000528326	0.000301474	Cyp4f18/Ptgis/Avpr1a/Akr1c21/Edn1/Cyp2d26/Anxa1/Cyp2c55/Cyp2c23/Il1b/Pdpn/Edn2/Tnfrsf1a/Cyp2b10/Ptgs2/Avp/Ptges/Sphk1/Cyp4a12a	19
GO:0051402	neuron apoptotic process	35/1539	329/28943	8.09895e-05	0.000529163	0.000301951	Ccl3/Nes/Hmox1/Epor/Gata3/Adora2a/Tfap2a/Pou4f3/Pmaip1/Pitx3/Adam8/Barhl1/Lcn2/Il1b/Ngf/Ntrk1/Hsph1/Tnfrsf1a/Mt1/Ccl2/Pawr/Tnfrsf23/Wfs1/Clcf1/Kif14/Isl1/Pcsk9/Pou4f1/Bdnf/Ntf3/C5ar1/Six1/Cebpb/Musk/Pin1rt1	35
GO:0045840	positive regulation of mitotic nuclear division	10/1539	44/28943	8.27521e-05	0.000540051	0.000308164	Cdt1/Edn1/Drd3/Pdgfrb/Il1b/Ereg/Smpd3/Epgn/Sphk1/Btc	10
GO:0043122	regulation of I-kappaB kinase/NF-kappaB signaling	24/1539	191/28943	8.3378e-05	0.000542457	0.000309537	S100a4/Cd36/Hspb1/Tnfaip3/Tnfsf11/Ajuba/Adipoq/Cd4/Clec4n/Casp8/Il1b/Clec4d/Ppm1n/Tirap/Eda2r/Zc3h12a/Unc5cl/Nr1h4/Trim30b/Nod2/Trim6/Nlrp12/Lilrb4b/Lilrb4a	24
GO:0031638	zymogen activation	16/1539	101/28943	8.34104e-05	0.000542457	0.000309537	Plau/Casp8/F5/F2/Fga/F10/Hp/Fgb/Pawr/Serpine1/Thbs1/Plaur/4930486L24Rik/C1ra/Tmprss9/C1rb	16
GO:0043299	leukocyte degranulation	16/1539	101/28943	8.34104e-05	0.000542457	0.000309537	Itgb2/Spi1/Hmox1/Gata2/Nckap1l/Grp/Fgr/Anxa3/Il4ra/Cd84/Stx11/Milr1/Cd177/Fes/Ptafr/Rab44	16
GO:0009620	response to fungus	13/1539	71/28943	8.35895e-05	0.000542994	0.000309843	Spi1/Tgfb1/Arg1/Clec4n/Tslp/Ptx3/Cxcl1/Clec4e/Clec4d/Il17rc/Ctsg/Clec4a4/Tac1	13
GO:0043537	negative regulation of blood vessel endothelial cell migration	9/1539	36/28943	8.46254e-05	0.000549088	0.000313321	Acvrl1/Tgfb1/Klf4/Dll4/Angpt2/Robo4/Fgf2/Thbs1/Mmrn2	9
GO:0072674	multinuclear osteoclast differentiation	5/1539	10/28943	8.49875e-05	0.000550167	0.000313936	Dcstamp/Adam8/Tnfrsf11a/Sbno2/Cd109	5
GO:1901731	positive regulation of platelet aggregation	5/1539	10/28943	8.49875e-05	0.000550167	0.000313936	Il6/Il6ra/Pdpn/F11r/Ctsg	5
GO:0001656	metanephros development	15/1539	91/28943	8.66131e-05	0.000559428	0.000319221	Gata3/Tfap2a/Myc/Adipoq/Aqp2/Six2/Pdgfrb/Rdh10/Cxcr2/Wwtr1/Irx3/Lif/Tcf21/Foxc2/Six1	15
GO:0009410	response to xenobiotic stimulus	34/1539	317/28943	8.66173e-05	0.000559428	0.000319221	Gata6/Mmp9/Ccl4/Nos2/Fos/Drd1/Myc/Cyp2d26/Nckap1l/Drd3/Nr1i2/Adipoq/Ankrd1/Cyp2c55/Cyp2c23/Lct/Lcn2/Abcb11/Il1b/Ntrk1/Slc10a4/Sult2a8/Cyp2b10/Ptpn5/Serpina7/Drd2/Trpa1/Serpine1/Kcne2/Nr1h4/Bdnf/Htr1b/Fbp1/Gsta1	34
GO:0032088	negative regulation of NF-kappaB transcription factor activity	14/1539	81/28943	8.70258e-05	0.000561421	0.000320358	Spi1/Klf4/Ptgis/Tnfaip3/Irak3/Nfkbia/Acod1/Nlrp3/Zc3h12a/Nr1h4/Bcl3/Nod2/Tmigd3/Nlrp12	14
GO:0002011	morphogenesis of an epithelial sheet	12/1539	62/28943	8.89032e-05	0.000572219	0.00032652	Scnn1g/Acvrl1/Cd44/Ajuba/Snai2/Hbegf/Dll4/Ccn1/Pdpn/Plet1/Lrg1/Mmp12	12
GO:0032653	regulation of interleukin-10 production	12/1539	62/28943	8.89032e-05	0.000572219	0.00032652	Il12b/Mmp8/Tslp/Il6/Tnfsf4/Il21/Ido1/Cd84/Bcl3/Nod2/Lilrb4b/Lilrb4a	12
GO:0002920	regulation of humoral immune response	11/1539	53/28943	8.947e-05	0.000575208	0.000328225	Gata6/Acod1/Cd55b/Il1b/Klk7/Hpx/Cfhr2/Ccr7/Zp3r/Gimap5/Nod2	11
GO:0007626	locomotory behavior	30/1539	266/28943	8.9724e-05	0.000576182	0.000328781	Nkx2-1/Cstb/Adora2a/Drd1/Chat/Drd3/Adcy5/Rcan1/Pitx3/Drd4/Ngf/Dmbx1/Tal1/Ido1/Drd2/Rasd2/Lrrk2/Avp/Mc3r/Zfhx3/Hoxd9/Penk/Gng7/Fzd4/Bsx/Lepr/Ppp1r1b/Nms/Gbx1/Gpr88	30
GO:0008406	gonad development	28/1539	241/28943	9.08991e-05	0.000583062	0.000332707	Nkx2-1/Zp3/Tex11/Gata3/Adamts1/Runx1/Rbp4/Rdh10/Ptx3/Ntrk1/Edn2/Nos3/Ereg/Icam1/Serpine1/Vgf/Six3/Tcf21/Fzd4/Foxl2/Rxfp2/Hmgb2/Afp/Cebpb/Hmga2/Sohlh1/Asmt/Lhx8	28
GO:0055001	muscle cell development	27/1539	229/28943	9.38258e-05	0.000601148	0.000343027	Mybpc3/Actn3/Myod1/Tbx5/Tbx3/Trip10/Krt19/Edn1/Rcan1/Pi16/Lox/Pdgfrb/Myog/Eng/Cavin4/Kel/Foxp1/Adm/Ednra/Tbx18/Smad6/Isl1/Six1/Lrrc10/Flnc/Pin1rt1/Xirp1	27
GO:0009408	response to heat	16/1539	102/28943	9.41088e-05	0.00060159	0.000343279	Hspb1/Hmox1/Trpv4/Scara5/Il1r1/Tfec/Tgfb1i1/Bag3/Cryab/Trpa1/Ccl2/Pklr/Tcim/Osm/Hspa1b/Hspa1a	16
GO:2000628	regulation of miRNA metabolic process	16/1539	102/28943	9.41088e-05	0.00060159	0.000343279	Spi1/Tgfb1/Klf4/Klf5/Gata6/Gata2/Gata3/Fos/Myc/Fosl1/Ets1/Smad6/Apln/Zc3h12a/Lilrb4b/Lilrb4a	16
GO:0002065	columnar/cuboidal epithelial cell differentiation	20/1539	146/28943	9.64594e-05	0.000615915	0.000351454	Cdh1/Tgfb1/Klf4/Klf5/Gata6/Vax1/Gata2/Wnt11/Rarb/Muc2/Foxp1/Nkx6-1/Fgf2/Serpine1/Ptk6/Cdk6/Dmbt1/Il31ra/Bhlha15/Cebpb	20
GO:0071868	cellular response to monoamine stimulus	13/1539	72/28943	9.70938e-05	0.00061786	0.000352563	Rgs9/Drd1/Drd3/Adcy5/Adipoq/Gnal/Gna14/Drd4/Htr4/Drd2/Lrrk2/Tgm2/Htr1b	13
GO:0071870	cellular response to catecholamine stimulus	13/1539	72/28943	9.70938e-05	0.00061786	0.000352563	Rgs9/Drd1/Drd3/Adcy5/Adipoq/Gnal/Gna14/Drd4/Htr4/Drd2/Lrrk2/Tgm2/Htr1b	13
GO:1904705	regulation of vascular associated smooth muscle cell proliferation	13/1539	72/28943	9.70938e-05	0.00061786	0.000352563	Cnn1/Hmox1/Mmp9/Edn1/Adipoq/Adamts1/Cdkn1a/Drd4/Apln/Fgf2/S1pr2/Htr1b/Calcrl	13
GO:0008630	intrinsic apoptotic signaling pathway in response to DNA damage	17/1539	113/28943	9.83705e-05	0.000625276	0.000356795	Ier3/Cd44/Hmox1/Epha2/Myc/Snai2/Cdkn1a/Pmaip1/Tnfrsf1b/Tnfrsf1a/Mael/Snai1/Ackr3/Bcl3/Bcl2a1b/Bcl2a1d/Bcl2a1a	17
GO:0001780	neutrophil homeostasis	8/1539	29/28943	9.86648e-05	0.000626438	0.000357458	Cd44/Csf1/Anxa1/Il6/Cxcr2/Mecom/Slc7a11/Lilrb4a	8
GO:0045624	positive regulation of T-helper cell differentiation	7/1539	22/28943	9.97203e-05	0.000631712	0.000360467	Anxa1/Il6/Tnfsf4/Il4ra/Nlrp3/Nfkbiz/Ccr7	7
GO:0051770	positive regulation of nitric-oxide synthase biosynthetic process	7/1539	22/28943	9.97203e-05	0.000631712	0.000360467	Map2k3/Il33/Ccl20/Ccl2/Lrrk2/Akap12/Nod2	7
GO:0002224	toll-like receptor signaling pathway	18/1539	124/28943	9.98411e-05	0.000631765	0.000360498	Cd36/Lbp/Tnfaip3/Irak3/Nfkbia/Acod1/Cd86/Smpdl3b/Tirap/Tlr13/Tlr8/S100a14/Nr1h4/Cd300lf/Cd14/Rab7b/Oas1f/Nod2	18
GO:0035265	organ growth	26/1539	218/28943	0.000103746	0.000655734	0.000374175	Gata6/Stc1/Rarb/Tbx5/Trip10/Fbln5/Edn1/Pi16/Pim1/Pdgfrb/Rbp4/Ccm2l/Ecm1/Foxp1/Mesp1/Smpd3/Fgf2/Thbs1/Il7/Mael/Psapl1/Foxc2/Mmp13/Ostn/Lepr/Pin1rt1	26
GO:0072503	cellular divalent inorganic cation homeostasis	34/1539	320/28943	0.000104134	0.000657446	0.000375152	Tgfb1/Trpv4/Stc1/Jsrp1/Stc2/Edn1/Drd1/Slc39a14/Drd3/Ccr1/Slc11a1/F2/Ngf/Edn2/Spp1/Kel/Cd19/Ednra/Mt4/Mt2/Mt1/Cdh5/Drd2/Trpa1/P2ry2/Slc24a1/Ccl2/Fgf2/Tgm2/Wfs1/Slc39a5/Bdkrb1/Slc39a4/Cnga1	34
GO:0010517	regulation of phospholipase activity	12/1539	63/28943	0.000104559	0.000659388	0.00037626	Apoc2/Anxa8/Cd86/Pdgfrb/Anxa1/Sele/Ccn1/Flt1/Arhgap6/Fgf2/Pla2r1/Ptafr	12
GO:0001938	positive regulation of endothelial cell proliferation	16/1539	103/28943	0.000105989	0.000666915	0.000380555	Acvrl1/Col18a1/Ccl24/Hmox1/Gata2/Arg1/Flt4/Thbs4/Egfl7/Ecm1/Egr3/Ccl2/Apln/Lrg1/Fgf2/Hmgb2	16
GO:0062014	negative regulation of small molecule metabolic process	16/1539	103/28943	0.000105989	0.000666915	0.000380555	Ier3/Actn3/Plek/Snai2/Adipoq/Il6/Myog/Fgf15/Trib3/Snai1/Entpd1/Ceacam2/Lepr/Fbp1/Ceacam1/Malrd1	16
GO:0002221	pattern recognition receptor signaling pathway	23/1539	182/28943	0.000106394	0.000667216	0.000380727	Cd36/Lbp/Tnfaip3/Irak3/Nfkbia/Acod1/Mefv/Cd86/Slc15a3/Smpdl3b/Clec4e/Tirap/Nlrp3/Rnf125/Tlr13/Tlr8/S100a14/Nr1h4/Cd300lf/Cd14/Rab7b/Oas1f/Nod2	23
GO:0071402	cellular response to lipoprotein particle stimulus	9/1539	37/28943	0.00010658	0.000667216	0.000380727	Itgb2/Cd36/Lpl/Cd68/Smpd3/Ldlr/Ces1g/Adtrp/Ces1a	9
GO:2000191	regulation of fatty acid transport	9/1539	37/28943	0.00010658	0.000667216	0.000380727	Edn1/Tnfsf11/Tnfrsf11a/Oxt/Il1b/P2ry2/Thbs1/Ptges/Pla2r1	9
GO:0031644	regulation of nervous system process	24/1539	194/28943	0.000106631	0.000667216	0.000380727	Itga2/Avpr1a/Edn1/Il33/Drd4/Il6/Gpr35/Oxt/Tnfrsf1b/Nos3/Nmu/Itgax/Acpp/Trpa1/Scn11a/Pawr/Lrrk2/Avp/Egr2/S1pr2/Ptafr/Nptx2/Tac1/Klk8	24
GO:0050905	neuromuscular process	24/1539	194/28943	0.000106631	0.000667216	0.000380727	Scn4a/Actn3/Adora2a/Jsrp1/Pde8b/Drd3/Adcy5/Pou4f3/Chrng/Tnni1/Chrna1/Mylk2/Ednra/Pou4f2/Drd2/Stra6/Ptprq/Gch1/Ucn/Penk/Pou4f1/Gbx1/Gpr88/Foxs1	24
GO:0038066	p38MAPK cascade	11/1539	54/28943	0.000107005	0.000668809	0.000381636	Spi1/Gadd45b/Map2k3/Xdh/Dusp1/Il1b/Dusp10/Zc3h12a/Zfp36/Ezr/Sphk1	11
GO:0009615	response to virus	36/1539	347/28943	0.000107622	0.000671921	0.000383412	Tgfb1/Il12b/Mlkl/Irak3/Acod1/Ripk3/Cd86/Pmaip1/Il33/Ifitm1/Ifitm3/Il6/Tnfsf4/Lcn2/Il1b/Il21/Kcnj8/Abcc9/Itgax/Nlrp3/Rnf125/Tlr13/Prf1/Fgl2/Gbp2b/Tlr8/Aicda/Zc3h12a/Mmp12/Spn/Bcl3/Oas1f/Cd8a/Ifitm2/Ncr1/Trim6	36
GO:0048259	regulation of receptor-mediated endocytosis	18/1539	125/28943	0.000110925	0.000691007	0.000394302	Apoc2/Akap5/Dab2/Drd3/Adipoq/Cd63/Drd4/Sele/Rspo1/Ptpn5/Anxa2/Drd2/Apln/Serpine1/Ccr7/Pcsk9/Rin3/Ntf3	18
GO:0090277	positive regulation of peptide hormone secretion	18/1539	125/28943	0.000110925	0.000691007	0.000394302	Gcg/Rph3al/Tnfsf11/Rbp4/Fga/Nmu/Drd2/Trpa1/Fgb/Lif/Nkx6-1/Apln/Ucn/Clcf1/Isl1/Gpr68/Nr1h4/Lepr	18
GO:0034308	primary alcohol metabolic process	15/1539	93/28943	0.000111697	0.000694277	0.000396169	Rdh12/Akr1c21/Dab2/Cyp2d26/Cyp11b2/Rbp4/Rdh10/Rpe65/H6pd/Sult2a8/Hsd11b2/Acpp/Sdr9c7/Ttr/Rdh16	15
GO:0045104	intermediate filament cytoskeleton organization	15/1539	93/28943	0.000111697	0.000694277	0.000396169	Nes/Krt19/Krt75/Krt7/Des/Krt17/Krt25/Pkp2/Krt14/Krt87/Krt35/Krt16/Krt2/Krt86/Krt76	15
GO:0043312	neutrophil degranulation	6/1539	16/28943	0.00011292	0.000699556	0.000399181	Itgb2/Spi1/Anxa3/Stx11/Cd177/Ptafr	6
GO:0045651	positive regulation of macrophage differentiation	6/1539	16/28943	0.00011292	0.000699556	0.000399181	Tgfb1/Csf1/Hcls1/Casp8/Trib1/Lif	6
GO:0046007	negative regulation of activated T cell proliferation	6/1539	16/28943	0.00011292	0.000699556	0.000399181	Arg1/Ido1/Crtam/Lrrc32/Lilrb4b/Lilrb4a	6
GO:0043524	negative regulation of neuron apoptotic process	24/1539	195/28943	0.000115576	0.000715023	0.000408007	Nes/Hmox1/Epor/Adora2a/Tfap2a/Adam8/Barhl1/Lcn2/Ngf/Ntrk1/Hsph1/Mt1/Ccl2/Wfs1/Clcf1/Kif14/Isl1/Pou4f1/Bdnf/Ntf3/C5ar1/Six1/Cebpb/Pin1rt1	24
GO:0007369	gastrulation	23/1539	183/28943	0.000115671	0.000715023	0.000408007	Itga5/Klf4/Gata6/Etv2/Epha2/Wnt11/Tnfaip3/Adipoq/Ets2/Six2/Dusp1/Hhex/Tbx19/Il1rn/Dusp2/Tal1/Mesp1/Apln/Snai1/Foxc2/Tgif1/Hmga2/Sox7	23
GO:0051606	detection of stimulus	31/1539	283/28943	0.00011856	0.000732078	0.000417739	Piezo1/Itga2/Lbp/Kcnmb1/Myc/Clec4n/Rbp4/Pde6c/Pigr/Eng/Ntrk1/Rpe65/Car6/Pde6b/Pglyrp1/Crtam/Trpa1/Pawr/Ptprq/Best1/Pkd2l1/Pglyrp3/Pkd1l1/Tas2r143/Dmbt1/Dach1/Nod2/Tac1/Rtp3/Gpr88/Kcnmb3	31
GO:0032613	interleukin-10 production	12/1539	64/28943	0.000122523	0.000755714	0.000431226	Il12b/Mmp8/Tslp/Il6/Tnfsf4/Il21/Ido1/Cd84/Bcl3/Nod2/Lilrb4b/Lilrb4a	12
GO:0071214	cellular response to abiotic stimulus	35/1539	336/28943	0.000123014	0.000757083	0.000432007	Scnn1g/Timp1/Tgfb1/Relb/Mapk13/Trpv4/Piezo1/Gata3/Wnt11/Mmp9/Rgs9/Aurkb/Bdkrb2/Snai2/Aqp2/Cdkn1a/Ankrd1/Rpe65/Nos3/Epo/Scnn1a/Bag3/Ednra/Cryab/Ptgs2/Nlrp3/Pkd2l1/F11r/Mmp3/Lrrc8e/Gpr68/Hmga2/Gpr88/Mc1r/Slc4a11	35
GO:0104004	cellular response to environmental stimulus	35/1539	336/28943	0.000123014	0.000757083	0.000432007	Scnn1g/Timp1/Tgfb1/Relb/Mapk13/Trpv4/Piezo1/Gata3/Wnt11/Mmp9/Rgs9/Aurkb/Bdkrb2/Snai2/Aqp2/Cdkn1a/Ankrd1/Rpe65/Nos3/Epo/Scnn1a/Bag3/Ednra/Cryab/Ptgs2/Nlrp3/Pkd2l1/F11r/Mmp3/Lrrc8e/Gpr68/Hmga2/Gpr88/Mc1r/Slc4a11	35
GO:0033028	myeloid cell apoptotic process	10/1539	46/28943	0.000123392	0.000757746	0.000432385	Cd44/Snai2/Adipoq/Anxa1/Il6/Cxcr2/Slc7a11/Epo/Clec5a/Nod2	10
GO:0036230	granulocyte activation	10/1539	46/28943	0.000123392	0.000757746	0.000432385	Itgb2/Spi1/Anxa1/Il18rap/Cxcr2/Anxa3/Stx11/Ctsg/Cd177/Ptafr	10
GO:0062013	positive regulation of small molecule metabolic process	22/1539	172/28943	0.00012458	0.000764209	0.000436073	Gcg/Cd36/Apoc2/Actn3/Avpr1a/Nos2/Dab2/Myc/Adipoq/Pmaip1/Anxa1/Rdh10/Il1b/Nos3/Ptgs2/Twist1/Avp/Nr1h4/Ptafr/Ces1g/Rdh16/Ces1a	22
GO:0045103	intermediate filament-based process	15/1539	94/28943	0.000126456	0.000774027	0.000441675	Nes/Krt19/Krt75/Krt7/Des/Krt17/Krt25/Pkp2/Krt14/Krt87/Krt35/Krt16/Krt2/Krt86/Krt76	15
GO:0120193	tight junction organization	15/1539	94/28943	0.000126456	0.000774027	0.000441675	Cdh1/Cldn15/Esam/Epha2/Wnt11/Myo1c/Pecam1/Prkch/Snai2/Cdh5/F11r/Snai1/Cldn2/Cldn24/Cldn34d	15
GO:0001974	blood vessel remodeling	11/1539	55/28943	0.000127386	0.000776339	0.000442995	Acvrl1/Tmbim1/Flt4/Nos2/Dll4/Nos3/Angpt2/Ednra/Lif/Foxc2/Ceacam1	11
GO:0032892	positive regulation of organic acid transport	11/1539	55/28943	0.000127386	0.000776339	0.000442995	Avpr1a/Adora2a/Edn1/Tnfsf11/Tnfrsf11a/Oxt/Il1b/P2ry2/Avp/Ptges/Pla2r1	11
GO:0070527	platelet aggregation	11/1539	55/28943	0.000127386	0.000776339	0.000442995	Plek/Il6/Slc7a11/Il6ra/Fga/Pear1/Pdpn/Fgb/F11r/Ctsg/Ceacam1	11
GO:0072132	mesenchyme morphogenesis	11/1539	55/28943	0.000127386	0.000776339	0.000442995	Acvrl1/Wnt11/Tbx3/Myc/Snai2/Eng/Nos3/Twist1/Isl1/Snai1/Foxc2	11
GO:0010955	negative regulation of protein processing	8/1539	30/28943	0.0001283	0.00077937	0.000444724	Cdh1/Plau/Il1r2/Lrrk2/Serpine1/Thbs1/Ppp1r15a/Ctla2a	8
GO:0032682	negative regulation of chemokine production	8/1539	30/28943	0.0001283	0.00077937	0.000444724	Klf4/Epha2/Mefv/Il6/Nr1h4/Oas1f/Lilrb4b/Lilrb4a	8
GO:1903318	negative regulation of protein maturation	8/1539	30/28943	0.0001283	0.00077937	0.000444724	Cdh1/Plau/Il1r2/Lrrk2/Serpine1/Thbs1/Ppp1r15a/Ctla2a	8
GO:1904951	positive regulation of establishment of protein localization	35/1539	337/28943	0.000130403	0.000790488	0.000451069	Cdh1/Gcg/Tgfb1/Cd33/Myo1c/Adora2a/Rph3al/Akap5/Hcls1/Pmaip1/Ankrd1/Rbp4/Il6/Fga/Plk3/Nmu/Tnfrsf1a/Bag3/Ptpn5/Ptgs2/Trpa1/Arhgef5/Fgb/Tmem30b/Nkx6-1/Ccl2/Isl1/Zc3h12a/Hcar2/Gpr68/Nr1h4/Mmp13/Ezr/Lepr/Malrd1	35
GO:0043154	negative regulation of cysteine-type endopeptidase activity involved in apoptotic process	14/1539	84/28943	0.000130552	0.000790488	0.000451069	Klf4/Cd44/Mmp9/Adora2a/Il9r/Il6/Cryab/Ptgs2/Avp/Thbs1/Plaur/Igbp1b/Hspa1b/Bcl2a1d	14
GO:0060191	regulation of lipase activity	14/1539	84/28943	0.000130552	0.000790488	0.000451069	Rhoc/Angptl4/Apoc2/Anxa8/Cd86/Pdgfrb/Anxa1/Sele/Ccn1/Flt1/Arhgap6/Fgf2/Pla2r1/Ptafr	14
GO:0007601	visual perception	21/1539	161/28943	0.000133037	0.000803371	0.00045842	Cryba1/Rgs9/Rdh12/Vsx2/Rbp4/Pde6c/Rdh10/Cnga3/Dll4/Rpe65/Pde6b/Impg1/Vsx1/Mfrp/Lum/Best1/Crygn/Wfs1/Rp1l1/Pde6h/Cnga1	21
GO:0007212	dopamine receptor signaling pathway	9/1539	38/28943	0.000133109	0.000803371	0.00045842	Rgs9/Drd1/Drd3/Adcy5/Gnal/Gna14/Drd4/Drd2/Lrrk2	9
GO:0098868	bone growth	9/1539	38/28943	0.000133109	0.000803371	0.00045842	Stc1/Rarb/Fbln5/Ecm1/Smpd3/Thbs1/Mmp13/Ostn/Lepr	9
GO:0007586	digestion	19/1539	138/28943	0.000133275	0.000803513	0.000458501	Cd36/Drd3/Rbp4/Muc2/Oxt/Nmu/Ctrb1/Ldlr/Pawr/F11r/Capn8/Ucn/Ucn2/Mmp13/Ezr/Nod2/Tac1/Chrm5/Muc4	19
GO:0006941	striated muscle contraction	22/1539	173/28943	0.000135687	0.000817179	0.000466299	Scn4a/Mybpc3/Actn3/Trpv4/Stc1/Map2k3/Ccn2/Jsrp1/Smtn/Chrng/Tnni1/Chrna1/Mylk2/Kcnj8/Abcc9/Ucn/Kcne2/Pkp2/Zc3h12a/Scn4b/Kcne4/Gja5	22
GO:0045807	positive regulation of endocytosis	18/1539	127/28943	0.000136382	0.000818528	0.000467069	Cd36/Gata2/Itga2/Lbp/Dab2/Nckap1l/Cd63/Sele/Ptpn5/Anxa2/Drd2/Lrrk2/Apln/Serpine1/Ccr7/Pcsk9/Ntf3/Cd14	18
GO:0002043	blood vessel endothelial cell proliferation involved in sprouting angiogenesis	7/1539	23/28943	0.000136786	0.000818528	0.000467069	Il12b/Hmox1/Epha2/Gata2/Dll4/Thbs1/Mmrn2	7
GO:0045026	plasma membrane fusion	7/1539	23/28943	0.000136786	0.000818528	0.000467069	Folr1/Lyzl4/Tie1/Spesp1/Spaca3/Izumo1/Mymx	7
GO:0071398	cellular response to fatty acid	7/1539	23/28943	0.000136786	0.000818528	0.000467069	Lpl/Pdk4/Foxp1/Ucp1/Ldlr/Zc3h12a/Nr1h4	7
GO:0072677	eosinophil migration	7/1539	23/28943	0.000136786	0.000818528	0.000467069	Ccl24/Ccl4/Ccl11/Adam8/Ccl7/Ccl2/Lgals3	7
GO:1900120	regulation of receptor binding	7/1539	23/28943	0.000136786	0.000818528	0.000467069	Phlda2/Mmp9/Adipoq/Lox/Anxa2/Pcsk9/Bdnf	7
GO:0022604	regulation of cell morphogenesis	35/1539	338/28943	0.000138189	0.000826048	0.00047136	Ccl3/Rhoc/Ccl24/Cd44/Fblim1/Akap5/Dab2/Has2/Myh9/Myl12a/Spry4/Arap3/Anxa1/Il6/F2/Pdpn/Fgr/Slc26a5/Msn/Ccl7/Ccl2/Icam1/F11r/Pakap/Dock5/Rhoj/Fzd4/Ostn/Ezr/Fes/Rnd1/Cdc42ep5/Xlr4b/Cass4/Sprr2a1	35
GO:0055007	cardiac muscle cell differentiation	20/1539	150/28943	0.000140622	0.000839694	0.000479147	Tgfb1/Gata6/Myod1/Rarb/Tbx5/Tbx3/Trip10/Edn1/Pi16/Pdgfrb/Mylk2/Cavin4/Foxp1/Mesp1/Irx3/Tbx18/Isl1/Lrrc10/Pin1rt1/Xirp1	20
GO:0045685	regulation of glial cell differentiation	15/1539	95/28943	0.000142882	0.000852284	0.000486331	Tgfb1/Drd3/Il33/F2/Il1b/Tnfrsf1b/Ldlr/Lif/Nkx6-1/Gsx2/Egr2/Dusp10/Clcf1/Ntf3/Hmga2	15
GO:0034103	regulation of tissue remodeling	14/1539	85/28943	0.000148742	0.000882063	0.000503323	Klf6/Tmbim1/Pdk4/Flt4/Thbs4/Tnfsf11/Dcstamp/Adam8/Il6/Tnfrsf11a/Spp1/Dlk1/Lepr/Ceacam1	14
GO:0031620	regulation of fever generation	5/1539	11/28943	0.000148973	0.000882063	0.000503323	Tnfsf11/Tnfrsf11a/Il1b/Ptgs2/Ptges	5
GO:0035744	T-helper 1 cell cytokine production	5/1539	11/28943	0.000148973	0.000882063	0.000503323	Il12b/Il18rap/Il1r1/Il1b/Arid5a	5
GO:0036462	TRAIL-activated apoptotic signaling pathway	5/1539	11/28943	0.000148973	0.000882063	0.000503323	Spi1/Tnfrsf10b/Casp8/Atf3/Tnfrsf26	5
GO:0060920	cardiac pacemaker cell differentiation	5/1539	11/28943	0.000148973	0.000882063	0.000503323	Tbx5/Tbx3/Mesp1/Tbx18/Isl1	5
GO:0061299	retina vasculature morphogenesis in camera-type eye	5/1539	11/28943	0.000148973	0.000882063	0.000503323	Col4a1/Clic4/Rhoj/Fzd4/Arhgef15	5
GO:2001280	positive regulation of unsaturated fatty acid biosynthetic process	5/1539	11/28943	0.000148973	0.000882063	0.000503323	Avpr1a/Anxa1/Il1b/Ptgs2/Avp	5
GO:0048645	animal organ formation	13/1539	75/28943	0.000149506	0.000883361	0.000504064	Folr1/Gata6/Wnt11/Tbx5/Pim1/Hhex/Rdh10/Mesp1/Fgf3/Foxh1/Fgf2/Isl1/Six1	13
GO:1990874	vascular associated smooth muscle cell proliferation	13/1539	75/28943	0.000149506	0.000883361	0.000504064	Cnn1/Hmox1/Mmp9/Edn1/Adipoq/Adamts1/Cdkn1a/Drd4/Apln/Fgf2/S1pr2/Htr1b/Calcrl	13
GO:0001704	formation of primary germ layer	16/1539	106/28943	0.000149849	0.000884458	0.00050469	Itga5/Gata6/Etv2/Epha2/Wnt11/Ets2/Six2/Dusp1/Tbx19/Dusp2/Tal1/Mesp1/Snai1/Foxc2/Hmga2/Sox7	16
GO:0019882	antigen processing and presentation	18/1539	128/28943	0.000150933	0.000889261	0.000507431	Relb/H2-M2/Cd68/Slc11a1/Icam1/H2-DMb2/Ccr7/Fgl2/Thbs1/Nod2/Clec4a4/H2-Q7/H2-K1/H2-M9/H2-Q10/H2-Eb2/H2-Q6/H2-Q2	18
GO:0045777	positive regulation of blood pressure	11/1539	56/28943	0.00015098	0.000889261	0.000507431	Avpr1a/Cyp11b2/Eng/Oxt/Tacr3/Nmu/Hsd11b2/Avp/F11r/Uts2r/Adra2b	11
GO:0010586	miRNA metabolic process	17/1539	117/28943	0.000152236	0.000894785	0.000510583	Spi1/Tgfb1/Klf4/Klf5/Gata6/Gata2/Gata3/Fos/Myc/Fosl1/Ets1/Smad6/Apln/Zc3h12a/Trim71/Lilrb4b/Lilrb4a	17
GO:0034766	negative regulation of ion transmembrane transport	17/1539	117/28943	0.000152236	0.000894785	0.000510583	Rem1/Tgfb1/Mmp9/Drd3/Grp/Drd4/Gpr35/Kcnab1/Gem/Slc26a5/Epo/Kel/Drd2/Twist1/Kcne2/Pcsk9/Kcne4	17
GO:0051604	protein maturation	37/1539	367/28943	0.000155937	0.000915582	0.00052245	Cdh1/Srgn/Plau/Myc/Myh9/Cpn1/Casp8/Il1r2/Ecel1/F5/Serpinc1/F2/Fga/Enpep/Kel/Mvp/F10/Hp/Casp4/Fgb/Pawr/Lrrk2/Cpz/Serpine1/Thbs1/Ctsg/Ppp1r15a/Pcsk9/Ctla2a/Plaur/Pthlh/4930486L24Rik/C1ra/Ece1/Tmprss9/Serpinh1/C1rb	37
GO:0006887	exocytosis	41/1539	422/28943	0.000158609	0.000930296	0.000530846	Itgb2/Spi1/Hmox1/Gata2/Sdc4/Plek/Adora2a/Myo1g/Rph3al/Tnfaip2/Drd1/Myh9/Nckap1l/Grp/Anxa1/Drd4/Ccr1/Fga/Fgr/Anxa3/Il4ra/Syt8/Chrnb3/Smpd3/Anxa2/Drd2/P2ry2/Fgb/Lrrk2/Cd84/Stx11/Milr1/Syt15/Sytl3/Htr1b/Cd177/Fes/Sytl5/Ptafr/Unc13c/Rab44	41
GO:0002312	B cell activation involved in immune response	15/1539	96/28943	0.000161128	0.000943104	0.000538154	Spi1/Tgfb1/Tnfaip3/Parp3/Il6/Tnfsf4/Il21/Cdh17/Cd19/Batf/Aicda/Clcf1/Gapt/Bcl3/Lilrb4a	15
GO:0044344	cellular response to fibroblast growth factor stimulus	15/1539	96/28943	0.000161128	0.000943104	0.000538154	Cd44/Gata3/Ccn2/Cxcl13/Spry4/Dll4/Fgf15/Fgf3/Egr3/Apln/Fgf2/Thbs1/Zfp36/Kl/Trim71	15
GO:0010460	positive regulation of heart rate	8/1539	31/28943	0.000164907	0.000958385	0.000546874	Avpr1a/Edn1/Tacr3/Edn2/Nmu/Adm/Apln/Gch1	8
GO:0015721	bile acid and bile salt transport	8/1539	31/28943	0.000164907	0.000958385	0.000546874	Abcb11/Slc10a4/Slc10a6/Slco1b2/Atp8b1/Nr1h4/Ceacam2/Ceacam1	8
GO:0032967	positive regulation of collagen biosynthetic process	8/1539	31/28943	0.000164907	0.000958385	0.000546874	Tgfb1/Itga2/Ccn2/Pdgfrb/F2/Ccl2/Serpine1/Ucn	8
GO:0043552	positive regulation of phosphatidylinositol 3-kinase activity	8/1539	31/28943	0.000164907	0.000958385	0.000546874	Tgfb1/Pdgfrb/Epha8/Fgr/Flt1/Cd19/Fgf2/Nod2	8
GO:0060037	pharyngeal system development	8/1539	31/28943	0.000164907	0.000958385	0.000546874	Folr1/Gata3/Edn1/Ripply3/Ednra/Isl1/Six1/Ece1	8
GO:0072539	T-helper 17 cell differentiation	8/1539	31/28943	0.000164907	0.000958385	0.000546874	Tgfb1/Il6/Il6ra/Nlrp3/Batf/Nfkbiz/Zc3h12a/Tnfsf18	8
GO:0033032	regulation of myeloid cell apoptotic process	9/1539	39/28943	0.000164933	0.000958385	0.000546874	Cd44/Snai2/Adipoq/Anxa1/Cxcr2/Slc7a11/Epo/Clec5a/Nod2	9
GO:0032835	glomerulus development	12/1539	66/28943	0.000166492	0.000961504	0.000548654	Nid1/Adipoq/Pdgfrb/Wwtr1/Il6ra/Enpep/Angpt2/Ednra/C3ar1/Gpr4/Tcf21/Foxc2	12
GO:0001886	endothelial cell morphogenesis	6/1539	17/28943	0.000166667	0.000961504	0.000548654	Col18a1/Stc1/Pecam1/Tnmd/Clic4/Id1	6
GO:0002295	T-helper cell lineage commitment	6/1539	17/28943	0.000166667	0.000961504	0.000548654	Tgfb1/Il6/Il6ra/Batf/Spn/Tnfsf18	6
GO:0070942	neutrophil mediated cytotoxicity	6/1539	17/28943	0.000166667	0.000961504	0.000548654	Arg1/F2/Cxcl1/Ctsg/Trem3/Trem1	6
GO:1902033	regulation of hematopoietic stem cell proliferation	6/1539	17/28943	0.000166667	0.000961504	0.000548654	Snai2/Pim1/Mecom/Cxcl1/Cebpa/Prl2c3	6
GO:1903587	regulation of blood vessel endothelial cell proliferation involved in sprouting angiogenesis	6/1539	17/28943	0.000166667	0.000961504	0.000548654	Il12b/Hmox1/Gata2/Dll4/Thbs1/Mmrn2	6
GO:2001185	regulation of CD8-positive	alpha-beta T cell activation	6/1539	17/28943	0.000166667	0.000961504	0.000548654	Nckap1l/Runx1/Crtam/Runx3/Lilrb4b/Lilrb4a	6
GO:0015698	inorganic anion transport	20/1539	152/28943	0.000168753	0.000972538	0.00055495	Slc26a3/Clic1/Stc2/Slc34a1/Clic6/Slc11a1/Slc26a5/Slc12a3/Ano7/Slc26a2/Clic4/Best1/Ano2/Atp8b1/Kcne2/Slc26a10/Cebpb/Ptafr/Clca4a/Slc4a11	20
GO:0002832	negative regulation of response to biotic stimulus	17/1539	118/28943	0.000169181	0.000974005	0.000555787	Tnfaip3/Arg1/Irak3/Serpinb9b/Acod1/Ccr1/Smpdl3b/Drd2/Trib1/Rnf125/Dusp10/Fgl2/Mmp12/Oas1f/Ceacam1/Sh2d1b1/Muc4	17
GO:0021700	developmental maturation	36/1539	355/28943	0.000169398	0.000974254	0.000555929	Slc26a3/Tgfb1/Actn3/Gata2/Gata3/Svs3a/Akap5/Edn1/Runx1/Cd63/Lhx6/Il21/Ngf/Epha8/Tal1/Ereg/Epo/Ednra/Cdh5/Barx2/Ptgs2/Vsx1/Cebpa/Lrrk2/Six3/Kif14/Efcab9/Gldn/Bhlha15/Arhgef15/Rxfp2/Rnd1/Klf2/Unc13c/Slc22a14/Runx3	36
GO:2000241	regulation of reproductive process	26/1539	225/28943	0.000173759	0.000998317	0.00056966	Timp1/Zp3/Tex11/Plau/Myh9/Runx1/Zp1/Ovol1/Drd4/Oxt/Tacr3/B4galt1/Rspo1/Zp2/P2ry2/Lif/Psma8/Inhbb/Mael/Snai1/Fbxo43/Mmp12/Ptafr/Osm/Tac1/Asmt	26
GO:0002762	negative regulation of myeloid leukocyte differentiation	11/1539	57/28943	0.000178183	0.00102164	0.00058297	Gata2/Myc/Adipoq/Runx1/Trib1/Cdk6/Gpr68/Pilrb1/Ceacam1/Lilrb4b/Lilrb4a	11
GO:1903053	regulation of extracellular matrix organization	11/1539	57/28943	0.000178183	0.00102164	0.00058297	Lamb1/Nid1/Has2/Il6/Pdpn/Tnfrsf1b/Angptl7/Tnfrsf1a/Ets1/Tie1/Adtrp	11
GO:0042304	regulation of fatty acid biosynthetic process	10/1539	48/28943	0.000179718	0.00102939	0.000587392	Apoc2/Pdk4/Avpr1a/Anxa1/Il1b/Ptgs2/Trib3/Avp/Ceacam2/Ceacam1	10
GO:0034383	low-density lipoprotein particle clearance	7/1539	24/28943	0.000184276	0.00105336	0.000601066	Cd36/Il19/Adipoq/Ldlr/Anxa2/Pcsk9/Nr1h4	7
GO:0043371	negative regulation of CD4-positive	alpha-beta T cell differentiation	7/1539	24/28943	0.000184276	0.00105336	0.000601066	Runx1/Anxa1/Tnfsf4/Il4ra/Zc3h12a/Tnfsf18/Runx3	7
GO:1904063	negative regulation of cation transmembrane transport	16/1539	108/28943	0.000187205	0.00106901	0.000609997	Rem1/Tgfb1/Mmp9/Drd3/Grp/Drd4/Gpr35/Kcnab1/Gem/Epo/Kel/Drd2/Twist1/Kcne2/Pcsk9/Kcne4	16
GO:0050953	sensory perception of light stimulus	21/1539	165/28943	0.000188399	0.00107473	0.000613264	Cryba1/Rgs9/Rdh12/Vsx2/Rbp4/Pde6c/Rdh10/Cnga3/Dll4/Rpe65/Pde6b/Impg1/Vsx1/Mfrp/Lum/Best1/Crygn/Wfs1/Rp1l1/Pde6h/Cnga1	21
GO:0006606	protein import into nucleus	22/1539	177/28943	0.000189387	0.00107709	0.000614611	Cdh1/Tgfb1/Cd36/Pom121l2/Nfkbia/Akap5/Drd1/Hcls1/Cdkn1a/Six2/Il6/Tnfrsf1a/Bag3/Ptpn5/Ptgs2/Lrrk2/Txnip/Six3/Zc3h12a/Mmp12/Bcl3/Pttg1ip2	22
GO:0009612	response to mechanical stimulus	22/1539	177/28943	0.000189387	0.00107709	0.000614611	Cd36/Piezo1/Itga2/Wnt11/Nfkbia/Fos/Myc/Ankrd1/Ntrk1/Nos3/Bag3/Ednra/Drd2/Stra6/Trpa1/Pawr/Ptprq/Pkd2l1/F11r/Ucn/Bdkrb1/Pkd1l1	22
GO:2001242	regulation of intrinsic apoptotic signaling pathway	22/1539	177/28943	0.000189387	0.00107709	0.000614611	Gcg/Hspb1/Cd44/Il19/Mmp9/Bdkrb2/Ripk3/Myc/Snai2/Pmaip1/Bub1/Epo/Ptgs2/Lrrk2/Vnn1/Wfs1/Snai1/Ackr3/Plaur/S100a8/S100a9/Rnf183	22
GO:0042445	hormone metabolic process	27/1539	239/28943	0.000191579	0.00108845	0.000621093	Gata3/Stc2/Rdh12/Akr1c21/Pde8b/Dab2/Cyp2d26/Cyp11b2/Rbp4/Cyp2c55/Rdh10/Rpe65/H6pd/Spp1/Sult2a8/Adm/Crym/Hsd17b2/Aldh8a1/Sdr9c7/Prlhr/Afp/Ece1/Ttr/Hsd3b2/Rdh16/Asmt	27
GO:0002090	regulation of receptor internalization	13/1539	77/28943	0.000196622	0.00111598	0.000636802	Akap5/Dab2/Drd3/Cd63/Drd4/Sele/Rspo1/Ptpn5/Drd2/Apln/Pcsk9/Rin3/Ntf3	13
GO:0071375	cellular response to peptide hormone stimulus	30/1539	278/28943	0.000197003	0.00111702	0.000637392	Scnn1g/Lpl/Myo1c/Pdk4/Edn1/Slc39a14/Cyp11b2/Adipoq/Il1b/Lpin3/Rpe65/Scnn1a/Ednra/Pou4f2/Trib3/Inhbb/Mgarp/Gdf15/Baiap2l1/Pklr/Shc1/Pcsk9/Foxc2/Nr1h4/Socs3/Ceacam2/Kl/C1qtnf9/Ceacam1/Bglap3	30
GO:0006026	aminoglycan catabolic process	9/1539	40/28943	0.000202851	0.00114785	0.000654988	Tgfb1/Cd44/Pglyrp1/Lyve1/Fgf2/Chil3/Pglyrp3/Chia1/Chil4	9
GO:0030212	hyaluronan metabolic process	9/1539	40/28943	0.000202851	0.00114785	0.000654988	Tgfb1/Has1/Cd44/Itih1/Has2/Il1b/Lyve1/Smpd3/Fgf2	9
GO:0002639	positive regulation of immunoglobulin production	11/1539	58/28943	0.000209429	0.00118178	0.000674349	Tgfb1/Cd86/Il33/Rbp4/Il6/Tnfsf4/Il21/Foxp1/Il4ra/Hpx/Clcf1	11
GO:0098754	detoxification	11/1539	58/28943	0.000209429	0.00118178	0.000674349	Cd36/Rdh12/Fbln5/Esd/Pim1/Nos3/Mt4/Mt2/Mt1/Gch1/Sod3	11
GO:0001945	lymph vessel development	8/1539	32/28943	0.000209688	0.00118178	0.000674349	Acvrl1/Epha2/Flt4/Pdpn/Ngp/Tie1/Fgf2/Foxc2	8
GO:0031295	T cell costimulation	8/1539	32/28943	0.000209688	0.00118178	0.000674349	Tnfsf14/Cd86/Tnfsf4/Ccr7/Spn/Cd80/Lilrb4b/Lilrb4a	8
GO:0010837	regulation of keratinocyte proliferation	10/1539	49/28943	0.000215137	0.00121007	0.000690488	Twist2/Tgm1/Has2/Snai2/Ovol1/Lrg1/Ovol2/Kdf1/Zfp36/Cd109	10
GO:2000404	regulation of T cell migration	10/1539	49/28943	0.000215137	0.00121007	0.000690488	Tnfsf14/Ripk3/Cd200r1/Cxcl13/Adam8/Ccl20/Tnfsf4/Ecm1/Ccr7/Spn	10
GO:0030500	regulation of bone mineralization	14/1539	88/28943	0.000217047	0.00121959	0.000695921	Actn3/Srgn/Tfap2a/Ifitm5/Ccr1/Ecm1/Ccn1/Mgp/Twist1/Sgms2/Ostn/Kl/Nfe2/Bglap3	14
GO:0031099	regeneration	20/1539	155/28943	0.00022023	0.00123624	0.000705423	Ifrd1/Folr1/Tgfb1/Klf4/Klf5/Hmox1/Myod1/Plau/Cdkn1a/Anxa1/Il6/Tnc/Adm/Lif/Serpine1/Dusp10/Bdnf/Cebpb/Klk8/Mymx	20
GO:0017157	regulation of exocytosis	28/1539	254/28943	0.000222391	0.00124588	0.000710924	Itgb2/Spi1/Hmox1/Gata2/Sdc4/Adora2a/Rph3al/Drd1/Nckap1l/Anxa1/Drd4/Fga/Fgr/Il4ra/Syt8/Chrnb3/Smpd3/Anxa2/Drd2/P2ry2/Fgb/Lrrk2/Cd84/Syt15/Htr1b/Cd177/Fes/Ptafr	28
GO:0043583	ear development	28/1539	254/28943	0.000222391	0.00124588	0.000710924	Cdh1/Gata2/Gata3/Sdc4/Tbx3/Ntn1/Tfap2a/Edn1/Myc/Six2/Pou4f3/Rdh10/Fgf3/Ednra/Stra6/Tbx18/Cebpa/Ptprq/Igfbp7/Fgf2/Atp8b1/Bdnf/Six1/Ece1/H2-K1/Grxcr1/Cebpd/Grxcr2	28
GO:0002768	immune response-regulating cell surface receptor signaling pathway	36/1539	360/28943	0.000222636	0.00124601	0.000710997	Cd247/Gata3/Myo1g/Prkch/Nckap1l/Clec4n/Btnl2/Lpxn/Pigr/Sla2/Foxp1/Clec4e/Clec4d/Cd22/Cd19/Nfkbiz/Pawr/Ccr7/Btnl9/C3ar1/Cd79b/Zc3h12a/Fpr1/C5ar1/Lgals3/Vtcn1/Fpr2/Ezr/Cd8a/Skint3/Fyb2/Fpr3/Bcl2a1d/Sh2d1b1/Lilrb4b/Lilrb4a	36
GO:2000630	positive regulation of miRNA metabolic process	13/1539	78/28943	0.000224606	0.00125578	0.000716575	Spi1/Tgfb1/Klf4/Klf5/Gata2/Gata3/Fos/Myc/Fosl1/Ets1/Smad6/Apln/Zc3h12a	13
GO:0045576	mast cell activation	15/1539	99/28943	0.000228508	0.00127633	0.0007283	Hmox1/Gata2/Tslp/Grp/Fgr/Il4ra/Cd84/Milr1/Cd300lf/Fes/Cnr2/Cd300lb/Rab44/Lilrb4b/Lilrb4a	15
GO:0032872	regulation of stress-activated MAPK cascade	24/1539	204/28943	0.000231358	0.00129096	0.00073665	Spi1/Mmp8/Trpv4/Gadd45b/Ccn2/Flt4/Tnfsf11/Dab2/Xdh/Dusp1/Il1b/Mecom/Fgf15/Tirap/Eda2r/Tnfrsf23/Dusp10/Zc3h12a/Unc5cl/Igbp1b/Ezr/Nod2/Sh3rf2/Sphk1	24
GO:0048638	regulation of developmental growth	39/1539	402/28943	0.000233186	0.00129987	0.000741734	Ifrd1/Zp3/Gata6/Actn3/Myod1/Csf1/Tbx5/Trip10/Stc2/Ntn1/Edn1/Sema3g/Drd3/Cdkn1a/Tnfrsf12a/Pi16/Pim1/Rbp4/Ngf/Foxp1/Pou4f2/Drd2/Nkx6-1/Fgf2/Serpine1/Gdf15/Dusp10/Il7/Mael/Sh3pxd2b/Foxc2/Bdnf/Six1/Ostn/Ezr/Hmga2/Musk/Foxs1/Pin1rt1	39
GO:0032970	regulation of actin filament-based process	40/1539	416/28943	0.000234923	0.00130826	0.000746517	Esam/Rhoc/Tgfb1/Ccl24/Stc1/Wnt11/Sdc4/Myo1c/Ccn2/Plek/Pecam1/Edn1/Iqgap2/Myh9/Nckap1l/Hcls1/Pdgfrb/Mylk2/Pdpn/Fgr/Arpc1b/Arhgap6/Arhgef5/Acta2/Icam1/Csf3/F11r/Baiap2l1/Sh3pxd2b/Pkp2/Id1/Dnai3/Ntf3/Arhgef15/Fes/Rnd1/Capg/Gja5/Tac1/Cdc42ep5	40
GO:0032274	gonadotropin secretion	6/1539	18/28943	0.000238775	0.00132839	0.000758007	Tbx3/Niban2/Npvf/Inhbb/Ucn2/Foxl2	6
GO:0007611	learning or memory	33/1539	321/28943	0.000241335	0.00134131	0.000765378	Itga5/Lamb1/Nts/Ccl11/Drd1/Pde8b/Chat/Drd3/Rcan1/Drd4/Lcn2/Il1rn/Il1b/Slc7a11/Kcnab1/Ngf/Ntrk1/Ldlr/Drd2/Stra6/Ptgs2/Ucn/Bdnf/Ntf3/Musk/Pirb/Nptx2/Ppp1r1b/Tac1/Klk8/Gpr88/Nps/Lhx8	33
GO:0001781	neutrophil apoptotic process	5/1539	12/28943	0.00024419	0.00134946	0.000770029	Cd44/Anxa1/Il6/Cxcr2/Slc7a11	5
GO:0002664	regulation of T cell tolerance induction	5/1539	12/28943	0.00024419	0.00134946	0.000770029	Cd86/Runx1/Ido1/Lilrb4b/Lilrb4a	5
GO:0031392	regulation of prostaglandin biosynthetic process	5/1539	12/28943	0.00024419	0.00134946	0.000770029	Avpr1a/Anxa1/Il1b/Ptgs2/Avp	5
GO:0033089	positive regulation of T cell differentiation in thymus	5/1539	12/28943	0.00024419	0.00134946	0.000770029	Il7r/Adam8/Il2rg/Egr3/Vnn1	5
GO:0007263	nitric oxide mediated signal transduction	7/1539	25/28943	0.000244243	0.00134946	0.000770029	Cd36/Nos2/Nos3/Mt2/Mt1/Thbs1/Rasd1	7
GO:0050860	negative regulation of T cell receptor signaling pathway	7/1539	25/28943	0.000244243	0.00134946	0.000770029	Btnl2/Sla2/Pawr/Lgals3/Ezr/Lilrb4b/Lilrb4a	7
GO:0002335	mature B cell differentiation	9/1539	41/28943	0.000247739	0.00135942	0.000775711	Spi1/Tnfaip3/Il6/Il21/Cdh17/Cd19/Il2rg/Bcl3/Lilrb4a	9
GO:0003230	cardiac atrium development	9/1539	41/28943	0.000247739	0.00135942	0.000775711	Wnt11/Tbx5/Eng/Dll4/Ccm2l/Ccn1/Mesp1/Isl1/Gja5	9
GO:0034110	regulation of homotypic cell-cell adhesion	9/1539	41/28943	0.000247739	0.00135942	0.000775711	Tnfsf11/Il6/Ccm2l/Il6ra/Pdpn/F11r/Ctsg/Plaur/Ceacam1	9
GO:0035850	epithelial cell differentiation involved in kidney development	9/1539	41/28943	0.000247739	0.00135942	0.000775711	Gata3/Mmp9/Adipoq/Six2/Wwtr1/Ednra/Lif/Gpr4/Foxc2	9
GO:0043551	regulation of phosphatidylinositol 3-kinase activity	9/1539	41/28943	0.000247739	0.00135942	0.000775711	Tgfb1/Pik3r5/Pdgfrb/Epha8/Fgr/Flt1/Cd19/Fgf2/Nod2	9
GO:0048520	positive regulation of behavior	9/1539	41/28943	0.000247739	0.00135942	0.000775711	Adora2a/Drd1/Grp/Stra6/Pmch/Ucn/Uts2r/Penk/Nps	9
GO:2000279	negative regulation of DNA biosynthetic process	9/1539	41/28943	0.000247739	0.00135942	0.000775711	Acvrl1/Adipoq/Cdkn1a/Parp3/Dusp1/Ankrd1/Niban2/Pif1/Dach1	9
GO:0048863	stem cell differentiation	30/1539	282/28943	0.000252497	0.00138418	0.00078984	Dnmt3l/Folr1/Gata6/Tbx5/Tbx3/Tfap2a/Edn1/Sema3g/Snai2/Zscan10/Hhex/Rdh10/Tal1/Fgf15/Ednra/Tbx18/Batf/Lif/Twist1/Alx1/Fgf2/Ovol2/Cdk6/Isl1/Zfp36/Krt14/Foxc2/Six1/Trim6/Slc4a11	30
GO:0098659	inorganic cation import across plasma membrane	17/1539	122/28943	0.000254517	0.00139253	0.000794606	Scnn1g/Trpv4/Akap5/Slc34a1/Slc39a14/Calcr/Cnga3/Lcn2/Kcnj8/Abcc9/Scnn1a/Slc12a3/Pawr/Kcne2/Slc39a5/Kcnj15/Slc39a4	17
GO:0099587	inorganic ion import across plasma membrane	17/1539	122/28943	0.000254517	0.00139253	0.000794606	Scnn1g/Trpv4/Akap5/Slc34a1/Slc39a14/Calcr/Cnga3/Lcn2/Kcnj8/Abcc9/Scnn1a/Slc12a3/Pawr/Kcne2/Slc39a5/Kcnj15/Slc39a4	17
GO:0003197	endocardial cushion development	10/1539	50/28943	0.00025623	0.00140054	0.000799176	Acvrl1/Tbx5/Tbx3/Snai2/Eng/Nos3/Twist1/Thbs1/Isl1/Snai1	10
GO:0051170	import into nucleus	22/1539	181/28943	0.000261027	0.00142538	0.000813349	Cdh1/Tgfb1/Cd36/Pom121l2/Nfkbia/Akap5/Drd1/Hcls1/Cdkn1a/Six2/Il6/Tnfrsf1a/Bag3/Ptpn5/Ptgs2/Lrrk2/Txnip/Six3/Zc3h12a/Mmp12/Bcl3/Pttg1ip2	22
GO:0002438	acute inflammatory response to antigenic stimulus	8/1539	33/28943	0.000263972	0.00143866	0.000820929	Zp3/Bdkrb2/Cd6/Cxcr2/Icam1/Ccr7/Il31ra/Spn	8
GO:0060914	heart formation	8/1539	33/28943	0.000263972	0.00143866	0.000820929	Folr1/Wnt11/Tbx5/Pim1/Mesp1/Foxh1/Isl1/Six1	8
GO:0001666	response to hypoxia	25/1539	219/28943	0.000276864	0.00150746	0.000860189	Hmox1/Gata6/Ptgis/Nos2/Edn1/Plau/Ajuba/Myc/Adam8/Lct/Eng/Plk3/Fosl2/Flt1/Epo/Ednra/Cryab/Drd2/Ucp2/Loxl2/Twist1/Mgarp/Ece1/Sod3/Pin1rt1	25
GO:0015872	dopamine transport	11/1539	60/28943	0.000285965	0.001554	0.000886743	Drd1/Drd3/Syt8/Smpd3/Drd2/Syt15/Entpd1/Htr1b/Xlr4b/Chrm5/Xlr4a	11
GO:0046717	acid secretion	11/1539	60/28943	0.000285965	0.001554	0.000886743	Myc/Drd3/Abcb11/Oxt/Nmu/Drd2/Ucn/Htr1b/Ces1g/Ces1a/Chrm5	11
GO:0070302	regulation of stress-activated protein kinase signaling cascade	24/1539	207/28943	0.000288155	0.00156439	0.000892672	Spi1/Mmp8/Trpv4/Gadd45b/Ccn2/Flt4/Tnfsf11/Dab2/Xdh/Dusp1/Il1b/Mecom/Fgf15/Tirap/Eda2r/Tnfrsf23/Dusp10/Zc3h12a/Unc5cl/Igbp1b/Ezr/Nod2/Sh3rf2/Sphk1	24
GO:0035904	aorta development	12/1539	70/28943	0.000295769	0.00160418	0.000915376	Acvrl1/Lox/Pdgfrb/Col3a1/Eng/Dll4/Adamts9/Ednra/Foxh1/Smad6/Egr2/Six1	12
GO:0050767	regulation of neurogenesis	43/1539	463/28943	0.000297169	0.00161022	0.000918821	Ifrd1/Tgfb1/Vax1/Ccl11/Ntn1/Akap5/Prkch/Vsx2/Sema3g/Myc/Drd3/Tnfrsf12a/Il33/Pitx3/Il6/F2/Dll4/Il1b/Ngf/Tnfrsf1b/Flt1/Pou4f2/Ldlr/Anxa2/Drd2/Lif/Nkx6-1/Gsx2/Fgf2/Tgm2/Egr2/Dusp10/Clcf1/Id1/Kctd11/Pou4f1/Bdnf/Ntf3/Hmgb2/Hmga2/Xlr4b/Cdkn2b/Khdc3	43
GO:1900744	regulation of p38MAPK cascade	9/1539	42/28943	0.000300556	0.001627	0.000928399	Spi1/Gadd45b/Xdh/Dusp1/Il1b/Dusp10/Zc3h12a/Ezr/Sphk1	9
GO:0070588	calcium ion transmembrane transport	33/1539	325/28943	0.000302423	0.00163553	0.000933266	Rem1/Tgfb1/Mcoln2/Trpv4/Ccn2/Jsrp1/Rgs9/Akap5/Edn1/Drd1/Cacna2d3/Drd3/Cd4/Calcr/Drd4/Gpr35/F2/Ngf/Gem/Epo/Cd19/Ednra/Drd2/Trpa1/Slc24a1/Pawr/Fgf2/Pkd2l1/Kcne2/Bdkrb1/Gimap5/Bhlha15/Ahnak	33
GO:1903829	positive regulation of protein localization	45/1539	493/28943	0.000318676	0.00172168	0.000982426	Cdh1/Gcg/Tgfb1/Cd33/Cd247/Epha2/Cdt1/Myo1c/Adora2a/Pecam1/Rph3al/Akap5/Hcls1/Pmaip1/Ankrd1/Rbp4/Il6/F2/Wwtr1/Fga/Plk3/Nmu/Tnfrsf1a/Bag3/Ptpn5/Msn/Ptgs2/Trpa1/Arhgef5/Fgb/Lif/Tmem30b/Nkx6-1/Ccl2/Isl1/Zc3h12a/Hcar2/Gpr68/Nr1h4/Lgals3/Mmp13/Ezr/Musk/Lepr/Malrd1	45
GO:0002523	leukocyte migration involved in inflammatory response	7/1539	26/28943	0.000318966	0.00172168	0.000982426	Itgb2/Lbp/Adam8/Ppbp/Ccl2/S100a8/S100a9	7
GO:0002092	positive regulation of receptor internalization	8/1539	34/28943	0.000329222	0.00177194	0.0010111	Dab2/Cd63/Sele/Ptpn5/Drd2/Apln/Pcsk9/Ntf3	8
GO:0010714	positive regulation of collagen metabolic process	8/1539	34/28943	0.000329222	0.00177194	0.0010111	Tgfb1/Itga2/Ccn2/Pdgfrb/F2/Ccl2/Serpine1/Ucn	8
GO:0031294	lymphocyte costimulation	8/1539	34/28943	0.000329222	0.00177194	0.0010111	Tnfsf14/Cd86/Tnfsf4/Ccr7/Spn/Cd80/Lilrb4b/Lilrb4a	8
GO:0048663	neuron fate commitment	13/1539	81/28943	0.000329887	0.00177381	0.00101217	Nkx2-1/Gata2/Runx1/Ptf1a/Lhx6/Dll4/Isl2/Gsx2/Isl1/Pou4f1/Six1/Gsx1/Gbx1	13
GO:0010812	negative regulation of cell-substrate adhesion	11/1539	61/28943	0.000332309	0.00178342	0.00101766	Acvrl1/Gcnt2/Spry4/Arhgap6/Angpt2/Plet1/Serpine1/Thbs1/Mmp12/Fzd4/Muc4	11
GO:0043300	regulation of leukocyte degranulation	11/1539	61/28943	0.000332309	0.00178342	0.00101766	Itgb2/Spi1/Hmox1/Gata2/Nckap1l/Fgr/Il4ra/Cd84/Cd177/Fes/Ptafr	11
GO:0032695	negative regulation of interleukin-12 production	6/1539	19/28943	0.000333324	0.00178546	0.00101882	Irak3/Mefv/Ccr7/Thbs1/Tlr8/Nod2	6
GO:0048245	eosinophil chemotaxis	6/1539	19/28943	0.000333324	0.00178546	0.00101882	Ccl24/Ccl4/Ccl11/Ccl7/Ccl2/Lgals3	6
GO:0043547	positive regulation of GTPase activity	28/1539	261/28943	0.000347942	0.00186199	0.00106249	Ccl3/Ccl24/Epha2/Wnt11/Ccl6/Ccl4/Ccl9/Rgs9/Ccl11/Cxcl13/Arap3/Ccl20/Rgs1/Rgs16/Ntrk1/Arhgap6/Ccl22/Ccl17/Rasgrp2/Arhgef5/Ccl7/Ccl2/Icam1/Ccr7/F11r/Ntf3/Arhgef15/Pin1rt1	28
GO:0045638	negative regulation of myeloid cell differentiation	14/1539	92/28943	0.000348874	0.0018652	0.00106432	Twist2/Gata2/Nfkbia/Myc/Adipoq/Runx1/Trib1/Cdk6/Zfp36/Gpr68/Pilrb1/Ceacam1/Lilrb4b/Lilrb4a	14
GO:0001708	cell fate specification	16/1539	114/28943	0.000351765	0.00187887	0.00107212	Etv2/Wnt11/Tbx5/Tbx3/Six2/Tbx19/Tbx15/Tead4/Mesp1/Isl2/Tbx18/Gsx2/Fgf2/Isl1/Pou4f1/Six1	16
GO:0001889	liver development	18/1539	137/28943	0.000356071	0.00189646	0.00108216	Hmox1/Gata6/Tbx3/Tnfaip3/Plau/Runx1/Anxa1/Hhex/Il6/Mesp1/Hp/Upb1/Cebpa/Pcsk9/Onecut2/Ceacam2/Cebpb/Ceacam1	18
GO:0050852	T cell receptor signaling pathway	18/1539	137/28943	0.000356071	0.00189646	0.00108216	Cd247/Gata3/Btnl2/Sla2/Nfkbiz/Pawr/Ccr7/Btnl9/Zc3h12a/Lgals3/Vtcn1/Ezr/Cd8a/Skint3/Fyb2/Bcl2a1d/Lilrb4b/Lilrb4a	18
GO:0055076	transition metal ion homeostasis	18/1539	137/28943	0.000356071	0.00189646	0.00108216	Cp/Hmox1/Steap4/Steap1/Tmprss6/Scara5/Slc39a14/Myc/Slc11a1/Lcn2/Hpx/Mt4/Mt2/Mt1/Frrs1/Slc39a5/Tmc8/Slc39a4	18
GO:0042307	positive regulation of protein import into nucleus	10/1539	52/28943	0.000358272	0.00190457	0.00108679	Cdh1/Tgfb1/Akap5/Hcls1/Il6/Tnfrsf1a/Bag3/Ptpn5/Ptgs2/Zc3h12a	10
GO:0061005	cell differentiation involved in kidney development	10/1539	52/28943	0.000358272	0.00190457	0.00108679	Gata3/Mmp9/Adipoq/Six2/Wwtr1/Ednra/Lif/Gpr4/Tcf21/Foxc2	10
GO:0032735	positive regulation of interleukin-12 production	9/1539	43/28943	0.000362348	0.00192441	0.00109811	Cd36/Il12b/Tnfsf4/Ido1/Tirap/Tnfsf9/Ccr7/Isl1/Nod2	9
GO:0045667	regulation of osteoblast differentiation	20/1539	161/28943	0.00036582	0.00194102	0.00110759	Clic1/Twist2/Snai2/Ifitm1/Ifitm3/Il6/Tnn/Wwtr1/Ccn1/Cebpa/Twist1/Smad6/Fgf2/Cdk6/Dlk1/Id1/Dnai3/Ostn/Cebpb/Cebpd	20
GO:0002430	complement receptor mediated signaling pathway	5/1539	13/28943	0.000379443	0.00199821	0.00114022	C3ar1/Fpr1/C5ar1/Fpr2/Fpr3	5
GO:0007406	negative regulation of neuroblast proliferation	5/1539	13/28943	0.000379443	0.00199821	0.00114022	Tgfb1/Vax1/Vsx2/Kctd11/Bdnf	5
GO:0031953	negative regulation of protein autophosphorylation	5/1539	13/28943	0.000379443	0.00199821	0.00114022	Adipoq/Eng/Errfi1/Mvp/Nlrp12	5
GO:0032754	positive regulation of interleukin-5 production	5/1539	13/28943	0.000379443	0.00199821	0.00114022	Gata3/Il17rb/Tslp/Il33/Nlrp3	5
GO:0035810	positive regulation of urine volume	5/1539	13/28943	0.000379443	0.00199821	0.00114022	Adora2a/Edn1/Nppb/Drd2/Btc	5
GO:0045628	regulation of T-helper 2 cell differentiation	5/1539	13/28943	0.000379443	0.00199821	0.00114022	Anxa1/Il6/Tnfsf4/Il4ra/Nlrp3	5
GO:0072540	T-helper 17 cell lineage commitment	5/1539	13/28943	0.000379443	0.00199821	0.00114022	Tgfb1/Il6/Il6ra/Batf/Tnfsf18	5
GO:0090520	sphingolipid mediated signaling pathway	5/1539	13/28943	0.000379443	0.00199821	0.00114022	Smpd3/S1pr2/Ezr/Sphk1/Klf14	5
GO:0048260	positive regulation of receptor-mediated endocytosis	11/1539	62/28943	0.000384809	0.00202457	0.00115526	Dab2/Cd63/Sele/Ptpn5/Anxa2/Drd2/Apln/Serpine1/Ccr7/Pcsk9/Ntf3	11
GO:0046579	positive regulation of Ras protein signal transduction	12/1539	72/28943	0.00038729	0.00203382	0.00116054	Csf1/F2rl2/Pdgfrb/Col3a1/Gpr35/Ngf/Ntrk1/Epo/F11r/Gpr4/Gpr18/P2ry10	12
GO:1902895	positive regulation of miRNA transcription	12/1539	72/28943	0.00038729	0.00203382	0.00116054	Spi1/Tgfb1/Klf4/Klf5/Gata2/Gata3/Fos/Myc/Fosl1/Ets1/Smad6/Apln	12
GO:0032874	positive regulation of stress-activated MAPK cascade	18/1539	138/28943	0.00038949	0.00204346	0.00116604	Spi1/Mmp8/Trpv4/Gadd45b/Ccn2/Flt4/Tnfsf11/Dab2/Xdh/Il1b/Fgf15/Tirap/Eda2r/Zc3h12a/Unc5cl/Nod2/Sh3rf2/Sphk1	18
GO:0032868	response to insulin	27/1539	250/28943	0.000395506	0.00207309	0.00118295	Trpv4/Lpl/Myo1c/Pdk4/Slc39a14/Adipoq/Rbp4/Il1b/Lpin3/Rpe65/Pou4f2/Trib3/Inhbb/Vgf/Egr2/Baiap2l1/Pklr/Shc1/Pcsk9/Foxc2/Nr1h4/Socs3/Ceacam2/Kl/C1qtnf9/Ceacam1/Bglap3	27
GO:0003209	cardiac atrium morphogenesis	8/1539	35/28943	0.000407038	0.00212956	0.00121517	Tbx5/Eng/Dll4/Ccm2l/Ccn1/Mesp1/Isl1/Gja5	8
GO:0035025	positive regulation of Rho protein signal transduction	8/1539	35/28943	0.000407038	0.00212956	0.00121517	F2rl2/Pdgfrb/Col3a1/Gpr35/F11r/Gpr4/Gpr18/P2ry10	8
GO:0014829	vascular associated smooth muscle contraction	7/1539	27/28943	0.000410959	0.0021421	0.00122232	Edn1/Edn2/Ednra/Smpd3/Acta2/Dock5/Adra2b	7
GO:0051969	regulation of transmission of nerve impulse	7/1539	27/28943	0.000410959	0.0021421	0.00122232	Itga2/Avpr1a/Il6/Gpr35/Trpa1/Pawr/Avp	7
GO:0072567	chemokine (C-X-C motif) ligand 2 production	7/1539	27/28943	0.000410959	0.0021421	0.00122232	Klf4/Mcoln2/Lpl/Ccn1/Foxp1/Tirap/Oas1f	7
GO:2000341	regulation of chemokine (C-X-C motif) ligand 2 production	7/1539	27/28943	0.000410959	0.0021421	0.00122232	Klf4/Mcoln2/Lpl/Ccn1/Foxp1/Tirap/Oas1f	7
GO:0050890	cognition	35/1539	358/28943	0.000411824	0.00214462	0.00122376	Itga5/Lamb1/Nts/Ccl11/Drd1/Pde8b/Chat/Drd3/Rcan1/Drd4/Lcn2/Il1rn/Il1b/Slc7a11/Kcnab1/Ngf/Ntrk1/Ldlr/Drd2/Stra6/Ptgs2/Ucn/Bdnf/Ntf3/C5ar1/Tmprss11e/Musk/Pirb/Nptx2/Ppp1r1b/Tac1/Klk8/Gpr88/Nps/Lhx8	35
GO:1903305	regulation of regulated secretory pathway	22/1539	187/28943	0.00041303	0.0021489	0.00122621	Itgb2/Spi1/Hmox1/Gata2/Adora2a/Rph3al/Drd1/Nckap1l/Drd4/Fgr/Il4ra/Syt8/Chrnb3/Drd2/P2ry2/Lrrk2/Cd84/Syt15/Htr1b/Cd177/Fes/Ptafr	22
GO:1904062	regulation of cation transmembrane transport	39/1539	414/28943	0.000419668	0.00218142	0.00124476	Rem1/Tgfb1/Fxyd5/Mmp9/Arg1/Kcnmb1/Jsrp1/Rgs9/Akap5/Edn1/Drd1/Drd3/Cd4/Calcr/Grp/Cd63/Drd4/Gpr35/Lcn2/F2/Kcnab1/Ngf/Gem/Epo/Kel/Abcc9/Cd19/Ednra/Drd2/Ccl2/Twist1/Kcne2/Kcns1/Bdkrb1/Gimap5/Pcsk9/Scn4b/Kcne4/Ahnak	39
GO:0043550	regulation of lipid kinase activity	10/1539	53/28943	0.000420784	0.00218318	0.00124577	Tgfb1/Pik3r5/Pdgfrb/F2/Epha8/Fgr/Flt1/Cd19/Fgf2/Nod2	10
GO:0045907	positive regulation of vasoconstriction	10/1539	53/28943	0.000420784	0.00218318	0.00124577	Avpr1a/Fga/Ptgs2/Fgb/Smad6/Icam1/Avp/Uts2r/Shc1/Gja5	10
GO:0070373	negative regulation of ERK1 and ERK2 cascade	13/1539	83/28943	0.000421307	0.00218388	0.00124616	Cryba1/Klf4/Dab2/Adipoq/Dusp1/Spry4/Atf3/Errfi1/Lif/Dusp10/Ezr/Pin1rt1/Nlrp12	13
GO:0007266	Rho protein signal transduction	18/1539	139/28943	0.000425592	0.00220406	0.00125768	Pecam1/Ntn1/F2rl2/Arap3/Pdgfrb/Col3a1/Gpr35/Cavin4/Pdpn/Cnksr1/Ednra/F11r/Gpr4/Rasip1/Rhoj/Gpr18/P2ry10/Cdc42ep5	18
GO:0033135	regulation of peptidyl-serine phosphorylation	20/1539	163/28943	0.000430202	0.00222588	0.00127013	Gcg/Tgfb1/Il11/Cd44/Bdkrb2/Hcls1/Calcr/Il6/Ngf/Ptgs2/Lif/Avp/Csf3/Ucn/Ppp1r15a/Bdnf/Ntf3/Osm/Trim6/Gm13283	20
GO:0045055	regulated exocytosis	30/1539	291/28943	0.000430888	0.0022272	0.00127088	Itgb2/Spi1/Hmox1/Gata2/Plek/Adora2a/Rph3al/Drd1/Myh9/Nckap1l/Grp/Drd4/Fgr/Anxa3/Il4ra/Syt8/Chrnb3/Drd2/P2ry2/Lrrk2/Cd84/Stx11/Milr1/Syt15/Htr1b/Cd177/Fes/Ptafr/Unc13c/Rab44	30
GO:1900180	regulation of protein localization to nucleus	19/1539	151/28943	0.000431249	0.0022272	0.00127088	Cdh1/Tgfb1/Cd36/Akap5/Hcls1/Il6/F2/Wwtr1/Tnfrsf1a/Bag3/Ptpn5/Trim29/Ptgs2/Dclk3/Lif/Zc3h12a/Pin1rt1/Lilrb4b/Lilrb4a	19
GO:0085029	extracellular matrix assembly	9/1539	44/28943	0.000434244	0.0022406	0.00127853	Tgfb1/Lamb1/Has1/Fbln5/Has2/Lox/Col3a1/Smpd3/Tie1	9
GO:0031640	killing of cells of another organism	14/1539	94/28943	0.000437183	0.00225164	0.00128483	Nts/Nos2/Cxcl13/Ccl20/Nppb/Ppbp/Pglyrp1/Ccl22/Ccl17/Prf1/Pglyrp3/Lgals3/Kng2/Tac1	14
GO:0032410	negative regulation of transporter activity	14/1539	94/28943	0.000437183	0.00225164	0.00128483	Rem1/Mmp9/Drd3/Grp/Drd4/Gpr35/Kcnab1/Gem/Epo/Drd2/Twist1/Kcne2/Pcsk9/Kcne4	14
GO:1905330	regulation of morphogenesis of an epithelium	12/1539	73/28943	0.000441359	0.00227106	0.00129591	Cdh1/Tgfb1/Gata3/Snai2/Six2/Lcn2/Foxp1/Itgax/Lif/Fgf2/Mmrn2/Six1	12
GO:0030048	actin filament-based movement	17/1539	128/28943	0.000451836	0.00232072	0.00132425	Stc1/Myo1c/Myo1b/Myo1g/Myh9/Myo7b/Mylk2/Pdpn/Kcnj8/Abcc9/Myo5c/Acta2/Kcne2/Pkp2/Scn4b/Kcne4/Gja5	17
GO:0043500	muscle adaptation	17/1539	128/28943	0.000451836	0.00232072	0.00132425	Klf4/Gata6/Actn3/Myod1/Trip10/Edn1/Pi16/Tnni1/Myog/Tnfrsf1b/Errfi1/Nos3/Nppb/Foxp1/Tnfrsf1a/Ece1/Pin1rt1	17
GO:0032656	regulation of interleukin-13 production	6/1539	20/28943	0.000454839	0.00232763	0.0013282	Gata3/Il17rb/Tslp/Il33/Tnfsf4/Nlrp3	6
GO:0043373	CD4-positive	alpha-beta T cell lineage commitment	6/1539	20/28943	0.000454839	0.00232763	0.0013282	Tgfb1/Il6/Il6ra/Batf/Spn/Tnfsf18	6
GO:0048148	behavioral response to cocaine	6/1539	20/28943	0.000454839	0.00232763	0.0013282	Drd1/Drd3/Drd4/Drd2/Bdnf/Ppp1r1b	6
GO:0097154	GABAergic neuron differentiation	6/1539	20/28943	0.000454839	0.00232763	0.0013282	Nkx2-1/Gata2/Drd1/Lhx6/Drd2/Gsx2	6
GO:0061008	hepaticobiliary system development	18/1539	140/28943	0.000464552	0.00237302	0.00135409	Hmox1/Gata6/Tbx3/Tnfaip3/Plau/Runx1/Anxa1/Hhex/Il6/Mesp1/Hp/Upb1/Cebpa/Pcsk9/Onecut2/Ceacam2/Cebpb/Ceacam1	18
GO:0070304	positive regulation of stress-activated protein kinase signaling cascade	18/1539	140/28943	0.000464552	0.00237302	0.00135409	Spi1/Mmp8/Trpv4/Gadd45b/Ccn2/Flt4/Tnfsf11/Dab2/Xdh/Il1b/Fgf15/Tirap/Eda2r/Zc3h12a/Unc5cl/Nod2/Sh3rf2/Sphk1	18
GO:0046660	female sex differentiation	19/1539	152/28943	0.000468749	0.00239228	0.00136508	Zp3/Tbx3/Adamts1/Runx1/Rbp4/Ptx3/Edn2/Nos3/Ereg/Stra6/Serpine1/Vgf/Fzd4/Foxl2/Afp/Dach1/Cebpb/Sohlh1/Lhx8	19
GO:0034504	protein localization to nucleus	32/1539	320/28943	0.000483083	0.0024632	0.00140555	Cdh1/Tgfb1/Cd36/Pom121l2/Nfkbia/Akap5/Drd1/Hcls1/Cdkn1a/Six2/Hhex/Il6/F2/Wwtr1/Tnfrsf1a/Bag3/Ptpn5/Trim29/Ptgs2/Dclk3/Lif/Lrrk2/Txnip/Six3/Zc3h12a/Mmp12/Six1/Bcl3/Pin1rt1/Pttg1ip2/Lilrb4b/Lilrb4a	32
GO:0030203	glycosaminoglycan metabolic process	15/1539	106/28943	0.000486176	0.00247672	0.00141327	Tgfb1/Has1/Cd44/Itih1/Dcn/Has2/Pdgfrb/Il1b/Pglyrp1/Lyve1/Ednra/Smpd3/Fgf2/Pglyrp3/B3gnt7	15
GO:0031960	response to corticosteroid	14/1539	95/28943	0.00048805	0.00248402	0.00141743	Scnn1g/Tgfb1/Myod1/Calcr/Anxa1/Cpn1/Il6/Il1rn/Scnn1a/Slc12a3/Gpr83/Zfp36/Sstr5/Hsd3b2	14
GO:0007617	mating behavior	10/1539	54/28943	0.000492098	0.00249783	0.00142531	Svs3a/Avpr1a/Drd1/Drd4/Oxt/Ednra/P2ry2/Vgf/Avp/Ppp1r1b	10
GO:0045687	positive regulation of glial cell differentiation	10/1539	54/28943	0.000492098	0.00249783	0.00142531	Tgfb1/Il33/Il1b/Tnfrsf1b/Lif/Nkx6-1/Gsx2/Egr2/Clcf1/Ntf3	10
GO:0045912	negative regulation of carbohydrate metabolic process	10/1539	54/28943	0.000492098	0.00249783	0.00142531	Tgfb1/Ier3/Actn3/Plek/Adipoq/Il6/Myog/Smpd3/Lepr/Fbp1	10
GO:0051495	positive regulation of cytoskeleton organization	23/1539	202/28943	0.000493795	0.00250418	0.00142894	Rhoc/Ccl24/Nes/Trpv4/Wnt11/Sdc4/Myo1c/Ccn2/Plek/Edn1/Nckap1l/Arhgef5/Icam1/Csf3/Baiap2l1/Sh3pxd2b/Id1/Ntf3/Arhgef15/Fes/Tac1/Cdc42ep5/Psrc1	23
GO:0042752	regulation of circadian rhythm	17/1539	129/28943	0.000495097	0.00250852	0.00143141	Nkx2-1/Csf2/Adora2a/Top2a/Drd1/Drd3/Drd4/Il6/Nmu/Pde6b/Drd2/Pmch/Klf10/Zfhx3/Uts2r/Lepr/Nps	17
GO:0033273	response to vitamin	8/1539	36/28943	0.000499156	0.00252681	0.00144185	Folr1/Snai2/Pim1/Spp1/Serpina7/Fes/Bglap3/Ndor1	8
GO:0050714	positive regulation of protein secretion	20/1539	165/28943	0.000504214	0.00255012	0.00145515	Gcg/Tgfb1/Cd33/Adora2a/Rph3al/Ankrd1/Rbp4/Fga/Nmu/Trpa1/Fgb/Nkx6-1/Isl1/Hcar2/Gpr68/Nr1h4/Mmp13/Ezr/Lepr/Malrd1	20
GO:0010935	regulation of macrophage cytokine production	9/1539	45/28943	0.000517464	0.00261478	0.00149204	Tgfb1/Cd36/Twist2/Irak3/Tirap/Casp4/Twist1/Psg22/Nod2	9
GO:0031639	plasminogen activation	7/1539	28/28943	0.000522971	0.00263313	0.00150252	Plau/Fga/Fgb/Serpine1/Thbs1/Plaur/Tmprss9	7
GO:0046639	negative regulation of alpha-beta T cell differentiation	7/1539	28/28943	0.000522971	0.00263313	0.00150252	Runx1/Anxa1/Tnfsf4/Il4ra/Zc3h12a/Tnfsf18/Runx3	7
GO:0046688	response to copper ion	7/1539	28/28943	0.000522971	0.00263313	0.00150252	Cp/Aqp2/Mt4/Mt2/Mt1/Loxl2/Sod3	7
GO:0061298	retina vasculature development in camera-type eye	7/1539	28/28943	0.000522971	0.00263313	0.00150252	Acvrl1/Pdgfrb/Col4a1/Clic4/Rhoj/Fzd4/Arhgef15	7
GO:0032413	negative regulation of ion transmembrane transporter activity	13/1539	85/28943	0.000533369	0.00267828	0.00152828	Rem1/Mmp9/Drd3/Grp/Drd4/Gpr35/Kcnab1/Gem/Epo/Drd2/Kcne2/Pcsk9/Kcne4	13
GO:0045824	negative regulation of innate immune response	13/1539	85/28943	0.000533369	0.00267828	0.00152828	Tnfaip3/Arg1/Irak3/Serpinb9b/Acod1/Ccr1/Smpdl3b/Drd2/Dusp10/Mmp12/Oas1f/Ceacam1/Sh2d1b1	13
GO:0070228	regulation of lymphocyte apoptotic process	13/1539	85/28943	0.000533369	0.00267828	0.00152828	Il7r/Cd44/Aurkb/Ripk3/Myc/Adam8/Casp8/Tnfsf4/Foxp1/Ido1/Lgals3/Bcl3/Bcl2a1a	13
GO:2000117	negative regulation of cysteine-type endopeptidase activity	14/1539	96/28943	0.000543866	0.00272856	0.00155697	Klf4/Cd44/Mmp9/Adora2a/Il9r/Il6/Cryab/Ptgs2/Avp/Thbs1/Plaur/Igbp1b/Hspa1b/Bcl2a1d	14
GO:0002517	T cell tolerance induction	5/1539	14/28943	0.000564449	0.00281673	0.00160728	Cd86/Runx1/Ido1/Lilrb4b/Lilrb4a	5
GO:0010936	negative regulation of macrophage cytokine production	5/1539	14/28943	0.000564449	0.00281673	0.00160728	Tgfb1/Twist2/Irak3/Twist1/Nod2	5
GO:0014820	tonic smooth muscle contraction	5/1539	14/28943	0.000564449	0.00281673	0.00160728	Edn1/Edn2/Nmu/Ednra/Smpd3	5
GO:0034116	positive regulation of heterotypic cell-cell adhesion	5/1539	14/28943	0.000564449	0.00281673	0.00160728	Cd44/Gcnt2/Il1b/Fga/Fgb	5
GO:0072683	T cell extravasation	5/1539	14/28943	0.000564449	0.00281673	0.00160728	Ripk3/Itgal/Ccl2/Icam1/F11r	5
GO:2001279	regulation of unsaturated fatty acid biosynthetic process	5/1539	14/28943	0.000564449	0.00281673	0.00160728	Avpr1a/Anxa1/Il1b/Ptgs2/Avp	5
GO:0002886	regulation of myeloid leukocyte mediated immunity	12/1539	75/28943	0.000568728	0.00283305	0.0016166	Itgb2/Spi1/Hmox1/Gata2/Arg1/Fgr/Cxcl1/Il4ra/Cd84/Cd177/Fes/Ptafr	12
GO:0030104	water homeostasis	12/1539	75/28943	0.000568728	0.00283305	0.0016166	Scnn1g/Cdh1/Klf4/Trpv4/Aqp2/Sctr/Slc6a12/Scnn1a/Kdf1/Avp/Wfs1/Krt16	12
GO:0001961	positive regulation of cytokine-mediated signaling pathway	10/1539	55/28943	0.000573144	0.00285	0.00162627	Csf1/Edn1/Tslp/Il1r1/Hpx/Casp4/Il7/Cd300lf/Mmp12/Trim6	10
GO:0032355	response to estradiol	10/1539	55/28943	0.000573144	0.00285	0.00162627	Tgfb1/Myod1/Anxa1/Myog/Tacr3/Nos3/Fosl2/Pou4f2/Pou4f1/Sprr2a1	10
GO:0035306	positive regulation of dephosphorylation	11/1539	65/28943	0.000585748	0.0029101	0.00166056	Tgfb1/Cd33/Itga2/Plek/Ripk3/Pdgfrb/Cdh5/Pawr/Ppp1r15a/Pirb/Pin1rt1	11
GO:0055074	calcium ion homeostasis	32/1539	324/28943	0.000598178	0.00296923	0.0016943	Tgfb1/Trpv4/Stc1/Jsrp1/Stc2/Edn1/Drd1/Slc34a1/Tnfsf11/Drd3/Ccr1/F2/Ngf/Edn2/Spp1/Kel/Cd19/Adm/Ednra/Cdh5/Drd2/Trpa1/P2ry2/Slc24a1/Ccl2/Fgf2/Tgm2/Wfs1/Bdkrb1/Pthlh/Kl/Cnga1	32
GO:0003203	endocardial cushion morphogenesis	8/1539	37/28943	0.000607453	0.00299028	0.00170631	Acvrl1/Tbx3/Snai2/Eng/Nos3/Twist1/Isl1/Snai1	8
GO:0035909	aorta morphogenesis	8/1539	37/28943	0.000607453	0.00299028	0.00170631	Acvrl1/Pdgfrb/Col3a1/Eng/Dll4/Adamts9/Foxh1/Six1	8
GO:0050901	leukocyte tethering or rolling	8/1539	37/28943	0.000607453	0.00299028	0.00170631	Selp/Sell/Sele/Pawr/Chst4/Fut4/Spn/Ptafr	8
GO:0070542	response to fatty acid	8/1539	37/28943	0.000607453	0.00299028	0.00170631	Cd36/Lpl/Pdk4/Foxp1/Ucp1/Ldlr/Zc3h12a/Nr1h4	8
GO:0090279	regulation of calcium ion import	8/1539	37/28943	0.000607453	0.00299028	0.00170631	Gcg/Stc1/Pdgfrb/Ccl2/Pawr/Serpine1/Ucn/Lgals3	8
GO:0002577	regulation of antigen processing and presentation	6/1539	21/28943	0.000608273	0.00299028	0.00170631	Cd68/Slc11a1/Ccr7/Fgl2/Thbs1/Nod2	6
GO:0003177	pulmonary valve development	6/1539	21/28943	0.000608273	0.00299028	0.00170631	Tnfrsf1b/Nos3/Tnfrsf1a/Stra6/Smad6/Gja5	6
GO:0032616	interleukin-13 production	6/1539	21/28943	0.000608273	0.00299028	0.00170631	Gata3/Il17rb/Tslp/Il33/Tnfsf4/Nlrp3	6
GO:0046697	decidualization	6/1539	21/28943	0.000608273	0.00299028	0.00170631	Cdh1/Epor/Tcf23/Ptgis/Ptgs2/Lif	6
GO:1901386	negative regulation of voltage-gated calcium channel activity	6/1539	21/28943	0.000608273	0.00299028	0.00170631	Rem1/Drd3/Drd4/Gpr35/Gem/Drd2	6
GO:1903236	regulation of leukocyte tethering or rolling	6/1539	21/28943	0.000608273	0.00299028	0.00170631	Selp/Sele/Pawr/Chst4/Fut4/Ptafr	6
GO:0030279	negative regulation of ossification	9/1539	46/28943	0.00061332	0.00300982	0.00171746	Tgfb1/Srgn/Calcr/Ccr1/Ecm1/P2ry2/Smad6/Dlk1/Nfe2	9
GO:0034142	toll-like receptor 4 signaling pathway	9/1539	46/28943	0.00061332	0.00300982	0.00171746	Lbp/Nfkbia/Acod1/Tirap/S100a14/Nr1h4/Cd14/Rab7b/Oas1f	9
GO:0006813	potassium ion transport	26/1539	244/28943	0.000614943	0.00301083	0.00171804	Scn4a/Kcnmb1/Akap5/Drd3/Grp/Kcnk7/Cd63/Kcnab1/Nos3/Cxcl1/Kel/Kcnj8/Abcc9/Slc12a3/Drd2/Slc24a1/Pkd2l1/Kcne2/Kcns1/Kcna10/Kcng3/Kcnv2/Kcne4/Gja5/Kcnj15/Kcnmb3	26
GO:0030522	intracellular receptor signaling pathway	24/1539	218/28943	0.000615132	0.00301083	0.00171804	Rxrg/Rarb/Ptgis/Tnfaip3/Nfkbia/Dab2/Snai2/Pim1/Slc15a3/Ptf1a/Flt1/Foxp1/Pou4f2/Rnf125/Foxh1/Twist1/Isl1/Tcf21/Tgif1/Nr1h4/Bdnf/Klf2/Nod2/Hmga2	24
GO:0048639	positive regulation of developmental growth	24/1539	218/28943	0.000615132	0.00301083	0.00171804	Zp3/Gata6/Actn3/Myod1/Csf1/Tbx5/Trip10/Ntn1/Edn1/Tnfrsf12a/Pim1/Ngf/Pou4f2/Drd2/Fgf2/Serpine1/Il7/Sh3pxd2b/Bdnf/Ezr/Hmga2/Musk/Foxs1/Pin1rt1	24
GO:1902905	positive regulation of supramolecular fiber organization	21/1539	180/28943	0.000617147	0.00301806	0.00172216	Rhoc/Ccl24/Trpv4/Wnt11/Sdc4/Myo1c/Ccn2/Plek/Edn1/Nckap1l/Arhgef5/Icam1/Csf3/Baiap2l1/Sh3pxd2b/Id1/Arhgef15/Fes/Tac1/Cdc42ep5/Psrc1	21
GO:0070227	lymphocyte apoptotic process	15/1539	109/28943	0.000656303	0.00320675	0.00182984	Il7r/Cd44/Aurkb/Ripk3/Myc/Adam8/Casp8/Tnfsf4/Il21/Foxp1/Ido1/Tnfrsf23/Lgals3/Bcl3/Bcl2a1a	15
GO:0048745	smooth muscle tissue development	7/1539	29/28943	0.000657977	0.00320935	0.00183132	Pdgfrb/Col3a1/Tnn/Eng/Foxp1/Stra6/Six1	7
GO:0055069	zinc ion homeostasis	7/1539	29/28943	0.000657977	0.00320935	0.00183132	Slc39a14/Mt4/Mt2/Mt1/Slc39a5/Tmc8/Slc39a4	7
GO:0046633	alpha-beta T cell proliferation	10/1539	56/28943	0.000664919	0.0032404	0.00184904	Il12b/Cd44/Myc/Cd55b/Tnfsf4/Elf4/Tarm1/Lgals7/Cd80/Lilrb4a	10
GO:0015909	long-chain fatty acid transport	11/1539	66/28943	0.000669599	0.0032578	0.00185896	Cd36/Pla2g12b/Bdkrb2/Drd3/Anxa1/Drd4/Plin2/Drd2/Thbs1/Pla2r1/Fabp4	11
GO:0048708	astrocyte differentiation	13/1539	87/28943	0.000669648	0.0032578	0.00185896	Vax1/Adora2a/Drd1/F2/Il1b/Tal1/Ldlr/Lif/Clcf1/C5ar1/S100a8/S100a9/Hmga2	13
GO:0032091	negative regulation of protein binding	14/1539	98/28943	0.000671887	0.00326586	0.00186357	Nes/Slpi/Aurkb/Dab2/Myc/Adipoq/Cdkn1a/Ccm2l/Lrrk2/Id1/Pcsk9/Tmc8/Pin1rt1/Xirp1	14
GO:0022600	digestive system process	16/1539	121/28943	0.000689011	0.0033462	0.00190941	Cd36/Drd3/Rbp4/Muc2/Oxt/Nmu/Ldlr/Pawr/F11r/Ucn/Mmp13/Ezr/Nod2/Tac1/Chrm5/Muc4	16
GO:0051147	regulation of muscle cell differentiation	19/1539	157/28943	0.00070163	0.00340454	0.0019427	Tgfb1/Lamb1/Nid1/Actn3/Tcf23/Myod1/Piezo1/Trip10/Edn1/Rcan1/Pi16/Myog/Eng/Ereg/Foxp1/Mesp1/Bdnf/Bhlha15/Pin1rt1	19
GO:0090092	regulation of transmembrane receptor protein serine/threonine kinase signaling pathway	28/1539	273/28943	0.000712308	0.00345337	0.00197057	Acvrl1/Nkx2-1/Folr1/Tgfb1/Gata6/Tmprss6/Dab2/Skor1/Fstl1/Lox/Eng/Ccn1/Chrdl2/Tgfb1i1/Rbpms/Cdh5/Smad6/Inhbb/Lrg1/Gdf7/Gdf15/Thbs1/Cilp/Onecut2/Cd109/Cdkn2b/Pin1rt1/Peg10	28
GO:0002244	hematopoietic progenitor cell differentiation	21/1539	182/28943	0.000713661	0.00345695	0.00197261	Spi1/Tgfb1/Tmem190/Gata2/Gata3/Flt4/Top2a/Runx1/Krt75/Tal1/Flt1/Smpd3/Batf/Ptprq/Cdk6/Zfp36/Abca15/Rbm47/Cebpd/Muc19/Muc4	21
GO:0043277	apoptotic cell clearance	9/1539	47/28943	0.000723211	0.0034973	0.00199563	Cd36/Anxa1/Marco/Pear1/Ccl2/Tgm2/Xkr5/Thbs1/Cd300lf	9
GO:0046916	cellular transition metal ion homeostasis	15/1539	110/28943	0.000723235	0.0034973	0.00199563	Hmox1/Steap4/Tmprss6/Scara5/Slc39a14/Myc/Slc11a1/Lcn2/Hpx/Mt4/Mt2/Mt1/Frrs1/Slc39a5/Slc39a4	15
GO:0009595	detection of biotic stimulus	8/1539	38/28943	0.000733944	0.00353994	0.00201996	Lbp/Clec4n/Pglyrp1/Crtam/Pglyrp3/Dmbt1/Dach1/Nod2	8
GO:0022617	extracellular matrix disassembly	8/1539	38/28943	0.000733944	0.00353994	0.00201996	Il6/Eng/Pdpn/Ets1/Ctsg/Sh3pxd2b/Wdr72/Mmp13	8
GO:0031281	positive regulation of cyclase activity	8/1539	38/28943	0.000733944	0.00353994	0.00201996	Nos2/Akap5/Drd1/Adcy4/Calcr/Gnal/Nos3/Rxfp2	8
GO:0071248	cellular response to metal ion	20/1539	170/28943	0.000739306	0.00356274	0.00203297	Cdh1/Fosb/Hmox1/Mmp9/Fos/Tfap2a/Aqp2/Myog/Syt8/Mt4/Mt2/Mt1/Smpd3/Rasgrp2/Cebpa/Lrrk2/Clic4/Syt15/Fabp4/Fbp1	20
GO:0019226	transmission of nerve impulse	14/1539	99/28943	0.000744914	0.00358363	0.00204489	Scn4a/Itga2/Avpr1a/Drd1/Il6/Gpr35/Chrna1/Trpa1/Scn11a/Pawr/Avp/Gpr88/Chrm5/Kcnmb3	14
GO:0048864	stem cell development	14/1539	99/28943	0.000744914	0.00358363	0.00204489	Folr1/Tfap2a/Edn1/Sema3g/Snai2/Rdh10/Fgf15/Ednra/Twist1/Alx1/Fgf2/Ovol2/Isl1/Foxc2	14
GO:0043393	regulation of protein binding	24/1539	221/28943	0.000747444	0.00359272	0.00205008	Gcg/Nes/Phlda2/Slpi/Mmp9/Aurkb/Tnfsf11/Dab2/Myc/Adipoq/Cdkn1a/Lox/Ccm2l/Ngf/Anxa2/Trib3/Lrrk2/Csf3/Id1/Pcsk9/Bdnf/Tmc8/Pin1rt1/Xirp1	24
GO:0007498	mesoderm development	16/1539	122/28943	0.000754595	0.0036209	0.00206616	Etv2/Epha2/Wnt11/Tbx3/Ets2/Six2/Ovol1/Tbx19/Tal1/Mesp1/Irx3/Foxh1/Snai1/Foxc2/Pou4f1/Hmga2	16
GO:0046545	development of primary female sexual characteristics	16/1539	122/28943	0.000754595	0.0036209	0.00206616	Zp3/Adamts1/Runx1/Ptx3/Edn2/Nos3/Ereg/Serpine1/Vgf/Fzd4/Foxl2/Afp/Dach1/Cebpb/Sohlh1/Lhx8	16
GO:0050891	multicellular organismal water homeostasis	11/1539	67/28943	0.000763195	0.00365592	0.00208614	Scnn1g/Cdh1/Klf4/Trpv4/Aqp2/Sctr/Scnn1a/Kdf1/Avp/Wfs1/Krt16	11
GO:0060350	endochondral bone morphogenesis	11/1539	67/28943	0.000763195	0.00365592	0.00208614	Trpv4/Stc1/Rarb/Col3a1/Hspg2/Smpd3/Col10a1/Thbs1/Pthlh/Mmp13/Serpinh1	11
GO:0031646	positive regulation of nervous system process	10/1539	57/28943	0.00076848	0.00367185	0.00209523	Itga2/Il6/Tnfrsf1b/Nmu/Itgax/Trpa1/Pawr/Egr2/Ptafr/Tac1	10
GO:0050732	negative regulation of peptidyl-tyrosine phosphorylation	10/1539	57/28943	0.00076848	0.00367185	0.00209523	Pecam1/Errfi1/Mvp/Ptk6/Gprc5a/Ntf3/Socs3/Sh2d1b1/Lilrb4b/Lilrb4a	10
GO:0051055	negative regulation of lipid biosynthetic process	10/1539	57/28943	0.00076848	0.00367185	0.00209523	Pde8b/Snai2/Fgf15/Trib3/Snai1/Nr1h4/Ceacam2/Sphk1/Ceacam1/Malrd1	10
GO:0002283	neutrophil activation involved in immune response	6/1539	22/28943	0.00079898	0.00378858	0.00216184	Itgb2/Spi1/Anxa3/Stx11/Cd177/Ptafr	6
GO:0002363	alpha-beta T cell lineage commitment	6/1539	22/28943	0.00079898	0.00378858	0.00216184	Tgfb1/Il6/Il6ra/Batf/Spn/Tnfsf18	6
GO:0003180	aortic valve morphogenesis	6/1539	22/28943	0.00079898	0.00378858	0.00216184	Tgfb1/Gata3/Nos3/Tie1/Twist1/Smad6	6
GO:0009164	nucleoside catabolic process	6/1539	22/28943	0.00079898	0.00378858	0.00216184	Upp1/Xdh/Urah/Uox/Upb1/Aicda	6
GO:0030852	regulation of granulocyte differentiation	6/1539	22/28943	0.00079898	0.00378858	0.00216184	Hcls1/Adipoq/Runx1/Trib1/Evi2/Ceacam1	6
GO:0032693	negative regulation of interleukin-10 production	6/1539	22/28943	0.00079898	0.00378858	0.00216184	Il12b/Mmp8/Ido1/Cd84/Lilrb4b/Lilrb4a	6
GO:0071404	cellular response to low-density lipoprotein particle stimulus	6/1539	22/28943	0.00079898	0.00378858	0.00216184	Itgb2/Cd36/Lpl/Ldlr/Ces1g/Ces1a	6
GO:0090026	positive regulation of monocyte chemotaxis	6/1539	22/28943	0.00079898	0.00378858	0.00216184	Ccr1/Ccl2/Serpine1/S100a14/Cxcl17/Tnfsf18	6
GO:2000810	regulation of bicellular tight junction assembly	6/1539	22/28943	0.00079898	0.00378858	0.00216184	Epha2/Myo1c/Prkch/Snai2/F11r/Snai1	6
GO:0002638	negative regulation of immunoglobulin production	5/1539	15/28943	0.000809723	0.0038266	0.00218354	Vpreb3/Parp3/Il33/Cd22/Lilrb4a	5
GO:0007194	negative regulation of adenylate cyclase activity	5/1539	15/28943	0.000809723	0.0038266	0.00218354	Akap5/Drd3/Galr1/Drd2/Gpr87	5
GO:0010988	regulation of low-density lipoprotein particle clearance	5/1539	15/28943	0.000809723	0.0038266	0.00218354	Il19/Ldlr/Anxa2/Pcsk9/Nr1h4	5
GO:0030213	hyaluronan biosynthetic process	5/1539	15/28943	0.000809723	0.0038266	0.00218354	Tgfb1/Has1/Has2/Il1b/Smpd3	5
GO:0001963	synaptic transmission	dopaminergic	7/1539	30/28943	0.000819183	0.00386157	0.00220349	Adora2a/Drd1/Drd4/Drd2/Ptgs2/Rasd2/Pmch	7
GO:0043032	positive regulation of macrophage activation	7/1539	30/28943	0.000819183	0.00386157	0.00220349	Mmp8/Lbp/Il33/Il4ra/Cebpa/Lrrk2/Thbs1	7
GO:0090025	regulation of monocyte chemotaxis	7/1539	30/28943	0.000819183	0.00386157	0.00220349	Dusp1/Ccr1/Ccl2/Serpine1/S100a14/Cxcl17/Tnfsf18	7
GO:0051607	defense response to virus	29/1539	289/28943	0.000819925	0.00386182	0.00220364	Il12b/Mlkl/Acod1/Ripk3/Cd86/Pmaip1/Il33/Ifitm1/Ifitm3/Il6/Il1b/Kcnj8/Abcc9/Itgax/Nlrp3/Rnf125/Prf1/Fgl2/Gbp2b/Tlr8/Aicda/Zc3h12a/Mmp12/Spn/Oas1f/Cd8a/Ifitm2/Ncr1/Trim6	29
GO:0006970	response to osmotic stress	14/1539	100/28943	0.000824536	0.00387704	0.00221232	Nkx2-1/Relb/Mapk13/Trpv4/Itga2/Trip10/Bdkrb2/Tacr3/Plk3/Epo/Ptgs2/Nlrp3/Lrrc8e/Slc4a11	14
GO:2001243	negative regulation of intrinsic apoptotic signaling pathway	14/1539	100/28943	0.000824536	0.00387704	0.00221232	Gcg/Hspb1/Cd44/Mmp9/Bdkrb2/Snai2/Epo/Ptgs2/Lrrk2/Vnn1/Wfs1/Snai1/Ackr3/Plaur	14
GO:0002260	lymphocyte homeostasis	13/1539	89/28943	0.000834133	0.00391562	0.00223433	Tgfb1/Il7r/Cd44/Tnfaip3/Ripk3/Nckap1l/Pmaip1/Tnfsf4/Tnfrsf23/Gimap5/Gapt/Pirb/Bcl2a1a	13
GO:0014032	neural crest cell development	13/1539	89/28943	0.000834133	0.00391562	0.00223433	Folr1/Tfap2a/Edn1/Sema3g/Snai2/Rdh10/Fgf15/Ednra/Twist1/Alx1/Ovol2/Isl1/Foxc2	13
GO:0002347	response to tumor cell	9/1539	48/28943	0.000848633	0.00397372	0.00226749	Spi1/Klf4/Il12b/Crtam/Prf1/Txnip/Pvr/Ceacam1/Muc4	9
GO:0043124	negative regulation of I-kappaB kinase/NF-kappaB signaling	9/1539	48/28943	0.000848633	0.00397372	0.00226749	Tnfaip3/Adipoq/Casp8/Ppm1n/Zc3h12a/Nr1h4/Nlrp12/Lilrb4b/Lilrb4a	9
GO:1901385	regulation of voltage-gated calcium channel activity	9/1539	48/28943	0.000848633	0.00397372	0.00226749	Rem1/Akap5/Drd3/Drd4/Gpr35/Gem/Drd2/Kcne2/Ahnak	9
GO:0007548	sex differentiation	31/1539	317/28943	0.000849867	0.00397619	0.00226889	Nkx2-1/Zp3/Tex11/Gata3/Tbx3/Adamts1/Runx1/Rbp4/Rdh10/Ptx3/Ntrk1/Edn2/Nos3/Ereg/Stra6/Icam1/Serpine1/Vgf/Six3/Tcf21/Fzd4/Foxl2/Rxfp2/Hmgb2/Afp/Dach1/Cebpb/Hmga2/Sohlh1/Asmt/Lhx8	31
GO:0140546	defense response to symbiont	29/1539	290/28943	0.00086584	0.00404755	0.00230961	Il12b/Mlkl/Acod1/Ripk3/Cd86/Pmaip1/Il33/Ifitm1/Ifitm3/Il6/Il1b/Kcnj8/Abcc9/Itgax/Nlrp3/Rnf125/Prf1/Fgl2/Gbp2b/Tlr8/Aicda/Zc3h12a/Mmp12/Spn/Oas1f/Cd8a/Ifitm2/Ncr1/Trim6	29
GO:0098900	regulation of action potential	11/1539	68/28943	0.000867389	0.00405142	0.00231182	Cd36/Gpr35/Foxp1/Tbx18/Trpa1/Pawr/Pkp2/Gja5/Tac1/Cnr2/Nps	11
GO:0048265	response to pain	8/1539	39/28943	0.000880786	0.00410376	0.00234169	Thbs4/Runx1/Ntrk1/Trpa1/Gch1/Thbs1/Osm/Tac1	8
GO:0051349	positive regulation of lyase activity	8/1539	39/28943	0.000880786	0.00410376	0.00234169	Nos2/Akap5/Drd1/Adcy4/Calcr/Gnal/Nos3/Rxfp2	8
GO:0070528	protein kinase C signaling	8/1539	39/28943	0.000880786	0.00410376	0.00234169	Wnt11/Plek/Flt4/Prkch/Ankrd1/Avp/Akap12/Mc1r	8
GO:0035148	tube formation	21/1539	185/28943	0.000882817	0.00410982	0.00234514	Cdh1/Folr1/Tgfb1/Gata3/Sdc4/Tfap2a/Casp8/Adm/Fgf3/Irx3/St14/Twist1/Alx1/Fgf2/Ovol2/Gdf7/Tgm2/Mmrn2/Tgif1/Six1/Trim71	21
GO:0032757	positive regulation of interleukin-8 production	10/1539	58/28943	0.000884949	0.00411293	0.00234692	Lbp/Nos2/Adipoq/Il6/Il1b/Tirap/Serpine1/Tlr8/Cd14/Nod2	10
GO:0043030	regulation of macrophage activation	10/1539	58/28943	0.000884949	0.00411293	0.00234692	Mmp8/Lbp/Il33/Il4ra/Ldlr/Cebpa/Lrrk2/Cd84/Thbs1/Sphk1	10
GO:0035303	regulation of dephosphorylation	17/1539	136/28943	0.000910092	0.00422628	0.0024116	Tgfb1/Cd33/Itga2/Plek/Ripk3/Nckap1l/Rcan1/Pdgfrb/Cdh5/Drd2/Pawr/Ppp1r15a/Igbp1b/Pirb/Ppp1r1b/Chrm5/Pin1rt1	17
GO:0043502	regulation of muscle adaptation	14/1539	101/28943	0.000911216	0.00422801	0.00241259	Klf4/Actn3/Trip10/Edn1/Pi16/Tnni1/Myog/Tnfrsf1b/Errfi1/Nos3/Foxp1/Tnfrsf1a/Ece1/Pin1rt1	14
GO:0051057	positive regulation of small GTPase mediated signal transduction	12/1539	79/28943	0.000917146	0.00425202	0.00242629	Csf1/F2rl2/Pdgfrb/Col3a1/Gpr35/Ngf/Ntrk1/Epo/F11r/Gpr4/Gpr18/P2ry10	12
GO:0006109	regulation of carbohydrate metabolic process	22/1539	199/28943	0.000960461	0.00444916	0.00253878	Gcg/Tgfb1/Cd36/Ier3/Actn3/Phlda2/Igfbp4/Pdk4/Plek/Igfbp3/Myc/Has2/Adipoq/Pmaip1/Il6/Myog/Smpd3/Ppp1r3a/Nr1h4/Ptafr/Lepr/Fbp1	22
GO:0032869	cellular response to insulin stimulus	23/1539	212/28943	0.000965169	0.00446729	0.00254913	Lpl/Myo1c/Pdk4/Slc39a14/Adipoq/Il1b/Lpin3/Rpe65/Pou4f2/Trib3/Inhbb/Baiap2l1/Pklr/Shc1/Pcsk9/Foxc2/Nr1h4/Socs3/Ceacam2/Kl/C1qtnf9/Ceacam1/Bglap3	23
GO:1901224	positive regulation of NIK/NF-kappaB signaling	11/1539	69/28943	0.000983084	0.00454646	0.0025943	Mmp8/Tnfsf14/Edn1/Cd86/Il1b/Smpd3/Cd14/Nod2/Tcim/Sphk1/Nlrp12	11
GO:0014033	neural crest cell differentiation	14/1539	102/28943	0.00100544	0.00464603	0.00265112	Folr1/Tfap2a/Edn1/Sema3g/Snai2/Rdh10/Fgf15/Ednra/Twist1/Alx1/Ovol2/Isl1/Foxc2/Six1	14
GO:0003085	negative regulation of systemic arterial blood pressure	7/1539	31/28943	0.00101001	0.00464805	0.00265227	Cd36/Ier3/Smtn/Nppb/Apln/Kl/Tac1	7
GO:0010623	programmed cell death involved in cell development	7/1539	31/28943	0.00101001	0.00464805	0.00265227	Tex11/Il1b/Ntrk1/Casp4/Fgf2/Mael/Bdnf	7
GO:0101023	vascular endothelial cell proliferation	7/1539	31/28943	0.00101001	0.00464805	0.00265227	Col18a1/Enpep/Flt1/Ccl2/Apln/Fgf2/Dlk1	7
GO:2000178	negative regulation of neural precursor cell proliferation	7/1539	31/28943	0.00101001	0.00464805	0.00265227	Tgfb1/Vax1/Gata2/Vsx2/Il1b/Kctd11/Bdnf	7
GO:2000316	regulation of T-helper 17 type immune response	7/1539	31/28943	0.00101001	0.00464805	0.00265227	Il12b/Clec4n/Nlrp3/Nfkbiz/Arid5a/Zc3h12a/Tnfsf18	7
GO:0048592	eye morphogenesis	21/1539	187/28943	0.00101386	0.00466195	0.0026602	Epha2/Rarb/Vsx2/Tfap2a/Rbp4/Pde6c/Pitx3/Cnga3/Ptf1a/Rpe65/Flt1/Mfap5/Stra6/Vsx1/Mfrp/Twist1/Fgf2/Six3/Bdnf/Foxl2/Igfn1	21
GO:0002253	activation of immune response	40/1539	448/28943	0.00101487	0.00466278	0.00266068	Cd247/Gata3/Myo1g/Prkch/Nckap1l/Clec4n/Btnl2/Lpxn/Cd55b/Fcnb/Il1b/Sla2/Foxp1/Cd22/Cd19/Cfhr2/Nfkbiz/Pawr/Ccr7/Btnl9/C3ar1/Cd79b/Zp3r/Zc3h12a/Fpr1/C5ar1/Lgals3/Vtcn1/Fpr2/Ezr/Cd8a/C1ra/Nod2/Skint3/Fyb2/Fpr3/C1rb/Bcl2a1d/Lilrb4b/Lilrb4a	40
GO:0051149	positive regulation of muscle cell differentiation	12/1539	80/28943	0.00102766	0.00470996	0.0026876	Tgfb1/Lamb1/Nid1/Actn3/Myod1/Piezo1/Trip10/Edn1/Myog/Eng/Mesp1/Pin1rt1	12
GO:2000107	negative regulation of leukocyte apoptotic process	12/1539	80/28943	0.00102766	0.00470996	0.0026876	Il7r/Cd44/Aurkb/Hcls1/Cxcr2/Tnfsf4/Foxp1/Ido1/Ccr7/Bcl3/Nod2/Bcl2a1a	12
GO:2000242	negative regulation of reproductive process	12/1539	80/28943	0.00102766	0.00470996	0.0026876	Timp1/Tex11/Myh9/Zp1/Ovol1/Zp2/Lif/Mael/Snai1/Fbxo43/Osm/Asmt	12
GO:0051937	catecholamine transport	13/1539	91/28943	0.00103124	0.00471	0.00268762	Adora2a/Drd1/Drd3/Oxt/Syt8/Smpd3/Drd2/Syt15/Entpd1/Htr1b/Xlr4b/Chrm5/Xlr4a	13
GO:0000303	response to superoxide	6/1539	23/28943	0.0010327	0.00471	0.00268762	Cd36/Fbln5/Nos3/Ucp2/Gch1/Sod3	6
GO:0007625	grooming behavior	6/1539	23/28943	0.0010327	0.00471	0.00268762	Avpr1a/Drd1/Oxt/Nmu/Drd2/Avp	6
GO:0045591	positive regulation of regulatory T cell differentiation	6/1539	23/28943	0.0010327	0.00471	0.00268762	Tgfb1/Il2rg/Dusp10/Gimap5/Lilrb4b/Lilrb4a	6
GO:0070498	interleukin-1-mediated signaling pathway	6/1539	23/28943	0.0010327	0.00471	0.00268762	Irak3/Il6/Il1r1/Il1r2/Il1rn/Il1b	6
GO:2001044	regulation of integrin-mediated signaling pathway	6/1539	23/28943	0.0010327	0.00471	0.00268762	Timp1/Lamb1/Nid1/Dab2/Cd63/Cd177	6
GO:0060351	cartilage development involved in endochondral bone morphogenesis	8/1539	40/28943	0.00105027	0.00477465	0.00272451	Trpv4/Stc1/Rarb/Hspg2/Smpd3/Thbs1/Mmp13/Serpinh1	8
GO:0071425	hematopoietic stem cell proliferation	8/1539	40/28943	0.00105027	0.00477465	0.00272451	Prg4/Dab2/Snai2/Pim1/Mecom/Cxcl1/Cebpa/Prl2c3	8
GO:1905332	positive regulation of morphogenesis of an epithelium	8/1539	40/28943	0.00105027	0.00477465	0.00272451	Tgfb1/Gata3/Lcn2/Itgax/Lif/Fgf2/Mmrn2/Six1	8
GO:2000403	positive regulation of lymphocyte migration	8/1539	40/28943	0.00105027	0.00477465	0.00272451	Tnfsf14/Cxcl13/Adam8/Ccl20/Tnfsf4/Ccl7/Ccr7/Spn	8
GO:0030183	B cell differentiation	20/1539	175/28943	0.00106339	0.00483038	0.00275632	Spi1/Spib/Tnfaip3/Il9r/Nckap1l/Hhex/Il6/Il21/Ntrk1/Cdh17/Foxp1/Cd19/Il2rg/Il7/Cd79b/Clcf1/Bcl3/Adgrg3/Gm13283/Lilrb4a	20
GO:0016331	morphogenesis of embryonic epithelium	21/1539	188/28943	0.00108543	0.00492652	0.00281117	Folr1/Tgfb1/Gata3/Sdc4/Tfap2a/Hhex/Rdh10/Casp8/Tgfb1i1/Adm/Irx3/St14/Tbx18/Twist1/Alx1/Ovol2/Kdf1/Gdf7/Tgif1/Six1/Trim71	21
GO:1903169	regulation of calcium ion transmembrane transport	22/1539	201/28943	0.00109574	0.00496929	0.00283558	Rem1/Tgfb1/Jsrp1/Rgs9/Akap5/Drd1/Drd3/Cd4/Calcr/Drd4/Gpr35/F2/Ngf/Gem/Epo/Cd19/Ednra/Drd2/Kcne2/Bdkrb1/Gimap5/Ahnak	22
GO:0046330	positive regulation of JNK cascade	14/1539	103/28943	0.00110772	0.00501958	0.00286427	Mmp8/Trpv4/Gadd45b/Ccn2/Flt4/Tnfsf11/Dab2/Il1b/Fgf15/Tirap/Eda2r/Unc5cl/Nod2/Sh3rf2	14
GO:0001771	immunological synapse formation	5/1539	16/28943	0.00112645	0.00506768	0.00289172	Cd6/Msn/Prf1/Ccr7/Lgals3	5
GO:0006857	oligopeptide transport	5/1539	16/28943	0.00112645	0.00506768	0.00289172	Slc15a3/Slc15a1/Slc7a11/Cdh17/Slco1b2	5
GO:0010226	response to lithium ion	5/1539	16/28943	0.00112645	0.00506768	0.00289172	Cdh1/Myog/Cebpa/Pklr/Fabp4	5
GO:0016264	gap junction assembly	5/1539	16/28943	0.00112645	0.00506768	0.00289172	Tbx5/Il1b/Irx3/Gjb2/Gja5	5
GO:0032645	regulation of granulocyte macrophage colony-stimulating factor production	5/1539	16/28943	0.00112645	0.00506768	0.00289172	Il12b/Il1b/Cd84/Isl1/Gja8	5
GO:0042454	ribonucleoside catabolic process	5/1539	16/28943	0.00112645	0.00506768	0.00289172	Upp1/Xdh/Urah/Uox/Aicda	5
GO:0060911	cardiac cell fate commitment	5/1539	16/28943	0.00112645	0.00506768	0.00289172	Tbx5/Tbx3/Mesp1/Tbx18/Isl1	5
GO:0072109	glomerular mesangium development	5/1539	16/28943	0.00112645	0.00506768	0.00289172	Pdgfrb/Il6ra/C3ar1/Gpr4/Foxc2	5
GO:2000833	positive regulation of steroid hormone secretion	5/1539	16/28943	0.00112645	0.00506768	0.00289172	Dab2/Runx1/Galr1/Spp1/Tac1	5
GO:1900182	positive regulation of protein localization to nucleus	13/1539	92/28943	0.00114353	0.00514039	0.00293321	Cdh1/Tgfb1/Akap5/Hcls1/Il6/F2/Wwtr1/Tnfrsf1a/Bag3/Ptpn5/Ptgs2/Lif/Zc3h12a	13
GO:0016055	Wnt signaling pathway	40/1539	451/28943	0.00115045	0.00516739	0.00294862	Cdh1/Folr1/Tgfb1/Klf4/Cd44/Etv2/Wnt8a/Gata3/Wnt11/Cmah/Tnfaip3/Edn1/Dab2/Myc/Snai2/Hhex/Tnn/Wwtr1/Dkk2/Rspo1/Ppm1n/Mesp1/Tgfb1i1/Ednra/Drd2/Tbx18/Lrrk2/Cpz/Wnt8b/Fgf2/Six3/Sox30/Isl1/Tmem88/Fzd4/Hmga2/Sox7/Trabd2b/Pin1rt1/Foxl1	40
GO:0007157	heterophilic cell-cell adhesion via plasma membrane cell adhesion molecules	9/1539	50/28943	0.0011525	0.00517243	0.0029515	Itga5/Cd6/Selp/Sele/Itgal/Crtam/Pvr/Jaml/Lgals7	9
GO:0043087	regulation of GTPase activity	33/1539	351/28943	0.00115456	0.00517755	0.00295442	Ccl3/Ccl24/Epha2/Wnt11/Ccl6/Ccl4/Ccl9/Rgs9/Ccl11/Pecam1/Iqgap2/Ajuba/Cxcl13/Arap3/Ccl20/Rgs1/Rgs16/Ntrk1/Arhgap6/Ccl22/Ccl17/Rasgrp2/Arhgef5/Ccl7/Ccl2/Lrrk2/Icam1/Ccr7/F11r/Rasip1/Ntf3/Arhgef15/Pin1rt1	33
GO:0090288	negative regulation of cellular response to growth factor stimulus	14/1539	104/28943	0.00121858	0.00546029	0.00311575	Il12b/Gata3/Tmprss6/Dcn/Skor1/Cxcl13/Xdh/Spry4/Hhex/Chrdl2/Smad6/Apln/Thbs1/Mmrn2	14
GO:0051100	negative regulation of binding	20/1539	177/28943	0.00122354	0.00547816	0.00312595	Nes/Hmox1/Twist2/Myod1/Slpi/Aurkb/Dab2/Myc/Cyp2d26/Adipoq/Cdkn1a/Gzma/Ccm2l/Lrrk2/Id1/Pcsk9/Tmc8/Hmga2/Pin1rt1/Xirp1	20
GO:0002313	mature B cell differentiation involved in immune response	7/1539	32/28943	0.0012341	0.00551227	0.00314541	Spi1/Tnfaip3/Il6/Il21/Cdh17/Bcl3/Lilrb4a	7
GO:0002360	T cell lineage commitment	7/1539	32/28943	0.0012341	0.00551227	0.00314541	Tgfb1/Il6/Il6ra/Batf/Il7/Spn/Tnfsf18	7
GO:0045742	positive regulation of epidermal growth factor receptor signaling pathway	7/1539	32/28943	0.0012341	0.00551227	0.00314541	Mmp9/Hbegf/Ereg/Epgn/Plaur/Pde6h/Btc	7
GO:0042572	retinol metabolic process	8/1539	41/28943	0.00124482	0.00554252	0.00316267	Rdh12/Cyp2d26/Rbp4/Rdh10/Rpe65/Sdr9c7/Ttr/Rdh16	8
GO:0060259	regulation of feeding behavior	8/1539	41/28943	0.00124482	0.00554252	0.00316267	Drd1/Tacr3/Nmu/Mc3r/Ucn/Mchr1/Ceacam2/Lepr	8
GO:1901031	regulation of response to reactive oxygen species	8/1539	41/28943	0.00124482	0.00554252	0.00316267	Cd36/Epor/Fbln5/Hk3/Foxp1/Pawr/Lrrk2/Gch1	8
GO:2000249	regulation of actin cytoskeleton reorganization	8/1539	41/28943	0.00124482	0.00554252	0.00316267	Esam/Tgfb1/Iqgap2/Csf3/F11r/Baiap2l1/Ntf3/Fes	8
GO:0198738	cell-cell signaling by wnt	40/1539	453/28943	0.00124944	0.00555867	0.00317189	Cdh1/Folr1/Tgfb1/Klf4/Cd44/Etv2/Wnt8a/Gata3/Wnt11/Cmah/Tnfaip3/Edn1/Dab2/Myc/Snai2/Hhex/Tnn/Wwtr1/Dkk2/Rspo1/Ppm1n/Mesp1/Tgfb1i1/Ednra/Drd2/Tbx18/Lrrk2/Cpz/Wnt8b/Fgf2/Six3/Sox30/Isl1/Tmem88/Fzd4/Hmga2/Sox7/Trabd2b/Pin1rt1/Foxl1	40
GO:0001937	negative regulation of endothelial cell proliferation	11/1539	71/28943	0.00125282	0.00556488	0.00317543	Acvrl1/Il12b/Xdh/Eng/Dll4/Flt1/Tnmd/Ccl2/Thbs1/Dlk1/Mmrn2	11
GO:0048332	mesoderm morphogenesis	11/1539	71/28943	0.00125282	0.00556488	0.00317543	Etv2/Epha2/Wnt11/Tbx3/Six2/Tbx19/Tal1/Mesp1/Snai1/Foxc2/Hmga2	11
GO:0001952	regulation of cell-matrix adhesion	16/1539	128/28943	0.00127032	0.00563372	0.00321471	Acvrl1/Cd36/Fut1/Csf1/Sdc4/Plau/Arhgap6/Plet1/Serpine1/Thbs1/Cdk6/Trem1/Onecut2/Mmp12/Peak1/Muc4	16
GO:0043123	positive regulation of I-kappaB kinase/NF-kappaB signaling	16/1539	128/28943	0.00127032	0.00563372	0.00321471	S100a4/Cd36/Tnfsf11/Ajuba/Adipoq/Cd4/Clec4n/Casp8/Il1b/Clec4d/Tirap/Eda2r/Unc5cl/Trim30b/Nod2/Trim6	16
GO:0042267	natural killer cell mediated cytotoxicity	12/1539	82/28943	0.001282	0.00566745	0.00323396	Il12b/Serpinb9b/Il18rap/Il21/Crtam/Stx11/Pvr/Gimap5/Pik3r6/Ceacam1/Raet1d/Sh2d1b1	12
GO:0002858	regulation of natural killer cell mediated cytotoxicity directed against tumor cell target	4/1539	10/28943	0.00129104	0.00566745	0.00323396	Il12b/Crtam/Pvr/Ceacam1	4
GO:0003253	cardiac neural crest cell migration involved in outflow tract morphogenesis	4/1539	10/28943	0.00129104	0.00566745	0.00323396	Folr1/Edn1/Ednra/Twist1	4
GO:0007191	adenylate cyclase-activating dopamine receptor signaling pathway	4/1539	10/28943	0.00129104	0.00566745	0.00323396	Drd1/Drd3/Adcy5/Gnal	4
GO:0010496	intercellular transport	4/1539	10/28943	0.00129104	0.00566745	0.00323396	Gjb2/Gjb4/Gja8/Peg10	4
GO:0030853	negative regulation of granulocyte differentiation	4/1539	10/28943	0.00129104	0.00566745	0.00323396	Adipoq/Runx1/Trib1/Ceacam1	4
GO:0046884	follicle-stimulating hormone secretion	4/1539	10/28943	0.00129104	0.00566745	0.00323396	Tbx3/Inhbb/Ucn2/Foxl2	4
GO:0060385	axonogenesis involved in innervation	4/1539	10/28943	0.00129104	0.00566745	0.00323396	Edn1/Ntrk1/Ednra/Ece1	4
GO:0060926	cardiac pacemaker cell development	4/1539	10/28943	0.00129104	0.00566745	0.00323396	Tbx5/Tbx3/Tbx18/Isl1	4
GO:0061303	cornea development in camera-type eye	4/1539	10/28943	0.00129104	0.00566745	0.00323396	Twist2/Kera/Tfap2a/Angptl7	4
GO:0070391	response to lipoteichoic acid	4/1539	10/28943	0.00129104	0.00566745	0.00323396	Cd36/Lbp/Tirap/Cd14	4
GO:0071223	cellular response to lipoteichoic acid	4/1539	10/28943	0.00129104	0.00566745	0.00323396	Cd36/Lbp/Tirap/Cd14	4
GO:1904238	pericyte cell differentiation	4/1539	10/28943	0.00129104	0.00566745	0.00323396	Spi1/Epha2/Gpr4/Foxc2	4
GO:0000305	response to oxygen radical	6/1539	24/28943	0.0013155	0.00576135	0.00328754	Cd36/Fbln5/Nos3/Ucp2/Gch1/Sod3	6
GO:0043369	CD4-positive or CD8-positive	alpha-beta T cell lineage commitment	6/1539	24/28943	0.0013155	0.00576135	0.00328754	Tgfb1/Il6/Il6ra/Batf/Spn/Tnfsf18	6
GO:1900016	negative regulation of cytokine production involved in inflammatory response	6/1539	24/28943	0.0013155	0.00576135	0.00328754	Mefv/Il1r2/F2/Zc3h12a/Lilrb4b/Lilrb4a	6
GO:0060760	positive regulation of response to cytokine stimulus	10/1539	61/28943	0.00132399	0.00579402	0.00330619	Csf1/Edn1/Tslp/Il1r1/Hpx/Casp4/Il7/Cd300lf/Mmp12/Trim6	10
GO:0001916	positive regulation of T cell mediated cytotoxicity	9/1539	51/28943	0.00133439	0.00582136	0.00332179	Il12b/H2-M2/Pvr/H2-Q7/H2-K1/H2-M9/H2-Q10/H2-Q6/H2-Q2	9
GO:0010518	positive regulation of phospholipase activity	9/1539	51/28943	0.00133439	0.00582136	0.00332179	Apoc2/Cd86/Pdgfrb/Sele/Ccn1/Flt1/Arhgap6/Fgf2/Ptafr	9
GO:0022602	ovulation cycle process	9/1539	51/28943	0.00133439	0.00582136	0.00332179	Zp3/Adamts1/Runx1/Ptx3/Edn2/Nos3/Ereg/Fzd4/Afp	9
GO:1902692	regulation of neuroblast proliferation	9/1539	51/28943	0.00133439	0.00582136	0.00332179	Tgfb1/Vax1/Vsx2/Drd2/Lrrk2/Fgf2/Six3/Kctd11/Bdnf	9
GO:0033077	T cell differentiation in thymus	14/1539	105/28943	0.00133858	0.00583061	0.00332707	Il7r/Gata3/Ripk3/Adam8/Il1b/Tnfrsf9/Il2rg/Mpzl2/Egr3/Tnfsf9/Vnn1/Ccr7/Cdk6/Spn	14
GO:0046849	bone remodeling	14/1539	105/28943	0.00133858	0.00583061	0.00332707	Epha2/Pdk4/Slc34a1/Tnfsf11/Dcstamp/Adam8/Il6/Tnfrsf11a/Spp1/Il7/Dlk1/Htr1b/Lepr/Ceacam1	14
GO:0035914	skeletal muscle cell differentiation	13/1539	94/28943	0.00139882	0.00608829	0.0034741	Klf5/Vax1/Myod1/Fos/Myc/Ankrd1/Myog/Atf3/Mylk2/Barx2/Egr2/Maff/Six1	13
GO:0032535	regulation of cellular component size	36/1539	398/28943	0.00140793	0.00612264	0.0034937	Ifrd1/Esam/Il7r/Ccl24/Myo1c/Plek/Pecam1/Ntn1/Edn1/Sema3g/Nckap1l/Hcls1/Aqp2/Tnfrsf12a/Sctr/Ngf/Slc26a5/Arpc1b/Kel/Slc6a12/Pou4f2/Slc12a3/Nkx6-1/Icam1/Inf2/Csf3/Ucn/Baiap2l1/Ppp1r15a/Rin3/Lrrc8e/Bdnf/Ezr/Capg/Cdc42ep5/C1qtnf9	36
GO:0021536	diencephalon development	11/1539	72/28943	0.00140889	0.00612264	0.0034937	Nkx2-1/Gata2/Pitx1/Tbx19/Drd2/Fgf2/Six3/Isl1/Pou4f1/Gsx1/Hmga2	11
GO:0016051	carbohydrate biosynthetic process	22/1539	205/28943	0.00141601	0.00614881	0.00350864	Gcg/Tgfb1/Cd36/Has1/Plek/Fbp2/Slc39a14/Has2/Adipoq/Rbp4/Il6/Atf3/B4galt1/Gys2/B3gnt3/Smpd3/Ppp1r3a/Ptafr/Lepr/Fbp1/B3gnt6/B3gnt7	22
GO:0044403	biological process involved in symbiotic interaction	27/1539	272/28943	0.0014257	0.00618613	0.00352993	Arg1/Cd4/Ifitm1/Ifitm3/F2/Ptx3/Gbp2/Cxcl1/Pglyrp1/Pou2f3/Icam1/Avp/Gbp2b/Ctsg/Trem3/Pglyrp3/Trem1/Zc3h12a/4930486L24Rik/Ch25h/Lrrc15/Trim30b/Tmprss11e/Hmga2/Ifitm2/Trim6/Sprr2a1	27
GO:0006633	fatty acid biosynthetic process	18/1539	154/28943	0.00143037	0.00620156	0.00353874	Apoc2/Lpl/Ptgis/Pdk4/Avpr1a/Edn1/Anxa1/Il1b/Edn2/Ptgs2/Trib3/Avp/Elovl3/Ptges/Lipg/Ceacam2/Sphk1/Ceacam1	18
GO:0038084	vascular endothelial growth factor signaling pathway	8/1539	42/28943	0.001467	0.0063555	0.00362658	Il12b/Hspb1/Myo1c/Dcn/Flt4/Xdh/Pdgfrb/Cd63	8
GO:0007411	axon guidance	26/1539	259/28943	0.00147354	0.00637891	0.00363994	Nkx2-1/Vax1/Epha2/Gata3/Ntn1/Edn1/Sema3g/Pou4f3/Lamc2/Ntrk1/Epha8/Foxp1/Ednra/Pou4f2/Isl2/Gdf7/Egr2/Nexn/Isl1/Igfals/Bdnf/Ntf3/Ece1/Gbx1/Ntn5/Runx3	26
GO:0002486	antigen processing and presentation of endogenous peptide antigen via MHC class I via ER pathway	TAP-independent	7/1539	33/28943	0.00149529	0.00646312	0.00368799	H2-M2/H2-Q7/H2-K1/H2-M9/H2-Q10/H2-Q6/H2-Q2	7
GO:1904706	negative regulation of vascular associated smooth muscle cell proliferation	7/1539	33/28943	0.00149529	0.00646312	0.00368799	Cnn1/Hmox1/Adipoq/Cdkn1a/Drd4/Apln/S1pr2	7
GO:0001892	embryonic placenta development	15/1539	118/28943	0.00149858	0.00647235	0.00369326	Phlda2/Gata2/Csf2/Krt19/Ccn1/Adm/St14/Lif/Cebpa/Ovol2/Gjb5/Snai1/Socs3/Cebpb/Nfe2	15
GO:0030858	positive regulation of epithelial cell differentiation	10/1539	62/28943	0.00150461	0.00647846	0.00369674	Acvrl1/Etv2/Prkch/Mesp1/Lif/Fgf2/Ovol2/Serpine1/Kdf1/Dmbt1	10
GO:0042269	regulation of natural killer cell mediated cytotoxicity	10/1539	62/28943	0.00150461	0.00647846	0.00369674	Il12b/Serpinb9b/Il18rap/Il21/Crtam/Pvr/Gimap5/Pik3r6/Ceacam1/Sh2d1b1	10
GO:0051785	positive regulation of nuclear division	10/1539	62/28943	0.00150461	0.00647846	0.00369674	Cdt1/Edn1/Drd3/Pdgfrb/Il1b/Ereg/Smpd3/Epgn/Sphk1/Btc	10
GO:0090303	positive regulation of wound healing	10/1539	62/28943	0.00150461	0.00647846	0.00369674	Cd36/Plau/Hbegf/Anxa1/F2/Ccl2/Serpine1/Thbs1/Foxc2/S100a9	10
GO:0061351	neural precursor cell proliferation	22/1539	206/28943	0.00150757	0.00648625	0.00370119	Tgfb1/Nes/Vax1/Gata2/Rarb/Vsx2/Hhex/Pitx3/Dll4/Il1b/Drd2/Melk/Lrrk2/Fgf2/Six3/Zfp503/Kif14/Kctd11/Bdnf/C5ar1/Hmga2/Trim71	22
GO:0036293	response to decreased oxygen levels	25/1539	246/28943	0.00151688	0.00651719	0.00371884	Hmox1/Gata6/Ptgis/Nos2/Edn1/Plau/Ajuba/Myc/Adam8/Lct/Eng/Plk3/Fosl2/Flt1/Epo/Ednra/Cryab/Drd2/Ucp2/Loxl2/Twist1/Mgarp/Ece1/Sod3/Pin1rt1	25
GO:0031280	negative regulation of cyclase activity	5/1539	17/28943	0.00152636	0.00651719	0.00371884	Akap5/Drd3/Galr1/Drd2/Gpr87	5
GO:0032604	granulocyte macrophage colony-stimulating factor production	5/1539	17/28943	0.00152636	0.00651719	0.00371884	Il12b/Il1b/Cd84/Isl1/Gja8	5
GO:0035745	T-helper 2 cell cytokine production	5/1539	17/28943	0.00152636	0.00651719	0.00371884	Gata3/Arg1/Il6/Nlrp3/Il31ra	5
GO:0060100	positive regulation of phagocytosis	engulfment	5/1539	17/28943	0.00152636	0.00651719	0.00371884	Cd36/Gata2/Itga2/Lbp/Nckap1l	5
GO:0060947	cardiac vascular smooth muscle cell differentiation	5/1539	17/28943	0.00152636	0.00651719	0.00371884	Gata6/Pdgfrb/Prok2/Mesp1/Smad6	5
GO:0071295	cellular response to vitamin	5/1539	17/28943	0.00152636	0.00651719	0.00371884	Folr1/Snai2/Pim1/Fes/Ndor1	5
GO:0090336	positive regulation of brown fat cell differentiation	5/1539	17/28943	0.00152636	0.00651719	0.00371884	Pim1/Mecom/Ptgs2/Metrnl/Six1	5
GO:1905155	positive regulation of membrane invagination	5/1539	17/28943	0.00152636	0.00651719	0.00371884	Cd36/Gata2/Itga2/Lbp/Nckap1l	5
GO:2000318	positive regulation of T-helper 17 type immune response	5/1539	17/28943	0.00152636	0.00651719	0.00371884	Il12b/Clec4n/Nlrp3/Nfkbiz/Arid5a	5
GO:0045862	positive regulation of proteolysis	33/1539	357/28943	0.00152795	0.00651902	0.00371989	Ccn2/Dab2/Myc/Myh9/Mefv/Xdh/Pmaip1/Il33/Adam8/Casp8/Il1b/Ngf/Ccn1/Tnfrsf1b/Plk3/Trib1/Nlrp3/Trib3/Pawr/Lrrk2/Tnfrsf23/Kcne2/Zc3h12a/Tnfsf15/Foxl2/S100a8/S100a9/Sh3rf2/Sox7/Khdc1a/Ecscr/Hspa1b/Hspa1a	33
GO:0072073	kidney epithelium development	18/1539	155/28943	0.00153964	0.0065639	0.0037455	Tgfb1/Cd44/Gata3/Rarb/Myc/Adipoq/Six2/Cxcr2/Wwtr1/Ednra/Irx3/Lif/Smad6/Fgf2/Tcf21/Foxc2/Bdnf/Six1	18
GO:0097485	neuron projection guidance	26/1539	260/28943	0.00155648	0.00663067	0.0037836	Nkx2-1/Vax1/Epha2/Gata3/Ntn1/Edn1/Sema3g/Pou4f3/Lamc2/Ntrk1/Epha8/Foxp1/Ednra/Pou4f2/Isl2/Gdf7/Egr2/Nexn/Isl1/Igfals/Bdnf/Ntf3/Ece1/Gbx1/Ntn5/Runx3	26
GO:0050768	negative regulation of neurogenesis	19/1539	168/28943	0.00158308	0.00673887	0.00384534	Ifrd1/Tgfb1/Vax1/Ccl11/Ntn1/Vsx2/Sema3g/Drd3/Pitx3/F2/Il1b/Ldlr/Nkx6-1/Dusp10/Id1/Kctd11/Bdnf/Hmga2/Cdkn2b	19
GO:1903510	mucopolysaccharide metabolic process	12/1539	84/28943	0.00158629	0.00674745	0.00385023	Tgfb1/Has1/Cd44/Itih1/Dcn/Has2/Il1b/Lyve1/Ednra/Smpd3/Fgf2/B3gnt7	12
GO:0050829	defense response to Gram-negative bacterium	16/1539	131/28943	0.00162369	0.00690129	0.00393801	Il12b/Lypd8/Lbp/Cd4/Tslp/Slc11a1/F2/Adm/Serpine1/Pfpl/Ctsg/Trem3/Trem1/Dmbt1/Hmgb2/Tac1	16
GO:0008585	female gonad development	15/1539	119/28943	0.00163218	0.00693213	0.00395561	Zp3/Adamts1/Runx1/Ptx3/Edn2/Nos3/Ereg/Serpine1/Vgf/Fzd4/Foxl2/Afp/Cebpb/Sohlh1/Lhx8	15
GO:0030194	positive regulation of blood coagulation	6/1539	25/28943	0.00165379	0.00700277	0.00399592	Cd36/Plau/F2/Serpine1/Thbs1/S100a9	6
GO:0045063	T-helper 1 cell differentiation	6/1539	25/28943	0.00165379	0.00700277	0.00399592	Relb/Anxa1/Tnfsf4/Il4ra/Ccr7/Spn	6
GO:0048333	mesodermal cell differentiation	6/1539	25/28943	0.00165379	0.00700277	0.00399592	Etv2/Six2/Tal1/Mesp1/Foxc2/Hmga2	6
GO:1900048	positive regulation of hemostasis	6/1539	25/28943	0.00165379	0.00700277	0.00399592	Cd36/Plau/F2/Serpine1/Thbs1/S100a9	6
GO:1901136	carbohydrate derivative catabolic process	18/1539	156/28943	0.00165589	0.00700634	0.00399796	Tgfb1/Cd44/Upp1/Xdh/Urah/Lct/Uox/Pglyrp1/Lyve1/Upb1/Fgf2/Aicda/Chil3/Pglyrp3/Entpd1/Mmp12/Chia1/Chil4	18
GO:0006066	alcohol metabolic process	33/1539	359/28943	0.00167378	0.00707674	0.00403813	Itpkc/Plek/Rdh12/Akr1c21/Dab2/Cyp2d26/Cyp11b2/Soat2/Rbp4/Rdh10/Tnfsf4/Rpe65/H6pd/Sult2a8/Hsd11b2/Ldlr/Acpp/Cebpa/Fgf2/Gch1/Sdr9c7/Apobr/Pcsk9/Ch25h/Apon/Ptafr/Ces1g/Lepr/Ttr/Sphk1/Rdh16/Ces1a/Saa1	33
GO:0031424	keratinization	10/1539	63/28943	0.0017047	0.00719124	0.00410347	Tgm1/Krt75/Krt7/Krt17/Krt87/Sprr1a/Krt16/Krt2/Krt86/Krt76	10
GO:0042698	ovulation cycle	10/1539	63/28943	0.0017047	0.00719124	0.00410347	Zp3/Adamts1/Runx1/Anxa1/Ptx3/Edn2/Nos3/Ereg/Fzd4/Afp	10
GO:0046850	regulation of bone remodeling	10/1539	63/28943	0.0017047	0.00719124	0.00410347	Pdk4/Tnfsf11/Dcstamp/Adam8/Il6/Tnfrsf11a/Spp1/Dlk1/Lepr/Ceacam1	10
GO:0008206	bile acid metabolic process	8/1539	43/28943	0.0017195	0.00724276	0.00413287	Abcb11/Sult2a8/Fgf15/Atp8b1/Nr1h4/Ces1g/Ces1a/Malrd1	8
GO:1990748	cellular detoxification	8/1539	43/28943	0.0017195	0.00724276	0.00413287	Cd36/Rdh12/Fbln5/Esd/Pim1/Nos3/Gch1/Sod3	8
GO:0045833	negative regulation of lipid metabolic process	14/1539	108/28943	0.00175929	0.00739965	0.00422239	Apoc2/Pde8b/Snai2/Il1b/Fgf15/Trib3/Snai1/Gimap5/Hcar2/Nr1h4/Ceacam2/Sphk1/Ceacam1/Malrd1	14
GO:0002228	natural killer cell mediated immunity	12/1539	85/28943	0.00175938	0.00739965	0.00422239	Il12b/Serpinb9b/Il18rap/Il21/Crtam/Stx11/Pvr/Gimap5/Pik3r6/Ceacam1/Raet1d/Sh2d1b1	12
GO:0007339	binding of sperm to zona pellucida	9/1539	53/28943	0.00176735	0.00741211	0.0042295	Zp3/Zp1/B4galt1/Zp2/Prss55/Zp3r/Ly6k/Hspa1b/Glipr1l3	9
GO:0045124	regulation of bone resorption	9/1539	53/28943	0.00176735	0.00741211	0.0042295	Pdk4/Tnfsf11/Dcstamp/Adam8/Il6/Tnfrsf11a/Spp1/Dlk1/Ceacam1	9
GO:2000677	regulation of transcription regulatory region DNA binding	9/1539	53/28943	0.00176735	0.00741211	0.0042295	Tgfb1/Klf4/Gata3/Niban2/Pou4f2/Lif/Twist1/Pou4f1/Trim6	9
GO:0014068	positive regulation of phosphatidylinositol 3-kinase signaling	11/1539	74/28943	0.00176893	0.00741211	0.0042295	Dcn/Hcls1/Pdgfrb/Selp/F2/Ntrk1/Fgr/Flt1/Fgf2/Csf3/Osm	11
GO:0060761	negative regulation of response to cytokine stimulus	11/1539	74/28943	0.00176893	0.00741211	0.0042295	Klf4/Arg1/Irak3/Adipoq/Il6/Il1r2/Il1rn/Ecm1/Nr1h4/Mmp12/Oas1f	11
GO:1901888	regulation of cell junction assembly	23/1539	222/28943	0.00178341	0.00746718	0.00426092	Acvrl1/Epha2/Sdc4/Myo1c/Tbx5/Ntn1/Prkch/Snai2/Oxt/Il1b/Ntrk1/Adgrl2/Arhgap6/Irx3/F11r/Snai1/Bdnf/Six1/Musk/Gpc6/Xlr4b/Peak1/Syndig1	23
GO:0002476	antigen processing and presentation of endogenous peptide antigen via MHC class Ib	7/1539	34/28943	0.00179761	0.00749315	0.00427574	H2-M2/H2-Q7/H2-K1/H2-M9/H2-Q10/H2-Q6/H2-Q2	7
GO:0002484	antigen processing and presentation of endogenous peptide antigen via MHC class I via ER pathway	7/1539	34/28943	0.00179761	0.00749315	0.00427574	H2-M2/H2-Q7/H2-K1/H2-M9/H2-Q10/H2-Q6/H2-Q2	7
GO:0010863	positive regulation of phospholipase C activity	7/1539	34/28943	0.00179761	0.00749315	0.00427574	Cd86/Pdgfrb/Sele/Flt1/Arhgap6/Fgf2/Ptafr	7
GO:0050482	arachidonic acid secretion	7/1539	34/28943	0.00179761	0.00749315	0.00427574	Pla2g12b/Bdkrb2/Drd3/Anxa1/Drd4/Drd2/Pla2r1	7
GO:1901186	positive regulation of ERBB signaling pathway	7/1539	34/28943	0.00179761	0.00749315	0.00427574	Mmp9/Hbegf/Ereg/Epgn/Plaur/Pde6h/Btc	7
GO:1903963	arachidonate transport	7/1539	34/28943	0.00179761	0.00749315	0.00427574	Pla2g12b/Bdkrb2/Drd3/Anxa1/Drd4/Drd2/Pla2r1	7
GO:0007292	female gamete generation	19/1539	170/28943	0.00181719	0.00756354	0.00431591	Hsf2bp/Zp3/Top2a/Edn1/Plau/Adamts1/Fosl1/Ptx3/Edn2/Nos3/Ereg/Figla/Ednra/Ptgs2/Inhbb/Rxfp2/Afp/Sohlh1/Aurkc	19
GO:0072175	epithelial tube formation	19/1539	170/28943	0.00181719	0.00756354	0.00431591	Folr1/Tgfb1/Gata3/Sdc4/Tfap2a/Casp8/Adm/Fgf3/Irx3/St14/Twist1/Alx1/Fgf2/Ovol2/Gdf7/Mmrn2/Tgif1/Six1/Trim71	19
GO:2001257	regulation of cation channel activity	21/1539	196/28943	0.00183071	0.0076142	0.00434482	Rem1/Mmp9/Jsrp1/Rgs9/Akap5/Edn1/Drd3/Grp/Drd4/Gpr35/Kcnab1/Gem/Epo/Abcc9/Ednra/Drd2/Ccl2/Kcne2/Kcns1/Kcne4/Ahnak	21
GO:1901216	positive regulation of neuron death	16/1539	133/28943	0.00190238	0.00790642	0.00451156	Ccl3/Fos/Tfap2a/Pmaip1/Pitx3/Casp8/Lcn2/Il1b/Tnfrsf1a/Ptpn5/Pawr/Pcsk9/Pou4f1/Musk/Tac1/Pin1rt1	16
GO:0015844	monoamine transport	14/1539	109/28943	0.00192183	0.00795912	0.00454163	Adora2a/Drd1/Drd3/Oxt/Syt8/Smpd3/Drd2/Syt15/Entpd1/Htr1b/Lgals3/Xlr4b/Chrm5/Xlr4a	14
GO:0014911	positive regulation of smooth muscle cell migration	10/1539	64/28943	0.00192579	0.00795912	0.00454163	Itga2/Plau/Myc/Has2/Adamts1/Pdgfrb/S100a11/Fga/P2ry2/Dock5	10
GO:0060193	positive regulation of lipase activity	10/1539	64/28943	0.00192579	0.00795912	0.00454163	Rhoc/Apoc2/Cd86/Pdgfrb/Sele/Ccn1/Flt1/Arhgap6/Fgf2/Ptafr	10
GO:0060393	regulation of pathway-restricted SMAD protein phosphorylation	10/1539	64/28943	0.00192579	0.00795912	0.00454163	Acvrl1/Tgfb1/Dab2/Eng/Rbpms/Smad6/Inhbb/Gdf7/Gdf15/Pin1rt1	10
GO:0090100	positive regulation of transmembrane receptor protein serine/threonine kinase signaling pathway	15/1539	121/28943	0.00192934	0.00795912	0.00454163	Acvrl1/Tgfb1/Gata6/Dab2/Eng/Ccn1/Tgfb1i1/Rbpms/Cdh5/Inhbb/Lrg1/Gdf7/Gdf15/Thbs1/Cdkn2b	15
GO:0002420	natural killer cell mediated cytotoxicity directed against tumor cell target	4/1539	11/28943	0.00194365	0.00795912	0.00454163	Il12b/Crtam/Pvr/Ceacam1	4
GO:0002645	positive regulation of tolerance induction	4/1539	11/28943	0.00194365	0.00795912	0.00454163	Irak3/Ido1/Lilrb4b/Lilrb4a	4
GO:0002855	regulation of natural killer cell mediated immune response to tumor cell	4/1539	11/28943	0.00194365	0.00795912	0.00454163	Il12b/Crtam/Pvr/Ceacam1	4
GO:0003139	secondary heart field specification	4/1539	11/28943	0.00194365	0.00795912	0.00454163	Wnt11/Mesp1/Foxh1/Isl1	4
GO:0019627	urea metabolic process	4/1539	11/28943	0.00194365	0.00795912	0.00454163	Arg1/Cebpa/Nr1h4/Nags	4
GO:0021892	cerebral cortex GABAergic interneuron differentiation	4/1539	11/28943	0.00194365	0.00795912	0.00454163	Nkx2-1/Drd1/Lhx6/Drd2	4
GO:0032621	interleukin-18 production	4/1539	11/28943	0.00194365	0.00795912	0.00454163	Nlrp3/Cd84/Nod2/Gbp5	4
GO:0032815	negative regulation of natural killer cell activation	4/1539	11/28943	0.00194365	0.00795912	0.00454163	Fgr/Pglyrp1/Pglyrp3/Lilrb4a	4
GO:0034115	negative regulation of heterotypic cell-cell adhesion	4/1539	11/28943	0.00194365	0.00795912	0.00454163	Klf4/Tnfaip3/Adipoq/Il1rn	4
GO:0038180	nerve growth factor signaling pathway	4/1539	11/28943	0.00194365	0.00795912	0.00454163	Ngf/Ntrk1/Bdnf/Ntf3	4
GO:0042117	monocyte activation	4/1539	11/28943	0.00194365	0.00795912	0.00454163	Cd33/Foxp1/Lilrb4b/Lilrb4a	4
GO:0045924	regulation of female receptivity	4/1539	11/28943	0.00194365	0.00795912	0.00454163	Avpr1a/Oxt/Avp/Ppp1r1b	4
GO:0070493	thrombin-activated receptor signaling pathway	4/1539	11/28943	0.00194365	0.00795912	0.00454163	Plek/F2rl2/Iqgap2/F2	4
GO:0070587	regulation of cell-cell adhesion involved in gastrulation	4/1539	11/28943	0.00194365	0.00795912	0.00454163	Klf4/Tnfaip3/Adipoq/Il1rn	4
GO:0071941	nitrogen cycle metabolic process	4/1539	11/28943	0.00194365	0.00795912	0.00454163	Arg1/Cebpa/Nr1h4/Nags	4
GO:0071466	cellular response to xenobiotic stimulus	19/1539	171/28943	0.00194481	0.00795912	0.00454163	Ccl4/Nos2/Myc/Cyp2d26/Nr1i2/Adipoq/Ankrd1/Cyp2c55/Cyp2c23/Abcb11/Il1b/Sult2a8/Cyp2b10/Serpine1/Kcne2/Nr1h4/Htr1b/Fbp1/Gsta1	19
GO:0034637	cellular carbohydrate biosynthetic process	11/1539	75/28943	0.00197522	0.00807769	0.0046093	Cd36/Has1/Fbp2/Has2/B4galt1/Gys2/B3gnt3/Ppp1r3a/Fbp1/B3gnt6/B3gnt7	11
GO:0014046	dopamine secretion	8/1539	44/28943	0.00200511	0.00818206	0.00466885	Drd3/Syt8/Drd2/Syt15/Entpd1/Htr1b/Xlr4b/Xlr4a	8
GO:0031128	developmental induction	8/1539	44/28943	0.00200511	0.00818206	0.00466885	Nkx2-1/Wnt11/Tfap2a/Mesp1/Fgf3/Fgf2/Six3/Six1	8
GO:0035886	vascular associated smooth muscle cell differentiation	8/1539	44/28943	0.00200511	0.00818206	0.00466885	Gata6/Pdgfrb/Eng/Prok2/Mesp1/Adm/Ednra/Smad6	8
GO:0019430	removal of superoxide radicals	5/1539	18/28943	0.00202159	0.00823734	0.00470039	Cd36/Fbln5/Nos3/Gch1/Sod3	5
GO:0050855	regulation of B cell receptor signaling pathway	5/1539	18/28943	0.00202159	0.00823734	0.00470039	Prkch/Lpxn/Foxp1/Cd22/Cd19	5
GO:0002429	immune response-activating cell surface receptor signaling pathway	32/1539	349/28943	0.0020279	0.00825708	0.00471166	Cd247/Gata3/Myo1g/Prkch/Nckap1l/Clec4n/Btnl2/Lpxn/Sla2/Foxp1/Cd22/Cd19/Nfkbiz/Pawr/Ccr7/Btnl9/C3ar1/Cd79b/Zc3h12a/Fpr1/C5ar1/Lgals3/Vtcn1/Fpr2/Ezr/Cd8a/Skint3/Fyb2/Fpr3/Bcl2a1d/Lilrb4b/Lilrb4a	32
GO:0003084	positive regulation of systemic arterial blood pressure	6/1539	26/28943	0.00205424	0.00832813	0.0047522	Avpr1a/Cyp11b2/Eng/Nmu/Hsd11b2/Avp	6
GO:0007205	protein kinase C-activating G protein-coupled receptor signaling pathway	6/1539	26/28943	0.00205424	0.00832813	0.0047522	Adora2a/Edn1/Edn2/Ednra/Bdkrb1/Htr1b	6
GO:0032753	positive regulation of interleukin-4 production	6/1539	26/28943	0.00205424	0.00832813	0.0047522	Zp3/Gata3/Il33/Tnfsf4/Nlrp3/Cebpb	6
GO:0034656	nucleobase-containing small molecule catabolic process	6/1539	26/28943	0.00205424	0.00832813	0.0047522	Upp1/Xdh/Urah/Uox/Upb1/Aicda	6
GO:0071276	cellular response to cadmium ion	6/1539	26/28943	0.00205424	0.00832813	0.0047522	Hmox1/Mmp9/Fos/Mt4/Mt2/Mt1	6
GO:1903077	negative regulation of protein localization to plasma membrane	6/1539	26/28943	0.00205424	0.00832813	0.0047522	Cdh1/Tgfb1/Tmbim1/Dab2/Mrap/Lrrc15	6
GO:0051302	regulation of cell division	21/1539	198/28943	0.00207359	0.00840049	0.00479349	Tgfb1/Aurkb/Thbs4/Myc/Drd3/Il1b/Plk3/Tal1/Ereg/Gkn1/Fgf3/Kif23/Drd2/Fgf2/Kdf1/Txnip/Kif14/Cxcr5/Sstr5/Aurkc/Btc	21
GO:0051961	negative regulation of nervous system development	19/1539	172/28943	0.0020799	0.00842001	0.00480463	Ifrd1/Tgfb1/Vax1/Ccl11/Ntn1/Vsx2/Sema3g/Drd3/Pitx3/F2/Il1b/Ldlr/Nkx6-1/Dusp10/Id1/Kctd11/Bdnf/Hmga2/Cdkn2b	19
GO:0071897	DNA biosynthetic process	20/1539	185/28943	0.00208641	0.00844028	0.0048162	Acvrl1/Klf4/Ccn2/Aurkb/Myc/Adipoq/Cdkn1a/Parp3/Dusp1/Lox/Pdgfrb/Ankrd1/Niban2/Smpd3/Tex12/Fgf2/C3ar1/Pif1/Dach1/Sphk1	20
GO:0009636	response to toxic substance	15/1539	122/28943	0.00209403	0.00846498	0.00483029	Cd36/Rdh12/Fbln5/Esd/Pim1/Lcn2/Slc7a11/Nos3/Mt4/Mt2/Mt1/Gch1/Gucy2c/Htr1b/Sod3	15
GO:0055006	cardiac cell development	14/1539	110/28943	0.00209663	0.0084694	0.00483281	Tbx5/Tbx3/Trip10/Edn1/Pi16/Pdgfrb/Cavin4/Foxp1/Tbx18/Smad6/Isl1/Lrrc10/Pin1rt1/Xirp1	14
GO:0002757	immune response-activating signal transduction	32/1539	350/28943	0.0021212	0.0085625	0.00488594	Cd247/Gata3/Myo1g/Prkch/Nckap1l/Clec4n/Btnl2/Lpxn/Sla2/Foxp1/Cd22/Cd19/Nfkbiz/Pawr/Ccr7/Btnl9/C3ar1/Cd79b/Zc3h12a/Fpr1/C5ar1/Lgals3/Vtcn1/Fpr2/Ezr/Cd8a/Skint3/Fyb2/Fpr3/Bcl2a1d/Lilrb4b/Lilrb4a	32
GO:0051783	regulation of nuclear division	17/1539	147/28943	0.00214387	0.00863479	0.00492719	Cdt1/Aurkb/Edn1/Drd3/Pdgfrb/Bub1/Il1b/Ereg/Smpd3/Lif/Epgn/Psma8/Fbxo43/Osm/Sphk1/Btc/Khdc3	17
GO:0002428	antigen processing and presentation of peptide antigen via MHC class Ib	7/1539	35/28943	0.00214525	0.00863479	0.00492719	H2-M2/H2-Q7/H2-K1/H2-M9/H2-Q10/H2-Q6/H2-Q2	7
GO:0014002	astrocyte development	7/1539	35/28943	0.00214525	0.00863479	0.00492719	Adora2a/Drd1/Il1b/Ldlr/C5ar1/S100a8/S100a9	7
GO:2000406	positive regulation of T cell migration	7/1539	35/28943	0.00214525	0.00863479	0.00492719	Tnfsf14/Cxcl13/Adam8/Ccl20/Tnfsf4/Ccr7/Spn	7
GO:0002715	regulation of natural killer cell mediated immunity	10/1539	65/28943	0.00216944	0.00872588	0.00497917	Il12b/Serpinb9b/Il18rap/Il21/Crtam/Pvr/Gimap5/Pik3r6/Ceacam1/Sh2d1b1	10
GO:0042593	glucose homeostasis	28/1539	294/28943	0.00217203	0.00873005	0.00498155	Gcg/Cd36/Trpv4/Pdk4/Rph3al/Pde8b/Slc39a14/Adcy5/Adipoq/Rbp4/Il6/Hk3/Sucnr1/Trpa1/Ucp2/Cebpa/Pmch/Icam1/Vgf/Slc9b2/Wfs1/Gpr68/Nr1h4/Sstr5/Bhlha15/Oas1f/Lepr/Becn2	28
GO:0007613	memory	18/1539	160/28943	0.00219777	0.0088272	0.00503698	Itga5/Drd1/Chat/Rcan1/Drd4/Lcn2/Il1rn/Il1b/Ngf/Ldlr/Drd2/Ptgs2/Bdnf/Ntf3/Musk/Ppp1r1b/Tac1/Klk8	18
GO:0007422	peripheral nervous system development	11/1539	76/28943	0.00220064	0.00883243	0.00503996	Ngf/Egr3/Egr2/Isl1/Hoxd9/Onecut2/Pou4f1/Bdnf/Ntf3/Osm/Pou3f1	11
GO:0033500	carbohydrate homeostasis	28/1539	295/28943	0.00228123	0.00914935	0.00522081	Gcg/Cd36/Trpv4/Pdk4/Rph3al/Pde8b/Slc39a14/Adcy5/Adipoq/Rbp4/Il6/Hk3/Sucnr1/Trpa1/Ucp2/Cebpa/Pmch/Icam1/Vgf/Slc9b2/Wfs1/Gpr68/Nr1h4/Sstr5/Bhlha15/Oas1f/Lepr/Becn2	28
GO:0019228	neuronal action potential	9/1539	55/28943	0.00230595	0.0092419	0.00527361	Scn4a/Drd1/Gpr35/Chrna1/Trpa1/Scn11a/Pawr/Gpr88/Kcnmb3	9
GO:0042554	superoxide anion generation	8/1539	45/28943	0.00232676	0.00931201	0.00531362	Itgb2/Tgfb1/Cybb/Edn1/Cxcl1/Sh3pxd2b/Cd177/Fpr2	8
GO:1902742	apoptotic process involved in development	8/1539	45/28943	0.00232676	0.00931201	0.00531362	Spi1/Ccn1/Tnfrsf1b/Tnfrsf1a/Cryab/Six3/Xkr5/Foxc2	8
GO:0045732	positive regulation of protein catabolic process	21/1539	200/28943	0.0023432	0.00937111	0.00534735	Ier3/Tnfaip3/Dab2/Il33/Adam8/Il1b/Tnfrsf1b/Plk3/Msn/Ldlr/Trib1/Trib3/Lrrk2/Kcne2/Zp3r/Pcsk9/Ezr/Sh3rf2/Ecscr/Hspa1b/Hspa1a	21
GO:0006865	amino acid transport	18/1539	161/28943	0.00235434	0.00940899	0.00536896	Slc17a8/Arg1/Avpr1a/Adora2a/Slc6a19/Myc/Nfkbie/Tspo2/Slc15a1/Slc11a1/Il1rn/Il1b/Slc7a11/Avp/Lrrc8e/Bdnf/Htr1b/Slc25a2	18
GO:0032388	positive regulation of intracellular transport	20/1539	187/28943	0.00236866	0.0094595	0.00539778	Cdh1/Tgfb1/Myo1c/Akap5/Dab2/Hcls1/Pmaip1/Il6/Plk3/Tnfrsf1a/Bag3/Ptpn5/Msn/Anxa2/Ptgs2/Tmem30b/Ccl2/Zc3h12a/Ezr/Ehd2	20
GO:0043525	positive regulation of neuron apoptotic process	12/1539	88/28943	0.00237384	0.00947345	0.00540574	Ccl3/Tfap2a/Pmaip1/Pitx3/Lcn2/Il1b/Tnfrsf1a/Pawr/Pcsk9/Pou4f1/Musk/Pin1rt1	12
GO:0050954	sensory perception of mechanical stimulus	29/1539	310/28943	0.00238823	0.00952412	0.00543466	Cdh1/Itga2/Slc17a8/Epyc/Tfap2a/Myc/Snai2/Myo7b/Pou4f3/Fam107b/Barhl1/Ntrk1/Slc26a5/Crym/Pou4f2/Tbx18/Trpa1/Pawr/Ptprq/Icam1/Ucn/Wfs1/Atp8b1/Gjb2/Fzd4/Six1/Grxcr1/Tspear/Grxcr2	29
GO:0009582	detection of abiotic stimulus	16/1539	136/28943	0.00239463	0.00954286	0.00544535	Piezo1/Itga2/Myc/Rbp4/Pde6c/Ntrk1/Rpe65/Pde6b/Trpa1/Pawr/Ptprq/Best1/Pkd2l1/Pkd1l1/Tac1/Gpr88	16
GO:0046777	protein autophosphorylation	24/1539	241/28943	0.00243529	0.00969116	0.00552998	Irak3/Flt4/Ripk3/Adipoq/Pim1/Pdgfrb/Eng/Mylk2/Ngf/Ntrk1/Epha8/Fgr/Errfi1/Flt1/Mvp/Melk/Lrrk2/Ptk6/Fes/Musk/Obscn/Aurkc/Peak1/Nlrp12	24
GO:0071241	cellular response to inorganic substance	24/1539	241/28943	0.00243529	0.00969116	0.00552998	Cdh1/Fosb/Hmox1/Mmp9/Fos/Tfap2a/Aqp2/Myog/Tnfsf4/Syt8/Mt4/Mt2/Mt1/Slc12a3/Smpd3/Trpa1/Rasgrp2/Cebpa/Lrrk2/Clic4/Thbs1/Syt15/Fabp4/Fbp1	24
GO:1903317	regulation of protein maturation	11/1539	77/28943	0.00244648	0.00972878	0.00555144	Cdh1/Plau/Myh9/Il1r2/Serpinc1/Lrrk2/Serpine1/Thbs1/Ppp1r15a/Ctla2a/Plaur	11
GO:2001056	positive regulation of cysteine-type endopeptidase activity	17/1539	149/28943	0.00247585	0.00983862	0.00561412	Ccn2/Myc/Mefv/Xdh/Pmaip1/Casp8/Ngf/Ccn1/Nlrp3/Pawr/Tnfrsf23/Tnfsf15/Foxl2/S100a8/S100a9/Sox7/Khdc1a	17
GO:0032956	regulation of actin cytoskeleton organization	33/1539	368/28943	0.00248901	0.00988394	0.00563998	Esam/Rhoc/Tgfb1/Ccl24/Wnt11/Sdc4/Myo1c/Ccn2/Plek/Pecam1/Edn1/Iqgap2/Nckap1l/Hcls1/Pdgfrb/Fgr/Arpc1b/Arhgap6/Arhgef5/Icam1/Csf3/F11r/Baiap2l1/Sh3pxd2b/Id1/Dnai3/Ntf3/Arhgef15/Fes/Rnd1/Capg/Tac1/Cdc42ep5	33
GO:0036336	dendritic cell migration	6/1539	27/28943	0.00252375	0.0099866	0.00569856	Spi1/Retnlg/Arhgef5/Ccr7/Tnfsf18/Nlrp12	6
GO:0045723	positive regulation of fatty acid biosynthetic process	6/1539	27/28943	0.00252375	0.0099866	0.00569856	Apoc2/Avpr1a/Anxa1/Il1b/Ptgs2/Avp	6
GO:0045780	positive regulation of bone resorption	6/1539	27/28943	0.00252375	0.0099866	0.00569856	Tnfsf11/Dcstamp/Adam8/Tnfrsf11a/Spp1/Dlk1	6
GO:0060252	positive regulation of glial cell proliferation	6/1539	27/28943	0.00252375	0.0099866	0.00569856	Ntn1/Prkch/Myc/Il6/Il1b/Flt1	6
GO:0070168	negative regulation of biomineral tissue development	6/1539	27/28943	0.00252375	0.0099866	0.00569856	Tgfb1/Srgn/Ccr1/Ecm1/Nos3/Nfe2	6

## Sheet: MCAO+luteolin vs MCAO CC
ID	Description	GeneRatio	BgRatio	pvalue	p.adjust	qvalue	geneID	Count
GO:0062023	collagen-containing extracellular matrix	81/1565	396/28804	2.02596e-25	1.09807e-22	8.35973e-23	S100a6/Timp1/Col18a1/Angptl4/Tgfb1/Lamb1/Zp3/Cstb/Nid1/Prg4/Adamts4/Itih1/Podnl1/Mmp9/Lama4/Dcn/Ntn1/Fbln5/Papln/Thbs4/Sftpa1/Adamts1/Runx1/Lox/Anxa1/Zp1/Muc2/Col3a1/Snorc/Lamc2/Serpinc1/Tnn/Fcnb/Egfl7/F2/S100a11/Fga/Ecm1/Ccn1/Tnc/Hspg2/Tinagl1/Angptl7/Pf4/Anxa3/Mfap5/Mgp/Zp2/Angpt2/Col4a1/Col4a2/Adamts8/Anxa2/Loxl1/Impg1/Fgb/Loxl2/Tgfbi/Igfbp7/Lum/Serpine1/Tgm2/2300002M23Rik/Col10a1/Fgl2/Thbs1/M…	81
GO:0043235	receptor complex	65/1565	430/28804	7.50514e-14	2.03389e-11	1.54843e-11	Itgb2/Acvrl1/Itga5/Tgfb1/Cd36/Il12b/Cd44/Il5ra/Cd247/Epha2/Itga2/Il13ra1/Csf2/Flt4/Osmr/Cd200r1/Calcr/Pdgfrb/Cd6/Il6/Il18rap/Chrng/Pigr/Eng/Chrna1/Il6ra/Ntrk1/Epha8/Csf3r/Flt1/Olr1/Tnfrsf1a/Il4ra/Itgax/Itgal/Il2rg/Chrnb3/Ldlr/Vipr1/Tie1/Grin3b/Ptprq/Gpr101/Pkd2l1/Itga9/Col10a1/Cd79b/Gprc5a/Nr1h4/Htr1b/Il31ra/Cd14/Cd8a/Ceacam2/Pla2r1/Musk/Lepr/Calcrl/Gpr84/Itgad/Csf2rb/Csf2rb2/Ceacam1/Il11ra2/Gm49…	65
GO:0030141	secretory granule	61/1565	440/28804	1.88358e-11	3.40301e-09	2.59075e-09	Gcg/Tgfb1/Pla1a/Cabs1/Tmem190/Srgn/Igfbp3/Rph3al/Edn1/Myh9/Calcr/Treml1/Crisp1/Adam8/Slc11a1/F5/Selp/Oxt/Knl1/Il1b/Pdyn/Spag17/Fga/Ppbp/Pf4/Anxa3/Gkn1/Abcc9/Scnn1a/Klk7/Syt8/Msn/Dpep3/Drd2/Loxl1/Lyzl4/Acpp/Myo5c/Fgb/Prss55/Serpine1/Vgf/Avp/Wfs1/Thbs1/Ctsg/Zp3r/Ly6k/Penk/Spesp1/Dmbt1/Dynlt4/Klk9/Bdnf/Cd177/Spaca3/Ece1/Klk8/Izumo1/Krtdap/Sprr2a1	61
GO:0001533	cornified envelope	18/1565	61/28804	2.16594e-09	2.93485e-07	2.23434e-07	Hspb1/Stfa2/Krt75/Anxa1/Klk7/Anxa2/Krt17/Krt14/Lgals3/Sprr1a/Lgals7/Krt16/Pkp3/S100a9/Stfa2l1/Serpinb2/Krt2/Cstdc4	18
GO:0045121	membrane raft	51/1565	394/28804	8.92678e-09	8.78068e-07	6.68484e-07	Itgb2/Cdh1/Cd36/Cd44/Hmox1/Sdc4/Myo1c/Ptgis/Pecam1/Akap5/Drd1/Slc34a1/Tnfrsf10b/Has2/Adcy5/Cd4/Slc5a7/Ms4a4d/Casp8/Cd55b/Rgs16/Sele/Mall/Cavin4/Pdpn/Tnfrsf1b/Nos3/Tnfrsf1a/Ednra/Birc3/Ldlr/Anxa2/Ptgs2/Lrrk2/Icam1/Tnfrsf23/Tnfrsf26/Ltb4r1/Cd14/Cd177/Ezr/Cd8a/Adtrp/Ahnak/Serpinh1/Ehd2/Fyb2/Gp6/Hspa1b/Hspa1a/Ms4a4a	51
GO:0098857	membrane microdomain	51/1565	395/28804	9.72031e-09	8.78068e-07	6.68484e-07	Itgb2/Cdh1/Cd36/Cd44/Hmox1/Sdc4/Myo1c/Ptgis/Pecam1/Akap5/Drd1/Slc34a1/Tnfrsf10b/Has2/Adcy5/Cd4/Slc5a7/Ms4a4d/Casp8/Cd55b/Rgs16/Sele/Mall/Cavin4/Pdpn/Tnfrsf1b/Nos3/Tnfrsf1a/Ednra/Birc3/Ldlr/Anxa2/Ptgs2/Lrrk2/Icam1/Tnfrsf23/Tnfrsf26/Ltb4r1/Cd14/Cd177/Ezr/Cd8a/Adtrp/Ahnak/Serpinh1/Ehd2/Fyb2/Gp6/Hspa1b/Hspa1a/Ms4a4a	51
GO:0045177	apical part of cell	58/1565	488/28804	2.0408e-08	1.58016e-06	1.203e-06	Scnn1g/Cdh1/Slc26a3/Folr1/Cd36/Cd44/Slc44a4/Stc1/Myo1b/Slc34a1/Slc6a19/F2rl2/Slc39a14/Osmr/Dab2/Drd3/Aqp2/Slc5a7/Myo7b/Pdgfrb/Anxa1/Slc16a3/Ifitm3/Slc15a1/Lct/Cd55b/Abcb11/Slc7a11/Il6ra/Enpep/Atp6v0d2/Pdpn/Nos3/Spp1/Scnn1a/Msn/Slc12a3/Plet1/Ldlr/Acpp/Trpa1/P2ry2/Slc26a2/Clic4/Atp8b1/Kcne4/C5ar1/Ezr/Ceacam2/Cldn24/Slc39a4/Cyp4a12a/Slc4a5/Pappa2/Ceacam1/Slc4a11/Khdc3/Muc4	58
GO:0005604	basement membrane	23/1565	120/28804	1.14071e-07	7.72832e-06	5.88367e-06	Timp1/Col18a1/Lamb1/Nid1/Lama4/Ntn1/Papln/Thbs4/Adamts1/Runx1/Lamc2/Tnc/Hspg2/Col4a1/Col4a2/Anxa2/Loxl1/Loxl2/Tgfbi/Mmrn2/Entpd1/Spn/Ntn5	23
GO:0098636	protein complex involved in cell adhesion	15/1565	56/28804	1.95264e-07	1.17592e-05	8.95245e-06	Itgb2/Itga5/Lamb1/Nid1/Itga2/Plau/Tnn/Tnc/Itgax/Itgal/Itga9/Plaur/Itgad/Cd80/Gm49368	15
GO:0031091	platelet alpha granule	9/1565	21/28804	6.53487e-07	3.5419e-05	2.6965e-05	Igfbp3/Treml1/F5/Selp/Fga/Ppbp/Pf4/Fgb/Thbs1	9
GO:0016324	apical plasma membrane	44/1565	370/28804	9.9444e-07	4.89988e-05	3.73034e-05	Scnn1g/Slc26a3/Folr1/Cd44/Slc44a4/Stc1/Slc34a1/Slc6a19/F2rl2/Slc39a14/Osmr/Dab2/Aqp2/Slc5a7/Pdgfrb/Anxa1/Slc16a3/Slc15a1/Lct/Cd55b/Abcb11/Il6ra/Enpep/Atp6v0d2/Pdpn/Scnn1a/Msn/Slc12a3/Plet1/Trpa1/P2ry2/Slc26a2/Atp8b1/Kcne4/Ezr/Ceacam2/Cldn24/Slc39a4/Cyp4a12a/Slc4a5/Pappa2/Ceacam1/Slc4a11/Muc4	44
GO:0045178	basal part of cell	38/1565	300/28804	1.15692e-06	5.22541e-05	3.97817e-05	Cdh1/Folr1/Cd44/Itga2/Myo1c/Akap5/Edn1/Slc34a1/Slc39a14/Slc22a22/Aqp2/Slc16a3/Cdh17/B4galt1/Car9/Pdpn/Slc26a5/Slco1b2/Msn/St14/Ldlr/Anxa2/P2ry2/Muc20/Best1/Slc9b2/Itga9/Slc39a5/Slc26a10/Krt14/Entpd1/C5ar1/Ezr/Ceacam2/Nod2/Ceacam1/Slc4a11/Calhm3	38
GO:0098802	plasma membrane signaling receptor complex	29/1565	199/28804	1.26094e-06	5.25717e-05	4.00235e-05	Itgb2/Acvrl1/Itga5/Tgfb1/Il12b/Cd247/Itga2/Csf2/Osmr/Calcr/Cd6/Il6/Il18rap/Chrng/Chrna1/Il6ra/Itgax/Itgal/Chrnb3/Grin3b/Itga9/Cd79b/Ceacam2/Calcrl/Itgad/Csf2rb/Csf2rb2/Ceacam1/Gm49368	29
GO:0009925	basal plasma membrane	35/1565	275/28804	2.70059e-06	0.000104551	7.95963e-05	Cdh1/Folr1/Cd44/Myo1c/Akap5/Slc34a1/Slc39a14/Slc22a22/Aqp2/Slc16a3/Cdh17/B4galt1/Car9/Pdpn/Slc26a5/Slco1b2/Msn/St14/Ldlr/Anxa2/P2ry2/Muc20/Best1/Slc9b2/Itga9/Slc39a5/Slc26a10/Entpd1/C5ar1/Ezr/Ceacam2/Nod2/Ceacam1/Slc4a11/Calhm3	35
GO:0005902	microvillus	19/1565	105/28804	3.46847e-06	0.000117691	8.95999e-05	Icam2/Tgfb1/Cd44/Myo1c/Myo1b/Myo1g/Iqgap2/Myo7b/Pdpn/Anks4b/Msn/Slc26a2/Ptprh/Lrrk2/Clic4/Spn/Ezr/Grxcr2/Muc4	19
GO:0031225	anchored component of membrane	28/1565	198/28804	3.47428e-06	0.000117691	8.95999e-05	Folr1/Cp/Lypd8/Ly6g/Ly6i/Prss41/Smpdl3b/Dpep3/Plet1/Prss55/Xpnpep2/Vnn1/Tnfrsf23/Ly6k/Cd109/Plaur/Vtcn1/Cd14/Cd177/Raet1e/Ceacam2/Nod2/Gpc6/Msln/Ceacam1/Ly6a/Raet1d/Dpep2	28
GO:0072562	blood microparticle	6/1565	10/28804	4.42827e-06	0.000134933	0.000102726	Eng/Fga/Hp/Fgb/C1ra/C1rb	6
GO:0016323	basolateral plasma membrane	32/1565	246/28804	4.48115e-06	0.000134933	0.000102726	Cdh1/Folr1/Cd44/Akap5/Slc34a1/Slc39a14/Slc22a22/Aqp2/Slc16a3/Cdh17/B4galt1/Car9/Pdpn/Slc26a5/Slco1b2/Msn/St14/Ldlr/Anxa2/P2ry2/Best1/Slc9b2/Slc39a5/Slc26a10/Entpd1/C5ar1/Ezr/Ceacam2/Nod2/Ceacam1/Slc4a11/Calhm3	32
GO:0005922	connexin complex	8/1565	20/28804	5.2191e-06	0.000148882	0.000113345	Gjb5/Gjb3/Gjb2/Gjb4/Gja8/Gja4/Gja6/Gja5	8
GO:0005581	collagen trimer	16/1565	81/28804	6.26734e-06	0.000169845	0.000129305	Col18a1/Dcn/Adipoq/Lox/Msr1/Col3a1/Marco/Fcnb/Col4a1/Col4a2/Lum/C1ql2/Col10a1/Gldn/C1qtnf9/Col6a5	16
GO:0030139	endocytic vesicle	28/1565	211/28804	1.18734e-05	0.000306447	0.000233302	Cybb/Myo1c/Avpr1a/Scara5/Drd3/Slc5a7/Adam8/Slc11a1/Csf3r/Anxa3/Clec4e/Rab20/Tirap/Drd2/Ccl2/Csf3/Stx11/Rin3/Dmbt1/Rab7b/Nod2/Capg/H2-Q7/H2-K1/Sphk1/H2-Q10/Ehd2/Slc18a3	28
GO:0043292	contractile fiber	30/1565	236/28804	1.38755e-05	0.000340758	0.000259424	Mybpc3/Hspb1/Actn3/Myod1/Sdc4/Pecam1/Krt19/Myl12a/Ankrd1/Des/Tnni1/Xirp2/Cavin4/Kcnj8/Abcc9/Bag3/Ido1/Cryab/Fhl3/Acta2/Myom3/Nexn/Myoz3/Igfn1/Pdlim1/Myh1/Myh13/Lrrc10/Obscn/Ahnak	30
GO:0044853	plasma membrane raft	21/1565	136/28804	1.44602e-05	0.000340758	0.000259424	Itgb2/Cdh1/Cd36/Hmox1/Ptgis/Drd1/Has2/Slc5a7/Ms4a4d/Sele/Cavin4/Nos3/Ldlr/Ptgs2/Lrrk2/Cd177/Ezr/Cd8a/Adtrp/Ehd2/Ms4a4a	21
GO:0098862	cluster of actin-based cell projections	27/1565	205/28804	1.93432e-05	0.000436835	0.000332568	Slc26a3/Folr1/Rhoc/Cd36/Actn3/Myo1c/Myo1b/Slc34a1/Slc6a19/Myh9/Soat2/Myo7b/Slc15a1/Lct/Slc28a2/Slc7a11/Enpep/B4galt1/Anks4b/Ido1/Trpa1/Ptprq/Atp8b1/Ezr/Grxcr1/Tspear/Grxcr2	27
GO:0005921	gap junction	9/1565	33/28804	4.74037e-05	0.00101471	0.000772508	Des/Gjb5/Gjb3/Gjb2/Gjb4/Gja8/Gja4/Gja6/Gja5	9
GO:0043230	extracellular organelle	19/1565	126/28804	5.08021e-05	0.00101471	0.000772508	Scnn1g/Clic1/Has2/Cd86/Aqp2/Anxa1/Cd63/Gbp2/Scnn1a/Slc12a3/Anxa2/Xpnpep2/Icam1/Serpine1/Gbp2b/Arrdc4/Gprc5a/Ahnak/Peg10	19
GO:0065010	extracellular membrane-bounded organelle	19/1565	126/28804	5.08021e-05	0.00101471	0.000772508	Scnn1g/Clic1/Has2/Cd86/Aqp2/Anxa1/Cd63/Gbp2/Scnn1a/Slc12a3/Anxa2/Xpnpep2/Icam1/Serpine1/Gbp2b/Arrdc4/Gprc5a/Ahnak/Peg10	19
GO:0098637	protein complex involved in cell-matrix adhesion	6/1565	14/28804	5.24202e-05	0.00101471	0.000772508	Lamb1/Nid1/Plau/Tnn/Tnc/Plaur	6
GO:0031253	cell projection membrane	35/1565	320/28804	7.08181e-05	0.00132357	0.00100765	Itga5/Slc26a3/Folr1/Cd36/Cd44/Trpv4/Myo1c/Plek/Adora2a/Akap5/Drd1/Slc34a1/Slc6a19/Psd4/Slc28a2/Slc7a11/Enpep/Tacr3/B4galt1/Pdpn/Fgr/Pde6b/Scnn1a/Msn/Tirap/Drd2/Slc26a2/Atp8b1/Mchr1/Ezr/Pde6h/Cnga1/Tspear/Ceacam1/Muc4	35
GO:0030016	myofibril	27/1565	223/28804	8.52632e-05	0.00154042	0.00117274	Mybpc3/Hspb1/Actn3/Myod1/Sdc4/Krt19/Myl12a/Ankrd1/Des/Tnni1/Xirp2/Cavin4/Kcnj8/Abcc9/Bag3/Cryab/Fhl3/Myom3/Nexn/Myoz3/Igfn1/Pdlim1/Myh1/Myh13/Lrrc10/Obscn/Ahnak	27
GO:0005903	brush border	20/1565	144/28804	0.000106328	0.00185903	0.0014153	Slc26a3/Folr1/Cd36/Actn3/Myo1c/Myo1b/Slc34a1/Slc6a19/Myh9/Soat2/Myo7b/Slc15a1/Lct/Slc28a2/Slc7a11/Enpep/B4galt1/Anks4b/Atp8b1/Ezr	20
GO:0033106	cis-Golgi network membrane	8/1565	29/28804	0.000114684	0.00194247	0.00147883	H2-M2/H2-Q7/H2-K1/Rnf183/H2-M9/H2-Q10/H2-Q6/H2-Q2	8
GO:0030666	endocytic vesicle membrane	10/1565	45/28804	0.000121118	0.00198927	0.00151446	Scara5/Slc11a1/Csf3r/Anxa3/Clec4e/Dmbt1/H2-Q7/H2-K1/H2-Q10/Slc18a3	10
GO:0042611	MHC protein complex	9/1565	38/28804	0.000156714	0.00235385	0.00179202	H2-M2/H2-DMb2/H2-Q7/H2-K1/H2-M9/H2-Q10/H2-Eb2/H2-Q6/H2-Q2	9
GO:0034702	ion channel complex	32/1565	295/28804	0.000164881	0.00235385	0.00179202	Scnn1g/Scn4a/Clic1/Kcnmb1/Cacna2d3/Clic6/Cnga3/Chrng/Chrna1/Kcnab1/Kcnj8/Abcc9/Scnn1a/Chrnb3/Scn11a/Grin3b/Clic4/Best1/Pkd2l1/Ano2/Kcne2/Kcns1/Kcna10/Efcab9/Kcng3/Scn4b/Lrrc8e/Pkd1l1/Kcnv2/Kcne4/Cnga1/Kcnmb3	32
GO:0001931	uropod	5/1565	11/28804	0.000164957	0.00235385	0.00179202	Icam2/Myh9/Msn/Spn/Ezr	5
GO:0031254	cell trailing edge	5/1565	11/28804	0.000164957	0.00235385	0.00179202	Icam2/Myh9/Msn/Spn/Ezr	5
GO:0005925	focal adhesion	22/1565	172/28804	0.000169112	0.00235385	0.00179202	Itgb2/Itga5/Fblim1/Epha2/Actn3/Trpv4/Itga2/Sdc4/Tns4/Ajuba/Myh9/Lpxn/Xirp2/Tgfb1i1/Msn/Misp/Nexn/Ezr/Fes/Peak1/Cass4/Xirp1	22
GO:0001772	immunological synapse	10/1565	47/28804	0.000178059	0.00235385	0.00179202	Myh9/Cd6/Itgal/Crtam/Icam1/Cd53/Lgals3/Ezr/H2-Eb2/Fyb2	10
GO:0034358	plasma lipoprotein particle	10/1565	47/28804	0.000178059	0.00235385	0.00179202	Apoc2/Lpl/Msr1/Hp/Ldlr/Saa3/Apobr/Saa2/Saa1/Apol11b	10
GO:1990777	lipoprotein particle	10/1565	47/28804	0.000178059	0.00235385	0.00179202	Apoc2/Lpl/Msr1/Hp/Ldlr/Saa3/Apobr/Saa2/Saa1/Apol11b	10
GO:1903561	extracellular vesicle	17/1565	117/28804	0.000196535	0.00253624	0.00193087	Scnn1g/Clic1/Has2/Cd86/Aqp2/Anxa1/Cd63/Scnn1a/Slc12a3/Anxa2/Xpnpep2/Icam1/Serpine1/Arrdc4/Gprc5a/Ahnak/Peg10	17
GO:0032398	MHC class Ib protein complex	7/1565	24/28804	0.000210567	0.00265413	0.00202062	H2-M2/H2-Q7/H2-K1/H2-M9/H2-Q10/H2-Q6/H2-Q2	7
GO:0005912	adherens junction	19/1565	142/28804	0.000255895	0.00315216	0.00239978	Cdh1/Esam/Trpv4/Ajuba/Tgm1/Myh9/Niban2/Msn/Cdh5/Pvr/Pkp2/Ezr/Pkp3/Ceacam2/Rnd1/Pdlim1/Dsg3/Ceacam1/Xirp1	19
GO:0045111	intermediate filament cytoskeleton	22/1565	178/28804	0.000277031	0.00333668	0.00254026	Nes/Adora2a/Krt19/Krt24/Nr1i2/Adcy5/Krt75/Krt7/Des/Krt17/Krt25/Pkp2/Krt14/Krt87/Krt35/Krt16/Krtap5-2/S100a8/Krt2/Krt86/Krt76/Ndor1	22
GO:0010008	endosome membrane	31/1565	291/28804	0.000284741	0.00335499	0.0025542	Tmbim1/H2-M2/Myo1b/Cd68/Anxa8/Slc39a14/Dcstamp/Aqp2/Slc15a3/Cd63/Ifitm3/Slc11a1/Pigr/Mrc1/Abcb11/Ldlr/Anxa2/H2-DMb2/Slc9b2/Shc1/H2-Q7/Ifitm2/H2-K1/Sphk1/H2-M9/H2-Q10/H2-Eb2/H2-Q6/Ehd2/Syndig1/H2-Q2	31
GO:0032994	protein-lipid complex	10/1565	50/28804	0.000304549	0.00351203	0.00267376	Apoc2/Lpl/Msr1/Hp/Ldlr/Saa3/Apobr/Saa2/Saa1/Apol11b	10
GO:0098858	actin-based cell projection	26/1565	229/28804	0.000320744	0.00362173	0.00275727	Icam2/Rhoc/Tgfb1/Cd44/Trpv4/Myo1c/Myo1b/Myo1g/Akap5/Iqgap2/Myo7b/Pdpn/Anks4b/Msn/Acpp/Slc26a2/Ptprh/Lrrk2/Clic4/Atp8b1/Spn/Ezr/Grxcr1/Tspear/Grxcr2/Muc4	26
GO:0042612	MHC class I protein complex	7/1565	26/28804	0.000363723	0.00396788	0.0030208	H2-M2/H2-Q7/H2-K1/H2-M9/H2-Q10/H2-Q6/H2-Q2	7
GO:1905286	serine-type peptidase complex	6/1565	19/28804	0.000374401	0.00396788	0.0030208	Plau/Fcnb/F2/F10/Plaur/Thbd	6
GO:1905370	serine-type endopeptidase complex	6/1565	19/28804	0.000374401	0.00396788	0.0030208	Plau/Fcnb/F2/F10/Plaur/Thbd	6
GO:0008305	integrin complex	8/1565	34/28804	0.000380682	0.00396788	0.0030208	Itgb2/Itga5/Itga2/Itgax/Itgal/Itga9/Itgad/Gm49368	8
GO:0030670	phagocytic vesicle membrane	7/1565	27/28804	0.000468144	0.00477415	0.00363462	Slc11a1/Anxa3/Clec4e/Dmbt1/H2-Q7/H2-K1/H2-Q10	7
GO:0030055	cell-substrate junction	22/1565	185/28804	0.000475653	0.00477415	0.00363462	Itgb2/Itga5/Fblim1/Epha2/Actn3/Trpv4/Itga2/Sdc4/Tns4/Ajuba/Myh9/Lpxn/Xirp2/Tgfb1i1/Msn/Misp/Nexn/Ezr/Fes/Peak1/Cass4/Xirp1	22
GO:0045095	keratin filament	10/1565	53/28804	0.00049855	0.00491299	0.00374032	Krt75/Krt7/Krt17/Krt25/Krt14/Krt87/Krtap5-2/Krt2/Krt86/Krt76	10
GO:0005882	intermediate filament	18/1565	140/28804	0.000597916	0.00578697	0.00440569	Nes/Adora2a/Krt19/Krt24/Krt75/Krt7/Des/Krt17/Krt25/Pkp2/Krt14/Krt87/Krt35/Krt16/Krtap5-2/Krt2/Krt86/Krt76	18
GO:0005938	cell cortex	31/1565	306/28804	0.000672328	0.00639301	0.00486708	Cdh1/Rhoc/Actn3/Trpv4/Ccn2/Nos2/Krt19/Tnfaip2/Myh9/Hcls1/Drd4/Lamc2/Sele/Cytip/Fga/Cnksr1/Cald1/Gys2/Scnn1a/Tpm4/Anxa2/Pstpip1/Fgb/Melk/Misp/Kdf1/Col10a1/Rnd1/Unc13c/Gypc/Khdc3	31
GO:0001669	acrosomal vesicle	19/1565	156/28804	0.000838367	0.0078344	0.00596443	Pla1a/Cabs1/Tmem190/Calcr/Knl1/Spag17/Abcc9/Scnn1a/Dpep3/Drd2/Loxl1/Lyzl4/Prss55/Zp3r/Ly6k/Spesp1/Dynlt4/Spaca3/Izumo1	19
GO:0043679	axon terminus	22/1565	194/28804	0.000905559	0.00831886	0.00633326	Cdh1/Itga2/Nts/Slc17a8/Drd1/Drd4/Tnn/Oxt/Pdyn/Mylk2/Nmu/Drd2/Ccl2/Lrrk2/Ucn/Blvrb/Penk/Bdnf/Htr1b/Unc13c/Cnga1/Slc18a3	22

## Sheet: MCAO+luteolin vs MCAO MF
ID	Description	GeneRatio	BgRatio	pvalue	p.adjust	qvalue	geneID	Count
GO:0005125	cytokine activity	60/1547	228/28404	4.61528e-25	4.45375e-22	3.22098e-22	Ccl3/Timp1/Tgfb1/Il12b/Il11/Ccl24/Tnfsf14/Wnt8a/Csf1/Wnt11/Il19/Csf2/Ccl6/Ccl4/Ccl9/Ccl11/Edn1/Tnfsf11/Cxcl13/Tslp/Il17b/Il33/Il6/Ccl20/Tnfsf4/Il1rn/Il1b/Il21/Tnfsf8/Spp1/Ppbp/Pf4/Cxcl3/Cxcl1/Epo/Pglyrp1/Ccl22/Ccl17/Lif/Ccl7/Ccl2/Tnfsf9/Wnt8b/Inhbb/Fgf2/Gdf7/Csf3/Gdf15/Il7/Clcf1/Il36g/Il17c/Tnfsf15/Cxcl2/Osm/Cxcl17/Scgb3a1/Tnfsf18/Il22b/Gm13283	60
GO:0140375	immune receptor activity	45/1547	136/28404	1.29065e-23	6.22738e-21	4.50369e-21	Il7r/Il12b/Cd44/Il5ra/Epor/Il17rb/Il13ra1/Il9r/Osmr/Cd4/Ccr1/Il18rap/Il1r1/Il1r2/Cxcr2/Gpr35/Pigr/Il6ra/Csf3r/Il17rc/Il4ra/Il2rg/Ccr7/C3ar1/Ccrl2/Ackr3/Fpr1/Cxcr5/Cxcr6/C5ar1/Fzd4/Il31ra/Fpr2/Lepr/Pirb/H2-Eb2/Il2rb/Il1rl2/Csf2rb/Csf2rb2/Gm13305/Pira12/Il11ra2/Fpr3/Pira2	45
GO:0005126	cytokine receptor binding	67/1547	315/28404	3.58011e-22	1.1516e-19	8.32846e-20	Ccl3/Tgfb1/Il12b/Il11/Ccl24/Nes/Cd44/Tnfsf14/Tmbim1/Csf1/Gata3/Il13ra1/Csf2/Ccl6/Ccl4/Ccl9/Ccl11/Tnfsf11/Osmr/Cxcl13/Tslp/Il33/Il6/Casp8/Ccl20/Tnfsf4/Eng/Il1rn/Il1b/Il21/Ngf/Il6ra/Ntrk1/Ecm1/Tnfsf8/Ppbp/Pf4/Cxcl3/Cxcl1/Epo/Angpt2/Ccl22/Ccl17/Cdh5/Lif/Ccl7/Ccl2/Tnfsf9/Smad6/Lrg1/Csf3/Il7/Clcf1/S100a14/Shc1/Ccrl2/Cd300lf/Bdnf/Ntf3/Tnfsf15/Prl2c3/Cxcl2/Osm/Cxcl17/Tnfsf18/Ceacam1/Gm13283	67
GO:0004896	cytokine receptor activity	35/1547	97/28404	4.40035e-20	1.06158e-17	7.67745e-18	Il7r/Il12b/Cd44/Il5ra/Epor/Il17rb/Il13ra1/Il9r/Osmr/Cd4/Ccr1/Il18rap/Il1r1/Il1r2/Cxcr2/Gpr35/Il6ra/Csf3r/Il17rc/Il4ra/Il2rg/Ccr7/Ccrl2/Ackr3/Cxcr5/Cxcr6/Fzd4/Il31ra/Lepr/Il2rb/Il1rl2/Csf2rb/Csf2rb2/Gm13305/Il11ra2	35
GO:0001664	G protein-coupled receptor binding	64/1547	320/28404	9.12779e-20	1.76166e-17	1.27405e-17	Gcg/Ccl3/Ccl24/Nes/Wnt8a/Wnt11/Ccl6/Ccl4/Ccl9/Nts/Avpr1a/Adora2a/Ccl11/Akap5/Bdkrb2/Edn1/Drd1/Drd3/Clic6/Cxcl13/Gnal/Gna14/Ccl20/Marco/Fcnb/Oxt/Pdyn/Edn2/Rspo1/Nmu/Ppbp/Pf4/Cxcl3/Cxcl1/Prok2/Adm/Ccl22/Ccl17/P2ry2/Ccl7/Pmch/Ccl2/Wnt8b/Apln/Avp/Ucn/Mrap/S100a14/S1pr2/Ccrl2/Fpr1/Penk/Ucn2/Uts2b/Saa2/Cxcl2/Cxcl17/Ppp1r1b/Tac1/Rtp3/Nms/Npw/Hspa1b/Hspa1a	64
GO:0019955	cytokine binding	41/1547	145/28404	8.41925e-19	1.3541e-16	9.79291e-17	Acvrl1/Cd36/Il12b/Cd44/Il5ra/Il13ra1/Il9r/Osmr/Cd4/Ccr1/Il1r1/Il1r2/Cxcr2/Tnfrsf11a/Eng/Il1rn/Il6ra/Gbp2/Pdpn/Tnfrsf1b/Csf3r/Tnfrsf9/Tnfrsf1a/Chrdl2/Il2rg/Fgf2/Ccr7/Ccrl2/Ackr3/Zfp36/Cd109/Trim16/Cxcr5/Cxcr6/Fzd4/Tmc8/Il31ra/Lepr/Il2rb/Il11ra2/Lrrc32	41
GO:0050839	cell adhesion molecule binding	58/1547	308/28404	9.01483e-17	1.24276e-14	8.98772e-15	Itgb2/Cdh1/Itga5/Icam2/Esam/Lamb1/Fxyd5/Itga2/Ccn2/Nos2/Akap5/Fbln5/Thbs4/Dab2/Myh9/Cd200r1/Adam8/Col3a1/Sell/Tnn/Il1b/Ccn5/Fga/Ccn1/Cdh17/Nos3/Spp1/Ibsp/Itgax/Itgal/Msn/Cdh5/Fgb/Tspan8/Ptprh/Tgfbi/Fgf2/Icam1/F11r/Nexn/Itga9/Thbs1/Pvr/Pkp2/Esm1/S1pr2/Gldn/Jaml/Cd177/Ezr/Pkp3/Pirb/Obscn/Izumo1/Itgad/Pira2/Gm49368/Lilrb4a	58
GO:0019838	growth factor binding	39/1547	152/28404	2.27983e-16	2.75005e-14	1.98886e-14	Acvrl1/Cd36/Epha2/Igfbp4/Ccn2/Il9r/Flt4/Igfbp3/Igfbp1/Osmr/Cxcl13/Dusp1/Pdgfrb/Col3a1/Il1r1/Il1r2/Eng/Il1rn/Ccn5/Il6ra/Ntrk1/Ccn1/Epha8/Flt1/Il2rg/Col4a1/Igfbp7/Htra4/Thbs1/Esm1/Shc1/Igfals/Cd109/Trim16/Ntf3/Kl/Il2rb/Il11ra2/Lrrc32	39
GO:0001653	peptide receptor activity	37/1547	153/28404	1.02562e-14	1.09969e-12	7.95303e-13	Avpr1a/Bdkrb2/F2rl2/Calcr/Galr1/Ccr1/Cxcr2/Gpr35/Sctr/Tacr3/Brs3/Ednra/Gpr83/Vipr1/Cysltr2/Ccr7/Mc3r/Uts2r/Bdkrb1/Gucy2c/S1pr2/Ccrl2/Ackr3/Prlhr/Fpr1/Ltb4r1/Cxcr5/Cxcr6/Prokr1/Glp2r/Sstr5/Fpr2/Rxfp2/Calcrl/Gpr84/Mc1r/Fpr3	37
GO:0008528	G protein-coupled peptide receptor activity	36/1547	146/28404	1.228e-14	1.18502e-12	8.57014e-13	Avpr1a/Bdkrb2/F2rl2/Calcr/Galr1/Ccr1/Cxcr2/Gpr35/Sctr/Tacr3/Brs3/Ednra/Gpr83/Vipr1/Cysltr2/Ccr7/Mc3r/Uts2r/Bdkrb1/S1pr2/Ccrl2/Ackr3/Prlhr/Fpr1/Ltb4r1/Cxcr5/Cxcr6/Prokr1/Glp2r/Sstr5/Fpr2/Rxfp2/Calcrl/Gpr84/Mc1r/Fpr3	36
GO:0005178	integrin binding	35/1547	155/28404	4.72781e-13	4.14758e-11	2.99956e-11	Itgb2/Itga5/Icam2/Lamb1/Itga2/Ccn2/Fbln5/Thbs4/Dab2/Myh9/Adam8/Col3a1/Tnn/Il1b/Ccn5/Ccn1/Cdh17/Spp1/Ibsp/Itgax/Itgal/Tspan8/Tgfbi/Fgf2/Icam1/F11r/Itga9/Thbs1/Esm1/S1pr2/Jaml/Cd177/Itgad/Gm49368/Lilrb4a	35
GO:0008009	chemokine activity	18/1547	41/28404	9.8252e-13	7.9011e-11	5.71413e-11	Ccl3/Ccl24/Ccl6/Ccl4/Ccl9/Ccl11/Cxcl13/Ccl20/Ppbp/Pf4/Cxcl3/Cxcl1/Ccl22/Ccl17/Ccl7/Ccl2/Cxcl2/Cxcl17	18
GO:0005201	extracellular matrix structural constituent	33/1547	150/28404	4.68374e-12	3.47678e-10	2.51443e-10	Col18a1/Lamb1/Zp3/Nid1/Oit3/Lama4/Dcn/Ntn1/Fbln5/Papln/Thbs4/Adipoq/Zp1/Col3a1/Lamc2/Fga/Ecm1/Tnc/Hspg2/Tinagl1/Mfap5/Zp2/Col4a1/Col4a2/Fgb/Tgfbi/Igfbp7/Lum/Col10a1/Thbs1/Mmrn2/Dmbt1/Col6a5	33
GO:0004857	enzyme inhibitor activity	59/1547	415/28404	1.56497e-11	1.07871e-09	7.80134e-10	Timp1/Angptl4/Apoc2/Hspb1/Cstb/Tnfsf14/Itih1/Slpi/Wfdc2/Papln/Serpinb9b/Stfa2/Cdkn1a/Pi16/Spry4/Anxa1/Cd55b/Serpinc1/Ngf/Anxa3/Tfpi2/Serpina7/Birc3/Anxa2/Ngp/Trib1/Trib3/Lrrk2/Serpine1/Avp/Txnip/Ucn/Serpina3g/Cd109/C5ar1/Spink8/Serpinb1b/Wfdc21/Sh3rf2/Serpina9/Stfa2l1/Kng2/Ppp1r1b/Serpinb2/Serpina3f/Pi15/Wfdc17/Serpinh1/Serpina1b/Cdkn2b/Ctla2b/Cep295nl/Serpina3m/Cstdc4/Gm28729/Bcl2a1d/Lilrb4b/Lil…	59
GO:0008083	growth factor activity	32/1547	149/28404	1.93586e-11	1.2454e-09	9.00684e-10	Timp1/Tgfb1/Il12b/Il11/Csf1/Csf2/Ccn2/Thbs4/Hbegf/Il6/Ccn5/Ngf/Ereg/Cxcl1/Gkn1/Fgf15/Fgf3/Lif/Epgn/Inhbb/Fgf2/Vgf/Gdf7/Csf3/Gdf15/Il7/Bdnf/Ntf3/Prl2c3/Osm/Osgin1/Btc	32
GO:0038024	cargo receptor activity	23/1547	83/28404	5.65819e-11	3.4126e-09	2.46801e-09	Itgb2/Folr1/Cd36/Cd44/Prg4/Cd163/Scara5/Dab2/Endou/Cd6/Msr1/Marco/Mrc1/Olr1/Lyve1/Ldlr/Loxl2/Stab1/Apobr/Ackr3/Dmbt1/Fpr2/Fpr3	23
GO:0005179	hormone activity	29/1547	132/28404	9.41909e-11	5.34672e-09	3.86678e-09	Gcg/Stc1/Gast/Nts/Stc2/Edn1/Retnlg/Adipoq/Grp/Oxt/Pdyn/Edn2/Nppb/Epo/Adm/Pmch/Apln/Inhbb/Vgf/Avp/Ucn/Metrnl/Pthlh/Ucn2/Ostn/Uts2b/Prl2c3/Ttr/C1qtnf9	29
GO:0030414	peptidase inhibitor activity	39/1547	224/28404	1.14628e-10	6.14531e-09	4.44433e-09	Timp1/Cstb/Tnfsf14/Itih1/Slpi/Wfdc2/Papln/Serpinb9b/Stfa2/Pi16/Serpinc1/Ngf/Tfpi2/Serpina7/Birc3/Anxa2/Ngp/Serpine1/Avp/Serpina3g/Cd109/C5ar1/Spink8/Serpinb1b/Wfdc21/Serpina9/Stfa2l1/Kng2/Serpinb2/Serpina3f/Pi15/Wfdc17/Serpinh1/Serpina1b/Ctla2b/Cep295nl/Serpina3m/Cstdc4/Bcl2a1d	39
GO:0070851	growth factor receptor binding	31/1547	153/28404	1.89109e-10	9.60474e-09	6.94622e-09	Itga5/Il11/Cd44/Gata3/Csf2/Tslp/Hbegf/Pdgfrb/Il6/Il1r1/Pigr/Il1rn/Il1b/Il21/Il6ra/Ecm1/Ereg/Fgf15/Fgf3/Angpt2/Cdh5/Epgn/Fgf2/Csf3/Il7/Esm1/Shc1/Cd300lf/Kl/Ceacam1/Btc	31
GO:0015267	channel activity	62/1547	483/28404	3.50769e-10	1.61187e-08	1.16571e-08	Scnn1g/Scn4a/Clic1/Mcoln2/Trpv4/Piezo1/Cybb/Kcnmb1/Cacna2d3/Clic6/Aqp2/Kcnk7/Cnga3/Chrng/Chrna1/Kcnab1/Kcnj8/Abcc9/Scnn1a/Chrnb3/Anxa2/Trpa1/Ano7/Scn11a/Slc24a1/Grin3b/Prf1/Clic4/Best1/Pkd2l1/Ano2/Tmc3/Calhm4/Kcne2/Kcns1/Gjb5/Gjb3/Kcna10/Kcng3/Aqp12/Gjb2/Scn4b/Lrrc8e/Gjb4/Pkd1l1/Kcnv2/Kcne4/Htr1b/Gja8/Tmc8/Gja4/Gja6/Gja5/Kcnj15/Cnga1/Clca4a/Clca4b/Slc4a11/Chrm5/Kcnmb3/Apol11b/Calhm3	62
GO:0022803	passive transmembrane transporter activity	62/1547	483/28404	3.50769e-10	1.61187e-08	1.16571e-08	Scnn1g/Scn4a/Clic1/Mcoln2/Trpv4/Piezo1/Cybb/Kcnmb1/Cacna2d3/Clic6/Aqp2/Kcnk7/Cnga3/Chrng/Chrna1/Kcnab1/Kcnj8/Abcc9/Scnn1a/Chrnb3/Anxa2/Trpa1/Ano7/Scn11a/Slc24a1/Grin3b/Prf1/Clic4/Best1/Pkd2l1/Ano2/Tmc3/Calhm4/Kcne2/Kcns1/Gjb5/Gjb3/Kcna10/Kcng3/Aqp12/Gjb2/Scn4b/Lrrc8e/Gjb4/Pkd1l1/Kcnv2/Kcne4/Htr1b/Gja8/Tmc8/Gja4/Gja6/Gja5/Kcnj15/Cnga1/Clca4a/Clca4b/Slc4a11/Chrm5/Kcnmb3/Apol11b/Calhm3	62
GO:0042379	chemokine receptor binding	21/1547	77/28404	5.31988e-10	2.33349e-08	1.6876e-08	Ccl3/Ccl24/Nes/Ccl6/Ccl4/Ccl9/Ccl11/Cxcl13/Ccl20/Ppbp/Pf4/Cxcl3/Cxcl1/Ccl22/Ccl17/Ccl7/Ccl2/S100a14/Ccrl2/Cxcl2/Cxcl17	21
GO:0005539	glycosaminoglycan binding	38/1547	233/28404	1.36403e-09	5.723e-08	4.13892e-08	Cd44/Itih1/Lpl/Dcn/Ccn2/Thbs4/Fstl1/Adamts1/Cxcl13/Hbegf/Lamc2/Selp/Serpinc1/Eng/F2/Ccn5/Ccn1/Rspo1/Pf4/Pglyrp1/Lyve1/Adamts8/Impg1/Cfhr2/Ccl7/Ccl2/Fgf2/2300002M23Rik/Thbs1/Ctsg/Pglyrp3/Stab1/Igfals/Dmbt1/Lipg/Nod2/Layn/Saa1	38
GO:0004866	endopeptidase inhibitor activity	36/1547	216/28404	2.01405e-09	8.09817e-08	5.85666e-08	Timp1/Cstb/Tnfsf14/Itih1/Slpi/Wfdc2/Papln/Serpinb9b/Stfa2/Serpinc1/Ngf/Tfpi2/Serpina7/Birc3/Anxa2/Ngp/Serpine1/Avp/Serpina3g/Cd109/C5ar1/Spink8/Serpinb1b/Wfdc21/Serpina9/Stfa2l1/Kng2/Serpinb2/Serpina3f/Wfdc17/Serpinh1/Serpina1b/Ctla2b/Serpina3m/Cstdc4/Bcl2a1d	36
GO:0061134	peptidase regulator activity	40/1547	266/28404	5.71426e-09	2.20571e-07	1.59518e-07	Timp1/Cstb/Tnfsf14/Itih1/Slpi/Wfdc2/Papln/Serpinb9b/Tnfrsf10b/Stfa2/Pi16/Serpinc1/Ngf/Tfpi2/Serpina7/Birc3/Anxa2/Ngp/Serpine1/Avp/Serpina3g/Cd109/C5ar1/Spink8/Serpinb1b/Wfdc21/Serpina9/Stfa2l1/Kng2/Serpinb2/Serpina3f/Pi15/Wfdc17/Serpinh1/Serpina1b/Ctla2b/Cep295nl/Serpina3m/Cstdc4/Bcl2a1d	40
GO:0061135	endopeptidase regulator activity	36/1547	232/28404	1.41513e-08	5.2523e-07	3.7985e-07	Timp1/Cstb/Tnfsf14/Itih1/Slpi/Wfdc2/Papln/Serpinb9b/Stfa2/Serpinc1/Ngf/Tfpi2/Serpina7/Birc3/Anxa2/Ngp/Serpine1/Avp/Serpina3g/Cd109/C5ar1/Spink8/Serpinb1b/Wfdc21/Serpina9/Stfa2l1/Kng2/Serpinb2/Serpina3f/Wfdc17/Serpinh1/Serpina1b/Ctla2b/Serpina3m/Cstdc4/Bcl2a1d	36
GO:0003779	actin binding	55/1547	447/28404	1.54587e-08	5.52506e-07	3.99576e-07	S100a4/Cnn1/Mybpc3/Actn3/Fxyd5/Trpv4/Tns4/Myo1c/Myo1b/Myo1g/Smtn/Nos2/Akap5/Iqgap2/Anxa8/Ajuba/Myh9/Mefv/Hcls1/Aqp2/Myo7b/Tnni1/Xirp2/Gbp2/Nos3/Arpc1b/Cald1/Scnn1a/Msn/Zfp185/Tpm4/Pstpip1/Fhl3/Myo5c/Gc/Misp/Pawr/Lrrk2/Myom3/Inf2/Baiap2l1/Nexn/Myoz3/Ezr/Ceacam2/Pdlim1/Nod2/Myh1/Capg/Myh13/Lrrc10/Flnc/Ccin/Ceacam1/Xirp1	55
GO:0030246	carbohydrate binding	38/1547	277/28404	1.61225e-07	5.55651e-06	4.01851e-06	Cd33/Zp3/Prg4/Galnt15/Endou/Clec4n/Hk3/Selp/Sell/Sele/Mrc1/Eng/Fcnb/Cd93/Ptx3/Adgrl2/H6pd/Clec5a/Klrg1/Clec4e/Clec4d/Olr1/Klra2/Gys2/Cd22/Loxl2/Chil3/Ppp1r3a/Gm5065/Lgals3/Clec12a/Lgals7/Pla2r1/Clec4a4/Nptx2/Layn/H2-Eb2/Fbp1	38
GO:0042562	hormone binding	19/1547	87/28404	1.74105e-07	5.7935e-06	4.1899e-06	Avpr1a/Calcr/Galr1/Hk3/Sctr/Crym/Serpina7/Vipr1/Mc3r/Shc1/Gucy2c/Prlhr/Ucn2/Glp2r/Mchr1/Rxfp2/Lepr/Calcrl/Ttr	19
GO:0038187	pattern recognition receptor activity	11/1547	30/28404	2.52146e-07	8.07793e-06	5.84201e-06	Cd36/Clec4n/Fcnb/Clec4e/Clec4d/Pglyrp1/Tlr8/Pglyrp3/Dmbt1/Nod2/Ptafr	11
GO:0050840	extracellular matrix binding	15/1547	57/28404	2.59498e-07	8.07793e-06	5.84201e-06	Nid1/Itga2/Dcn/Thbs4/Ecm1/Ccn1/Tinagl1/Spp1/Anxa2/Tgfbi/2300002M23Rik/Thbs1/Dmbt1/Lgals3/Lrrc15	15
GO:0002020	protease binding	29/1547	185/28404	2.80449e-07	8.45729e-06	6.11637e-06	Timp1/Cstb/Adamts4/Svs3a/Tnfaip3/Bdkrb2/Serpinb9b/Tnfrsf10b/Stfa2/Col3a1/Il1r1/Sell/Serpinc1/Lcn2/Ecm1/Hspg2/Tnfrsf1a/Ldlr/Anxa2/Serpine1/Tnfrsf23/Ctsg/Tnfrsf26/Cd177/Stfa2l1/Kng2/Serpina1b/Cep295nl/Cstdc4	29
GO:0008201	heparin binding	27/1547	170/28404	5.46445e-07	1.59794e-05	1.15564e-05	Lpl/Ccn2/Thbs4/Fstl1/Adamts1/Cxcl13/Hbegf/Lamc2/Selp/Serpinc1/F2/Ccn5/Ccn1/Rspo1/Pf4/Adamts8/Impg1/Cfhr2/Ccl7/Ccl2/Fgf2/2300002M23Rik/Thbs1/Ctsg/Igfals/Lipg/Saa1	27
GO:0022836	gated channel activity	41/1547	328/28404	6.70453e-07	1.9029e-05	1.37619e-05	Scnn1g/Scn4a/Clic1/Mcoln2/Trpv4/Piezo1/Cybb/Kcnmb1/Cacna2d3/Clic6/Kcnk7/Cnga3/Chrng/Chrna1/Kcnab1/Kcnj8/Scnn1a/Chrnb3/Trpa1/Scn11a/Grin3b/Clic4/Pkd2l1/Ano2/Tmc3/Kcne2/Kcns1/Kcna10/Kcng3/Scn4b/Kcnv2/Kcne4/Htr1b/Tmc8/Kcnj15/Cnga1/Clca4a/Clca4b/Chrm5/Kcnmb3/Calhm3	41
GO:0005216	ion channel activity	50/1547	439/28404	7.37919e-07	2.03455e-05	1.4714e-05	Scnn1g/Scn4a/Clic1/Mcoln2/Trpv4/Piezo1/Kcnmb1/Cacna2d3/Clic6/Kcnk7/Cnga3/Chrng/Chrna1/Kcnab1/Kcnj8/Abcc9/Scnn1a/Chrnb3/Anxa2/Trpa1/Ano7/Scn11a/Slc24a1/Grin3b/Clic4/Best1/Pkd2l1/Ano2/Tmc3/Calhm4/Kcne2/Kcns1/Kcna10/Kcng3/Scn4b/Lrrc8e/Pkd1l1/Kcnv2/Kcne4/Htr1b/Tmc8/Kcnj15/Cnga1/Clca4a/Clca4b/Slc4a11/Chrm5/Kcnmb3/Apol11b/Calhm3	50
GO:0004175	endopeptidase activity	51/1547	453/28404	8.13427e-07	2.18044e-05	1.57691e-05	Mmp8/Adamts4/Tmprss6/Mmp9/Papln/Plau/Adamts1/Gzma/Prss41/Ctsw/Adam8/Casp8/Prss39/Ecel1/F2/Kel/Adamts9/Klk7/F10/Hp/Ctrb1/Adamts8/St14/Casp4/Prss29/Prss55/Htra4/Capn8/Ctsg/Rhbdl2/Mmp3/Pcsk9/Ctla2a/Cym/Prss54/Prss32/Mmp12/4930486L24Rik/Mmp13/Tmprss11e/C1ra/Semp2l2a/Usp17ld/Ece1/Cela2a/Klk8/Mmp27/Trabd2b/Pappa2/Ctla2b/C1rb	51
GO:0001227	DNA-binding transcription repressor activity	RNA polymerase II-specific	41/1547	331/28404	8.51441e-07	2.22065e-05	1.60599e-05	Bcl6b/Spi1/Vax1/Snai3/Gata3/Mafk/Tbx3/Dlx4/Vsx2/Tfap2a/Myc/Snai2/Ets2/Ovol1/Hhex/Msc/Atf3/Tbx15/Dmbx1/Tfec/Foxp1/Pou4f2/Irx3/Tbx18/Nkx6-1/Ovol2/Zfhx3/Tcfl5/Sox30/Snai1/Hoxd9/Tcf21/Tgif1/Pou4f1/Glis3/Zfp819/Dach1/Cebpb/Foxs1/Pou3f1/Gm17067	41
GO:0001217	DNA-binding transcription repressor activity	41/1547	334/28404	1.07717e-06	2.73545e-05	1.9783e-05	Bcl6b/Spi1/Vax1/Snai3/Gata3/Mafk/Tbx3/Dlx4/Vsx2/Tfap2a/Myc/Snai2/Ets2/Ovol1/Hhex/Msc/Atf3/Tbx15/Dmbx1/Tfec/Foxp1/Pou4f2/Irx3/Tbx18/Nkx6-1/Ovol2/Zfhx3/Tcfl5/Sox30/Snai1/Hoxd9/Tcf21/Tgif1/Pou4f1/Glis3/Zfp819/Dach1/Cebpb/Foxs1/Pou3f1/Gm17067	41
GO:0001968	fibronectin binding	13/1547	48/28404	1.13546e-06	2.77982e-05	2.01039e-05	Sdc4/Mmp9/Ccn2/Igfbp3/Thbs4/Tnc/2300002M23Rik/Thbs1/4930486L24Rik/Mmp13/Lrrc15/Lilrb4b/Lilrb4a	13
GO:0005518	collagen binding	17/1547	80/28404	1.15226e-06	2.77982e-05	2.01039e-05	Nid1/Itga2/Dcn/Srgn/Thbs4/Lox/Tgfbi/Lum/2300002M23Rik/Thbs1/Mmp12/4930486L24Rik/Mmp13/Lrrc15/Musk/Serpinh1/Gp6	17
GO:0048020	CCR chemokine receptor binding	14/1547	56/28404	1.27733e-06	3.00639e-05	2.17424e-05	Ccl3/Ccl24/Nes/Ccl6/Ccl4/Ccl9/Ccl11/Cxcl13/Ccl20/Ccl22/Ccl17/Ccl7/Ccl2/Ccrl2	14
GO:0005520	insulin-like growth factor binding	10/1547	29/28404	1.72199e-06	3.93065e-05	2.84267e-05	Igfbp4/Ccn2/Igfbp3/Igfbp1/Ccn5/Ccn1/Igfbp7/Htra4/Esm1/Igfals	10
GO:0042277	peptide binding	44/1547	377/28404	1.75148e-06	3.93065e-05	2.84267e-05	Itgb2/Cd36/Kdelr3/Itga2/Lbp/H2-M2/Pom121l2/Avpr1a/Nfkbia/Calcr/Lvrn/Galr1/Msr1/Sctr/Enpep/Cryab/Ldlr/Vipr1/Mc3r/Bdkrb1/Gucy2c/Prlhr/Nr1h4/Fzd4/Glp2r/Mchr1/Ptges/Sstr5/Cd14/Fpr2/Rxfp2/Nod2/Lepr/Pirb/Calcrl/H2-Q7/H2-K1/H2-M9/H2-Q10/H2-Eb2/H2-Q6/Gsta1/Fpr3/H2-Q2	44
GO:0033691	sialic acid binding	7/1547	13/28404	1.80003e-06	3.9478e-05	2.85508e-05	Cd33/4931406B18Rik/Adipoq/Selp/Sele/Fcnb/Cd22	7
GO:0004867	serine-type endopeptidase inhibitor activity	22/1547	130/28404	2.0311e-06	4.24564e-05	3.07048e-05	Itih1/Slpi/Wfdc2/Papln/Serpinb9b/Serpinc1/Tfpi2/Serpina7/Anxa2/Serpine1/Serpina3g/Cd109/Spink8/Serpinb1b/Wfdc21/Serpina9/Serpinb2/Serpina3f/Wfdc17/Serpinh1/Serpina1b/Serpina3m	22
GO:0005044	scavenger receptor activity	12/1547	43/28404	2.06783e-06	4.24564e-05	3.07048e-05	Cd36/Prg4/Cd163/Scara5/Endou/Cd6/Msr1/Marco/Loxl2/Stab1/Ackr3/Dmbt1	12
GO:0042288	MHC class I protein binding	12/1547	43/28404	2.06783e-06	4.24564e-05	3.07048e-05	Klra17/H2-M2/Pirb/H2-Q7/H2-K1/Pilrb2/Pilrb1/H2-M9/H2-Q10/H2-Q6/Pira2/H2-Q2	12
GO:0050786	RAGE receptor binding	6/1547	10/28404	4.49039e-06	9.02755e-05	6.52879e-05	S100a4/Fpr1/Fpr2/Hmgb2/S100a8/Fpr3	6
GO:1901681	sulfur compound binding	35/1547	284/28404	5.88082e-06	0.000115816	8.3759e-05	Psg17/Lpl/Ccn2/Thbs4/Fstl1/Adamts1/Soat2/Cxcl13/Hbegf/Tktl2/Lamc2/Selp/Serpinc1/F2/Ccn5/Ccn1/Rspo1/Pf4/Sult2a8/Tktl1/Adamts8/Impg1/Cfhr2/Ccl7/Ccl2/Fgf2/2300002M23Rik/Thbs1/Ctsg/Igfals/Dmbt1/Ptges/Lipg/Saa1/Gsta1	35
GO:0046873	metal ion transmembrane transporter activity	46/1547	422/28404	6.54912e-06	0.000124868	9.03055e-05	Scnn1g/Scn4a/Mcoln2/Trpv4/Kcnmb1/Slc5a4b/Slc34a1/Cacna2d3/Slc39a14/Slc5a7/Kcnk7/Slc11a1/Slc28a2/Kcnab1/Slc10a4/Slc10a6/Slc6a12/Kcnj8/Abcc9/Scnn1a/Slc12a3/Anxa2/Trpa1/Scn11a/Slc24a1/Grin3b/Pkd2l1/Slc9b2/Kcne2/Slc39a5/Kcns1/Slc5a10/Kcna10/Kcng3/Scn4b/Pkd1l1/Kcnv2/Kcne4/Htr1b/Kcnj15/Slc39a4/Nipal1/Slc4a5/Slc4a11/Slc28a2b/Kcnmb3	46
GO:0004252	serine-type endopeptidase activity	27/1547	193/28404	6.59924e-06	0.000124868	9.03055e-05	Mmp8/Tmprss6/Mmp9/Plau/Gzma/Prss41/Prss39/F2/Klk7/F10/Hp/Ctrb1/St14/Prss29/Prss55/Htra4/Ctsg/Rhbdl2/Pcsk9/Prss54/Prss32/Mmp13/Tmprss11e/C1ra/Cela2a/Klk8/C1rb	27
GO:0032813	tumor necrosis factor receptor superfamily binding	12/1547	48/28404	7.29097e-06	0.000135304	9.78525e-05	Tnfsf14/Tmbim1/Tnfsf11/Casp8/Tnfsf4/Ngf/Tnfsf8/Tnfsf9/Bdnf/Ntf3/Tnfsf15/Tnfsf18	12
GO:0019956	chemokine binding	10/1547	34/28404	8.77987e-06	0.000156602	0.000113255	Ccr1/Cxcr2/Pdpn/Fgf2/Ccr7/Ccrl2/Ackr3/Zfp36/Cxcr5/Cxcr6	10
GO:0008237	metallopeptidase activity	26/1547	185/28404	8.92548e-06	0.000156602	0.000113255	Mmp8/Adamts4/Mmp9/Papln/Adamts1/Lvrn/Cpn1/Adam8/Ecel1/Enpep/Kel/Adamts9/Dpep3/Adamts8/Cpz/Xpnpep2/Cpa4/Mmp3/Mmp12/Mmp13/Ece1/Clca4a/Mmp27/Trabd2b/Pappa2/Dpep2	26
GO:0019903	protein phosphatase binding	26/1547	185/28404	8.92548e-06	0.000156602	0.000113255	Cdh1/Cd33/Flt4/Pecam1/Akap5/Drd1/Cd22/Mvp/Cdh5/Pstpip1/Pawr/Ppp1r15a/Shc1/Ppp1r3a/Igbp1b/Dynlt4/Lgals3/Clec12a/Ceacam2/Sh3rf2/Pirb/Sphk1/Ceacam1/Pira2/Lilrb4b/Lilrb4a	26
GO:0005035	death receptor activity	6/1547	11/28404	9.4212e-06	0.000162348	0.000117411	Tnfrsf10b/Tnfrsf11a/Tnfrsf1b/Tnfrsf1a/Eda2r/Tnfrsf23	6
GO:0048306	calcium-dependent protein binding	17/1547	94/28404	1.16055e-05	0.000196479	0.000142095	S100a4/S100a6/Anxa1/Selp/Fcnb/S100a11/Anxa3/Mgp/Syt8/Anxa2/Wfs1/S100a14/Sntn/Mmp13/Cd177/S100a8/S100a9	17
GO:0005243	gap junction channel activity	8/1547	22/28404	1.2227e-05	0.000202693	0.000146589	Gjb5/Gjb3/Gjb2/Gjb4/Gja8/Gja4/Gja6/Gja5	8
GO:0008236	serine-type peptidase activity	28/1547	211/28404	1.23927e-05	0.000202693	0.000146589	Mmp8/Tmprss6/Mmp9/Plau/Gzma/Prss41/Prss39/F2/Klk7/F10/Hp/Ctrb1/St14/Prss29/Prss55/Htra4/Ctsg/Rhbdl2/Pcsk9/Prss54/Prss32/Mmp13/Tmprss11e/C1ra/Cela2a/Tmprss9/Klk8/C1rb	28
GO:0043236	laminin binding	9/1547	29/28404	1.52807e-05	0.000245765	0.000177739	Nid1/Itga2/Thbs4/Ecm1/Tinagl1/2300002M23Rik/Thbs1/Lgals3/Lrrc15	9
GO:0033218	amide binding	47/1547	452/28404	1.79892e-05	0.000284583	0.000205812	Itgb2/Folr1/Cd36/Kdelr3/Itga2/Lbp/H2-M2/Pom121l2/Avpr1a/Nfkbia/Soat2/Calcr/Lvrn/Galr1/Msr1/Sctr/Enpep/Cryab/Ldlr/Vipr1/Mc3r/Bdkrb1/Gucy2c/Prlhr/Nr1h4/Cd300lf/Fzd4/Glp2r/Mchr1/Ptges/Sstr5/Cd14/Fpr2/Rxfp2/Nod2/Lepr/Pirb/Calcrl/H2-Q7/H2-K1/H2-M9/H2-Q10/H2-Eb2/H2-Q6/Gsta1/Fpr3/H2-Q2	47
GO:0017171	serine hydrolase activity	28/1547	216/28404	1.92209e-05	0.000299164	0.000216357	Mmp8/Tmprss6/Mmp9/Plau/Gzma/Prss41/Prss39/F2/Klk7/F10/Hp/Ctrb1/St14/Prss29/Prss55/Htra4/Ctsg/Rhbdl2/Pcsk9/Prss54/Prss32/Mmp13/Tmprss11e/C1ra/Cela2a/Tmprss9/Klk8/C1rb	28
GO:0042287	MHC protein binding	13/1547	61/28404	1.99458e-05	0.000302779	0.000218972	Klra17/H2-M2/Cd4/Pirb/H2-Q7/H2-K1/Pilrb2/Pilrb1/H2-M9/H2-Q10/H2-Q6/Pira2/H2-Q2	13
GO:0071855	neuropeptide receptor binding	10/1547	37/28404	2.00807e-05	0.000302779	0.000218972	Nts/Edn1/Edn2/Nmu/Pmch/Apln/Ucn/Mrap/Ucn2/Tac1	10
GO:0017046	peptide hormone binding	12/1547	53/28404	2.16838e-05	0.000321922	0.000232816	Avpr1a/Calcr/Galr1/Sctr/Vipr1/Mc3r/Gucy2c/Prlhr/Glp2r/Rxfp2/Lepr/Calcrl	12
GO:0070888	E-box binding	11/1547	46/28404	2.75131e-05	0.000402274	0.000290928	Myod1/Gata3/Myc/Snai2/Myog/Ptf1a/Tal1/Figla/Twist1/Snai1/Tcf21	11
GO:0005261	cation channel activity	37/1547	334/28404	3.56926e-05	0.000492344	0.000356066	Scnn1g/Scn4a/Mcoln2/Trpv4/Piezo1/Kcnmb1/Cacna2d3/Kcnk7/Cnga3/Chrng/Chrna1/Kcnab1/Kcnj8/Abcc9/Scnn1a/Chrnb3/Anxa2/Trpa1/Scn11a/Slc24a1/Grin3b/Pkd2l1/Calhm4/Kcne2/Kcns1/Kcna10/Kcng3/Scn4b/Pkd1l1/Kcnv2/Kcne4/Htr1b/Kcnj15/Cnga1/Slc4a11/Kcnmb3/Calhm3	37
GO:0001637	G protein-coupled chemoattractant receptor activity	8/1547	25/28404	3.57141e-05	0.000492344	0.000356066	Ccr1/Cxcr2/Gpr35/Ccr7/Ccrl2/Ackr3/Cxcr5/Cxcr6	8
GO:0004950	chemokine receptor activity	8/1547	25/28404	3.57141e-05	0.000492344	0.000356066	Ccr1/Cxcr2/Gpr35/Ccr7/Ccrl2/Ackr3/Cxcr5/Cxcr6	8
GO:0019957	C-C chemokine binding	8/1547	25/28404	3.57141e-05	0.000492344	0.000356066	Ccr1/Cxcr2/Ccr7/Ccrl2/Ackr3/Zfp36/Cxcr5/Cxcr6	8
GO:0022829	wide pore channel activity	9/1547	32/28404	3.69007e-05	0.000501538	0.000362716	Prf1/Gjb5/Gjb3/Gjb2/Gjb4/Gja8/Gja4/Gja6/Gja5	9
GO:0061629	RNA polymerase II-specific DNA-binding transcription factor binding	40/1547	376/28404	4.42571e-05	0.000593168	0.000428983	Nkx2-1/Ifrd1/Spi1/Klf4/Hspb1/Gata6/Tcf23/Myod1/Gata2/Gata3/Rarb/Tbx5/Tbx3/Nfkbia/Fos/Pitx1/Nr1i2/Hcls1/Ets2/Ankrd1/Tal1/Foxp1/Tgfb1i1/Ets1/Tbx18/Trib1/Foxh1/Cebpa/Arid5a/Egr2/Isl1/Tcf21/Hmga1/Nr1h4/Pou4f1/Foxl2/Cebpb/Hmga2/Fbp1/Hmga1b	40
GO:0030297	transmembrane receptor protein tyrosine kinase activator activity	6/1547	14/28404	5.31312e-05	0.000702351	0.000507945	Hbegf/Ngf/Tal1/Ereg/Epgn/Btc	6
GO:0004222	metalloendopeptidase activity	17/1547	106/28404	5.80199e-05	0.000756611	0.000547186	Mmp8/Adamts4/Mmp9/Papln/Adamts1/Adam8/Ecel1/Kel/Adamts9/Adamts8/Mmp3/Mmp12/Mmp13/Ece1/Mmp27/Trabd2b/Pappa2	17
GO:0004869	cysteine-type endopeptidase inhibitor activity	14/1547	78/28404	7.3312e-05	0.000943281	0.000682188	Cstb/Tnfsf14/Wfdc2/Serpinb9b/Stfa2/Birc3/Ngp/Avp/Serpina3g/Stfa2l1/Kng2/Ctla2b/Cstdc4/Bcl2a1d	14
GO:0045236	CXCR chemokine receptor binding	6/1547	15/28404	8.44669e-05	0.00107251	0.000775644	Cxcl13/Ppbp/Pf4/Cxcl3/Cxcl1/Cxcl2	6
GO:0015291	secondary active transmembrane transporter activity	29/1547	247/28404	8.63607e-05	0.00108231	0.000782736	Slc13a2/Slc26a3/Slc17a8/Slc5a4b/Slc34a1/Slc6a19/Slc39a14/Slc5a7/Slc15a3/Slc16a3/Slc15a1/Slc11a1/Slc28a2/Cdh17/Slc26a5/Slc10a4/Slc10a6/Slc6a12/Slco1b2/Slc12a3/Slco2a1/Slc26a2/Slc24a1/Slc9b2/Slc26a10/Slc5a10/Slc4a5/Slc4a11/Slc28a2b	29
GO:0015081	sodium ion transmembrane transporter activity	20/1547	146/28404	0.000133058	0.00164617	0.00119052	Scnn1g/Scn4a/Slc5a4b/Slc34a1/Slc5a7/Slc28a2/Slc10a4/Slc10a6/Slc6a12/Scnn1a/Slc12a3/Scn11a/Slc24a1/Pkd2l1/Slc9b2/Slc5a10/Scn4b/Slc4a5/Slc4a11/Slc28a2b	20
GO:0020037	heme binding	21/1547	161/28404	0.00018465	0.00225554	0.00163122	Cyp4f18/Hmox1/Steap4/Cybb/Ptgis/Hbq1a/Stc2/Nos2/Cyp2d26/Cyp11b2/Cyp2c55/Cyp2c23/Nos3/Cyp3a13/Cyp2b10/Hpx/Ido1/Ptgs2/Cyp4a12a/Hba-a1/Hbb-bt	21
GO:0051015	actin filament binding	26/1547	222/28404	0.000203504	0.00245477	0.00177531	Actn3/Trpv4/Myo1c/Myo1b/Myo1g/Iqgap2/Anxa8/Ajuba/Myh9/Hcls1/Myo7b/Xirp2/Arpc1b/Zfp185/Tpm4/Pstpip1/Myo5c/Misp/Myom3/Nexn/Ezr/Myh1/Capg/Myh13/Ccin/Xirp1	26
GO:0005540	hyaluronic acid binding	7/1547	24/28404	0.000213704	0.00251493	0.00181882	Cd44/Itih1/Lyve1/Impg1/2300002M23Rik/Stab1/Layn	7
GO:0016493	C-C chemokine receptor activity	7/1547	24/28404	0.000213704	0.00251493	0.00181882	Ccr1/Cxcr2/Ccr7/Ccrl2/Ackr3/Cxcr5/Cxcr6	7
GO:0008509	anion transmembrane transporter activity	32/1547	300/28404	0.000233476	0.00271451	0.00196315	Slc13a2/Slc26a3/Cd36/Slc44a4/Clic1/Slc17a8/Slc39a14/Clic6/Tspo2/Slc16a3/Slc26a5/Slc10a6/Slc6a12/Slco1b2/Slc12a3/Slco2a1/Ano7/Slc26a2/Clic4/Best1/Slc22a20/Ano2/Slc26a10/Lrrc8e/Slc25a2/Slc4a5/Clca4a/Slc22a14/Clca4b/Slc4a11/Chrm5/Apol11b	32
GO:0042608	T cell receptor binding	8/1547	32/28404	0.000246965	0.00283716	0.00205185	H2-M2/H2-Q7/H2-K1/H2-M9/H2-Q10/H2-Eb2/H2-Q6/H2-Q2	8
GO:1901618	organic hydroxy compound transmembrane transporter activity	10/1547	49/28404	0.000260938	0.00296242	0.00214244	Aqp2/Rbp4/Slc16a3/Abcb11/Slc10a4/Slc10a6/Slco1b2/Stra6/Ceacam2/Ceacam1	10
GO:0030169	low-density lipoprotein particle binding	6/1547	18/28404	0.00027199	0.00305198	0.00220721	Cd36/Msr1/Ldlr/Thbs1/Stab1/Pcsk9	6
GO:0042610	CD8 receptor binding	7/1547	25/28404	0.000282923	0.00313817	0.00226954	H2-M2/H2-Q7/H2-K1/H2-M9/H2-Q10/H2-Q6/H2-Q2	7
GO:0046703	natural killer cell lectin-like receptor binding	9/1547	41/28404	0.000295942	0.00324527	0.00234701	H2-M2/Raet1e/H2-Q7/H2-K1/H2-M9/H2-Q10/H2-Q6/Raet1d/H2-Q2	9
GO:0005516	calmodulin binding	23/1547	191/28404	0.000308779	0.00332968	0.00240804	Rem1/Cnn1/Itpkc/Trpv4/Myo1c/Myo1b/Myo1g/Nos2/Akap5/Iqgap2/Myh9/Mylk2/Nos3/Akap12/Wfs1/Efcab9/Ceacam2/Myh1/Obscn/Sphk1/Unc13c/Iqcf5/Ceacam1	23
GO:0005164	tumor necrosis factor receptor binding	8/1547	33/28404	0.00031054	0.00332968	0.00240804	Tnfsf14/Tnfsf11/Casp8/Tnfsf4/Tnfsf8/Tnfsf9/Tnfsf15/Tnfsf18	8
GO:0001221	transcription coregulator binding	18/1547	133/28404	0.000328239	0.00348078	0.00251732	Nkx2-1/Klf4/Gata6/Gata2/Gata3/Mafk/Fos/Myc/Runx1/Foxp1/Ets1/Twist1/Six3/Hmga1/Nr1h4/Six1/Runx3/Hmga1b	18
GO:0030881	beta-2-microglobulin binding	7/1547	26/28404	0.000369057	0.00382947	0.0027695	H2-M2/H2-Q7/H2-K1/H2-M9/H2-Q10/H2-Q6/H2-Q2	7
GO:0046979	TAP2 binding	7/1547	26/28404	0.000369057	0.00382947	0.0027695	H2-M2/H2-Q7/H2-K1/H2-M9/H2-Q10/H2-Q6/H2-Q2	7
GO:0015293	symporter activity	19/1547	146/28404	0.000377143	0.00387174	0.00280007	Slc13a2/Slc17a8/Slc5a4b/Slc34a1/Slc6a19/Slc39a14/Slc5a7/Slc15a3/Slc16a3/Slc15a1/Slc28a2/Slc10a4/Slc10a6/Slc6a12/Slc12a3/Slc5a10/Slc4a5/Slc4a11/Slc28a2b	19
GO:0046906	tetrapyrrole binding	21/1547	170/28404	0.000391839	0.00398026	0.00287855	Cyp4f18/Hmox1/Steap4/Cybb/Ptgis/Hbq1a/Stc2/Nos2/Cyp2d26/Cyp11b2/Cyp2c55/Cyp2c23/Nos3/Cyp3a13/Cyp2b10/Hpx/Ido1/Ptgs2/Cyp4a12a/Hba-a1/Hbb-bt	21
GO:0035325	Toll-like receptor binding	5/1547	13/28404	0.000424012	0.0042622	0.00308245	Cd36/Tirap/Saa3/S100a8/Ceacam1	5
GO:0019207	kinase regulator activity	27/1547	246/28404	0.000443169	0.00440884	0.00318851	Tgfb1/Klf4/Hspb1/Wnt11/Nos2/Pik3r5/Nckap1l/Cdkn1a/Pim1/Spry4/Hbegf/Sla2/Ngf/Tal1/Ereg/Epo/Trib1/Trib3/Epgn/Pik3r6/Gprc5a/Socs3/Cdkn2b/Btc/Lilrb4b/Lilrb4a/Itprip	27
GO:0015108	chloride transmembrane transporter activity	16/1547	114/28404	0.000457357	0.00450356	0.00325701	Slc26a3/Clic1/Clic6/Slc26a5/Slc6a12/Slc12a3/Ano7/Slc26a2/Clic4/Best1/Ano2/Slc26a10/Clca4a/Clca4b/Chrm5/Apol11b	16
GO:0019902	phosphatase binding	26/1547	234/28404	0.000464335	0.00452609	0.0032733	Cdh1/Cd33/Flt4/Pecam1/Akap5/Drd1/Cd22/Mvp/Cdh5/Pstpip1/Pawr/Ppp1r15a/Shc1/Ppp1r3a/Igbp1b/Dynlt4/Lgals3/Clec12a/Ceacam2/Sh3rf2/Pirb/Sphk1/Ceacam1/Pira2/Lilrb4b/Lilrb4a	26
GO:0046977	TAP binding	7/1547	27/28404	0.000474956	0.00453794	0.00328187	H2-M2/H2-Q7/H2-K1/H2-M9/H2-Q10/H2-Q6/H2-Q2	7
GO:0046978	TAP1 binding	7/1547	27/28404	0.000474956	0.00453794	0.00328187	H2-M2/H2-Q7/H2-K1/H2-M9/H2-Q10/H2-Q6/H2-Q2	7
GO:0015103	inorganic anion transmembrane transporter activity	19/1547	149/28404	0.000488141	0.0046182	0.00333991	Slc26a3/Clic1/Slc39a14/Clic6/Slc26a5/Slc6a12/Slc12a3/Ano7/Slc26a2/Clic4/Best1/Ano2/Slc26a10/Lrrc8e/Clca4a/Clca4b/Slc4a11/Chrm5/Apol11b	19
GO:0005123	death receptor binding	6/1547	20/28404	0.000516947	0.00484324	0.00350267	Tmbim1/Casp8/Ngf/Bdnf/Ntf3/Tnfsf15	6
GO:0019001	guanyl nucleotide binding	37/1547	384/28404	0.000591407	0.00543531	0.00393085	Rem1/Tubb6/Rhoc/Tubb1/Rem2/Pde10a/Gnal/Gna14/Pde6c/Cnga3/Gem/Gbp2/Rasl11a/Eras/Rab20/Ucp1/Rasd2/Lrrk2/Gch1/Tgm2/Gbp2b/Gucy2c/Gimap5/Hcar2/Rhoj/Gimap6/Rasd1/Gimap9/Rab7b/Gimap4/Rnd1/Rab44/Pde6h/Cnga1/Tuba3a/Ehd2/Gbp5	37
GO:0032561	guanyl ribonucleotide binding	37/1547	384/28404	0.000591407	0.00543531	0.00393085	Rem1/Tubb6/Rhoc/Tubb1/Rem2/Pde10a/Gnal/Gna14/Pde6c/Cnga3/Gem/Gbp2/Rasl11a/Eras/Rab20/Ucp1/Rasd2/Lrrk2/Gch1/Tgm2/Gbp2b/Gucy2c/Gimap5/Hcar2/Rhoj/Gimap6/Rasd1/Gimap9/Rab7b/Gimap4/Rnd1/Rab44/Pde6h/Cnga1/Tuba3a/Ehd2/Gbp5	37
GO:0071813	lipoprotein particle binding	7/1547	28/28404	0.000603722	0.00544478	0.0039377	Cd36/Lpl/Msr1/Ldlr/Thbs1/Stab1/Pcsk9	7
GO:0071814	protein-lipid complex binding	7/1547	28/28404	0.000603722	0.00544478	0.0039377	Cd36/Lpl/Msr1/Ldlr/Thbs1/Stab1/Pcsk9	7
GO:0004497	monooxygenase activity	19/1547	152/28404	0.000626363	0.00552731	0.00399739	Cyp4f18/Tyr/Hmox1/Cmah/Ptgis/Pah/Nos2/Akr1c21/Cyp2d26/Cyp11b2/Cyp2c55/Cyp2c23/Nos3/Cyp3a13/Cyp2b10/Ch25h/Cyp4a12a/Cyp3a57/Fmo6	19
GO:0004875	complement receptor activity	5/1547	14/28404	0.000630056	0.00552731	0.00399739	C3ar1/Fpr1/C5ar1/Fpr2/Fpr3	5
GO:0044548	S100 protein binding	5/1547	14/28404	0.000630056	0.00552731	0.00399739	S100a6/S100a11/Anxa2/Ezr/Ahnak	5
GO:0015106	bicarbonate transmembrane transporter activity	6/1547	21/28404	0.000690558	0.0060035	0.00434177	Slc26a3/Slc26a5/Slc26a2/Slc26a10/Slc4a5/Slc4a11	6
GO:0000146	microfilament motor activity	8/1547	37/28404	0.000711324	0.00607458	0.00439318	Myo1c/Myo1b/Myo1g/Myh9/Myo7b/Myo5c/Myh1/Myh13	8
GO:0030547	signaling receptor inhibitor activity	8/1547	37/28404	0.000711324	0.00607458	0.00439318	Ly6i/Il1rn/Dkk2/Angpt2/Pcsk9/Ly6a/Lilrb4b/Lilrb4a	8
GO:0016209	antioxidant activity	13/1547	86/28404	0.000747487	0.00632741	0.00457603	Gpx6/Hbq1a/Hp/Ptgs2/Srxn1/Txndc2/Ptges/S100a8/S100a9/Hba-a1/Sod3/Hbb-bt/Gsta1	13
GO:0015026	coreceptor activity	7/1547	29/28404	0.000758711	0.00636658	0.00460435	Cd4/Eng/Cd22/Ackr3/Cxcr6/Cd80/Pira2	7
GO:0005154	epidermal growth factor receptor binding	8/1547	38/28404	0.000858459	0.00714149	0.00516478	Itga5/Cd44/Hbegf/Pigr/Ereg/Epgn/Shc1/Btc	8
GO:0030553	cGMP binding	5/1547	15/28404	0.000902851	0.00744659	0.00538543	Pde10a/Pde6c/Cnga3/Pde6h/Cnga1	5
GO:0005244	voltage-gated ion channel activity	22/1547	197/28404	0.00114321	0.00934916	0.00676138	Scn4a/Clic1/Cybb/Cacna2d3/Clic6/Kcnk7/Kcnab1/Kcnj8/Trpa1/Scn11a/Grin3b/Clic4/Kcne2/Kcns1/Kcna10/Kcng3/Scn4b/Kcnv2/Kcne4/Htr1b/Kcnj15/Calhm3	22
GO:0023023	MHC protein complex binding	6/1547	23/28404	0.00116978	0.00948604	0.00686037	Cd4/H2-DMb2/Cd8a/Pirb/H2-Eb2/Pira2	6
GO:0015370	solute:sodium symporter activity	11/1547	69/28404	0.00119357	0.00951895	0.00688417	Slc5a4b/Slc34a1/Slc5a7/Slc28a2/Slc10a4/Slc10a6/Slc6a12/Slc12a3/Slc5a10/Slc4a5/Slc28a2b	11
GO:0045296	cadherin binding	11/1547	69/28404	0.00119357	0.00951895	0.00688417	Cdh1/Fxyd5/Nos2/Akap5/Cdh17/Nos3/Cdh5/Ptprh/Pkp2/Pkp3/Obscn	11
GO:0022832	voltage-gated channel activity	22/1547	198/28404	0.00122146	0.00966157	0.00698731	Scn4a/Clic1/Cybb/Cacna2d3/Clic6/Kcnk7/Kcnab1/Kcnj8/Trpa1/Scn11a/Grin3b/Clic4/Kcne2/Kcns1/Kcna10/Kcng3/Scn4b/Kcnv2/Kcne4/Htr1b/Kcnj15/Calhm3	22
GO:0005165	neurotrophin receptor binding	5/1547	16/28404	0.00125464	0.00976392	0.00706133	Ngf/Ntrk1/Shc1/Bdnf/Ntf3	5
GO:0030228	lipoprotein particle receptor activity	5/1547	16/28404	0.00125464	0.00976392	0.00706133	Cd36/Olr1/Ldlr/Stab1/Apobr	5
