# Supplementary material for: Luteolin alleviates cerebral ischemia/reperfusion injury by regulating cell pyroptosis
Source: Open Med (Wars). 2024 Nov 4;19(1):20241063. doi: 10.1515/med-2024-1063 (PMC11538924; doi:10.1515/med-2024-1063)
Supplement: Supplementary Table 5 [file med-2024-1063-table-s5.xls]

## Sheet: MCAO+luteolin vs sham BP
Table S5 GO enrichment analysis of the up-regulated DEGs between the sham group and the MCAO+luteolin group
ID	Description	GeneRatio	BgRatio	pvalue	p.adjust	qvalue	geneID	Count
GO:0032103	positive regulation of response to external stimulus	182/2404	459/28943	2.06024e-77	1.24006e-73	6.36073e-74	Apoh/Pdgfb/Adora3/Ccl3/Spi1/Tgfb1/Il17ra/Stat5a/Il12b/Pgf/Ccl24/Zp3/Hspb1/Ccn4/Mmp8/Tnfsf14/Cyba/Met/Ifi35/Trpv4/Csf1/Slamf1/Itga2/Lpl/Fcgr1/Lbp/Arg1/Nfkbia/Edn1/Ripk1/Syk/Cd180/Thbs4/Plau/Tnfsf11/Acod1/Nckap1l/Mefv/Parp9/Cxcl13/Clec4n/Smoc2/Emilin2/C3/Sting1/Tslp/Tnf/Cd74/Pdgfrb/Il33/Tasl/Adam8/Il6/Ly96/Ccr1/Casp1/Cd28/Il18rap/Il1rl1/Cxcr2/Fn1/Tnfrsf11a/Ifi211/Sell/Tnfsf4/Nmi/Fbn1/Il1b/Zbp1/Il21…	182
GO:0050900	leukocyte migration	155/2404	385/28943	5.02781e-67	1.51312e-63	7.76135e-64	Itgb2l/Itgb2/Pdgfb/Adora3/Aire/Dbh/Mmp14/Ccl3/Itgb7/Spi1/Tgfb1/Il17ra/Pgf/Ccl24/Zp3/Tnfsf14/Mcoln2/Trpv4/Csf1/Slamf1/Itga2/Lbp/Cd34/Ada/Mmp9/Cxcl16/Ccl6/Ccl4/Ccl9/Myo1g/Ccl11/Itgb3/Pecam1/Edn1/Syk/Thbs4/Tnfsf11/Ripk3/Nckap1l/Apod/Retnlg/Cd200r1/Cxcl13/Dusp1/Tnf/Cd74/Anxa1/Il33/Adam8/Alox5/Ccr1/Itgb1/Il1r1/Ccl20/Cxcr2/Gpr35/Slamf9/Selp/Sell/Sele/Tnfsf4/Itga6/Il1b/Il12a/Tlr2/Ecm1/B4galt1/Edn2/Csf3r…	155
GO:0031349	positive regulation of defense response	131/2404	305/28943	9.57911e-61	1.5584e-57	7.9936e-58	Adora3/Ccl3/Spi1/Il17ra/Stat5a/Il12b/Ccl24/Zp3/Ccn4/Mmp8/Cyba/Ifi35/Trpv4/Itga2/Lpl/Fcgr1/Lbp/Arg1/Nfkbia/Ripk1/Syk/Tnfsf11/Acod1/Mefv/Parp9/Clec4n/Emilin2/C3/Sting1/Tslp/Tnf/Cd74/Il33/Tasl/Adam8/Il6/Casp1/Cd28/Il18rap/Il1rl1/Tnfrsf11a/Ifi211/Tnfsf4/Nmi/Il1b/Zbp1/Il21/Sucnr1/Il12a/Tlr2/Unc13b/Emilin1/Ereg/Cxcl1/Klrk1/Klrd1/Klrb1c/Tnfrsf1a/Ctsc/Tyrobp/Klk7/Nupr1/Hpx/Trim30a/Ednra/Crtam/Ets1/Tirap/…	131
GO:0019221	cytokine-mediated signaling pathway	155/2404	421/28943	1.03565e-60	1.5584e-57	7.9936e-58	Klf6/Pparg/Pdgfb/Il12rb1/Ccl3/Oas1c/Spi1/Stat6/Il17ra/Il7r/Stat3/Stat5a/Ptpn6/Il12b/Ccl24/Mpl/Crlf1/Card14/Csf1/Il13ra1/Irf1/Csf2/Ccl6/Ccl4/Ccl9/Arg1/Irak3/Ccl11/Nfkbia/Edn1/Ripk1/Syk/Naip1/Tnfsf11/Osmr/Adipoq/Parp9/Cxcl13/Sting1/Tslp/Tnf/Cd74/Il33/Rela/Ifitm1/Ifitm3/Il6/Ccr1/Casp1/Il18rap/Il18r1/Il1r1/Il1r2/Ccl20/Cxcr2/Gpr35/Tnfrsf11a/Ptprc/Traf5/Ccdc3/Notch1/Nmi/Il1rn/Il36rn/Il1b/Zbp1/Il6ra/Ecm…	155
GO:0002697	regulation of immune effector process	157/2404	464/28943	9.9507e-56	1.19787e-52	6.1443e-53	Itgb2l/Itgb2/Adora3/Vpreb3/Spi1/Stat6/Tgfb1/Cd36/Il7r/Stat5a/Ptpn6/Il12b/Cd244a/Zp3/Hmox1/Twist2/Gata2/Slamf1/Cd5l/Fcgr1/Ncf1/Lbp/H2-M2/Mapkapk2/Cd40/Irf1/Tnfaip3/Arg1/Ddx21/Irak3/Rsad2/Serpinb9b/Syk/Ripk3/Nckap1l/Litaf/Cd96/Cd86/Serping1/Parp3/C3/Tap2/Tnf/Cd74/Anxa1/Il33/Dnase1l3/Il6/Casp1/Cd28/Il18rap/Il18r1/Il1r1/Cfh/Ptprc/Cd55b/C4bp/Fcgr2b/Tnfsf4/Il1b/Il21/Il12a/Tlr2/Tnfrsf1b/Fgr/Cxcl5/Cxcl1/…	157
GO:0060326	cell chemotaxis	127/2404	314/28943	2.76607e-55	2.77483e-52	1.42332e-52	Itgb2l/Itgb2/Pdgfb/Ccl3/Spi1/Il17ra/Pgf/Ccl24/Hspb1/Tnfsf14/Epha2/Met/Trpv4/Csf1/Slamf1/Lbp/Cxcl16/Ccl6/Ccl4/Ccl9/Ccl11/Edn1/Syk/Thbs4/Tnfsf11/Nckap1l/Retnlg/Cxcl13/Smoc2/Dusp1/Hbegf/Lox/Cd74/Pdgfrb/Anxa1/Adam8/Alox5/Ccr1/Ccl20/Cxcr2/Gpr35/Slamf9/Sell/Eng/Notch1/Il1b/Il12a/Edn2/Csf3r/Hgf/Bst1/Spp1/Cxcl5/Ppbp/Pf4/Cxcl3/Cxcl1/Flt1/Il17rc/Itgam/Swap70/Vegfd/F7/Ednra/Ccl22/Ccl17/Tirap/Rac2/Arhgef5/Dy…	127
GO:0002683	negative regulation of immune system process	156/2404	465/28943	8.22592e-55	7.07312e-52	3.62807e-52	Pparg/Vpreb3/Oas1c/Spi1/Stat6/Tgfb1/Il7r/Stat5a/Ptpn6/Il12b/Hspb1/Cd44/Hmox1/Twist2/Gata2/Slamf1/Cd274/Pdcd1lg2/Sdc4/Ada/Cd68/Irf1/Tnfaip3/Arg1/Irak3/Id2/Serpinb9b/Bmp4/Acod1/Myc/Nckap1l/Apod/Cd96/Cd200r1/Samsn1/Adipoq/Cd86/Runx1/Serping1/Parp3/Dusp1/Tmem178/Tap2/Btnl2/Tnf/Cd74/Anxa1/Lpxn/Fas/Il33/Ccr1/Col3a1/Il1rl1/Pdcd1/Inpp5d/Ptprc/Cd55b/C4bp/Fcgr2b/Tnfsf4/Nmi/Fbn1/Sla2/Fgr/Emilin1/Gpnmb/A2m/C…	156
GO:0030595	leukocyte chemotaxis	107/2404	228/28943	1.83759e-54	1.38256e-51	7.09164e-52	Itgb2l/Itgb2/Pdgfb/Ccl3/Spi1/Il17ra/Pgf/Ccl24/Tnfsf14/Trpv4/Csf1/Slamf1/Lbp/Cxcl16/Ccl6/Ccl4/Ccl9/Ccl11/Edn1/Syk/Thbs4/Tnfsf11/Nckap1l/Retnlg/Cxcl13/Dusp1/Cd74/Anxa1/Adam8/Alox5/Ccr1/Ccl20/Cxcr2/Gpr35/Slamf9/Sell/Il1b/Il12a/Edn2/Csf3r/Bst1/Spp1/Cxcl5/Ppbp/Pf4/Cxcl3/Cxcl1/Flt1/Il17rc/Itgam/Swap70/Vegfd/F7/Ednra/Ccl22/Ccl17/Tirap/Rac2/Arhgef5/Dysf/Vav1/Gpsm3/Cxcl10/Ccl5/Ccl12/Ccl7/Ccl2/Ccr3/Ccn3/Se…	107
GO:0050727	regulation of inflammatory response	135/2404	367/28943	6.85351e-53	4.58348e-50	2.35104e-50	Bcl6b/Pparg/Adora3/Ccl3/Il17ra/Ier3/Stat5a/Il12b/Ccl24/Zp3/Cd44/Ccn4/Mmp8/Ifi35/Trpv4/Itga2/Lpl/Fcgr1/Ncf1/Lbp/Ada/Ptgis/Pmp22/Tnfaip3/Nfkbia/Ripk1/Tnfsf11/Acod1/Mefv/Cd200r1/Pla2g10/Adipoq/C3/Sting1/Tslp/Tnf/Anxa1/Il33/Rela/Pik3ap1/Dnase1l3/Adam8/Alox5/Il6/Casp1/Cd28/Il1rl1/Il1r1/Tnfrsf11a/Fcgr2b/Tnfsf4/Nmi/Duoxa2/Il1b/Zbp1/Sucnr1/Tlr2/Nfkb1/Tnc/Tnfrsf1b/Hgf/Bst1/Tnfrsf1a/Pglyrp1/Siglece/Ctsc/Nu…	135
GO:0097529	myeloid leukocyte migration	106/2404	243/28943	4.15069e-50	2.4983e-47	1.28147e-47	Itgb2l/Itgb2/Pdgfb/Mmp14/Ccl3/Spi1/Il17ra/Pgf/Ccl24/Mcoln2/Trpv4/Csf1/Slamf1/Lbp/Ccl6/Ccl4/Ccl9/Ccl11/Pecam1/Edn1/Syk/Thbs4/Tnfsf11/Nckap1l/Retnlg/Cd200r1/Cxcl13/Dusp1/Cd74/Anxa1/Adam8/Ccr1/Il1r1/Ccl20/Cxcr2/Gpr35/Sell/Il1b/Tlr2/B4galt1/Edn2/Csf3r/Bst1/Emilin1/Spp1/Cxcl5/Ppbp/Pf4/Cxcl3/Cxcl1/Flt1/Il17rc/Cd9/Itgam/Swap70/Vegfd/Ednra/Ccl22/Ccl17/Tirap/Myd88/Rac2/Arhgef5/Dysf/Vav1/Cxcl10/Ccl5/Ccl12/…	106
GO:0022407	regulation of cell-cell adhesion	151/2404	497/28943	6.52577e-47	3.57078e-44	1.83159e-44	Itgb2/Cdh1/Il12rb1/Spi1/Tgfb1/Klf4/Il7r/Stat5a/Ptpn6/Il12b/Cd244a/Zp3/Hspb1/Cd44/Tnfsf14/Slc4a1/Bmp7/Trpv4/Piezo1/Slamf1/Notch4/Cd274/Pdcd1lg2/Sdc4/C1qtnf1/Ada/Irf1/Tnfaip3/Arg1/Gcnt2/Syk/Bmp4/Tnfsf11/Rgcc/Has2/Nckap1l/Hes1/Adipoq/Cd86/Runx1/Wnt10b/Cxcl13/Emilin2/Btnl2/Tnf/Cd74/Anxa1/Cd5/Cd6/Rela/Fermt3/Adam8/Alox5/Il6/Cd28/Ptprc/Cd55b/Selp/Sele/Tnfsf4/Notch1/Il1rn/Itga6/Il1b/Il21/Il12a/Il6ra/Fga…	151
GO:0042060	wound healing	129/2404	380/28943	4.45213e-46	2.23311e-43	1.14545e-43	Apoh/Clec10a/Pparg/Pdgfb/Acvrl1/Timp1/Fkbp10/Vwf/Tgfb1/Cd36/Ptpn6/Aqp1/Cd44/Ccn4/Hmox1/Fbln1/Slc4a1/Elk3/Adamts13/Gata2/Nfe2l2/Cd34/Sdc4/C1qtnf1/Hnf4a/Plek/Sdc1/Itgb3/Pecam1/Syk/F2rl2/Plau/Anxa8/Ajuba/Myh9/Pros1/Cdkn1a/Serping1/Smoc2/Tnfrsf12a/Emilin2/C3/Tnf/Hbegf/Lox/Anxa1/Fermt3/Cd151/Alox5/Il6/Itgb1/Cflar/Col3a1/Slc11a1/Fn1/Cfh/F5/Selp/Ddr2/Serpinc1/Eng/Tfpi/F2/Procr/Slc7a11/Il6ra/Fga/Pear1/Cc…	129
GO:0007159	leukocyte cell-cell adhesion	134/2404	411/28943	1.46641e-45	6.78946e-43	3.48257e-43	Itgb2l/Itgb2/Itga5/Il12rb1/Itgb7/Tgfb1/Klf4/Il7r/Stat5a/Ptpn6/Il12b/Cd244a/Zp3/Hspb1/Cd44/Tnfsf14/Slc4a1/Bmp7/Slamf1/Cd274/Pdcd1lg2/Sdc4/Ada/Irf1/Arg1/Pecam1/Syk/Bmp4/Tnfsf11/Has2/Nckap1l/Hes1/Cd86/Runx1/Wnt10b/Btnl2/Tnf/Cd74/Anxa1/Cd5/Cd6/Rela/Fermt3/Adam8/Alox5/Il6/Itgb1/Cd28/Cfh/Ptprc/Cd55b/Selp/Sell/Sele/Tnfsf4/Il1b/Il21/Il12a/Epo/Gpnmb/Olr1/Il4ra/Itgam/Itgal/Msn/Il2rg/Jak3/Crtam/Ets1/Nt5e/Tg…	134
GO:0097530	granulocyte migration	80/2404	163/28943	7.63941e-43	3.2844e-40	1.68469e-40	Itgb2l/Itgb2/Ccl3/Il17ra/Ccl24/Mcoln2/Trpv4/Csf1/Slamf1/Lbp/Ccl6/Ccl4/Ccl9/Ccl11/Pecam1/Edn1/Syk/Thbs4/Nckap1l/Cxcl13/Cd74/Anxa1/Adam8/Il1r1/Ccl20/Cxcr2/Sell/Il1b/Tlr2/Edn2/Csf3r/Bst1/Spp1/Cxcl5/Ppbp/Pf4/Cxcl3/Cxcl1/Il17rc/Itgam/Ednra/Ccl22/Ccl17/Tirap/Myd88/Rac2/Dysf/Vav1/Cxcl10/Ccl5/Ccl12/Ccl7/Ccl2/Ccr3/Pawr/Ccr7/Ptger4/Thbs1/C3ar1/Trem3/Trem1/Itga1/Cxcr1/Jaml/C5ar1/Lgals3/Cd177/Slamf8/Nod2/S10…	80
GO:0002831	regulation of response to biotic stimulus	123/2404	371/28943	9.52967e-43	3.82394e-40	1.96144e-40	Pparg/Il12rb1/Oas1c/Spi1/Stat5a/Il12b/Gata6/Cyba/Apobec3/Ifi35/Nfe2l2/Ncf1/Lbp/Cd274/Irf1/Tnfaip3/Arg1/Irak3/Serpinb9b/Syk/Cd180/Acod1/Cd96/Parp9/Serping1/Clec4n/Emilin2/C3/Tap2/Sting1/Cd74/Tasl/Adam8/Ly96/Ccr1/Casp8/Il18rap/Cfh/Cd55b/Ifi211/Nmi/Il1b/Zbp1/Il21/Il12a/Tlr2/Unc13b/Fgr/Emilin1/Cxcl5/Ereg/Cxcl1/Zc3hav1/A2m/Klrk1/Clec2d/Klrd1/Klrb1c/Tyrobp/Klk7/Hpx/Trim30a/Crtam/Tirap/Cgas/Plscr1/Trib1…	123
GO:0001818	negative regulation of cytokine production	108/2404	297/28943	6.13524e-42	2.308e-39	1.18386e-39	Pparg/Cryba1/Oas1c/Tgfb1/Relb/Klf4/Ptpn6/Il12b/Fgfr4/Hmox1/Mmp8/Gata6/Prg4/Fbln1/Epha2/Twist2/Met/Slamf1/Wnt11/Lbp/Cd34/Cd274/Pdcd1lg2/Tnfaip3/Arg1/Srgn/Irak3/Rel/Rgcc/Acod1/Nckap1l/Mefv/Apod/Cd96/Cd200r1/Pla2g10/Adipoq/Tnf/Anxa1/Il33/Il6/Il1rl1/Il1r2/Slc11a1/Fn1/Inpp5d/Ptprc/Fcgr2b/Tnfsf4/Nmi/Il36rn/F2/Slc2a10/Il12a/Tlr2/Nfkb1/Hgf/Errfi1/Flt1/Gpnmb/Anxa4/Tnfrsf1a/Pglyrp1/Tyrobp/Trim30a/Btk/Jak3/…	108
GO:1901342	regulation of vasculature development	110/2404	312/28943	3.27042e-41	1.15792e-38	5.9394e-39	Apoh/Itgb2l/Itgb2/Pparg/Acvrl1/Itga5/Hk2/Cd36/Klf4/Stat3/Aqp1/Pgf/Ccl24/Hspb1/Hmox1/Gata6/Epha2/Fut1/Hyal1/Gata2/Notch4/Nfe2l2/Stard13/Cd34/Cd40/Mmp9/Ptgis/Dcn/Ccl11/Itgb3/Rgcc/Adamts1/Runx1/Cela1/Smoc2/Tnfrsf12a/Emilin2/Cyp1b1/C3/Tnf/Hhex/Alox5/Itgb1/Cxcr2/Tnn/Eng/Creb3l1/Il1b/Efna1/Ecm1/Hgf/Uts2/Nos3/Angptl7/Emilin1/Anxa3/Pxn/Flt1/Adamts9/Tnfrsf1a/Itgax/Adm/Vegfd/Angpt2/Col4a2/Cdh5/Ets1/Tgfbr2/…	110
GO:0002703	regulation of leukocyte mediated immunity	108/2404	303/28943	5.40904e-41	1.80872e-38	9.27761e-39	Itgb2l/Itgb2/Adora3/Spi1/Stat6/Tgfb1/Il7r/Stat5a/Ptpn6/Il12b/Zp3/Hmox1/Gata2/Slamf1/Fcgr1/H2-M2/Cd40/Arg1/Ddx21/Rsad2/Serpinb9b/Syk/Ripk3/Nckap1l/Cd96/Parp3/C3/Tap2/Tnf/Dnase1l3/Il6/Cd28/Il18rap/Il18r1/Il1r1/Ptprc/Cd55b/C4bp/Fcgr2b/Tnfsf4/Il1b/Il21/Il12a/Tlr2/Tnfrsf1b/Fgr/Cxcl5/Cxcl1/Klrk1/Clec2d/Klrd1/Klrb1c/Tyrobp/Il4ra/Itgam/Hpx/Was/Jak3/Crtam/Nlrp3/Rac2/Vav1/Ccl2/H2-Q4/Tap1/Arid5a/Cd84/Trpm4/…	108
GO:0071621	granulocyte chemotaxis	69/2404	129/28943	2.64804e-40	8.3887e-38	4.30288e-38	Itgb2l/Itgb2/Ccl3/Il17ra/Ccl24/Trpv4/Csf1/Slamf1/Lbp/Ccl6/Ccl4/Ccl9/Ccl11/Edn1/Syk/Thbs4/Nckap1l/Cxcl13/Cd74/Anxa1/Ccl20/Cxcr2/Sell/Il1b/Edn2/Csf3r/Bst1/Spp1/Cxcl5/Ppbp/Pf4/Cxcl3/Cxcl1/Il17rc/Itgam/Ednra/Ccl22/Ccl17/Tirap/Rac2/Dysf/Vav1/Cxcl10/Ccl5/Ccl12/Ccl7/Ccl2/Ccr3/Ccr7/Thbs1/C3ar1/Trem3/Trem1/Itga1/Cxcr1/Jaml/C5ar1/Lgals3/Nod2/S100a8/S100a9/Cxcl2/Fcer1g/Fcgr3/Cxcl17/Tnfsf18/C5ar2/Ccl21a/Ccl2…	69
GO:1990266	neutrophil migration	70/2404	133/28943	2.99405e-40	9.0106e-38	4.62187e-38	Itgb2l/Itgb2/Ccl3/Ccl24/Mcoln2/Lbp/Ccl6/Ccl4/Ccl9/Ccl11/Pecam1/Edn1/Syk/Thbs4/Nckap1l/Cxcl13/Cd74/Adam8/Il1r1/Ccl20/Cxcr2/Sell/Il1b/Tlr2/Edn2/Csf3r/Bst1/Spp1/Cxcl5/Ppbp/Pf4/Cxcl3/Cxcl1/Itgam/Ednra/Ccl22/Ccl17/Tirap/Myd88/Rac2/Dysf/Vav1/Cxcl10/Ccl5/Ccl12/Ccl7/Ccl2/Pawr/Ccr7/Ptger4/C3ar1/Trem3/Trem1/Itga1/Cxcr1/Jaml/C5ar1/Lgals3/Cd177/Slamf8/Nod2/S100a8/S100a9/Cxcl2/Fcer1g/Fcgr3/Irak4/C5ar2/Ccl21a/…	70
GO:0045765	regulation of angiogenesis	108/2404	308/28943	3.15522e-40	9.04347e-38	4.63873e-38	Apoh/Itgb2l/Itgb2/Pparg/Acvrl1/Itga5/Hk2/Cd36/Klf4/Stat3/Aqp1/Pgf/Ccl24/Hspb1/Hmox1/Gata6/Epha2/Fut1/Hyal1/Gata2/Notch4/Nfe2l2/Stard13/Cd34/Cd40/Mmp9/Ptgis/Dcn/Ccl11/Itgb3/Rgcc/Adamts1/Runx1/Cela1/Smoc2/Tnfrsf12a/Emilin2/Cyp1b1/C3/Tnf/Hhex/Alox5/Itgb1/Cxcr2/Tnn/Eng/Creb3l1/Il1b/Efna1/Ecm1/Hgf/Uts2/Nos3/Emilin1/Anxa3/Pxn/Flt1/Adamts9/Tnfrsf1a/Itgax/Adm/Vegfd/Angpt2/Col4a2/Cdh5/Ets1/Tgfbr2/Ngp/Lif/…	108
GO:0030099	myeloid cell differentiation	131/2404	445/28943	3.71911e-39	1.01751e-36	5.21921e-37	Pparg/Ccl3/Spi1/Scin/Tgfb1/Relb/Stat3/Stat5a/Ptpn6/Il12b/Ccn4/Etv2/Mpl/Epha2/Slc4a1/Twist2/Spib/Kcnq1/Csf1/Gata2/Fli1/Csf2/Id2/Itgb3/Nfkbia/Zfp36l1/Fos/Irf4/Ripk1/Bmp4/Tnfsf11/Dab2/Myc/Myh9/Nckap1l/Pla2g10/Hcls1/Adipoq/Runx1/Tmem178/Tnf/Lox/Cd74/Fas/Hhex/Alas2/Adam8/Ccr1/Casp8/Inpp5d/Tnfrsf11a/Batf3/Fbn1/Eif6/Ocstamp/Tlr2/Ptbp3/Tal1/Csf3r/Epo/Clec5a/Clec2d/Ltbr/Tyrobp/Itgam/Pou4f2/Jak3/Ets1/Tirap…	131
GO:0022409	positive regulation of cell-cell adhesion	109/2404	324/28943	1.15453e-38	3.02136e-36	1.54977e-36	Itgb2/Cdh1/Il12rb1/Tgfb1/Il7r/Stat5a/Il12b/Cd244a/Zp3/Cd44/Tnfsf14/Slc4a1/Bmp7/Piezo1/Slamf1/Cd274/Pdcd1lg2/Ada/Irf1/Gcnt2/Syk/Tnfsf11/Has2/Nckap1l/Hes1/Cd86/Runx1/Wnt10b/Cxcl13/Emilin2/Btnl2/Tnf/Cd74/Anxa1/Cd5/Cd6/Rela/Adam8/Alox5/Il6/Cd28/Ptprc/Cd55b/Selp/Sele/Tnfsf4/Itga6/Il1b/Il21/Il12a/Il6ra/Fga/Pdpn/Epo/Il4ra/Itgal/Il2rg/Jak3/Ets1/Tbx18/Tgfbr2/Nlrp3/Fgb/Fgg/Ccl5/Nfkbiz/Ccl2/Tnfsf9/Pawr/H2-A…	109
GO:0002274	myeloid leukocyte activation	99/2404	272/28943	1.418e-38	3.55621e-36	1.82411e-36	Itgb2l/Itgb2/Pparg/Adora3/Spi1/Tgfb1/Lcp2/Relb/Ptpn6/Cd244a/Hmox1/Mmp8/Trpv1/Ifi35/Gata2/Slamf1/Cd48/Lbp/Csf2/Irf4/Syk/Pla2g10/Tslp/Tnf/Anxa1/Il33/Dnase1l3/Casp1/Il18rap/Il1rl1/Slc11a1/Cxcr2/Fn1/Batf3/Nmi/Sucnr1/Tlr2/Edn2/Fgr/Anxa3/Clec4d/Klrk1/Ltbr/Ctsc/Tyrobp/Il4ra/Itgam/Ldlr/Plscr1/Tgfbr2/Myd88/Rac2/Dysf/Batf/Tmem106a/Cebpa/Ccl5/Sbno2/Tnfsf9/Cd84/Tlr4/Stx11/Gimap3/Batf2/Thbs1/Ctsg/Milr1/Lat2/L…	99
GO:1903706	regulation of hemopoiesis	128/2404	435/28943	2.94349e-38	6.92269e-36	3.55091e-36	Mmp14/Ccl3/Spi1/Scin/Tgfb1/Il7r/Stat3/Stat5a/Ptpn6/Il12b/Hspb1/Cd44/Mpl/Twist2/Csf1/Gata2/Ada/Irf1/Id2/Itgb3/Nfkbia/Zfp36l1/Fos/Ripk1/Syk/Bmp4/Tnfsf11/Myc/Nckap1l/Hcls1/Adipoq/Runx1/Wnt10b/Tmem178/Tnf/Lox/Cd74/Anxa1/Fas/Adam8/Il6/Ccr1/Cd28/Casp8/Inpp5d/Ptprc/Tnfsf4/Fbn1/Eif6/Ocstamp/Il21/Il12a/Tal1/Csf3r/Clec2d/Pglyrp1/Tyrobp/Il4ra/Itgam/Il2rg/Pou4f2/Jak3/Crtam/Ets1/Tgfbr2/Trib1/Nlrp3/Lif/Cebpa/C…	128
GO:0002685	regulation of leukocyte migration	91/2404	234/28943	2.99036e-38	6.92269e-36	3.55091e-36	Adora3/Aire/Mmp14/Spi1/Tgfb1/Pgf/Ccl24/Zp3/Tnfsf14/Trpv4/Csf1/Slamf1/Itga2/Lbp/Ada/Mmp9/Itgb3/Pecam1/Edn1/Thbs4/Ripk3/Nckap1l/Apod/Cd200r1/Cxcl13/Dusp1/Cd74/Anxa1/Il33/Adam8/Ccr1/Il1r1/Ccl20/Cxcr2/Selp/Sell/Sele/Tnfsf4/Il1b/Il12a/Tlr2/Ecm1/Edn2/Bst1/Emilin1/Cd9/Lyve1/Swap70/Msn/Vegfd/F7/Ednra/Tirap/Myd88/Rac2/Dysf/Gpsm3/Cxcl10/Ccl5/Ccl12/Ccl7/Ccl2/Pawr/Ccn3/Icam1/Serpine1/Ccr7/Ninj1/Ptger4/Thbs1/…	91
GO:0032102	negative regulation of response to external stimulus	123/2404	407/28943	4.27018e-38	9.51935e-36	4.88283e-36	Apoh/Gcg/Pparg/Pdgfb/Oas1c/Ier3/Il12b/Cd44/Cd34/C1qtnf1/Ada/Ptgis/Tnfaip3/Arg1/Irak3/Kremen1/Serpinb9b/Plau/Sema3g/Acod1/Mefv/Cd96/Cd200r1/Pla2g10/Adipoq/Pros1/Cxcl13/Serping1/Dusp1/Tap2/Tnf/Alox5/Ccr1/Sema4c/Fcgr2b/Notch1/Nmi/Tfpi/F2/Fga/Nfkb1/Tnfrsf1b/Hgf/A2m/Clec2d/Klrd1/Tnfrsf1a/Cd9/Pglyrp1/Siglece/Angpt2/Plat/Cdh5/Ets1/Apoa1/Ldlr/Anxa2/Nt5e/Trib1/Oas3/Nlrp3/Rnf125/Phldb2/Fgb/Fgg/Tspan8/Parp1…	123
GO:0050729	positive regulation of inflammatory response	71/2404	148/28943	2.50107e-37	5.3764e-35	2.75776e-35	Adora3/Ccl3/Il17ra/Stat5a/Ccl24/Zp3/Ccn4/Mmp8/Ifi35/Trpv4/Itga2/Lpl/Fcgr1/Lbp/Nfkbia/Ripk1/Tnfsf11/Mefv/C3/Tslp/Tnf/Il33/Adam8/Il6/Casp1/Cd28/Il1rl1/Tnfrsf11a/Tnfsf4/Nmi/Il1b/Zbp1/Sucnr1/Tlr2/Tnfrsf1a/Ctsc/Nupr1/Ednra/Ets1/Ldlr/Ptgs2/Nlrp3/Casp4/Gpsm3/Cebpa/Ccl5/Nfkbiz/Serpine1/Ccr7/Ninj1/Tlr4/Ptger4/Gpr4/C2cd4a/Ccr2/Vamp8/Tlr6/S100a8/S100a9/Pla2g4a/Cebpb/Fcer1g/Osm/Fcgr3/Alox5ap/Fabp4/Tnfsf18/Lg…	71
GO:0045088	regulation of innate immune response	91/2404	240/28943	3.30197e-37	6.85329e-35	3.51531e-35	Pparg/Oas1c/Spi1/Stat5a/Il12b/Ifi35/Nfe2l2/Ncf1/Lbp/Irf1/Tnfaip3/Arg1/Irak3/Serpinb9b/Syk/Acod1/Cd96/Parp9/Serping1/Clec4n/C3/Tap2/Sting1/Cd74/Tasl/Adam8/Ccr1/Casp8/Il18rap/Cfh/Ifi211/Nmi/Zbp1/Il21/Il12a/Tlr2/Fgr/Ereg/A2m/Klrk1/Clec2d/Klrd1/Klrb1c/Tyrobp/Hpx/Trim30a/Crtam/Tirap/Cgas/Plscr1/Oas3/Vav1/Parp14/Tap1/Ifi206/Socs1/Tlr4/Gimap3/Dusp10/Pvr/Tlr8/Trem3/Ikbke/Ifi209/Trim56/Gimap5/Klri2/Vsig4/…	91
GO:0045229	external encapsulating structure organization	107/2404	324/28943	3.83238e-37	7.68904e-35	3.94399e-35	Cav2/Fap/Mmp14/Fkbp10/Tgfb1/Elf3/Has1/Col5a3/Fgfr4/Nid1/Mmp8/Fbln1/Adamts4/Adamts13/Adamtsl4/Wt1/Mmp9/Pmp22/Ccn2/Aebp1/Matn3/Itgb3/Gfap/Tfap2a/Lcp1/Rgcc/Has2/Ccdc80/Meltf/Adamts1/Adamts5/Smoc2/Mmp25/Cyp1b1/Tnf/Lox/Loxl4/Kazald1/Nfkb2/Mmp19/Il6/Itgb1/Cflar/Col5a2/Col3a1/Fn1/Lamc1/Ddr2/Eng/Notch1/Creb3l1/Tgm3/Slc2a10/Ptx3/Ccn1/B4galt1/Pdpn/Tnfrsf1b/Hspg2/Angptl7/Emilin1/Ibsp/Adamts9/Tnfrsf1a/Nox1/C…	107
GO:0002699	positive regulation of immune effector process	106/2404	320/28943	6.11032e-37	1.17878e-34	6.04639e-35	Itgb2l/Itgb2/Adora3/Spi1/Stat6/Tgfb1/Cd36/Stat5a/Ptpn6/Il12b/Cd244a/Zp3/Hmox1/Gata2/Slamf1/Fcgr1/Lbp/H2-M2/Mapkapk2/Cd40/Irf1/Arg1/Ddx21/Rsad2/Syk/Cd86/C3/Tap2/Tnf/Cd74/Anxa1/Il33/Il6/Casp1/Cd28/Il18rap/Il18r1/Il1r1/Ptprc/Cd55b/Tnfsf4/Il1b/Il21/Il12a/Tlr2/Fgr/Cxcl1/Klrk1/Klrd1/Klrb1c/Tyrobp/Klk7/Il4ra/Itgam/Hpx/Crtam/Tirap/Myd88/Nlrp3/Rac2/Casp4/Vav1/Nfkbiz/Ccl2/H2-Q4/Il5/Arid5a/Ccr7/Rara/Cd84/Se…	106
GO:0030593	neutrophil chemotaxis	59/2404	103/28943	6.26697e-37	1.17878e-34	6.04639e-35	Itgb2l/Itgb2/Ccl3/Ccl24/Lbp/Ccl6/Ccl4/Ccl9/Ccl11/Edn1/Syk/Thbs4/Nckap1l/Cxcl13/Cd74/Ccl20/Cxcr2/Sell/Il1b/Edn2/Csf3r/Bst1/Spp1/Cxcl5/Ppbp/Pf4/Cxcl3/Cxcl1/Itgam/Ednra/Ccl22/Ccl17/Tirap/Rac2/Dysf/Vav1/Cxcl10/Ccl5/Ccl12/Ccl7/Ccl2/Ccr7/C3ar1/Trem3/Trem1/Itga1/Cxcr1/Jaml/C5ar1/Lgals3/Nod2/S100a8/S100a9/Cxcl2/Fcer1g/Fcgr3/C5ar2/Ccl21a/Ccl21b	59
GO:1903037	regulation of leukocyte cell-cell adhesion	115/2404	371/28943	7.50641e-37	1.36912e-34	7.02274e-35	Itgb2/Il12rb1/Tgfb1/Klf4/Il7r/Stat5a/Ptpn6/Il12b/Cd244a/Zp3/Hspb1/Cd44/Tnfsf14/Slc4a1/Slamf1/Cd274/Pdcd1lg2/Sdc4/Ada/Irf1/Arg1/Syk/Bmp4/Tnfsf11/Has2/Nckap1l/Hes1/Cd86/Runx1/Wnt10b/Btnl2/Tnf/Cd74/Anxa1/Cd5/Cd6/Rela/Adam8/Alox5/Il6/Cd28/Ptprc/Cd55b/Selp/Sele/Tnfsf4/Il1b/Il21/Il12a/Epo/Gpnmb/Il4ra/Itgal/Il2rg/Jak3/Crtam/Ets1/Tgfbr2/Nlrp3/Ccl5/Nfkbiz/Ccl2/Tnfsf9/Pawr/H2-Aa/Icam1/Vnn1/Ccr7/Rara/Socs1/…	115
GO:0002237	response to molecule of bacterial origin	121/2404	407/28943	1.04645e-36	1.85252e-34	9.50227e-35	Spi1/Tgfb1/Cd36/Il12b/Lbp/Cd274/Pdcd1lg2/Mapkapk2/Slpi/Cd68/Cxcl16/Map2k3/Tnfaip3/Irak3/Nos2/Nfkbia/Tfap2a/Cd180/Acod1/Litaf/Cd96/Cd86/Cxcl13/Eif2ak2/Tap2/Tnf/Cd6/Ankrd1/Rela/Il6/Ly96/Casp1/Cps1/Slc11a1/Tnfrsf11a/Cfh/Cd55b/Ncf2/Fcgr2b/Tnfsf4/Mrc1/Vim/Il36rn/Il1b/Il12a/Tlr2/Nfkb1/Gbp2/Tnfrsf1b/Nos3/Cxcl5/Ppbp/Pf4/Cxcl3/Cxcl1/Irf5/Klrk1/Kcnj8/Adm/Trim30a/Ednra/Tirap/Plscr1/Ptgs2/Trib1/Myd88/Mapkapk…	121
GO:0030198	extracellular matrix organization	106/2404	322/28943	1.15265e-36	1.98224e-34	1.01676e-34	Cav2/Fap/Mmp14/Fkbp10/Tgfb1/Elf3/Has1/Col5a3/Fgfr4/Nid1/Mmp8/Fbln1/Adamts4/Adamts13/Adamtsl4/Wt1/Mmp9/Pmp22/Ccn2/Aebp1/Matn3/Itgb3/Gfap/Tfap2a/Lcp1/Rgcc/Has2/Ccdc80/Meltf/Adamts1/Adamts5/Smoc2/Mmp25/Cyp1b1/Tnf/Lox/Loxl4/Kazald1/Nfkb2/Mmp19/Il6/Itgb1/Cflar/Col5a2/Col3a1/Fn1/Lamc1/Ddr2/Eng/Notch1/Creb3l1/Slc2a10/Ptx3/Ccn1/B4galt1/Pdpn/Tnfrsf1b/Hspg2/Angptl7/Emilin1/Ibsp/Adamts9/Tnfrsf1a/Nox1/Col4a1…	106
GO:0043062	extracellular structure organization	106/2404	323/28943	1.57951e-36	2.57301e-34	1.31979e-34	Cav2/Fap/Mmp14/Fkbp10/Tgfb1/Elf3/Has1/Col5a3/Fgfr4/Nid1/Mmp8/Fbln1/Adamts4/Adamts13/Adamtsl4/Wt1/Mmp9/Pmp22/Ccn2/Aebp1/Matn3/Itgb3/Gfap/Tfap2a/Lcp1/Rgcc/Has2/Ccdc80/Meltf/Adamts1/Adamts5/Smoc2/Mmp25/Cyp1b1/Tnf/Lox/Loxl4/Kazald1/Nfkb2/Mmp19/Il6/Itgb1/Cflar/Col5a2/Col3a1/Fn1/Lamc1/Ddr2/Eng/Notch1/Creb3l1/Slc2a10/Ptx3/Ccn1/B4galt1/Pdpn/Tnfrsf1b/Hspg2/Angptl7/Emilin1/Ibsp/Adamts9/Tnfrsf1a/Nox1/Col4a1…	106
GO:0070663	regulation of leukocyte proliferation	98/2404	280/28943	1.58168e-36	2.57301e-34	1.31979e-34	Il12rb1/Stat6/Tgfb1/Stat5a/Ptpn6/Il12b/Cd244a/Zp3/Cd44/Mpl/Slc4a1/Csf1/Slamf1/Cd274/Pdcd1lg2/Sdc4/Cd40/Ada/Irf1/Csf2/Arg1/Syk/Bmp4/Ripk3/Nckap1l/Hes1/Cd86/Cdkn1a/Btnl2/Cd74/Anxa1/Cd6/Il33/Hhex/Il6/Cd28/Inpp5d/Ptprc/Cd55b/Fcgr2b/Tnfsf4/Il1b/Ocstamp/Il21/Il12a/Tnfrsf1b/Tnfrsf9/Bst1/Cd38/Epo/Gpnmb/Cd22/Tyrobp/Itgal/Btk/Cd209a/Jak3/Crtam/Tirap/Tgfbr2/Myd88/Rac2/Ccl5/Ccl12/Tnfsf9/Pawr/Il5/H2-Aa/Ccr7/T…	98
GO:0070661	leukocyte proliferation	116/2404	384/28943	5.77453e-36	9.14655e-34	4.69161e-34	Itgb2/Il12rb1/Stat6/Tgfb1/Il7r/Stat5a/Ptpn6/Il12b/Cd244a/Zp3/Cd44/Mpl/Slc4a1/Csf1/Slamf1/Cd274/Pdcd1lg2/Sdc4/Cd40/Ada/Irf1/Csf2/Arg1/Syk/Cd180/Bmp4/Tnfsf11/Ripk3/Myc/Nckap1l/Hes1/Cd86/Cdkn1a/Btnl2/Cd74/Anxa1/Cd6/Il33/Hhex/Cd151/Il6/Cd28/Slc11a1/Inpp5d/Ptprc/Cd55b/Fcgr2b/Tnfsf4/Il1b/Ocstamp/Il21/Il12a/Sh2d2a/Tnfrsf1b/Tnfrsf9/Bst1/Cd38/Epo/Gpnmb/Cd22/Tyrobp/Cd19/Itgam/Itgal/Elf4/Msn/Btk/Cd209a/Jak3…	116
GO:0070371	ERK1 and ERK2 cascade	110/2404	350/28943	6.55431e-36	1.01155e-33	5.18861e-34	Gcg/Pdgfb/Cryba1/Ccl3/Tgfb1/Cd36/Klf4/Ptpn6/Ccl24/Cd44/Fgfr4/Fbln1/Epha2/Trpv4/Slamf1/Ccl6/Ccl4/Ccl9/Ccn2/Flt4/Ccl11/Itgb3/Zfp36l1/Gcnt2/Edn1/Syk/Bmp4/Tnfsf11/Dab2/Myc/Psca/Adipoq/C3/Dusp1/Cd74/Pdgfrb/Il6/Ccr1/Cflar/Ccl20/Fn1/Htr2b/Tnfrsf11a/Ptprc/Atf3/Ddr2/Notch1/Il1b/Fam83d/Ngf/Tlr2/Fga/Iqgap3/Ccn1/Glipr2/Errfi1/Emilin1/Epo/Gpnmb/Fgf21/Dusp9/Ednra/Ccl22/Ccl17/Tirap/Fgb/Fgg/Lif/Ccl5/Ccl12/Ccl7/C…	110
GO:0002573	myeloid leukocyte differentiation	90/2404	246/28943	2.22045e-35	3.34123e-33	1.71384e-33	Pparg/Ccl3/Spi1/Tgfb1/Relb/Stat5a/Il12b/Ccn4/Epha2/Spib/Csf1/Gata2/Csf2/Id2/Itgb3/Zfp36l1/Fos/Irf4/Ripk1/Bmp4/Tnfsf11/Myc/Hcls1/Adipoq/Runx1/Tmem178/Tnf/Cd74/Hhex/Adam8/Ccr1/Casp8/Inpp5d/Tnfrsf11a/Batf3/Fbn1/Ocstamp/Tlr2/Tal1/Clec2d/Ltbr/Tyrobp/Itgam/Pou4f2/Tgfbr2/Trib1/Batf/Lif/Cebpa/Ccl5/Sbno2/Tnfsf9/Il5/Klf10/Ifi206/Ccr7/Ninj1/Rara/Slc9b2/Csf3/Gimap3/Batf2/Cdk6/Lyn/Gimap5/Il17c/Cd109/Rbp1/Cd30…	90
GO:0032635	interleukin-6 production	75/2404	176/28943	5.94838e-35	8.52864e-33	4.37465e-33	Il17ra/Cd36/Stat3/Ptpn6/Mapk13/Mmp8/Prg4/Cyba/Met/Trpv4/Slamf1/Lpl/Lbp/Il19/Mapkapk2/Tnfaip3/Irak3/Nos2/Syk/Nckap1l/Cd200r1/Tslp/Tnf/Cd74/Il33/Il6/Il18rap/Inpp5d/Tnfsf4/Ifih1/Il36rn/Il1b/Il6ra/Tlr2/Ccn1/Hgf/Ereg/Il17rc/Tnfrsf1a/Tyrobp/Trim30a/Vegfd/Tirap/Pou2af1/Myd88/Cd300ld/Tmem106a/Tnfsf9/Twist1/Arid5a/Cd84/Ucn/Tlr4/Tlr8/Zc3h12a/Il36g/Tlr7/Tlr1/Ticam1/Tlr6/Rab7b/Klf2/Nod2/Ticam2/Cebpb/Ptafr/Sc…	75
GO:0032675	regulation of interleukin-6 production	73/2404	167/28943	5.9512e-35	8.52864e-33	4.37465e-33	Il17ra/Cd36/Stat3/Ptpn6/Mapk13/Mmp8/Prg4/Cyba/Met/Trpv4/Slamf1/Lpl/Lbp/Mapkapk2/Tnfaip3/Irak3/Nos2/Syk/Nckap1l/Cd200r1/Tslp/Tnf/Cd74/Il33/Il6/Inpp5d/Tnfsf4/Ifih1/Il36rn/Il1b/Il6ra/Tlr2/Ccn1/Hgf/Ereg/Il17rc/Tnfrsf1a/Tyrobp/Trim30a/Vegfd/Tirap/Pou2af1/Myd88/Cd300ld/Tmem106a/Tnfsf9/Twist1/Arid5a/Cd84/Ucn/Tlr4/Tlr8/Zc3h12a/Il36g/Tlr7/Tlr1/Ticam1/Tlr6/Rab7b/Klf2/Nod2/Ticam2/Cebpb/Ptafr/Scimp/Fcer1g/Le…	73
GO:0071674	mononuclear cell migration	76/2404	184/28943	2.83281e-34	3.96527e-32	2.03394e-32	Pdgfb/Aire/Ccl3/Itgb7/Spi1/Tgfb1/Ccl24/Tnfsf14/Trpv4/Csf1/Slamf1/Cxcl16/Ccl6/Ccl4/Ccl9/Myo1g/Ccl11/Itgb3/Pecam1/Tnfsf11/Ripk3/Apod/Retnlg/Cd200r1/Cxcl13/Dusp1/Anxa1/Adam8/Alox5/Ccr1/Ccl20/Slamf9/Tnfsf4/Il12a/Ecm1/Flt1/Itgal/Msn/Ccl22/Ccl17/Crtam/Arhgef5/Cxcl10/Ccl5/Ccl12/Ccl7/Ccl2/Ccn3/Icam1/Serpine1/Ccr7/Ninj1/Trpm4/Thbs1/Ctsg/C3ar1/Lyn/Trem1/Hsd3b7/Jaml/Ccr2/C5ar1/Cxcr3/Lgals3/Ch25h/Gpr183/Spn/…	76
GO:0070372	regulation of ERK1 and ERK2 cascade	103/2404	326/28943	6.44671e-34	8.8188e-32	4.52349e-32	Gcg/Pdgfb/Cryba1/Ccl3/Tgfb1/Cd36/Klf4/Ptpn6/Ccl24/Cd44/Fgfr4/Fbln1/Epha2/Trpv4/Slamf1/Ccl6/Ccl4/Ccl9/Ccn2/Flt4/Ccl11/Itgb3/Gcnt2/Syk/Bmp4/Tnfsf11/Dab2/Psca/Adipoq/C3/Dusp1/Cd74/Pdgfrb/Il6/Ccr1/Cflar/Ccl20/Fn1/Htr2b/Tnfrsf11a/Ptprc/Atf3/Ddr2/Notch1/Il1b/Fam83d/Ngf/Tlr2/Fga/Ccn1/Glipr2/Errfi1/Emilin1/Epo/Gpnmb/Fgf21/Dusp9/Ednra/Ccl22/Ccl17/Tirap/Fgb/Fgg/Lif/Ccl5/Ccl12/Ccl7/Ccl2/Cavin3/Fgf2/Icam1/Ra…	103
GO:0050863	regulation of T cell activation	112/2404	378/28943	6.6309e-34	8.86919e-32	4.54934e-32	Il12rb1/Tgfb1/Il7r/Stat5a/Ptpn6/Il12b/Cd244a/Zp3/Hspb1/Cd44/Tnfsf14/Slc4a1/Slamf1/Cd274/Pdcd1lg2/Sdc4/Ada/Irf1/Arg1/Syk/Bmp4/Tnfsf11/Ripk3/Nckap1l/Hes1/Cd86/Runx1/Wnt10b/Btnl2/Cd74/Anxa1/Cd5/Cd6/Fas/Adam8/Il6/Cd28/Ptprc/Cd55b/Tnfsf4/Il1b/Il21/Il12a/Sit1/Tnfrsf1b/Tnfrsf9/Epo/Gpnmb/Il4ra/Itgal/Il2rg/Cd209a/Jak3/Crtam/Cgas/Tgfbr2/Nlrp3/Rac2/Ccl5/Nfkbiz/Ccl2/Tnfsf9/Pawr/H2-Aa/Vnn1/Ccr7/Rara/Socs1/Prd…	112
GO:0050878	regulation of body fluid levels	112/2404	381/28943	1.47508e-33	1.93011e-31	9.90024e-32	Apoh/Cdh1/Pdgfb/Adora3/Lsr/Csn3/Vwf/Cd36/Klf4/Stat5a/Ptpn6/Ghrhr/Aqp1/Fbln1/Elovl1/Cyba/Slc4a1/Met/Trpv4/Adamts13/Nfe2l2/Cd34/C1qtnf1/Ada/Hnf4a/Plek/Itgb3/Edn1/Syk/F2rl2/Plau/Anxa8/Vdr/Pros1/Aqp2/Serping1/Emilin2/Xdh/C3/Fermt3/Il6/Tfap2b/Fn1/Cfh/F5/Selp/Serpinc1/Tfpi/F2/Procr/Slc7a11/Il6ra/Fga/Pear1/Aqp3/Pdpn/Uts2/Nppb/Tec/Pf4/Tfpi2/Scnn1a/Cd9/Sytl2/Adm/F7/F10/Plat/Comp/Hsd11b2/Anxa2/Alox12b/P2ry…	112
GO:0032944	regulation of mononuclear cell proliferation	90/2404	258/28943	1.62834e-33	2.08531e-31	1.06963e-31	Il12rb1/Tgfb1/Stat5a/Ptpn6/Il12b/Cd244a/Zp3/Cd44/Mpl/Slc4a1/Csf1/Slamf1/Cd274/Pdcd1lg2/Sdc4/Cd40/Ada/Irf1/Arg1/Syk/Bmp4/Ripk3/Nckap1l/Hes1/Cd86/Cdkn1a/Btnl2/Cd74/Anxa1/Cd6/Il6/Cd28/Inpp5d/Ptprc/Cd55b/Fcgr2b/Tnfsf4/Il1b/Il21/Il12a/Tnfrsf1b/Tnfrsf9/Bst1/Cd38/Epo/Gpnmb/Cd22/Tyrobp/Itgal/Btk/Cd209a/Jak3/Crtam/Tirap/Tgfbr2/Myd88/Rac2/Ccl5/Tnfsf9/Pawr/Il5/H2-Aa/Ccr7/Tlr4/Zc3h12d/Il7/Clcf1/Lyn/Vsig4/Il2…	90
GO:0050670	regulation of lymphocyte proliferation	89/2404	253/28943	1.77279e-33	2.22301e-31	1.14026e-31	Il12rb1/Tgfb1/Stat5a/Ptpn6/Il12b/Cd244a/Zp3/Cd44/Mpl/Slc4a1/Slamf1/Cd274/Pdcd1lg2/Sdc4/Cd40/Ada/Irf1/Arg1/Syk/Bmp4/Ripk3/Nckap1l/Hes1/Cd86/Cdkn1a/Btnl2/Cd74/Anxa1/Cd6/Il6/Cd28/Inpp5d/Ptprc/Cd55b/Fcgr2b/Tnfsf4/Il1b/Il21/Il12a/Tnfrsf1b/Tnfrsf9/Bst1/Cd38/Epo/Gpnmb/Cd22/Tyrobp/Itgal/Btk/Cd209a/Jak3/Crtam/Tirap/Tgfbr2/Myd88/Rac2/Ccl5/Tnfsf9/Pawr/Il5/H2-Aa/Ccr7/Tlr4/Zc3h12d/Il7/Clcf1/Lyn/Vsig4/Il20rb/C…	89
GO:1903555	regulation of tumor necrosis factor superfamily cytokine production	76/2404	189/28943	2.53775e-33	3.11729e-31	1.59897e-31	Ccl3/Oas1c/Cd36/Stat3/Ptpn6/Il12b/Hspb1/Mmp8/Cyba/Twist2/Slamf1/Lpl/Lbp/Cd34/Cd274/Mapkapk2/Ccl4/Tnfaip3/Irak3/Ripk1/Syk/Adipoq/Nfatc4/Il33/Adam8/Il6/Ly96/Ptprc/Ifih1/Tlr2/Ccn1/Errfi1/Gpnmb/Tnfrsf1a/Tyrobp/Trim30a/Tirap/Myd88/Oas3/Cd300ld/Tmem106a/Ccl2/Twist1/Arid5a/Ccr7/Rara/Cd84/Akap12/Tlr4/Ptger4/Thbs1/Tspo/Zc3h12a/Zfp36/Tlr1/Ticam1/Clec4a1/Ccr2/Gpr18/Cd14/Spn/Tlr6/Oas1a/Bcl3/Oas1f/Nod2/Ptafr/…	76
GO:1902105	regulation of leukocyte differentiation	106/2404	349/28943	3.46487e-33	4.17101e-31	2.13947e-31	Mmp14/Ccl3/Tgfb1/Il7r/Stat5a/Ptpn6/Il12b/Hspb1/Cd44/Csf1/Gata2/Ada/Irf1/Id2/Itgb3/Zfp36l1/Fos/Ripk1/Syk/Bmp4/Tnfsf11/Myc/Nckap1l/Hcls1/Adipoq/Runx1/Wnt10b/Tmem178/Tnf/Cd74/Anxa1/Fas/Adam8/Il6/Ccr1/Cd28/Casp8/Inpp5d/Ptprc/Tnfsf4/Fbn1/Ocstamp/Il21/Il12a/Tal1/Clec2d/Pglyrp1/Tyrobp/Il4ra/Itgam/Il2rg/Pou4f2/Jak3/Crtam/Tgfbr2/Trib1/Nlrp3/Lif/Ccl5/Nfkbiz/Tnfsf9/Il5/H2-Aa/Vnn1/Klf10/Ccr7/Ninj1/Rara/Slc9b…	106
GO:0002526	acute inflammatory response	58/2404	112/28943	4.5455e-33	5.36459e-31	2.7517e-31	Pparg/Stat3/Zp3/Trpv1/Cd163/Fcgr1/Lbp/Bdkrb2/Serpina3n/Itih4/Tnfsf11/C3/Tnf/Cd6/Dnase1l3/Adam8/Alox5/Il6/Cxcr2/Fn1/Tnfrsf11a/Fcgr2b/Tnfsf4/Il1rn/F2/Il1b/B4galt1/Cxcl1/Reg3g/Nupr1/F7/Mylk3/Hp/Plscr1/Ptgs2/Nlrp3/Ccl5/Icam1/Vnn1/Ccr7/Serpinf2/Saa3/Trem1/Il20rb/C2cd4a/Il31ra/Ptges/Spn/Saa2/Fcer1g/Fcgr3/Alox5ap/Prcp/Ano6/Serpina1b/Saa1/Ccr5/C2cd4b	58
GO:0032496	response to lipopolysaccharide	112/2404	386/28943	5.47158e-33	6.33335e-31	3.24861e-31	Spi1/Tgfb1/Cd36/Il12b/Lbp/Cd274/Pdcd1lg2/Mapkapk2/Slpi/Cd68/Cxcl16/Map2k3/Tnfaip3/Irak3/Nos2/Nfkbia/Tfap2a/Cd180/Acod1/Litaf/Cd96/Cd86/Cxcl13/Eif2ak2/Tnf/Cd6/Ankrd1/Rela/Il6/Ly96/Casp1/Cps1/Slc11a1/Tnfrsf11a/Cfh/Cd55b/Ncf2/Tnfsf4/Mrc1/Vim/Il36rn/Il1b/Il12a/Nfkb1/Gbp2/Tnfrsf1b/Nos3/Cxcl5/Ppbp/Pf4/Cxcl3/Cxcl1/Klrk1/Kcnj8/Adm/Trim30a/Ednra/Tirap/Plscr1/Ptgs2/Trib1/Myd88/Mapkapk3/Nlrp3/Cxcl10/Ccl5/Cc…	112
GO:0071706	tumor necrosis factor superfamily cytokine production	77/2404	196/28943	6.45518e-33	7.3309e-31	3.76029e-31	Ccl3/Oas1c/Cd36/Stat3/Ptpn6/Il12b/Hspb1/Mmp8/Cyba/Twist2/Slamf1/Lpl/Lbp/Cd34/Cd274/Mapkapk2/Ccl4/Tnfaip3/Irak3/Ripk1/Syk/Adipoq/Nfatc4/Il33/Adam8/Il6/Ly96/Ptprc/Slamf9/Ifih1/Tlr2/Ccn1/Errfi1/Gpnmb/Tnfrsf1a/Tyrobp/Trim30a/Tirap/Myd88/Oas3/Cd300ld/Tmem106a/Ccl2/Twist1/Arid5a/Ccr7/Rara/Cd84/Akap12/Tlr4/Ptger4/Thbs1/Tspo/Zc3h12a/Zfp36/Tlr1/Ticam1/Clec4a1/Ccr2/Gpr18/Cd14/Spn/Tlr6/Oas1a/Bcl3/Oas1f/Nod2…	77
GO:0034341	response to interferon-gamma	64/2404	139/28943	1.90267e-32	2.12077e-30	1.08782e-30	Pparg/Il12rb1/Ccl3/Il12b/Ccl24/Cd40/Myo1c/Irf1/Cxcl16/Ccl6/Ccl4/Ccl9/Arg1/Ccl11/Nos2/Acod1/Mefv/Parp9/Cd74/Ifitm1/Ifitm3/Casp1/Ccl20/Slc11a1/Mrc1/Vim/Nmi/Tlr2/Gbp3/Gbp2/Zyx/Hpx/Was/Rab20/Ccl22/Ccl17/Parp14/Ccl5/Ccl12/Ccl7/Ccl2/H2-Aa/Gch1/Socs1/Tlr4/Stx11/Gbp7/Irf8/Cdc42ep4/Bst2/Irgm1/Vamp8/Rab7b/Txk/Capg/Ifitm6/Ifitm2/H2-Ab1/Nlrc5/Igtp/Ccl21a/Ccl21b/Gbp6/Gbp5	64
GO:0050777	negative regulation of immune response	76/2404	194/28943	2.08102e-32	2.2774e-30	1.16816e-30	Pparg/Oas1c/Spi1/Stat6/Tgfb1/Il7r/Ptpn6/Il12b/Hmox1/Slamf1/Irf1/Tnfaip3/Arg1/Irak3/Serpinb9b/Acod1/Nckap1l/Cd96/Samsn1/Serping1/Parp3/Tap2/Anxa1/Il33/Ccr1/Col3a1/Il1rl1/Pdcd1/Inpp5d/Ptprc/Cd55b/C4bp/Fcgr2b/Tnfsf4/Nmi/A2m/Clec2d/Klrd1/Pglyrp1/Il4ra/Jak3/Oas3/Parp14/Tap1/Ifi206/Cd84/Hlx/Dusp10/Fgl2/Pglyrp3/Zp3r/Zc3h12a/Foxf1/Vsig4/Il20rb/Ccr2/Mmp12/Klre1/Lgals3/Spn/Oas1a/Slamf8/Oas1f/Nod2/Tnfsf18/F…	76
GO:0046651	lymphocyte proliferation	104/2404	344/28943	2.16433e-32	2.32627e-30	1.19323e-30	Itgb2/Il12rb1/Tgfb1/Il7r/Stat5a/Ptpn6/Il12b/Cd244a/Zp3/Cd44/Mpl/Slc4a1/Slamf1/Cd274/Pdcd1lg2/Sdc4/Cd40/Ada/Irf1/Arg1/Syk/Cd180/Bmp4/Ripk3/Myc/Nckap1l/Hes1/Cd86/Cdkn1a/Btnl2/Cd74/Anxa1/Cd6/Cd151/Il6/Cd28/Slc11a1/Inpp5d/Ptprc/Cd55b/Fcgr2b/Tnfsf4/Il1b/Il21/Il12a/Sh2d2a/Tnfrsf1b/Tnfrsf9/Bst1/Cd38/Epo/Gpnmb/Cd22/Tyrobp/Cd19/Itgam/Itgal/Elf4/Msn/Btk/Cd209a/Jak3/Crtam/Tirap/Tgfbr2/Myd88/Rac2/Ccl5/Tnfsf9…	104
GO:0002460	adaptive immune response based on somatic recombination of immune receptors built from immunoglobulin superfamily domains	127/2404	486/28943	2.96699e-32	3.09684e-30	1.58849e-30	Aire/Il12rb1/Stat6/Tgfb1/Il17ra/Relb/Il7r/Stat3/Ptpn6/Il12b/Ly9/Zp3/Slamf1/Fcgr1/H2-M2/Cd274/Cd40/Ada/Irf1/Tnfaip3/Arg1/Myo1g/Rsad2/Irf4/Serpinb9b/Gadd45g/Ripk3/Nckap1l/Serping1/Parp3/Clec4n/C3/Tap2/Tnf/Cd74/Anxa1/Fas/Il33/Nfkb2/Il6/Cd28/Il18rap/Il1rl1/Il18r1/Il1r1/Slc11a1/Inpp5d/Cfh/Ptprc/Cd55b/C4bp/Fcgr2b/Tnfsf4/Notch1/Il1b/Il12a/Il6ra/Tnfrsf1b/Klrd1/Ctsc/Cd19/Il4ra/Hpx/Swap70/Was/Btk/Jak3/Myd8…	127
GO:0032943	mononuclear cell proliferation	105/2404	351/28943	2.98417e-32	3.09684e-30	1.58849e-30	Itgb2/Il12rb1/Tgfb1/Il7r/Stat5a/Ptpn6/Il12b/Cd244a/Zp3/Cd44/Mpl/Slc4a1/Csf1/Slamf1/Cd274/Pdcd1lg2/Sdc4/Cd40/Ada/Irf1/Arg1/Syk/Cd180/Bmp4/Ripk3/Myc/Nckap1l/Hes1/Cd86/Cdkn1a/Btnl2/Cd74/Anxa1/Cd6/Cd151/Il6/Cd28/Slc11a1/Inpp5d/Ptprc/Cd55b/Fcgr2b/Tnfsf4/Il1b/Il21/Il12a/Sh2d2a/Tnfrsf1b/Tnfrsf9/Bst1/Cd38/Epo/Gpnmb/Cd22/Tyrobp/Cd19/Itgam/Itgal/Elf4/Msn/Btk/Cd209a/Jak3/Crtam/Tirap/Tgfbr2/Myd88/Rac2/Ccl5/T…	105
GO:0032680	regulation of tumor necrosis factor production	74/2404	186/28943	4.09005e-32	4.17255e-30	2.14026e-30	Ccl3/Oas1c/Cd36/Stat3/Ptpn6/Il12b/Hspb1/Mmp8/Cyba/Twist2/Slamf1/Lpl/Lbp/Cd34/Mapkapk2/Ccl4/Tnfaip3/Irak3/Ripk1/Syk/Adipoq/Nfatc4/Il33/Il6/Ly96/Ptprc/Ifih1/Tlr2/Ccn1/Errfi1/Gpnmb/Tnfrsf1a/Tyrobp/Trim30a/Tirap/Myd88/Oas3/Cd300ld/Tmem106a/Ccl2/Twist1/Arid5a/Ccr7/Rara/Cd84/Akap12/Tlr4/Ptger4/Thbs1/Tspo/Zc3h12a/Zfp36/Tlr1/Ticam1/Clec4a1/Ccr2/Gpr18/Cd14/Spn/Tlr6/Oas1a/Bcl3/Oas1f/Nod2/Ptafr/Fcer1g/Lep/F…	74
GO:0002263	cell activation involved in immune response	101/2404	332/28943	9.66768e-32	9.69829e-30	4.97461e-30	Itgb2l/Itgb2/Adora3/Spi1/Stat6/Tgfb1/Relb/Stat3/Ptpn6/Il12b/Ly9/Cd244a/Hmox1/Ifi35/Gata2/Slamf1/Lbp/Cd40/Ada/Irf1/Tnfaip3/Irf4/Gadd45g/Syk/Cd180/Lcp1/Nckap1l/Parp3/Cd74/Anxa1/Il33/Dnase1l3/Il6/Cd28/Il18r1/Slc11a1/Ptprc/Tnfsf4/Apbb1ip/Nmi/Il21/Sucnr1/Il6ra/Fgr/Anxa3/Clec4e/Clec4d/Pglyrp1/Tyrobp/Cd19/Il4ra/Itgam/Itgal/Swap70/Jak3/Pou2af1/Myd88/Nlrp3/Rac2/Dysf/Batf/Nfkbiz/Sbno2/Icam1/Ccr7/Rara/Cd84/…	101
GO:0032640	tumor necrosis factor production	75/2404	193/28943	1.00849e-31	9.95097e-30	5.10422e-30	Ccl3/Oas1c/Cd36/Stat3/Ptpn6/Il12b/Hspb1/Mmp8/Cyba/Twist2/Slamf1/Lpl/Lbp/Cd34/Mapkapk2/Ccl4/Tnfaip3/Irak3/Ripk1/Syk/Adipoq/Nfatc4/Il33/Il6/Ly96/Ptprc/Slamf9/Ifih1/Tlr2/Ccn1/Errfi1/Gpnmb/Tnfrsf1a/Tyrobp/Trim30a/Tirap/Myd88/Oas3/Cd300ld/Tmem106a/Ccl2/Twist1/Arid5a/Ccr7/Rara/Cd84/Akap12/Tlr4/Ptger4/Thbs1/Tspo/Zc3h12a/Zfp36/Tlr1/Ticam1/Clec4a1/Ccr2/Gpr18/Cd14/Spn/Tlr6/Oas1a/Bcl3/Oas1f/Nod2/Ptafr/Fcer1…	75
GO:0002819	regulation of adaptive immune response	84/2404	239/28943	1.23277e-31	1.19679e-29	6.13876e-30	Il12rb1/Stat6/Tgfb1/Il7r/Ptpn6/Il12b/Zp3/Cd44/Slamf1/Cd48/Fcgr1/H2-M2/Cd274/Cd40/Ada/Irf1/Tnfaip3/Arg1/Rsad2/Ripk3/Nckap1l/Samsn1/Parp3/Clec4n/C3/Tap2/Tnf/Cd74/Anxa1/Il33/Il6/Cd28/Il1rl1/Il18r1/Il1r1/Slc11a1/Ptprc/Cd55b/C4bp/Fcgr2b/Tnfsf4/Il1b/Il12a/Tnfrsf1b/Klrd1/Il4ra/Hpx/Was/Jak3/Nlrp3/Nfkbiz/H2-Q4/Arid5a/Ccr7/Trpm4/Gimap3/Hlx/Dusp10/Pvr/Clcf1/Zp3r/Zc3h12a/Gimap5/Il20rb/Ccr2/Spn/Nod2/Pla2g4a/F…	84
GO:0002366	leukocyte activation involved in immune response	100/2404	328/28943	1.58953e-31	1.51864e-29	7.78965e-30	Itgb2l/Itgb2/Adora3/Spi1/Stat6/Tgfb1/Relb/Stat3/Ptpn6/Il12b/Ly9/Cd244a/Hmox1/Ifi35/Gata2/Slamf1/Lbp/Cd40/Ada/Irf1/Tnfaip3/Irf4/Gadd45g/Syk/Cd180/Lcp1/Nckap1l/Parp3/Cd74/Anxa1/Il33/Dnase1l3/Il6/Cd28/Il18r1/Slc11a1/Ptprc/Tnfsf4/Apbb1ip/Nmi/Il21/Sucnr1/Il6ra/Fgr/Anxa3/Clec4e/Clec4d/Pglyrp1/Tyrobp/Cd19/Il4ra/Itgam/Itgal/Swap70/Jak3/Pou2af1/Myd88/Nlrp3/Rac2/Dysf/Batf/Nfkbiz/Sbno2/Icam1/Ccr7/Rara/Cd84/…	100
GO:1903039	positive regulation of leukocyte cell-cell adhesion	90/2404	272/28943	1.6796e-31	1.57962e-29	8.10243e-30	Itgb2/Il12rb1/Tgfb1/Il7r/Stat5a/Il12b/Cd244a/Zp3/Cd44/Tnfsf14/Slc4a1/Slamf1/Cd274/Pdcd1lg2/Ada/Irf1/Syk/Tnfsf11/Has2/Nckap1l/Hes1/Cd86/Runx1/Wnt10b/Btnl2/Tnf/Cd74/Anxa1/Cd5/Cd6/Rela/Adam8/Alox5/Il6/Cd28/Ptprc/Cd55b/Selp/Sele/Tnfsf4/Il1b/Il21/Il12a/Epo/Il4ra/Itgal/Il2rg/Jak3/Ets1/Tgfbr2/Nlrp3/Ccl5/Nfkbiz/Ccl2/Tnfsf9/Pawr/H2-Aa/Icam1/Vnn1/Ccr7/Rara/Socs1/Gimap3/Hlx/Dusp10/Il7/Gimap5/Pik3r6/Ccdc88b/…	90
GO:0007599	hemostasis	72/2404	180/28943	1.83876e-31	1.70269e-29	8.73373e-30	Apoh/Pdgfb/Vwf/Cd36/Ptpn6/Fbln1/Slc4a1/Adamts13/Nfe2l2/Cd34/C1qtnf1/Hnf4a/Plek/Itgb3/Syk/F2rl2/Plau/Anxa8/Pros1/Serping1/Emilin2/C3/Fermt3/Il6/Fn1/Cfh/F5/Selp/Serpinc1/Tfpi/F2/Procr/Slc7a11/Il6ra/Fga/Pear1/Pdpn/Tec/Pf4/Tfpi2/Cd9/F7/F10/Plat/Comp/Anxa2/Fgb/Fgg/Tspan8/Serpine1/Serpinf2/Tlr4/F13a1/Tph1/Thbs1/Ctsg/Lyn/Plaur/Gp5/Mmrn1/Txk/S100a9/Pla2g4a/Fcer1g/Plg/Kng2/Ano6/Ceacam1/Thbd/Gp6/Klkb1/Lilr…	72
GO:0007596	blood coagulation	71/2404	177/28943	3.89246e-31	3.54981e-29	1.82083e-29	Apoh/Pdgfb/Vwf/Cd36/Ptpn6/Fbln1/Slc4a1/Adamts13/Nfe2l2/Cd34/C1qtnf1/Hnf4a/Plek/Itgb3/Syk/F2rl2/Plau/Anxa8/Pros1/Serping1/Emilin2/C3/Fermt3/Il6/Fn1/Cfh/F5/Selp/Serpinc1/Tfpi/F2/Procr/Slc7a11/Il6ra/Fga/Pear1/Pdpn/Tec/Pf4/Tfpi2/Cd9/F7/F10/Plat/Comp/Anxa2/Fgb/Fgg/Tspan8/Serpine1/Serpinf2/Tlr4/F13a1/Thbs1/Ctsg/Lyn/Plaur/Gp5/Mmrn1/Txk/S100a9/Pla2g4a/Fcer1g/Plg/Kng2/Ano6/Ceacam1/Thbd/Gp6/Klkb1/Lilrb4a	71
GO:0045766	positive regulation of angiogenesis	72/2404	182/28943	4.27778e-31	3.78647e-29	1.94222e-29	Itgb2l/Itgb2/Acvrl1/Itga5/Hk2/Klf4/Stat3/Aqp1/Pgf/Ccl24/Hspb1/Hmox1/Gata6/Fut1/Hyal1/Gata2/Notch4/Nfe2l2/Cd34/Cd40/Mmp9/Ptgis/Ccl11/Itgb3/Runx1/Cela1/Smoc2/Emilin2/Cyp1b1/C3/Itgb1/Cxcr2/Tnn/Eng/Il1b/Ecm1/Hgf/Uts2/Nos3/Emilin1/Anxa3/Pxn/Flt1/Tnfrsf1a/Itgax/Adm/Vegfd/Angpt2/Cdh5/Ets1/Tgfbr2/Ccl5/Ccr3/Hspb6/Lrg1/Fgf2/Serpine1/Ninj1/Rras/Thbs1/C3ar1/Prkd2/Zc3h12a/Psg22/Cxcr4/Pik3r6/Foxc2/C5ar1/Cxcr3/…	72
GO:1904018	positive regulation of vasculature development	72/2404	182/28943	4.27778e-31	3.78647e-29	1.94222e-29	Itgb2l/Itgb2/Acvrl1/Itga5/Hk2/Klf4/Stat3/Aqp1/Pgf/Ccl24/Hspb1/Hmox1/Gata6/Fut1/Hyal1/Gata2/Notch4/Nfe2l2/Cd34/Cd40/Mmp9/Ptgis/Ccl11/Itgb3/Runx1/Cela1/Smoc2/Emilin2/Cyp1b1/C3/Itgb1/Cxcr2/Tnn/Eng/Il1b/Ecm1/Hgf/Uts2/Nos3/Emilin1/Anxa3/Pxn/Flt1/Tnfrsf1a/Itgax/Adm/Vegfd/Angpt2/Cdh5/Ets1/Tgfbr2/Ccl5/Ccr3/Hspb6/Lrg1/Fgf2/Serpine1/Ninj1/Rras/Thbs1/C3ar1/Prkd2/Zc3h12a/Psg22/Cxcr4/Pik3r6/Foxc2/C5ar1/Cxcr3/…	72
GO:0002833	positive regulation of response to biotic stimulus	73/2404	187/28943	4.59957e-31	4.01229e-29	2.05805e-29	Spi1/Stat5a/Il12b/Cyba/Ifi35/Lbp/Cd274/Arg1/Syk/Cd180/Acod1/Parp9/Clec4n/Emilin2/Sting1/Cd74/Tasl/Adam8/Ly96/Il18rap/Ifi211/Nmi/Zbp1/Il21/Il12a/Tlr2/Unc13b/Emilin1/Ereg/Cxcl1/Zc3hav1/Klrk1/Klrd1/Klrb1c/Tyrobp/Klk7/Hpx/Trim30a/Crtam/Tirap/Cgas/Plscr1/Vav1/Ifi206/Tlr4/Gimap3/Pvr/Tlr8/Mmrn2/Trem3/Oasl1/Ikbke/Ifi209/Trim56/Gimap5/Klri2/Irgm1/Mmp12/Klre1/Ifi205/Hmgb2/Txk/Nod2/Scimp/Trim30d/Trim6/Ifi20…	73
GO:0002687	positive regulation of leukocyte migration	67/2404	160/28943	8.29587e-31	7.13326e-29	3.65892e-29	Adora3/Mmp14/Spi1/Tgfb1/Pgf/Ccl24/Zp3/Tnfsf14/Trpv4/Csf1/Slamf1/Itga2/Lbp/Mmp9/Itgb3/Pecam1/Edn1/Thbs4/Nckap1l/Cxcl13/Cd74/Adam8/Ccr1/Il1r1/Ccl20/Cxcr2/Selp/Sell/Sele/Tnfsf4/Il1b/Il12a/Tlr2/Edn2/Lyve1/Swap70/Vegfd/F7/Ednra/Tirap/Rac2/Dysf/Gpsm3/Cxcl10/Ccl5/Ccl12/Ccl7/Ccl2/Pawr/Icam1/Serpine1/Ccr7/Ptger4/Thbs1/C3ar1/Bdkrb1/Trem1/Ccr2/C5ar1/Lgals3/Spn/Ptafr/Cxcl17/Ano6/Tnfsf18/Ccl21a/Ccl21b	67
GO:0031589	cell-substrate adhesion	106/2404	371/28943	1.19412e-30	1.01231e-28	5.19253e-29	Itgb2l/Itgb2/Pdgfb/Acvrl1/Itga5/Mmp14/Itgb7/Vwf/Cd36/Col5a3/Nid1/Fbln1/Fut1/Csf1/Itga2/Lama5/Cd34/Sdc4/Ptprk/Ccn2/Myo1g/Itgb3/Pecam1/Gcnt2/Nedd9/Nid2/Plau/Dab2/Ajuba/Has2/Apod/Cd96/Ccdc80/Meltf/Smoc2/Tnfrsf12a/Lpxn/Fermt3/Cd63/Adam8/Itgb1/Col3a1/Fn1/Lamc1/Tnn/Notch1/Itga6/Bcl2l11/Efna1/Fga/Ccn1/Pdpn/Bst1/Emilin1/Spp1/Pxn/Zyx/Adamts9/Iqgap1/Itgam/Itgax/Itgal/Angpt2/Plekha2/Apoa1/Itga11/Phldb2/Rac2…	106
GO:0050817	coagulation	71/2404	180/28943	1.38092e-30	1.15441e-28	5.92139e-29	Apoh/Pdgfb/Vwf/Cd36/Ptpn6/Fbln1/Slc4a1/Adamts13/Nfe2l2/Cd34/C1qtnf1/Hnf4a/Plek/Itgb3/Syk/F2rl2/Plau/Anxa8/Pros1/Serping1/Emilin2/C3/Fermt3/Il6/Fn1/Cfh/F5/Selp/Serpinc1/Tfpi/F2/Procr/Slc7a11/Il6ra/Fga/Pear1/Pdpn/Tec/Pf4/Tfpi2/Cd9/F7/F10/Plat/Comp/Anxa2/Fgb/Fgg/Tspan8/Serpine1/Serpinf2/Tlr4/F13a1/Thbs1/Ctsg/Lyn/Plaur/Gp5/Mmrn1/Txk/S100a9/Pla2g4a/Fcer1g/Plg/Kng2/Ano6/Ceacam1/Thbd/Gp6/Klkb1/Lilrb4a	71
GO:0002822	regulation of adaptive immune response based on somatic recombination of immune receptors built from immunoglobulin superfamily domains	79/2404	223/28943	4.22916e-30	3.48703e-28	1.78863e-28	Il12rb1/Stat6/Tgfb1/Il7r/Ptpn6/Il12b/Zp3/Slamf1/Fcgr1/H2-M2/Cd274/Cd40/Ada/Irf1/Tnfaip3/Arg1/Rsad2/Ripk3/Nckap1l/Parp3/Clec4n/C3/Tap2/Tnf/Anxa1/Il33/Il6/Cd28/Il1rl1/Il18r1/Il1r1/Slc11a1/Ptprc/Cd55b/C4bp/Fcgr2b/Tnfsf4/Il1b/Il12a/Tnfrsf1b/Klrd1/Il4ra/Hpx/Was/Jak3/Nlrp3/Nfkbiz/H2-Q4/Arid5a/Ccr7/Trpm4/Gimap3/Hlx/Pvr/Clcf1/Zp3r/Zc3h12a/Gimap5/Il20rb/Ccr2/Spn/Nod2/Pla2g4a/Fcer1g/Fcgr3/B2m/H2-K1/Tnfsf18…	79
GO:0030098	lymphocyte differentiation	121/2404	471/28943	4.98632e-30	4.05576e-28	2.08035e-28	Aire/Mmp14/Spi1/Stat6/Tgfb1/Relb/Il7r/Stat3/Stat5a/Ptpn6/Il12b/Ly9/Hspb1/Cd44/Spib/Slamf1/Ada/Irf1/Tnfaip3/Itk/Rsad2/Id2/Zfp36l1/Irf4/Gadd45g/Syk/Ctsl/Bmp4/Ripk3/Nckap1l/Runx1/Wnt10b/Cd74/Anxa1/Ms4a1/Fas/Hhex/Adam8/Il6/Cd28/Il18r1/Inpp5d/Ptprc/Tnfsf4/Dll4/Il1b/Il21/Il12a/Il6ra/Tnfsf8/Tnfrsf9/Clec4e/Clec4d/Pglyrp1/Cd19/Il4ra/Btk/Il2rg/Jak3/Crtam/Pou2af1/Mpzl2/Tgfbr2/Nlrp3/Vav1/Batf/Ly6d/Nfkbiz/Tnf…	121
GO:0030217	T cell differentiation	97/2404	326/28943	1.11314e-29	8.9333e-28	4.58222e-28	Aire/Spi1/Stat6/Tgfb1/Relb/Il7r/Stat3/Stat5a/Il12b/Ly9/Hspb1/Cd44/Ada/Irf1/Itk/Rsad2/Zfp36l1/Irf4/Gadd45g/Syk/Ctsl/Bmp4/Ripk3/Nckap1l/Runx1/Wnt10b/Cd74/Anxa1/Fas/Adam8/Il6/Cd28/Il18r1/Ptprc/Tnfsf4/Dll4/Il1b/Il21/Il12a/Il6ra/Tnfsf8/Tnfrsf9/Clec4e/Clec4d/Il4ra/Il2rg/Jak3/Crtam/Mpzl2/Tgfbr2/Nlrp3/Vav1/Batf/Nfkbiz/Tnfsf9/H2-Aa/Vnn1/Ccr7/Rara/Socs1/Prdm1/Runx2/Gimap3/Hlx/Dusp10/Fgl2/Ptger4/Cdk6/Il7/Zc…	97
GO:0001667	ameboidal-type cell migration	120/2404	471/28943	1.97856e-29	1.56696e-27	8.03754e-28	Apoh/Itgb2l/Itgb2/Fap/Pparg/Pdgfb/Acvrl1/Timp1/Itgb7/Tgfb1/Klf4/Has1/Stat5a/Aqp1/Hspb1/Hmox1/Epha2/Fut1/Bmp7/Met/Hyal1/Stc1/Gata2/Itga2/Lama5/Nfe2l2/Wnt11/Stard13/Sdc4/Cd40/Mmp9/Pmp22/Map2k3/Dcn/Flt4/Itgb3/Pecam1/Tfap2a/Edn1/Bmp4/Sema3g/Rgcc/Has2/Myh9/Fstl1/Cxcl13/Smoc2/Cyp1b1/Tnf/Hbegf/Anxa1/Lpxn/Cd63/Adam8/Itgb1/Sema4c/Fn1/Htr2b/Ddr2/Pkn3/Lcn2/Notch1/Dll4/Efna1/Glipr2/Edn2/Uts2/Nos3/Anxa3/Pxn/A…	120
GO:0002698	negative regulation of immune effector process	61/2404	140/28943	2.47687e-29	1.93614e-27	9.93119e-28	Vpreb3/Spi1/Tgfb1/Il7r/Ptpn6/Hmox1/Twist2/Slamf1/Irf1/Tnfaip3/Arg1/Irak3/Serpinb9b/Nckap1l/Cd96/Serping1/Parp3/Tap2/Tnf/Anxa1/Il33/Ptprc/Cd55b/C4bp/Fcgr2b/Tnfsf4/A2m/Clec2d/Klrd1/Pglyrp1/Cd22/Il4ra/Jak3/Apoa1/Twist1/Tap1/Cd84/Hlx/Dusp10/Fgl2/Pglyrp3/Zp3r/Zc3h12a/Foxf1/Vsig4/Il20rb/Bst2/Ccr2/Klre1/Lgals3/Spn/Slamf8/Nod2/Tnfsf18/Il4i1/Ceacam1/Klrb1b/Sh2d1b1/Lilrb4b/Lilrb4a/Muc4	61
GO:0009615	response to virus	99/2404	347/28943	1.19498e-28	9.22124e-27	4.72991e-27	Trim25/Il12rb1/Oas1c/Tgfb1/Il17ra/Il12b/Apobec3/Hyal1/Mlkl/Cd40/Irf1/Ddx21/Ddit4/Irak3/Rsad2/Map3k14/Acod1/Ripk3/Pla2g10/Cd86/Parp9/Eif2ak2/Sting1/Tnf/Pmaip1/Il33/Ifitm1/Ifitm3/Il6/Casp1/Ptprc/Batf3/Tnfsf4/Lcn2/Ifih1/Nmi/Il1b/Zbp1/Il21/Il12a/Nfkb1/Oasl2/Irf5/Zc3hav1/Kcnj8/Abcc9/Itgax/Trim30a/Pou2af1/Cgas/Plscr1/Myd88/Oas3/Nlrp3/Rnf125/Rtp4/Tlr13/Cxcl10/Ccl5/Slfn8/Ifi206/Isg20/Fgl2/Gbp7/Tlr8/Apobe…	99
GO:0007162	negative regulation of cell adhesion	93/2404	313/28943	1.86711e-28	1.42255e-26	7.29677e-27	Cdh1/Acvrl1/Mmp14/Spi1/Tgfb1/Klf4/Ptpn6/Hspb1/Cd44/Fbln1/Trpv4/Notch4/Cd274/Pdcd1lg2/Sdc4/C1qtnf1/Irf1/Tnfaip3/Arg1/Gcnt2/Bmp4/Rgcc/Nckap1l/Apod/Meltf/Adipoq/Cd86/Runx1/Cyp1b1/Dusp1/Cd74/Anxa1/Lpxn/Adam8/Ptprc/Tnfsf4/Notch1/Il1rn/Tnc/Gpnmb/Cd9/Il4ra/Swap70/Angpt2/Jak3/Crtam/Apoa1/Phldb2/Fgg/Pawr/H2-Aa/Serpine1/Acer2/Socs1/Gimap3/Hlx/Cdsn/Fgl2/Zc3h12d/Thbs1/Ctsg/Zc3h12a/Muc1/Gimap5/Vsig4/Il20rb/Cd…	93
GO:0050866	negative regulation of cell activation	77/2404	225/28943	3.13207e-28	2.35649e-26	1.20873e-26	Pparg/Pdgfb/Spi1/Tgfb1/Ptpn6/Hspb1/Cd44/Hmox1/Cd274/Pdcd1lg2/Sdc4/C1qtnf1/Irf1/Tnfaip3/Arg1/Id2/Bmp4/Nckap1l/Samsn1/Cd86/Runx1/Parp3/Cd74/Anxa1/Fas/Inpp5d/Fcgr2b/Tnfsf4/Fgr/Emilin1/Gpnmb/Cd9/Pglyrp1/Tyrobp/Il4ra/Btk/Jak3/Crtam/Ldlr/Fgg/Pawr/H2-Aa/Socs1/Cd84/Gimap3/Hlx/Fgl2/Zc3h12d/Ctsg/Milr1/Lyn/Pglyrp3/Zc3h12a/Foxf1/Gimap5/Vsig4/Il20rb/Cdkn2a/Cd300lf/Gp5/Ccr2/Lgals3/Spn/Tarm1/Cebpb/Erbb2/Cnr2/Tn…	77
GO:0002706	regulation of lymphocyte mediated immunity	78/2404	231/28943	3.88314e-28	2.88551e-26	1.48008e-26	Stat6/Tgfb1/Il7r/Stat5a/Ptpn6/Il12b/Zp3/Slamf1/Fcgr1/H2-M2/Cd40/Arg1/Rsad2/Serpinb9b/Ripk3/Nckap1l/Cd96/Parp3/C3/Tap2/Tnf/Il6/Cd28/Il18rap/Il18r1/Il1r1/Ptprc/Cd55b/C4bp/Fcgr2b/Tnfsf4/Il1b/Il21/Il12a/Tnfrsf1b/Klrk1/Clec2d/Klrd1/Klrb1c/Hpx/Was/Crtam/Nlrp3/Vav1/H2-Q4/Tap1/Arid5a/Trpm4/Gimap3/Pvr/Clcf1/Zp3r/Gimap5/Klri2/Il20rb/Pik3r6/Ccr2/Klre1/Spn/Nod2/Fcer1g/Lep/Fcgr3/B2m/H2-K1/H2-M9/H2-T23/H2-Q10/…	78
GO:0072593	reactive oxygen species metabolic process	80/2404	245/28943	1.05204e-27	7.72225e-26	3.96103e-26	Gnai3/Itgb2l/Itgb2/Pdgfb/Hk2/Tgfb1/Cd36/Ier3/Nqo1/Stat3/Pax2/Mmp8/Cyba/Met/Cybb/Nfe2l2/Ncf1/Il19/Pdk4/Ccn2/Ddit4/Txnrd1/Hbq1a/Nos2/Tfap2a/Edn1/Ripk1/Syk/Plau/Acod1/Ripk3/Cdkn1a/Nox3/Xdh/Cyp1b1/Tnf/Pmaip1/Pdgfrb/Alox5/Cflar/Ncf2/Lcn2/Duoxa2/F2/Eif6/Ccn1/Sesn2/Nos3/Cxcl1/Tyrobp/Itgam/Trim30a/Nox1/Ucp1/Birc3/Cyp1a1/Tgfbr2/Vav1/Gadd45a/Gch1/Tlr4/Ptger4/Thbs1/Sh3pxd2b/Tspo/Shc1/Zc3h12a/Mmp3/Tlr6/Cd177…	80
GO:0050678	regulation of epithelial cell proliferation	112/2404	442/28943	2.52894e-27	1.83394e-25	9.40696e-26	Apoh/Cav2/Cdh1/Pparg/Pdgfb/Acvrl1/Dbh/Uhrf1/Tgfb1/Stat3/Stat5a/Pax2/Il12b/Pgf/Ccl24/Hmox1/Cyba/Twist2/Fut1/Hyal1/Aldh1a2/Gata2/Lama5/Vip/Tnfaip3/Ptprk/Arg1/Flt4/Itgb3/Sav1/Zfp36l1/Ctsl/Thbs4/Plau/Bmp4/Rgcc/Dab2/Tgm1/Stk3/Myc/Has2/Vdr/Hes1/Wnt10b/Xdh/Tnf/Alox5/Il6/Cflar/Htr2b/Eng/Egfl7/Notch1/Dll4/Il12a/Iqgap3/Ecm1/B4galt1/Errfi1/Nppb/Flt1/Reg3g/Nupr1/Vegfd/Ednra/Tbx18/Dysf/Ccl5/Ccl12/Ccl2/Ccr3/Tw…	112
GO:0042098	T cell proliferation	78/2404	237/28943	2.66927e-27	1.91266e-25	9.81075e-26	Itgb2/Il12rb1/Tgfb1/Stat5a/Ptpn6/Il12b/Cd244a/Zp3/Cd44/Slc4a1/Slamf1/Cd274/Pdcd1lg2/Sdc4/Irf1/Arg1/Syk/Bmp4/Ripk3/Myc/Nckap1l/Hes1/Cd86/Btnl2/Anxa1/Cd6/Cd151/Il6/Cd28/Slc11a1/Ptprc/Cd55b/Tnfsf4/Il1b/Il21/Il12a/Sh2d2a/Tnfrsf1b/Tnfrsf9/Epo/Gpnmb/Itgam/Itgal/Elf4/Msn/Cd209a/Jak3/Crtam/Tgfbr2/Rac2/Ccl5/Tnfsf9/Pawr/H2-Aa/Ccr7/Zc3h12d/Vsig4/Il20rb/Cdkn2a/Cxcr4/Ccdc88b/Ccr2/Lgals3/Spn/Tarm1/Cebpb/Lep/Er…	78
GO:0002449	lymphocyte mediated immunity	118/2404	483/28943	3.36324e-27	2.38157e-25	1.2216e-25	Aire/Stat6/Tgfb1/Il7r/Stat5a/Ptpn6/Il12b/Zp3/Slamf1/Fcgr1/H2-M2/Cd40/Arg1/Myo1g/Rsad2/Serpinb9b/Ripk3/Nckap1l/Cd96/Serping1/Parp3/C3/Tap2/Tnf/Cd74/Fas/Il6/Cd28/Il18rap/Il18r1/Il1r1/Slc11a1/Inpp5d/Cfh/Ptprc/Cd55b/C4bp/Fcgr2b/Tnfsf4/Il1b/Il21/Il12a/Tnfrsf1b/Klrk1/Clec2d/Klrd1/Klrb1c/Ctsc/Cd19/Il4ra/Hpx/Swap70/Was/Btk/Crtam/Myd88/Nlrp3/Vav1/Batf/C8a/H2-Q4/H2-Aa/C1qb/Tap1/Icam1/Arid5a/Trpm4/C1s1/C1rl…	118
GO:0001906	cell killing	84/2404	273/28943	5.43905e-27	3.8067e-25	1.9526e-25	Spi1/Il7r/Stat5a/Ptpn6/Il12b/Cd5l/Fcgr1/Ncf1/H2-M2/Arg1/Nos2/Serpinb9b/Syk/Ripk3/Nckap1l/Cxcl13/C3/Tap2/Dnase1l3/Il18rap/Ccl20/Cfh/Ptprc/F2/Bcl2l11/Il21/Il12a/Nppb/Cxcl5/Ppbp/Cxcl1/Klrk1/Clec2d/Klrd1/Klrb1c/Pglyrp1/Ctsc/Tyrobp/Itgam/Ccl22/Ccl17/Crtam/Myd88/Vav1/Cxcl10/Ccl12/Ccl2/H2-Q4/Tap1/Stx11/Gimap3/Ctsg/Pvr/Trem3/Pglyrp3/Trem1/Gimap5/Klri2/Pik3r6/Klre1/Lgals3/Raet1e/Lep/Fcgr3/Kng2/B2m/H2-K1/H…	84
GO:0002695	negative regulation of leukocyte activation	71/2404	202/28943	6.01687e-27	4.16271e-25	2.13521e-25	Pparg/Spi1/Tgfb1/Ptpn6/Hspb1/Cd44/Hmox1/Cd274/Pdcd1lg2/Sdc4/Irf1/Tnfaip3/Arg1/Id2/Bmp4/Nckap1l/Samsn1/Cd86/Runx1/Parp3/Cd74/Anxa1/Fas/Inpp5d/Fcgr2b/Tnfsf4/Fgr/Gpnmb/Pglyrp1/Tyrobp/Il4ra/Btk/Jak3/Crtam/Ldlr/Pawr/H2-Aa/Socs1/Cd84/Gimap3/Hlx/Fgl2/Zc3h12d/Ctsg/Milr1/Lyn/Pglyrp3/Zc3h12a/Foxf1/Gimap5/Vsig4/Il20rb/Cdkn2a/Cd300lf/Ccr2/Lgals3/Spn/Tarm1/Cebpb/Erbb2/Cnr2/Tnfsf18/Cst7/Runx3/Il4i1/Ceacam1/Cd8…	71
GO:0071346	cellular response to interferon-gamma	52/2404	112/28943	7.69816e-27	5.26536e-25	2.7008e-25	Pparg/Il12rb1/Ccl3/Il12b/Ccl24/Myo1c/Irf1/Ccl6/Ccl4/Ccl9/Arg1/Ccl11/Nos2/Acod1/Parp9/Casp1/Ccl20/Mrc1/Vim/Nmi/Tlr2/Gbp3/Gbp2/Zyx/Hpx/Was/Rab20/Ccl22/Ccl17/Parp14/Ccl5/Ccl12/Ccl7/Ccl2/Socs1/Tlr4/Stx11/Gbp7/Irf8/Cdc42ep4/Irgm1/Vamp8/Rab7b/Txk/Capg/H2-Ab1/Nlrc5/Igtp/Ccl21a/Ccl21b/Gbp6/Gbp5	52
GO:0050920	regulation of chemotaxis	76/2404	231/28943	1.26605e-26	8.5622e-25	4.39187e-25	Pdgfb/Spi1/Tgfb1/Pgf/Hspb1/Tnfsf14/Met/Trpv4/Csf1/Slamf1/Itga2/Lbp/Edn1/Thbs4/Fezf2/Sema3g/Nckap1l/Cxcl13/Smoc2/Dusp1/Cd74/Pdgfrb/Ccr1/Sema4c/Cxcr2/Fn1/Sell/Notch1/Il1b/Sucnr1/Il12a/Edn2/Bst1/Ocm/Swap70/Vegfd/F7/Angpt2/Ednra/Pou4f2/Tirap/Rac2/Dysf/Gpsm3/Cxcl10/Tbr1/Ccl5/Ccl12/Ccl7/Ccl2/Fgf2/Ccn3/Serpine1/Ccr7/Ninj1/Sema7a/Thbs1/C3ar1/Prkd2/Lyn/Trem1/Rin3/Cxcr4/Ccr2/C5ar1/Cxcr3/Gpr18/Gpr183/Slamf8…	76
GO:0045637	regulation of myeloid cell differentiation	75/2404	226/28943	1.46278e-26	9.78273e-25	5.01792e-25	Ccl3/Spi1/Scin/Tgfb1/Stat3/Stat5a/Il12b/Mpl/Twist2/Csf1/Gata2/Id2/Itgb3/Nfkbia/Zfp36l1/Fos/Ripk1/Tnfsf11/Myc/Nckap1l/Hcls1/Adipoq/Runx1/Tmem178/Tnf/Lox/Cd74/Fas/Adam8/Ccr1/Casp8/Inpp5d/Fbn1/Eif6/Ocstamp/Tal1/Csf3r/Clec2d/Tyrobp/Itgam/Pou4f2/Ets1/Trib1/Lif/Ccl5/Il5/Klf10/Ninj1/Rara/Slc9b2/Csf3/Cdk6/Inhba/Lyn/Zfp36/Rbp1/Gpr171/Jun/Rab7b/Fes/Hmgb2/Cebpb/Lep/B2m/Tnfrsf11b/Pilrb1/H4c17/Evi2/Ceacam1/Ma…	75
GO:1902107	positive regulation of leukocyte differentiation	72/2404	210/28943	1.52942e-26	1.00061e-24	5.13249e-25	Mmp14/Ccl3/Tgfb1/Il7r/Stat5a/Il12b/Csf1/Ada/Irf1/Id2/Itgb3/Zfp36l1/Fos/Ripk1/Syk/Tnfsf11/Nckap1l/Hcls1/Runx1/Wnt10b/Tnf/Cd74/Anxa1/Adam8/Il6/Ccr1/Casp8/Inpp5d/Ptprc/Tnfsf4/Ocstamp/Il21/Il12a/Tyrobp/Il4ra/Itgam/Il2rg/Pou4f2/Tgfbr2/Trib1/Nlrp3/Lif/Ccl5/Nfkbiz/Tnfsf9/Il5/H2-Aa/Vnn1/Klf10/Ccr7/Ninj1/Rara/Slc9b2/Socs1/Gimap3/Hlx/Dusp10/Il7/Gimap5/Pik3r6/Ccr2/Jun/Fes/Rag1/Evi2/Runx3/Il1rl2/Il4i1/Cd101/…	72
GO:1903708	positive regulation of hemopoiesis	72/2404	210/28943	1.52942e-26	1.00061e-24	5.13249e-25	Mmp14/Ccl3/Tgfb1/Il7r/Stat5a/Il12b/Csf1/Ada/Irf1/Id2/Itgb3/Zfp36l1/Fos/Ripk1/Syk/Tnfsf11/Nckap1l/Hcls1/Runx1/Wnt10b/Tnf/Cd74/Anxa1/Adam8/Il6/Ccr1/Casp8/Inpp5d/Ptprc/Tnfsf4/Ocstamp/Il21/Il12a/Tyrobp/Il4ra/Itgam/Il2rg/Pou4f2/Tgfbr2/Trib1/Nlrp3/Lif/Ccl5/Nfkbiz/Tnfsf9/Il5/H2-Aa/Vnn1/Klf10/Ccr7/Ninj1/Rara/Slc9b2/Socs1/Gimap3/Hlx/Dusp10/Il7/Gimap5/Pik3r6/Ccr2/Jun/Fes/Rag1/Evi2/Runx3/Il1rl2/Il4i1/Cd101/…	72
GO:0045089	positive regulation of innate immune response	58/2404	142/28943	3.55679e-26	2.30197e-24	1.18077e-24	Spi1/Stat5a/Il12b/Ifi35/Lbp/Syk/Parp9/Clec4n/Sting1/Cd74/Tasl/Adam8/Il18rap/Ifi211/Nmi/Zbp1/Il21/Il12a/Tlr2/Ereg/Klrk1/Klrd1/Klrb1c/Tyrobp/Hpx/Trim30a/Crtam/Tirap/Cgas/Plscr1/Vav1/Ifi206/Tlr4/Gimap3/Pvr/Tlr8/Trem3/Ikbke/Ifi209/Trim56/Gimap5/Klri2/Irgm1/Mmp12/Klre1/Ifi205/Hmgb2/Txk/Nod2/Trim30d/Trim6/Ifi204/Ifi207/Nlrc5/Igtp/Ulbp1/Sh2d1b1/Gbp5	58
GO:0050870	positive regulation of T cell activation	78/2404	246/28943	4.19172e-26	2.68404e-24	1.37674e-24	Il12rb1/Tgfb1/Il7r/Stat5a/Il12b/Cd244a/Zp3/Tnfsf14/Slc4a1/Slamf1/Cd274/Pdcd1lg2/Ada/Irf1/Syk/Tnfsf11/Nckap1l/Hes1/Cd86/Runx1/Wnt10b/Btnl2/Cd74/Anxa1/Cd5/Cd6/Adam8/Il6/Cd28/Ptprc/Cd55b/Tnfsf4/Il1b/Il21/Il12a/Epo/Il4ra/Itgal/Il2rg/Jak3/Tgfbr2/Nlrp3/Ccl5/Nfkbiz/Ccl2/Tnfsf9/H2-Aa/Vnn1/Ccr7/Rara/Socs1/Gimap3/Hlx/Dusp10/Il7/Gimap5/Pik3r6/Ccdc88b/Ccr2/Spn/Lep/B2m/Rag1/Tnfrsf13c/Lgals1/Runx3/Il1rl2/H2-Ab…	78
GO:0002367	cytokine production involved in immune response	59/2404	148/28943	6.15152e-26	3.89748e-24	1.99916e-24	Tgfb1/Cd36/Il12b/Hmox1/Twist2/Slamf1/Mapkapk2/Arg1/Ddx21/Irak3/Rsad2/Syk/Litaf/Cd96/Tnf/Cd74/Il6/Casp1/Il18rap/Il18r1/Il1r1/Slc11a1/Cd55b/Slamf9/Tnfsf4/Il1b/Il21/Sucnr1/Il12a/Tlr2/Tnfrsf1b/Jak3/Tirap/Apoa1/Myd88/Nlrp3/Casp4/Twist1/Arid5a/Trpm4/Sema7a/Tlr4/Gimap3/Trem3/Trem1/Gimap5/Tlr7/Psg22/Bst2/Ticam1/Ccr2/Il31ra/Nod2/Scimp/Fcer1g/B2m/Trim6/Lilrb4b/Lilrb4a	59
GO:0022408	negative regulation of cell-cell adhesion	71/2404	209/28943	6.47672e-26	4.06077e-24	2.08292e-24	Cdh1/Spi1/Tgfb1/Klf4/Ptpn6/Hspb1/Cd44/Trpv4/Notch4/Cd274/Pdcd1lg2/Sdc4/C1qtnf1/Irf1/Tnfaip3/Arg1/Bmp4/Rgcc/Nckap1l/Adipoq/Cd86/Runx1/Cd74/Anxa1/Adam8/Tnfsf4/Notch1/Il1rn/Gpnmb/Cd9/Il4ra/Swap70/Jak3/Crtam/Apoa1/Fgg/Pawr/H2-Aa/Socs1/Gimap3/Hlx/Cdsn/Fgl2/Zc3h12d/Ctsg/Zc3h12a/Gimap5/Vsig4/Il20rb/Cdkn2a/Epcam/Lgals3/Spn/Tarm1/Cebpb/Erbb2/Tnfsf18/Runx3/Il4i1/Ceacam1/Ccl28/Cd80/Slfn1/Zfp703/Muc21/Lrrc32…	71
GO:0032755	positive regulation of interleukin-6 production	50/2404	108/28943	8.63303e-26	5.35693e-24	2.74777e-24	Il17ra/Cd36/Stat3/Mapk13/Mmp8/Cyba/Trpv4/Lpl/Lbp/Nos2/Syk/Tslp/Tnf/Cd74/Il33/Il6/Tnfsf4/Ifih1/Il1b/Il6ra/Tlr2/Ccn1/Ereg/Il17rc/Tyrobp/Vegfd/Tirap/Pou2af1/Myd88/Tmem106a/Tnfsf9/Twist1/Arid5a/Ucn/Tlr4/Tlr8/Il36g/Tlr7/Tlr1/Ticam1/Tlr6/Rab7b/Nod2/Ticam2/Ptafr/Scimp/Fcer1g/Lep/Il1rl2/Ccr5	50
GO:0070374	positive regulation of ERK1 and ERK2 cascade	74/2404	227/28943	1.12081e-25	6.8838e-24	3.53096e-24	Gcg/Pdgfb/Ccl3/Tgfb1/Cd36/Ccl24/Cd44/Fgfr4/Trpv4/Slamf1/Ccl6/Ccl4/Ccl9/Ccn2/Flt4/Ccl11/Itgb3/Gcnt2/Bmp4/Tnfsf11/C3/Cd74/Pdgfrb/Il6/Ccr1/Cflar/Ccl20/Htr2b/Tnfrsf11a/Ptprc/Ddr2/Notch1/Il1b/Ngf/Tlr2/Fga/Glipr2/Epo/Gpnmb/Fgf21/Ednra/Ccl22/Ccl17/Tirap/Fgb/Fgg/Ccl5/Ccl12/Ccl7/Ccl2/Cavin3/Fgf2/Icam1/Rara/Serpinf2/Sema7a/Akap12/Tlr4/Npnt/Prkd2/Shc1/Ackr3/Cxcr4/P2ry6/Gpr183/Jun/Nod2/Scimp/Cxcl17/Gpbar1/C5…	74
GO:0007160	cell-matrix adhesion	75/2404	233/28943	1.29486e-25	7.87248e-24	4.03809e-24	Itgb2l/Itgb2/Acvrl1/Itga5/Mmp14/Itgb7/Cd36/Col5a3/Nid1/Fut1/Csf1/Itga2/Cd34/Sdc4/Ptprk/Ccn2/Itgb3/Pecam1/Nid2/Plau/Ajuba/Apod/Cd96/Fermt3/Cd63/Adam8/Itgb1/Col3a1/Fn1/Tnn/Itga6/Bcl2l11/Fga/Bst1/Emilin1/Pxn/Zyx/Adamts9/Iqgap1/Itgam/Itgax/Itgal/Plekha2/Itga11/Phldb2/Fgb/Fgg/Itga2b/Serpine1/Tecta/Ninj1/Acer2/Rras/Thbs1/Cdk6/Npnt/Mslnl/Rhod/S100a10/Trem1/Itga1/Zfp469/Fmn1/Cdkn2a/Adamts12/Gp5/Mmp12/Msl…	75
GO:0042129	regulation of T cell proliferation	68/2404	196/28943	1.73654e-25	1.04522e-23	5.36133e-24	Il12rb1/Tgfb1/Stat5a/Ptpn6/Il12b/Cd244a/Zp3/Cd44/Slc4a1/Slamf1/Cd274/Pdcd1lg2/Sdc4/Irf1/Arg1/Syk/Bmp4/Ripk3/Nckap1l/Hes1/Cd86/Btnl2/Anxa1/Cd6/Il6/Cd28/Ptprc/Cd55b/Tnfsf4/Il1b/Il21/Il12a/Tnfrsf1b/Tnfrsf9/Epo/Gpnmb/Itgal/Cd209a/Jak3/Crtam/Tgfbr2/Rac2/Ccl5/Tnfsf9/Pawr/H2-Aa/Ccr7/Zc3h12d/Vsig4/Il20rb/Cdkn2a/Ccdc88b/Ccr2/Lgals3/Spn/Tarm1/Cebpb/Lep/Erbb2/Tnfsf18/Tnfrsf13c/Il4i1/Ceacam1/Cd80/Slfn1/Lrrc3…	68
GO:0046631	alpha-beta T cell activation	67/2404	191/28943	1.89385e-25	1.12862e-23	5.78913e-24	Il12rb1/Stat6/Tgfb1/Relb/Stat3/Il12b/Ly9/Cd244a/Cd44/Cd274/Ada/Irf1/Itk/Rsad2/Irf4/Gadd45g/Syk/Ctsl/Myc/Nckap1l/Runx1/Anxa1/Il6/Cd28/Il18r1/Ptprc/Cd55b/Tnfsf4/Il21/Il12a/Il6ra/Tnfsf8/Il4ra/Elf4/Il2rg/Jak3/Crtam/Tgfbr2/Nlrp3/Batf/Nfkbiz/Ccr7/Rara/Socs1/Prdm1/Gimap3/Hlx/Ptger4/Zc3h12a/Gimap5/Clec4a1/Ccr2/Gpr18/Gpr183/Spn/Bcl3/Tarm1/Txk/Cebpb/Clec4a4/Tnfsf18/Runx3/H2-Ab1/Cd80/Gimap1/Lilrb4b/Lilrb4a	67
GO:0033627	cell adhesion mediated by integrin	45/2404	90/28943	3.95951e-25	2.3365e-23	1.19848e-23	Itgb2l/Itgb2/Itga5/Itgb7/Ptpn6/Epha2/Piezo1/Itga2/Ada/Itgb3/Syk/Plau/Nckap1l/Cxcl13/Cyp1b1/Lpxn/Fermt3/Itgb1/Itga6/Fbn1/Efna1/Emilin1/Itgam/Itgax/Itgal/Swap70/Itga11/Lif/Itga2b/Ccl5/Ccn3/Icam1/Serpine1/Acer2/Npnt/Lyn/Itga1/Muc1/Foxc2/Mmrn1/Itgad/Fyb2/Ccl21a/Ccl21b/Gm49368	45
GO:0071219	cellular response to molecule of bacterial origin	88/2404	314/28943	5.24827e-25	3.06693e-23	1.57314e-23	Spi1/Tgfb1/Cd36/Il12b/Lbp/Cd274/Pdcd1lg2/Cd68/Cxcl16/Map2k3/Tnfaip3/Nos2/Nfkbia/Cd180/Acod1/Litaf/Cd86/Cxcl13/Tnf/Cd6/Ankrd1/Rela/Il6/Ly96/Casp1/Cfh/Cd55b/Fcgr2b/Tnfsf4/Mrc1/Vim/Il36rn/Il1b/Il12a/Tlr2/Nfkb1/Gbp2/Tnfrsf1b/Nos3/Cxcl5/Ppbp/Pf4/Cxcl3/Cxcl1/Klrk1/Trim30a/Tirap/Plscr1/Trib1/Myd88/Nlrp3/Cxcl10/Ccl5/Ccl12/Ccl2/Sbno2/Serpine1/Arid5a/Gch1/Rara/Cd84/Tlr4/Ctsg/Aicda/Irf8/Lyn/Zc3h12a/Il36g/Tn…	88
GO:0071216	cellular response to biotic stimulus	92/2404	340/28943	7.19096e-25	4.16177e-23	2.13473e-23	Spi1/Tgfb1/Cd36/Il12b/Lbp/Cd274/Pdcd1lg2/Cd68/Cxcl16/Map2k3/Tnfaip3/Nos2/Nfkbia/Syk/Cd180/Acod1/Litaf/Cd86/Cxcl13/Tnf/Cd6/Ankrd1/Rela/Il6/Ly96/Casp1/Cfh/Cd55b/Fcgr2b/Tnfsf4/Mrc1/Vim/Notch1/Il36rn/Bcl2l11/Il1b/Il12a/Tlr2/Nfkb1/Gbp2/Tnfrsf1b/Nos3/Cxcl5/Ppbp/Pf4/Cxcl3/Cxcl1/Klrk1/Trim30a/Tirap/Plscr1/Trib1/Myd88/Nlrp3/Cxcl10/Ccl5/Ccl12/Ccl2/Sbno2/Serpine1/Arid5a/Gch1/Rara/Cd84/Txnip/Tlr4/Ctsg/Aicda/…	92
GO:0002688	regulation of leukocyte chemotaxis	53/2404	126/28943	8.96056e-25	5.13653e-23	2.63472e-23	Spi1/Pgf/Tnfsf14/Trpv4/Csf1/Slamf1/Lbp/Edn1/Thbs4/Nckap1l/Cxcl13/Dusp1/Cd74/Ccr1/Cxcr2/Sell/Il1b/Il12a/Edn2/Bst1/Swap70/Vegfd/F7/Ednra/Tirap/Rac2/Dysf/Gpsm3/Cxcl10/Ccl5/Ccl12/Ccl7/Ccl2/Ccn3/Serpine1/Ccr7/Ninj1/Thbs1/C3ar1/Lyn/Trem1/Rin3/Ccr2/C5ar1/Gpr18/Slamf8/Nod2/Cxcl17/Ano6/Tnfsf18/C5ar2/Ccl21a/Ccl21b	53
GO:0032602	chemokine production	51/2404	117/28943	9.16897e-25	5.20642e-23	2.67056e-23	Aire/Oas1c/Il17ra/Klf4/Mpl/Epha2/Mcoln2/Trpv4/Lpl/Lbp/Syk/Mefv/Apod/Adipoq/Eif2ak2/Tslp/Tnf/Cd74/Il33/Il6/Il1rl1/Slamf9/Tnfsf4/Il1b/Il6ra/Tlr2/Ccn1/Cxcl5/Il4ra/Tirap/Myd88/Oas3/P2ry2/Ccl5/Twist1/Ackr1/Cd84/Tlr4/Il7/Chil3/Trem3/Trem1/Tlr7/Ticam1/Oas1a/Oas1f/Nod2/Ticam2/Chil4/Lilrb4b/Lilrb4a	51
GO:1903557	positive regulation of tumor necrosis factor superfamily cytokine production	50/2404	113/28943	1.13712e-24	6.39654e-23	3.28102e-23	Ccl3/Oas1c/Cd36/Stat3/Il12b/Hspb1/Mmp8/Cyba/Lpl/Lbp/Mapkapk2/Ccl4/Ripk1/Syk/Nfatc4/Il33/Adam8/Il6/Ly96/Ptprc/Ifih1/Tlr2/Ccn1/Tnfrsf1a/Tyrobp/Tirap/Myd88/Oas3/Tmem106a/Ccl2/Twist1/Arid5a/Ccr7/Cd84/Akap12/Tlr4/Thbs1/Tlr1/Ticam1/Ccr2/Cd14/Spn/Oas1a/Oas1f/Nod2/Ptafr/Fcer1g/Lep/Fcgr3/Ccr5	50
GO:0090130	tissue migration	90/2404	332/28943	2.03181e-24	1.13236e-22	5.80827e-23	Apoh/Itgb2l/Itgb2/Fap/Pparg/Pdgfb/Acvrl1/Tgfb1/Klf4/Stat5a/Aqp1/Hspb1/Hmox1/Epha2/Fut1/Met/Hyal1/Stc1/Gata2/Itga2/Nfe2l2/Stard13/Cd40/Mmp9/Map2k3/Dcn/Flt4/Itgb3/Pecam1/Bmp4/Rgcc/Has2/Myh9/Fstl1/Cxcl13/Smoc2/Cyp1b1/Tnf/Hbegf/Anxa1/Lpxn/Cd63/Adam8/Itgb1/Pkn3/Lcn2/Notch1/Dll4/Efna1/Glipr2/Edn2/Nos3/Anxa3/Pxn/Adamts9/Angpt2/Cdh5/Ets1/Apoa1/Robo4/Tgfbr2/Ptgs2/Loxl2/Gadd45a/Lrg1/Fgf2/Ccn3/Serpine1/Atoh…	90
GO:0018108	peptidyl-tyrosine phosphorylation	88/2404	320/28943	2.23516e-24	1.23426e-22	6.33096e-23	Cav2/Itgb2l/Itgb2/Pdgfb/Itga5/Il12rb1/Tgfb1/Cd36/Hck/Stat5a/Ptpn6/Il12b/Il11/Cd44/Fgfr4/Crlf1/Cd40/Hnf4a/Irf1/Csf2/Flt4/Efemp1/Itgb3/Pecam1/Nedd9/Syk/Thbs4/Hes1/Hcls1/Samsn1/Adipoq/Parp9/Clec4n/Tslp/Hbegf/Cd74/Pdgfrb/Il6/Itgb1/Ptprc/Ddr2/Ehd4/Il21/Il12a/Il6ra/Efna1/Hgf/Fgr/Errfi1/Bst1/Ereg/Areg/Pxn/Flt1/Epo/Tnfrsf1a/Iqgap1/Mvp/Hpx/Btk/Jak3/Lif/Parp14/Ccl5/Il5/Icam1/Socs1/Csf3/Ptk6/Tlr4/Ptger4/Il7…	88
GO:0031348	negative regulation of defense response	75/2404	244/28943	3.26874e-24	1.7886e-22	9.17437e-23	Pparg/Oas1c/Ier3/Il12b/Cd44/Ada/Ptgis/Tnfaip3/Arg1/Irak3/Serpinb9b/Acod1/Mefv/Cd96/Cd200r1/Pla2g10/Adipoq/Serping1/Tap2/Alox5/Ccr1/Fcgr2b/Nmi/Nfkb1/Tnfrsf1b/Hgf/A2m/Clec2d/Klrd1/Tnfrsf1a/Pglyrp1/Siglece/Cdh5/Ets1/Apoa1/Ldlr/Nt5e/Oas3/Nlrp3/Rnf125/Parp14/Uaca/Tap1/Ccn3/Ifi206/Dusp10/Fgl2/Ptger4/Foxf1/Vsig4/Il20rb/Ctla2a/Macir/Zfp36/Mmp12/Klre1/Spn/Oas1a/Socs3/Slamf8/Oas1f/Nod2/Cxcl17/Cnr2/Trim38/C…	75
GO:0018212	peptidyl-tyrosine modification	88/2404	322/28943	3.58858e-24	1.94591e-22	9.98132e-23	Cav2/Itgb2l/Itgb2/Pdgfb/Itga5/Il12rb1/Tgfb1/Cd36/Hck/Stat5a/Ptpn6/Il12b/Il11/Cd44/Fgfr4/Crlf1/Cd40/Hnf4a/Irf1/Csf2/Flt4/Efemp1/Itgb3/Pecam1/Nedd9/Syk/Thbs4/Hes1/Hcls1/Samsn1/Adipoq/Parp9/Clec4n/Tslp/Hbegf/Cd74/Pdgfrb/Il6/Itgb1/Ptprc/Ddr2/Ehd4/Il21/Il12a/Il6ra/Efna1/Hgf/Fgr/Errfi1/Bst1/Ereg/Areg/Pxn/Flt1/Epo/Tnfrsf1a/Iqgap1/Mvp/Hpx/Btk/Jak3/Lif/Parp14/Ccl5/Il5/Icam1/Socs1/Csf3/Ptk6/Tlr4/Ptger4/Il7…	88
GO:0032760	positive regulation of tumor necrosis factor production	49/2404	111/28943	3.77496e-24	2.0287e-22	1.0406e-22	Ccl3/Oas1c/Cd36/Stat3/Il12b/Hspb1/Mmp8/Cyba/Lpl/Lbp/Mapkapk2/Ccl4/Ripk1/Syk/Nfatc4/Il33/Il6/Ly96/Ptprc/Ifih1/Tlr2/Ccn1/Tnfrsf1a/Tyrobp/Tirap/Myd88/Oas3/Tmem106a/Ccl2/Twist1/Arid5a/Ccr7/Cd84/Akap12/Tlr4/Thbs1/Tlr1/Ticam1/Ccr2/Cd14/Spn/Oas1a/Oas1f/Nod2/Ptafr/Fcer1g/Lep/Fcgr3/Ccr5	49
GO:0001909	leukocyte mediated cytotoxicity	61/2404	169/28943	4.74484e-24	2.52736e-22	1.29638e-22	Spi1/Il7r/Stat5a/Ptpn6/Il12b/Fcgr1/Ncf1/H2-M2/Arg1/Serpinb9b/Ripk3/Nckap1l/Tap2/Dnase1l3/Il18rap/Ptprc/F2/Il21/Il12a/Cxcl5/Cxcl1/Klrk1/Clec2d/Klrd1/Klrb1c/Ctsc/Tyrobp/Itgam/Crtam/Myd88/Vav1/Ccl2/H2-Q4/Tap1/Stx11/Gimap3/Ctsg/Pvr/Trem3/Trem1/Gimap5/Klri2/Pik3r6/Klre1/Raet1e/Lep/Fcgr3/B2m/H2-K1/H2-M9/H2-T23/H2-Q10/H2-Q6/H2-D1/Ceacam1/H60b/Raet1d/Klrb1b/Ulbp1/Sh2d1b1/Muc4	61
GO:0002705	positive regulation of leukocyte mediated immunity	64/2404	185/28943	5.43501e-24	2.86959e-22	1.47192e-22	Itgb2l/Itgb2/Spi1/Stat6/Tgfb1/Stat5a/Il12b/Zp3/Slamf1/Fcgr1/H2-M2/Cd40/Arg1/Ddx21/Rsad2/C3/Tap2/Tnf/Il6/Cd28/Il18rap/Il18r1/Il1r1/Ptprc/Cd55b/Tnfsf4/Il1b/Il21/Il12a/Cxcl1/Klrk1/Klrd1/Klrb1c/Tyrobp/Itgam/Hpx/Crtam/Nlrp3/Vav1/Ccl2/H2-Q4/Arid5a/Gimap3/Pvr/Clcf1/Gimap5/Klri2/Ticam1/Klre1/Cd177/Nod2/Ptafr/Scimp/Fcer1g/Fcgr3/B2m/H2-K1/H2-M9/H2-T23/H2-Q10/H2-Q6/H2-D1/Ulbp1/Sh2d1b1	64
GO:0002700	regulation of production of molecular mediator of immune response	68/2404	207/28943	6.36124e-24	3.32942e-22	1.70778e-22	Vpreb3/Stat6/Tgfb1/Cd36/Cd244a/Hmox1/Twist2/Slamf1/Mapkapk2/Cd40/Tnfaip3/Arg1/Ddx21/Irak3/Rsad2/Syk/Litaf/Cd96/Cd86/Parp3/Tnf/Cd74/Il33/Il6/Casp1/Cd28/Il18r1/Il1r1/Ptprc/Cd55b/Fcgr2b/Tnfsf4/Il1b/Il21/Tlr2/Tnfrsf1b/Cd22/Klk7/Il4ra/Hpx/Jak3/Tirap/Apoa1/Cgas/Myd88/Nlrp3/Casp4/Twist1/Il5/Arid5a/Trpm4/Sema7a/Tlr4/Gimap3/Clcf1/Gimap5/Tlr7/Psg22/Bst2/Ticam1/Ccr2/Nod2/Scimp/Fcer1g/B2m/Trim6/Lilrb4b/Lilrb…	68
GO:0010631	epithelial cell migration	88/2404	328/28943	1.44457e-23	7.4956e-22	3.84477e-22	Apoh/Itgb2l/Itgb2/Fap/Pparg/Pdgfb/Acvrl1/Tgfb1/Klf4/Stat5a/Aqp1/Hspb1/Hmox1/Epha2/Fut1/Met/Hyal1/Stc1/Gata2/Itga2/Nfe2l2/Stard13/Cd40/Mmp9/Map2k3/Dcn/Flt4/Itgb3/Pecam1/Bmp4/Rgcc/Has2/Myh9/Fstl1/Cxcl13/Smoc2/Cyp1b1/Tnf/Hbegf/Anxa1/Lpxn/Cd63/Adam8/Itgb1/Pkn3/Lcn2/Notch1/Dll4/Efna1/Glipr2/Edn2/Nos3/Anxa3/Pxn/Adamts9/Angpt2/Cdh5/Ets1/Apoa1/Robo4/Tgfbr2/Ptgs2/Loxl2/Gadd45a/Lrg1/Fgf2/Ccn3/Serpine1/Atoh…	88
GO:0001503	ossification	103/2404	426/28943	1.60963e-23	8.28065e-22	4.24745e-22	Pparg/Mmp14/Sost/Tgfb1/Ccn4/Epha2/Chrd/Clic1/Twist2/Id3/Fhl2/Bmp7/Csf1/Stc1/Wnt11/Mmp9/Ccn2/Srgn/Kremen1/Igfbp3/Rsad2/Id2/Tfap2a/Bmp4/Tnfsf11/Bmp1/Vdr/Runx1/Wnt10b/Dhh/Six2/Tnf/Lox/Kazald1/Ifitm5/Ifitm1/Ifitm3/Alox5/Il6/Ccr1/Igfbp5/Tnfrsf11a/Ddr2/Tnn/Notch1/Creb3l1/Wwtr1/Lmna/Ecm1/Ccn1/Hspg2/Fgr/Rest/Spp1/Ibsp/Areg/Clec5a/Mgp/Chrdl2/Chrdl1/Comp/Adamts7/Ptgs2/Bmp8a/P2ry2/Slc26a2/Cebpa/Sbno2/Twist1…	103
GO:0032642	regulation of chemokine production	48/2404	110/28943	2.04461e-23	1.04292e-21	5.34954e-22	Aire/Oas1c/Il17ra/Klf4/Mpl/Epha2/Mcoln2/Trpv4/Lpl/Lbp/Syk/Mefv/Apod/Adipoq/Eif2ak2/Tslp/Tnf/Cd74/Il33/Il6/Il1rl1/Tnfsf4/Il1b/Il6ra/Tlr2/Ccn1/Cxcl5/Il4ra/Tirap/Myd88/Oas3/P2ry2/Ccl5/Twist1/Ackr1/Cd84/Tlr4/Il7/Chil3/Tlr7/Ticam1/Oas1a/Oas1f/Nod2/Ticam2/Chil4/Lilrb4b/Lilrb4a	48
GO:0032609	interferon-gamma production	54/2404	138/28943	2.12582e-23	1.07524e-21	5.51529e-22	Il12rb1/Il12b/Cd244a/Zp3/Slamf1/Cd274/Pdcd1lg2/Itk/Gadd45g/Ripk3/Cd96/Runx1/Tnf/Il33/Il18rap/Il1rl1/Il18r1/Il1r1/Slc11a1/Tnfsf4/Il36rn/Il1b/Il21/Il12a/Klrk1/Pglyrp1/Crtam/Tnfsf9/Arid5a/Ccr7/Rara/Tlr4/Gimap3/Tlr8/Irf8/Pglyrp3/Zc3h12a/Gimap5/Il20rb/Tlr7/Ccr2/Klre1/Cd14/Spn/Bcl3/Txk/Nod2/Ticam2/Tnfrsf13c/Runx3/Ulbp1/Sh2d1b1/Lilrb4b/Lilrb4a	54
GO:0090132	epithelium migration	88/2404	330/28943	2.27737e-23	1.14229e-21	5.85922e-22	Apoh/Itgb2l/Itgb2/Fap/Pparg/Pdgfb/Acvrl1/Tgfb1/Klf4/Stat5a/Aqp1/Hspb1/Hmox1/Epha2/Fut1/Met/Hyal1/Stc1/Gata2/Itga2/Nfe2l2/Stard13/Cd40/Mmp9/Map2k3/Dcn/Flt4/Itgb3/Pecam1/Bmp4/Rgcc/Has2/Myh9/Fstl1/Cxcl13/Smoc2/Cyp1b1/Tnf/Hbegf/Anxa1/Lpxn/Cd63/Adam8/Itgb1/Pkn3/Lcn2/Notch1/Dll4/Efna1/Glipr2/Edn2/Nos3/Anxa3/Pxn/Adamts9/Angpt2/Cdh5/Ets1/Apoa1/Robo4/Tgfbr2/Ptgs2/Loxl2/Gadd45a/Lrg1/Fgf2/Ccn3/Serpine1/Atoh…	88
GO:0051090	regulation of DNA-binding transcription factor activity	104/2404	436/28943	3.00355e-23	1.49408e-21	7.66368e-22	Itgb2l/Trim25/Itgb2/Pparg/Adora3/Ifrd1/Spi1/Tgfb1/Cd36/Klf4/Hck/Stat3/Hmox1/Id3/Card14/Cd40/Hnf4a/Ptgis/Tnfaip3/Irak3/Id2/Nfkbia/Sav1/Sfrp4/Edn1/Ripk1/Syk/Tnfsf11/Rgcc/Acod1/Ripk3/Stk3/Hes1/Pla2g10/Hcls1/Wnt10b/Pim1/Sik1/Eif2ak2/Cyp1b1/Sting1/Tnf/Fosl1/Rela/Adam8/Il6/Cflar/Il18rap/Il18r1/Tnfrsf11a/Traf5/Fcgr2b/Ddr2/Tnfsf4/Il1b/Ngf/Tlr2/Anxa3/Anxa4/Nupr1/Trim30a/Pou4f2/Tirap/Trib1/Myd88/Nlrp3/Arhg…	104
GO:0051250	negative regulation of lymphocyte activation	60/2404	171/28943	6.06404e-23	2.99176e-21	1.53458e-21	Tgfb1/Ptpn6/Hspb1/Cd44/Cd274/Pdcd1lg2/Sdc4/Irf1/Tnfaip3/Arg1/Id2/Bmp4/Nckap1l/Samsn1/Cd86/Runx1/Parp3/Cd74/Anxa1/Fas/Inpp5d/Fcgr2b/Tnfsf4/Fgr/Gpnmb/Pglyrp1/Tyrobp/Il4ra/Btk/Jak3/Crtam/Pawr/H2-Aa/Socs1/Gimap3/Hlx/Fgl2/Zc3h12d/Ctsg/Lyn/Pglyrp3/Zc3h12a/Gimap5/Vsig4/Il20rb/Cdkn2a/Lgals3/Spn/Tarm1/Cebpb/Erbb2/Tnfsf18/Runx3/Il4i1/Ceacam1/Cd80/Slfn1/Lrrc32/Lilrb4b/Lilrb4a	60
GO:0071222	cellular response to lipopolysaccharide	83/2404	304/28943	7.63822e-23	3.73776e-21	1.91724e-21	Spi1/Tgfb1/Cd36/Il12b/Lbp/Cd274/Pdcd1lg2/Cd68/Cxcl16/Map2k3/Tnfaip3/Nos2/Nfkbia/Cd180/Acod1/Litaf/Cd86/Cxcl13/Tnf/Cd6/Ankrd1/Rela/Il6/Ly96/Casp1/Cfh/Cd55b/Tnfsf4/Mrc1/Vim/Il36rn/Il1b/Il12a/Nfkb1/Gbp2/Tnfrsf1b/Nos3/Cxcl5/Ppbp/Pf4/Cxcl3/Cxcl1/Klrk1/Trim30a/Plscr1/Trib1/Myd88/Nlrp3/Cxcl10/Ccl5/Ccl12/Ccl2/Sbno2/Serpine1/Arid5a/Gch1/Rara/Cd84/Tlr4/Ctsg/Aicda/Irf8/Lyn/Zc3h12a/Il36g/Tnip3/Zfp36/Irgm1/Ti…	83
GO:0070665	positive regulation of leukocyte proliferation	59/2404	168/28943	1.31481e-22	6.38213e-21	3.27363e-21	Il12rb1/Stat5a/Il12b/Cd244a/Zp3/Mpl/Slc4a1/Csf1/Slamf1/Cd274/Pdcd1lg2/Cd40/Ada/Csf2/Syk/Nckap1l/Hes1/Cd86/Cdkn1a/Btnl2/Cd74/Anxa1/Cd6/Il6/Cd28/Ptprc/Cd55b/Tnfsf4/Il1b/Ocstamp/Il21/Il12a/Bst1/Cd38/Epo/Itgal/Jak3/Tirap/Tgfbr2/Myd88/Rac2/Ccl5/Tnfsf9/Il5/Ccr7/Tlr4/Il7/Clcf1/Lyn/Ticam1/Ccdc88b/Ccr2/Gpr183/Spn/Lep/Tnfrsf13c/Csf2rb/Csf2rb2/Cd80	59
GO:0051607	defense response to virus	80/2404	289/28943	1.76084e-22	8.47879e-21	4.34909e-21	Trim25/Il12rb1/Oas1c/Il12b/Apobec3/Mlkl/Cd40/Irf1/Ddx21/Ddit4/Rsad2/Map3k14/Acod1/Ripk3/Pla2g10/Cd86/Parp9/Eif2ak2/Sting1/Pmaip1/Il33/Ifitm1/Ifitm3/Il6/Casp1/Ptprc/Ifih1/Il1b/Zbp1/Oasl2/Irf5/Zc3hav1/Kcnj8/Abcc9/Itgax/Trim30a/Cgas/Plscr1/Myd88/Oas3/Nlrp3/Rnf125/Rtp4/Cxcl10/Ccl5/Slfn8/Ifi206/Isg20/Fgl2/Gbp7/Tlr8/Apobec1/Aicda/Oasl1/Zc3h12a/Trim56/Tlr7/Bst2/Ticam1/Dtx3l/Mmp12/Vamp8/Spn/Treml4/Oas1a/…	80
GO:0140546	defense response to symbiont	80/2404	290/28943	2.23756e-22	1.06888e-20	5.48268e-21	Trim25/Il12rb1/Oas1c/Il12b/Apobec3/Mlkl/Cd40/Irf1/Ddx21/Ddit4/Rsad2/Map3k14/Acod1/Ripk3/Pla2g10/Cd86/Parp9/Eif2ak2/Sting1/Pmaip1/Il33/Ifitm1/Ifitm3/Il6/Casp1/Ptprc/Ifih1/Il1b/Zbp1/Oasl2/Irf5/Zc3hav1/Kcnj8/Abcc9/Itgax/Trim30a/Cgas/Plscr1/Myd88/Oas3/Nlrp3/Rnf125/Rtp4/Cxcl10/Ccl5/Slfn8/Ifi206/Isg20/Fgl2/Gbp7/Tlr8/Apobec1/Aicda/Oasl1/Zc3h12a/Trim56/Tlr7/Bst2/Ticam1/Dtx3l/Mmp12/Vamp8/Spn/Treml4/Oas1a/…	80
GO:0002718	regulation of cytokine production involved in immune response	50/2404	126/28943	4.30882e-22	2.04211e-20	1.04747e-20	Tgfb1/Cd36/Hmox1/Twist2/Slamf1/Mapkapk2/Arg1/Ddx21/Irak3/Rsad2/Syk/Litaf/Cd96/Tnf/Cd74/Il6/Casp1/Il18r1/Il1r1/Cd55b/Tnfsf4/Il1b/Il21/Tlr2/Tnfrsf1b/Jak3/Tirap/Apoa1/Myd88/Nlrp3/Casp4/Twist1/Arid5a/Trpm4/Sema7a/Tlr4/Gimap3/Gimap5/Tlr7/Psg22/Bst2/Ticam1/Ccr2/Nod2/Scimp/Fcer1g/B2m/Trim6/Lilrb4b/Lilrb4a	50
GO:0050921	positive regulation of chemotaxis	55/2404	151/28943	4.82624e-22	2.26947e-20	1.16409e-20	Pdgfb/Spi1/Tgfb1/Pgf/Hspb1/Tnfsf14/Met/Trpv4/Csf1/Slamf1/Itga2/Lbp/Edn1/Thbs4/Nckap1l/Cxcl13/Smoc2/Cd74/Pdgfrb/Ccr1/Cxcr2/Fn1/Sell/Il1b/Sucnr1/Il12a/Edn2/Swap70/Vegfd/F7/Ednra/Tirap/Rac2/Dysf/Gpsm3/Cxcl10/Ccl5/Ccl7/Ccl2/Fgf2/Serpine1/Ccr7/Thbs1/C3ar1/Prkd2/Trem1/Cxcr4/Ccr2/C5ar1/Cxcr3/Cxcl17/Ano6/Tnfsf18/Ccl21a/Ccl21b	55
GO:0002532	production of molecular mediator involved in inflammatory response	44/2404	99/28943	5.62493e-22	2.62453e-20	1.34622e-20	Adora3/Il17ra/Stat3/Ncf1/Lbp/Nos2/Syk/Ephx2/Mefv/Apod/Cd96/Pla2g10/Tnf/Cd6/Alox5/Il6/Il1r2/F2/Il17rc/Il4ra/Myd88/Gpsm3/Serpine1/Tlr4/Dusp10/Chil3/Lyn/Zc3h12a/Macir/Il17c/Ticam1/Vamp8/Tlr6/Slamf8/Tarm1/Nod2/Fcer1g/Lep/Alox5ap/Chil4/Rab44/Gbp5/Lilrb4b/Lilrb4a	44
GO:0043542	endothelial cell migration	70/2404	234/28943	6.17559e-22	2.8593e-20	1.46664e-20	Apoh/Itgb2l/Itgb2/Fap/Pparg/Pdgfb/Acvrl1/Tgfb1/Klf4/Stat5a/Hspb1/Hmox1/Epha2/Fut1/Met/Stc1/Gata2/Nfe2l2/Stard13/Cd40/Map2k3/Dcn/Flt4/Itgb3/Pecam1/Bmp4/Rgcc/Myh9/Fstl1/Cxcl13/Smoc2/Cyp1b1/Tnf/Anxa1/Lpxn/Adam8/Itgb1/Lcn2/Notch1/Dll4/Efna1/Edn2/Nos3/Anxa3/Pxn/Adamts9/Angpt2/Cdh5/Ets1/Apoa1/Robo4/Ptgs2/Loxl2/Gadd45a/Fgf2/Ccn3/Atoh8/Rras/Thbs1/Prkd2/Mmrn2/Zc3h12a/Cxcr4/Clec14a/Foxc2/Rhoj/Prcp/Prss3/Ce…	70
GO:0061041	regulation of wound healing	52/2404	137/28943	7.20521e-22	3.31055e-20	1.6981e-20	Apoh/Pdgfb/Cd36/Ccn4/Nfe2l2/Cd34/C1qtnf1/Plau/Pros1/Serping1/Smoc2/Tnfrsf12a/Emilin2/Tnf/Hbegf/Anxa1/Alox5/Itgb1/Ddr2/Serpinc1/Tfpi/F2/Fga/Reg3g/Cd9/F7/Plat/Anxa2/Phldb2/Fgb/Fgg/Tspan8/Ccl2/Fgf2/Serpine1/Serpinf2/Ptger4/Thbs1/Cxcr4/Cd109/Plaur/Foxc2/Cldn4/Gp5/Mmrn1/S100a9/Plg/Kng2/Ano6/Ceacam1/Thbd/Klkb1	52
GO:0071347	cellular response to interleukin-1	39/2404	79/28943	1.04618e-21	4.77043e-20	2.44693e-20	Ccl3/Ccl24/Mapk13/Hyal1/Cd40/Irf1/Ccl6/Ccl4/Ccl9/Irak3/Ccl11/Acod1/Ankrd1/Rela/Il6/Il1r1/Il1r2/Ccl20/Fn1/Il1rn/Il1b/Zbp1/Nfkb1/Mylk3/Ccl22/Ccl17/Adamts7/Myd88/Ccl5/Ccl12/Ccl7/Ccl2/Serpine1/Saa3/Zc3h12a/Adamts12/Cebpb/Ccl21a/Ccl21b	39
GO:0002761	regulation of myeloid leukocyte differentiation	53/2404	143/28943	1.06406e-21	4.81545e-20	2.47002e-20	Ccl3/Tgfb1/Stat5a/Il12b/Csf1/Gata2/Id2/Itgb3/Zfp36l1/Fos/Ripk1/Tnfsf11/Myc/Hcls1/Adipoq/Runx1/Tmem178/Tnf/Cd74/Adam8/Ccr1/Casp8/Inpp5d/Fbn1/Ocstamp/Tal1/Clec2d/Tyrobp/Itgam/Pou4f2/Trib1/Lif/Ccl5/Il5/Klf10/Ninj1/Rara/Slc9b2/Cdk6/Lyn/Rbp1/Jun/Fes/Cebpb/Tnfrsf11b/Pilrb1/Evi2/Ceacam1/Mafb/Cd101/Evi2b/Lilrb4b/Lilrb4a	53
GO:0046632	alpha-beta T cell differentiation	50/2404	129/28943	1.48364e-21	6.66418e-20	3.41831e-20	Stat6/Tgfb1/Relb/Stat3/Il12b/Ly9/Ada/Irf1/Itk/Rsad2/Irf4/Gadd45g/Syk/Ctsl/Nckap1l/Runx1/Anxa1/Il6/Il18r1/Tnfsf4/Il21/Il6ra/Tnfsf8/Il4ra/Il2rg/Jak3/Tgfbr2/Nlrp3/Batf/Nfkbiz/Ccr7/Rara/Socs1/Prdm1/Gimap3/Hlx/Ptger4/Zc3h12a/Gimap5/Ccr2/Gpr18/Gpr183/Spn/Bcl3/Txk/Tnfsf18/Runx3/Gimap1/Lilrb4b/Lilrb4a	50
GO:0006909	phagocytosis	94/2404	390/28943	1.78988e-21	7.98023e-20	4.09336e-20	Itgb2/Pparg/Cryba1/Tgfb1/Cd36/Hck/Psg17/Psg19/Cyba/Met/Gata2/Slamf1/Itga2/Fcgr1/Lbp/Myo1g/Itgb3/Pecam1/Syk/Sftpa1/Anxa11/Myh9/Nckap1l/Adipoq/Pros1/Psg29/C3/Tnf/Anxa1/Msr1/Itgb1/Slc11a1/Marco/Ptprc/C4bp/Ncf2/Fcgr2b/Il1b/Ptx3/Tlr2/Pear1/Fgr/Anxa3/Arhgap25/Siglece/Tyrobp/Itgam/Itgal/Il2rg/Rab20/Apoa1/Ldlr/Myd88/Rac2/Dysf/Vav1/Xkr6/Ccl2/Tgm2/Ccr7/Rara/Colec10/Tlr4/Thbs1/Irf8/Zp3r/Psg22/BC053393/Cd300…	94
GO:2000146	negative regulation of cell motility	84/2404	325/28943	2.08034e-21	9.1541e-20	4.69548e-20	Apoh/Cdh1/Pparg/Pdgfb/Acvrl1/Adora3/Timp1/Tgfb1/Klf4/Has1/Stat3/Fbln1/Chrd/Stc1/Nfe2l2/Wnt11/Stard13/Ada/Hnf4a/Ptprk/Dcn/Igfbp3/Rgcc/Apod/Cd200r1/Adipoq/Cxcl13/Emilin2/Cyp1b1/Dusp1/Tnf/Cd74/Fas/Il33/Cd63/Ifitm1/Ifitm3/Drd4/Muc2/Col3a1/Igfbp5/Tnn/Eng/Egfl7/Notch1/Il1rn/Dll4/Emilin1/Adamts9/Arhgdib/Was/Angpt2/Sap30/Robo4/Trib1/Phldb2/Ccl12/Ccl2/Gadd45a/Fgf2/Clic4/Ccn3/Serpine1/Rras/Dusp10/Ptger4/Th…	84
GO:0032649	regulation of interferon-gamma production	49/2404	125/28943	2.0988e-21	9.1541e-20	4.69548e-20	Il12rb1/Il12b/Cd244a/Zp3/Slamf1/Cd274/Pdcd1lg2/Ripk3/Cd96/Runx1/Tnf/Il33/Il1rl1/Il18r1/Il1r1/Slc11a1/Tnfsf4/Il36rn/Il1b/Il21/Il12a/Klrk1/Pglyrp1/Crtam/Tnfsf9/Arid5a/Ccr7/Rara/Tlr4/Gimap3/Tlr8/Irf8/Pglyrp3/Zc3h12a/Gimap5/Il20rb/Tlr7/Ccr2/Klre1/Cd14/Bcl3/Txk/Nod2/Ticam2/Tnfrsf13c/Ulbp1/Sh2d1b1/Lilrb4b/Lilrb4a	49
GO:0035710	CD4-positive	alpha-beta T cell activation	49/2404	125/28943	2.0988e-21	9.1541e-20	4.69548e-20	Stat6/Tgfb1/Relb/Stat3/Il12b/Ly9/Cd44/Cd274/Irf1/Rsad2/Irf4/Gadd45g/Ctsl/Nckap1l/Runx1/Anxa1/Il6/Cd28/Il18r1/Cd55b/Tnfsf4/Il21/Il12a/Il6ra/Il4ra/Il2rg/Jak3/Tgfbr2/Nlrp3/Batf/Nfkbiz/Ccr7/Rara/Socs1/Gimap3/Hlx/Ptger4/Zc3h12a/Gimap5/Ccr2/Gpr183/Spn/Bcl3/Tarm1/Cebpb/Tnfsf18/Runx3/Gimap1/Lilrb4a	49
GO:0002221	pattern recognition receptor signaling pathway	60/2404	182/28943	2.31039e-21	1.00045e-19	5.13167e-20	Oas1c/Cd36/Cyba/Ifi35/Lbp/Mapkapk2/Cd40/Irf1/Tnfaip3/Irak3/Rsad2/Nfkbia/Irf4/Cd180/Acod1/Mefv/Cd86/Slc15a3/Rela/Pik3ap1/Tasl/Ly96/Casp1/Ifih1/Nmi/Tlr2/Alpk1/Zc3hav1/Reg3g/Clec4e/Trim30a/Tirap/Myd88/Mapkapk3/Oas3/Nlrp3/Rnf125/Tlr13/Ninj1/Tlr4/Tlr8/Oasl1/Lyn/Tnip3/Tlr7/Tlr1/Tifa/Irgm1/Ticam1/Cd300lf/Cd14/Tlr6/Treml4/Rab7b/Oas1a/Oas1f/Nod2/Scimp/Nlrp1a/Igtp	60
GO:1903034	regulation of response to wounding	59/2404	177/28943	2.65641e-21	1.14207e-19	5.85808e-20	Apoh/Pdgfb/Cd36/Klf4/Ccn4/Nfe2l2/Cd34/C1qtnf1/Kremen1/Plau/Pros1/Serping1/Smoc2/Tnfrsf12a/Emilin2/Tnf/Hbegf/Anxa1/Alox5/Itgb1/Ddr2/Serpinc1/Tfpi/F2/Fga/Ocm/Reg3g/Cd9/F7/Plat/Anxa2/Phldb2/Fgb/Fgg/Tspan8/Ccl2/Fgf2/Serpine1/Scarf1/Serpinf2/Ptger4/Thbs1/Rtn4r/Cxcr4/Cd109/Plaur/Foxc2/Cldn4/Gp5/Mmrn1/S100a9/Plg/Kng2/Klk8/Ano6/Ceacam1/Thbd/Cntf/Klkb1	59
GO:0031341	regulation of cell killing	53/2404	146/28943	3.24556e-21	1.38546e-19	7.10656e-20	Spi1/Il7r/Stat5a/Il12b/Cd5l/H2-M2/Arg1/Nos2/Serpinb9b/Syk/Ripk3/Nckap1l/C3/Tap2/Dnase1l3/Il18rap/Cfh/Ptprc/Bcl2l11/Il21/Il12a/Cxcl5/Cxcl1/Klrk1/Clec2d/Klrd1/Klrb1c/Tyrobp/Itgam/Crtam/Vav1/Ccl2/H2-Q4/Tap1/Gimap3/Pvr/Gimap5/Klri2/Pik3r6/Klre1/Lep/B2m/H2-K1/H2-M9/H2-T23/H2-Q10/H2-Q6/H2-D1/Ceacam1/Klrb1b/Ulbp1/Sh2d1b1/Muc4	53
GO:0045639	positive regulation of myeloid cell differentiation	46/2404	113/28943	5.54872e-21	2.35195e-19	1.2064e-19	Ccl3/Scin/Tgfb1/Stat3/Stat5a/Il12b/Mpl/Csf1/Gata2/Id2/Itgb3/Zfp36l1/Fos/Ripk1/Tnfsf11/Nckap1l/Hcls1/Runx1/Tnf/Cd74/Ccr1/Casp8/Inpp5d/Ocstamp/Tal1/Tyrobp/Itgam/Pou4f2/Ets1/Trib1/Lif/Ccl5/Il5/Klf10/Ninj1/Slc9b2/Csf3/Inhba/Jun/Rab7b/Fes/Hmgb2/Lep/Evi2/Cd101/Evi2b	46
GO:0034612	response to tumor necrosis factor	63/2404	202/28943	6.26296e-21	2.63614e-19	1.35217e-19	Ccl3/Ccl24/Myod1/Card14/Nfe2l2/Cd40/Irf1/Cxcl16/Ccl6/Ccl4/Ccl9/Ccl11/Nos2/Nfkbia/Zfp36l1/Ripk1/Syk/Naip1/Tnfsf11/Acod1/Adipoq/Gpd1/Tnf/Ankrd1/Rela/Il6/Casp1/Casp8/Ccl20/Tnfrsf11a/Traf5/Ccdc3/Ocstamp/Nfkb1/Gbp3/Ybx3/Tnfrsf1a/Ccl22/Ccl17/Birc3/Apoa1/Adamts7/Eda2r/Cebpa/Ccl5/Ccl12/Ccl7/Ccl2/Gch1/Npnt/Zc3h12a/Zfp36/Zfp36l2/Adamts12/Cd14/Wfdc21/Sphk1/Fabp4/Tnfsf18/Tnfrsf13c/Naip2/Ccl21a/Ccl21b	63
GO:0002456	T cell mediated immunity	53/2404	148/28943	6.69456e-21	2.79149e-19	1.43186e-19	Aire/Il7r/Il12b/Zp3/Slamf1/H2-M2/Arg1/Myo1g/Rsad2/Serpinb9b/Ripk3/Nckap1l/Tap2/Il6/Il18rap/Il18r1/Il1r1/Slc11a1/Ptprc/Cd55b/Tnfsf4/Il1b/Il12a/Tnfrsf1b/Klrd1/Ctsc/Was/Nlrp3/H2-Q4/Icam1/Arid5a/Trpm4/Stx11/Pvr/Il20rb/Ccr2/Il31ra/Spn/Treml4/Raet1e/Cd8a/Nod2/B2m/H2-K1/H2-M9/H2-T23/H2-Q10/H2-Q6/H2-D1/Il4i1/Lilrb4b/Lilrb4a/Muc4	53
GO:0032612	interleukin-1 production	48/2404	123/28943	6.7248e-21	2.79149e-19	1.43186e-19	Ccl3/Cd36/Stat3/Hspb1/Lpl/Tnfaip3/Mefv/Gsdmd/Tnf/Anxa1/Il6/Casp1/Casp8/Il1r2/Ccl20/Ifi211/Slamf9/Il1b/Sucnr1/Tlr2/Ccn1/Errfi1/Tyrobp/Apoa1/Myd88/Nlrp3/Casp4/Tmem106a/Ifi206/Ccr7/Tlr4/Ptger4/Tlr8/Zc3h12a/Tlr6/Ifi205/Nod2/Sphk1/S1pr3/Nlrp1a/Ifi204/Ifi207/Ceacam1/Nlrp12/Ccr5/Gbp5/Lilrb4b/Lilrb4a	48
GO:0050730	regulation of peptidyl-tyrosine phosphorylation	74/2404	268/28943	7.92447e-21	3.26694e-19	1.67574e-19	Cav2/Itgb2l/Itgb2/Pdgfb/Itga5/Tgfb1/Cd36/Ptpn6/Il12b/Il11/Cd44/Crlf1/Cd40/Hnf4a/Irf1/Csf2/Itgb3/Pecam1/Nedd9/Syk/Thbs4/Hes1/Hcls1/Samsn1/Adipoq/Parp9/Clec4n/Tslp/Hbegf/Cd74/Pdgfrb/Il6/Itgb1/Ptprc/Ehd4/Il21/Il12a/Il6ra/Efna1/Hgf/Errfi1/Bst1/Ereg/Areg/Epo/Tnfrsf1a/Iqgap1/Mvp/Hpx/Lif/Parp14/Ccl5/Il5/Icam1/Socs1/Csf3/Ptk6/Tlr4/Ptger4/Il7/Clcf1/Lyn/Gprc5a/Socs3/Nod2/Osm/Lep/Tnfsf18/Cd80/Cntf/Btc/Sh2d1…	74
GO:0030336	negative regulation of cell migration	81/2404	312/28943	8.00869e-21	3.27921e-19	1.68203e-19	Apoh/Cdh1/Pparg/Pdgfb/Acvrl1/Adora3/Timp1/Tgfb1/Klf4/Has1/Stat3/Chrd/Stc1/Nfe2l2/Wnt11/Stard13/Ada/Hnf4a/Ptprk/Dcn/Igfbp3/Rgcc/Apod/Cd200r1/Adipoq/Cxcl13/Emilin2/Cyp1b1/Dusp1/Tnf/Cd74/Fas/Il33/Cd63/Ifitm1/Ifitm3/Drd4/Muc2/Col3a1/Igfbp5/Tnn/Eng/Egfl7/Notch1/Il1rn/Dll4/Emilin1/Adamts9/Arhgdib/Angpt2/Sap30/Robo4/Trib1/Phldb2/Ccl12/Ccl2/Gadd45a/Fgf2/Clic4/Ccn3/Serpine1/Rras/Dusp10/Ptger4/Thbs1/Cldn5/…	81
GO:0070555	response to interleukin-1	42/2404	96/28943	1.01421e-20	4.10383e-19	2.10501e-19	Ccl3/Ccl24/Mapk13/Hyal1/Cd40/Irf1/Ccl6/Ccl4/Ccl9/Irak3/Ccl11/Acod1/Anxa1/Ankrd1/Rela/Il6/Il1r1/Il1r2/Ccl20/Fn1/Tnfrsf11a/Sele/Il1rn/Il1b/Zbp1/Nfkb1/Mylk3/Ccl22/Ccl17/Adamts7/Myd88/Ccl5/Ccl12/Ccl7/Ccl2/Serpine1/Saa3/Zc3h12a/Adamts12/Cebpb/Ccl21a/Ccl21b	42
GO:0032722	positive regulation of chemokine production	39/2404	83/28943	1.0159e-20	4.10383e-19	2.10501e-19	Aire/Oas1c/Il17ra/Mcoln2/Trpv4/Lpl/Lbp/Syk/Adipoq/Eif2ak2/Tslp/Tnf/Cd74/Il33/Il6/Il1rl1/Tnfsf4/Il1b/Il6ra/Tlr2/Ccn1/Il4ra/Tirap/Myd88/Oas3/P2ry2/Ccl5/Twist1/Cd84/Tlr4/Il7/Chil3/Tlr7/Ticam1/Oas1a/Oas1f/Nod2/Ticam2/Chil4	39
GO:0040013	negative regulation of locomotion	88/2404	360/28943	1.28172e-20	5.14313e-19	2.6381e-19	Apoh/Cdh1/Pparg/Pdgfb/Acvrl1/Adora3/Timp1/Tgfb1/Klf4/Has1/Stat3/Fbln1/Chrd/Stc1/Nfe2l2/Wnt11/Stard13/Ada/Hnf4a/Ptprk/Dcn/Igfbp3/Sema3g/Rgcc/Apod/Cd200r1/Adipoq/Cxcl13/Emilin2/Cyp1b1/Dusp1/Tnf/Cd74/Fas/Il33/Cd63/Ifitm1/Ifitm3/Drd4/Muc2/Col3a1/Sema4c/Igfbp5/Tnn/Eng/Egfl7/Notch1/Il1rn/Dll4/Emilin1/Adamts9/Arhgdib/Was/Angpt2/Sap30/Robo4/Trib1/Phldb2/Ccl12/Ccl2/Gadd45a/Fgf2/Clic4/Ccn3/Serpine1/Sema7a/…	88
GO:0002285	lymphocyte activation involved in immune response	66/2404	222/28943	1.33237e-20	5.31096e-19	2.72419e-19	Spi1/Stat6/Tgfb1/Relb/Stat3/Il12b/Ly9/Cd244a/Cd40/Ada/Irf1/Tnfaip3/Irf4/Gadd45g/Cd180/Lcp1/Nckap1l/Parp3/Cd74/Anxa1/Il6/Cd28/Il18r1/Slc11a1/Ptprc/Tnfsf4/Apbb1ip/Il21/Il6ra/Clec4e/Clec4d/Pglyrp1/Cd19/Il4ra/Itgal/Swap70/Jak3/Pou2af1/Nlrp3/Batf/Nfkbiz/Icam1/Ccr7/Rara/Tlr4/Stx11/Hlx/Exo1/Fgl2/Ptger4/Aicda/Clcf1/Irf8/Pglyrp3/Zc3h12a/Gapt/Ccr2/Lgals3/Gpr183/Spn/Bcl3/Fcer1g/Tnfsf18/Lgals1/Gm13283/Lilrb4a	66
GO:0002548	monocyte chemotaxis	33/2404	60/28943	1.6767e-20	6.63953e-19	3.40566e-19	Pdgfb/Ccl3/Ccl24/Ccl6/Ccl4/Ccl9/Ccl11/Tnfsf11/Dusp1/Anxa1/Ccr1/Ccl20/Flt1/Ccl22/Ccl17/Cxcl10/Ccl5/Ccl12/Ccl7/Ccl2/Ccn3/Serpine1/Ninj1/Ctsg/Lyn/Ccr2/Lgals3/Slamf8/Cxcl17/Ano6/Tnfsf18/Ccl21a/Ccl21b	33
GO:0032946	positive regulation of mononuclear cell proliferation	53/2404	152/28943	2.72476e-20	1.07192e-18	5.49825e-19	Il12rb1/Stat5a/Il12b/Cd244a/Zp3/Mpl/Slc4a1/Csf1/Slamf1/Cd274/Pdcd1lg2/Cd40/Ada/Syk/Nckap1l/Hes1/Cd86/Cdkn1a/Btnl2/Cd74/Anxa1/Cd6/Il6/Cd28/Ptprc/Cd55b/Tnfsf4/Il1b/Il21/Il12a/Bst1/Cd38/Epo/Itgal/Jak3/Tirap/Tgfbr2/Myd88/Ccl5/Tnfsf9/Il5/Ccr7/Tlr4/Il7/Clcf1/Ticam1/Ccdc88b/Ccr2/Gpr183/Spn/Lep/Tnfrsf13c/Cd80	53
GO:1990868	response to chemokine	36/2404	73/28943	3.9843e-20	1.5472e-18	7.93614e-19	Ccl3/Ccl24/Mpl/Ccl6/Ccl4/Ccl9/Ccl11/Edn1/Cxcl13/Dusp1/Lox/Ccr1/Ccl20/Gpr35/Cxcl5/Ppbp/Pf4/Cxcl3/Cxcl1/Ccl22/Ccl17/Cxcl10/Ccl5/Ccl12/Ccl7/Ccl2/Ackr1/Zc3h12a/Ackr3/Cxcr4/Ccr2/Foxc1/Cxcl2/Cxcl17/Ccl21a/Ccl21b	36
GO:1990869	cellular response to chemokine	36/2404	73/28943	3.9843e-20	1.5472e-18	7.93614e-19	Ccl3/Ccl24/Mpl/Ccl6/Ccl4/Ccl9/Ccl11/Edn1/Cxcl13/Dusp1/Lox/Ccr1/Ccl20/Gpr35/Cxcl5/Ppbp/Pf4/Cxcl3/Cxcl1/Ccl22/Ccl17/Cxcl10/Ccl5/Ccl12/Ccl7/Ccl2/Ackr1/Zc3h12a/Ackr3/Cxcr4/Ccr2/Foxc1/Cxcl2/Cxcl17/Ccl21a/Ccl21b	36
GO:1903038	negative regulation of leukocyte cell-cell adhesion	52/2404	148/28943	4.1784e-20	1.61217e-18	8.2694e-19	Tgfb1/Klf4/Ptpn6/Hspb1/Cd44/Cd274/Pdcd1lg2/Sdc4/Irf1/Arg1/Bmp4/Nckap1l/Cd86/Runx1/Cd74/Anxa1/Adam8/Tnfsf4/Gpnmb/Il4ra/Jak3/Crtam/Pawr/H2-Aa/Socs1/Gimap3/Hlx/Fgl2/Zc3h12d/Ctsg/Zc3h12a/Gimap5/Vsig4/Il20rb/Cdkn2a/Lgals3/Spn/Tarm1/Cebpb/Erbb2/Tnfsf18/Runx3/Il4i1/Ceacam1/Ccl28/Cd80/Slfn1/Lrrc32/Ccl21a/Ccl21b/Lilrb4b/Lilrb4a	52
GO:0002690	positive regulation of leukocyte chemotaxis	42/2404	99/28943	4.23704e-20	1.62438e-18	8.33203e-19	Spi1/Pgf/Tnfsf14/Trpv4/Csf1/Slamf1/Lbp/Edn1/Thbs4/Nckap1l/Cxcl13/Cd74/Ccr1/Cxcr2/Sell/Il1b/Il12a/Edn2/Swap70/Vegfd/F7/Ednra/Tirap/Rac2/Dysf/Gpsm3/Cxcl10/Ccl5/Ccl7/Ccl2/Serpine1/Ccr7/Thbs1/C3ar1/Trem1/Ccr2/C5ar1/Cxcl17/Ano6/Tnfsf18/Ccl21a/Ccl21b	42
GO:0048659	smooth muscle cell proliferation	60/2404	192/28943	4.76017e-20	1.81338e-18	9.30152e-19	Gnai3/Pparg/Pdgfb/Dbh/Tgfb1/Klf4/Il12b/Ccn4/Hmox1/Cyba/Retn/Itga2/Mmp9/Vip/Tnfaip3/Igfbp3/Id2/Itgb3/Edn1/Bmp4/Myc/Apod/Adipoq/Adamts1/Cdkn1a/Tnf/Hbegf/Pdgfrb/Drd4/Il6/Igfbp5/Ddr2/Il12a/Il6ra/Nos3/Nppb/Ereg/Flt1/Nox1/Ednra/Tgfbr2/Ptgs2/Trib1/Myd88/Ccl5/Apln/Fgf2/Ldlrap1/Ccn3/Serpinf2/Tlr4/Thbs1/C3ar1/Shc1/Ptgir/S1pr2/P2ry6/Jun/Ptafr/Irak4	60
GO:0007229	integrin-mediated signaling pathway	43/2404	104/28943	5.08306e-20	1.92421e-18	9.86998e-19	Itgb2l/Itgb2/Itga5/Timp1/Itgb7/Nid1/Itga2/Lama5/Ccn2/Plek/Itgb3/Syk/Fyb/Dab2/Fermt3/Cd63/Itgb1/Col3a1/Fn1/Lamc1/Itga6/Slc2a10/Tln1/Fgr/Tec/Pxn/Zyx/Tyrobp/Itgam/Itgax/Itgal/Apoa1/Itga11/Vav1/Itga2b/Sema7a/Itga1/Cd177/Txk/Fcer1g/Itgad/Fyb2/Gm49368	43
GO:0050671	positive regulation of lymphocyte proliferation	52/2404	149/28943	5.90584e-20	2.2217e-18	1.13959e-18	Il12rb1/Stat5a/Il12b/Cd244a/Zp3/Mpl/Slc4a1/Slamf1/Cd274/Pdcd1lg2/Cd40/Ada/Syk/Nckap1l/Hes1/Cd86/Cdkn1a/Btnl2/Cd74/Anxa1/Cd6/Il6/Cd28/Ptprc/Cd55b/Tnfsf4/Il1b/Il21/Il12a/Bst1/Cd38/Epo/Itgal/Jak3/Tirap/Tgfbr2/Myd88/Ccl5/Tnfsf9/Il5/Ccr7/Tlr4/Il7/Clcf1/Ticam1/Ccdc88b/Ccr2/Gpr183/Spn/Lep/Tnfrsf13c/Cd80	52
GO:0007204	positive regulation of cytosolic calcium ion concentration	67/2404	234/28943	6.48788e-20	2.4255e-18	1.24413e-18	Cd52/Ccl3/Cd36/Trpv1/Gnat2/Trpv4/Gata2/C1qtnf1/Avpr1a/Bdkrb2/Edn1/F2rl2/Bmp4/Gpr65/Cxcl13/Ccr1/Cxcr2/Gpr35/Cd55b/Adra1d/Il1b/Edn2/Uts2/Cd38/Cxcl3/Cxcl1/Epo/Trpm1/Adm/Swap70/Ednra/Jak3/P2ry2/Ccr3/Hrh4/Ccr7/Trpm4/Gimap3/Ptger4/C3ar1/Ptgir/Synpo/Gimap5/Gpr4/Ackr3/Ackr2/Cxcr4/Fpr1/Cxcr5/Cxcr1/Ccr2/C5ar1/Cxcr3/Gpr18/P2ry10/Fpr2/Saa2/Cxcl2/Cxcl17/Kng2/Xcr1/Gm5127/C5ar2/Ccl28/Ccr5/Fpr3/Kiss1	67
GO:0052547	regulation of peptidase activity	99/2404	445/28943	7.17948e-20	2.66749e-18	1.36825e-18	Cdh1/Pparg/Timp1/Klf4/Stat3/Pax2/Aqp1/Cstb/Cd44/Slpi/Wfdc2/Mmp9/Ccn2/Rhbdf2/Serpina3n/Serpinb9b/Syk/Cast/Naip1/Itih4/Anxa8/Cideb/Myc/Mefv/Fetub/Stfa2/Serping1/Cryaa/Xdh/Psmb8/Tnf/Pmaip1/Fas/Il6/Casp1/Casp8/Cflar/Serpinb8/Serpinc1/Tfpi/Bcl2l11/Ngf/Efna1/Ecm1/Ccn1/Hgf/Rest/Tfpi2/A2m/Renbp/Ngp/Ptgs2/Nlrp3/Uaca/Pawr/Rps27l/Itih2/Serpine1/Tnfrsf23/Ifi206/Acer2/Serpinf2/Thbs1/Serpina3g/Serpina12/Lyn/Fc…	99
GO:0033002	muscle cell proliferation	72/2404	266/28943	9.12541e-20	3.36968e-18	1.72844e-18	Gnai3/Cav2/Pparg/Pdgfb/Dbh/Tgfb1/Klf4/Stat3/Il12b/Ccn4/Hmox1/Gata6/Cyba/Retn/Itga2/Mmp9/Vip/Tnfaip3/Igfbp3/Id2/Itgb3/Sav1/Edn1/Bmp4/Myc/Apod/Adipoq/Adamts1/Cdkn1a/Pim1/Tnf/Hbegf/Pdgfrb/Drd4/Il6/Cflar/Igfbp5/Ddr2/Notch1/Il12a/Il6ra/Hgf/Nos3/Nppb/Ereg/Flt1/Nox1/Ednra/Tgfbr2/Ptgs2/Trib1/Myd88/Ccl5/Apln/Fgf2/Ldlrap1/Ccn3/Serpinf2/Tlr4/Thbs1/C3ar1/Shc1/Ptgir/S1pr2/Foxc2/P2ry6/Foxc1/Six1/Jun/Yap1/Ptafr…	72
GO:0001910	regulation of leukocyte mediated cytotoxicity	47/2404	125/28943	1.04778e-19	3.8455e-18	1.9725e-18	Spi1/Il7r/Stat5a/Il12b/H2-M2/Arg1/Serpinb9b/Ripk3/Nckap1l/Tap2/Dnase1l3/Il18rap/Ptprc/Il21/Il12a/Cxcl5/Cxcl1/Klrk1/Clec2d/Klrd1/Klrb1c/Tyrobp/Itgam/Crtam/Vav1/Ccl2/H2-Q4/Tap1/Gimap3/Pvr/Gimap5/Klri2/Pik3r6/Klre1/Lep/B2m/H2-K1/H2-M9/H2-T23/H2-Q10/H2-Q6/H2-D1/Ceacam1/Klrb1b/Ulbp1/Sh2d1b1/Muc4	47
GO:0070098	chemokine-mediated signaling pathway	33/2404	63/28943	1.27913e-19	4.66613e-18	2.39343e-18	Ccl3/Ccl24/Mpl/Ccl6/Ccl4/Ccl9/Ccl11/Edn1/Cxcl13/Ccr1/Ccl20/Gpr35/Cxcl5/Ppbp/Pf4/Cxcl3/Cxcl1/Ccl22/Ccl17/Cxcl10/Ccl5/Ccl12/Ccl7/Ccl2/Ackr1/Ackr3/Cxcr4/Ccr2/Foxc1/Cxcl2/Cxcl17/Ccl21a/Ccl21b	33
GO:0032611	interleukin-1 beta production	42/2404	102/28943	1.65686e-19	6.00762e-18	3.08153e-18	Ccl3/Cd36/Stat3/Hspb1/Lpl/Tnfaip3/Mefv/Gsdmd/Tnf/Il6/Casp1/Casp8/Ifi211/Slamf9/Il1b/Sucnr1/Tlr2/Ccn1/Errfi1/Tyrobp/Apoa1/Myd88/Nlrp3/Casp4/Tmem106a/Ifi206/Ccr7/Tlr4/Tlr8/Zc3h12a/Tlr6/Ifi205/Nod2/Sphk1/S1pr3/Nlrp1a/Ifi204/Ifi207/Ccr5/Gbp5/Lilrb4b/Lilrb4a	42
GO:0048660	regulation of smooth muscle cell proliferation	58/2404	185/28943	1.66857e-19	6.01385e-18	3.08472e-18	Gnai3/Pparg/Pdgfb/Dbh/Tgfb1/Klf4/Il12b/Ccn4/Hmox1/Cyba/Retn/Itga2/Mmp9/Vip/Tnfaip3/Igfbp3/Id2/Itgb3/Edn1/Bmp4/Myc/Apod/Adipoq/Adamts1/Cdkn1a/Tnf/Hbegf/Pdgfrb/Drd4/Il6/Igfbp5/Ddr2/Il12a/Il6ra/Nos3/Nppb/Ereg/Flt1/Nox1/Tgfbr2/Ptgs2/Trib1/Myd88/Ccl5/Apln/Fgf2/Ldlrap1/Serpinf2/Tlr4/Thbs1/C3ar1/Shc1/Ptgir/S1pr2/P2ry6/Jun/Ptafr/Irak4	58
GO:0043367	CD4-positive	alpha-beta T cell differentiation	40/2404	93/28943	1.79195e-19	6.42009e-18	3.2931e-18	Stat6/Tgfb1/Relb/Stat3/Il12b/Ly9/Irf1/Rsad2/Irf4/Gadd45g/Ctsl/Nckap1l/Runx1/Anxa1/Il6/Il18r1/Tnfsf4/Il21/Il6ra/Il4ra/Il2rg/Jak3/Nlrp3/Batf/Nfkbiz/Ccr7/Rara/Socs1/Gimap3/Hlx/Ptger4/Zc3h12a/Gimap5/Ccr2/Gpr183/Spn/Bcl3/Tnfsf18/Runx3/Gimap1	40
GO:0060759	regulation of response to cytokine stimulus	51/2404	147/28943	1.80334e-19	6.42267e-18	3.29443e-18	Pparg/Oas1c/Klf4/Csf1/Arg1/Irak3/Edn1/Ripk1/Syk/Naip1/Adipoq/Parp9/Sting1/Tslp/Cd74/Il6/Casp1/Il1r1/Il1r2/Ptprc/Ccdc3/Ifih1/Il1rn/Il36rn/Zbp1/Tlr2/Ecm1/Tnfrsf1a/Hpx/Apoa1/Oas3/Casp4/Parp14/Socs1/Tlr4/Il7/Ikbke/Trim56/Cxcr4/Irgm1/Cd300lf/Mmp12/Oas1a/Oas1f/Txk/Ticam2/Sphk1/Trim6/Nlrc5/Igtp/Naip2	51
GO:0032652	regulation of interleukin-1 production	45/2404	117/28943	2.18831e-19	7.74792e-18	3.9742e-18	Ccl3/Cd36/Stat3/Hspb1/Lpl/Tnfaip3/Mefv/Gsdmd/Tnf/Anxa1/Il6/Casp1/Casp8/Il1r2/Ccl20/Ifi211/Tlr2/Ccn1/Errfi1/Tyrobp/Apoa1/Myd88/Nlrp3/Casp4/Tmem106a/Ifi206/Ccr7/Tlr4/Ptger4/Tlr8/Zc3h12a/Tlr6/Ifi205/Nod2/Sphk1/S1pr3/Nlrp1a/Ifi204/Ifi207/Ceacam1/Nlrp12/Ccr5/Gbp5/Lilrb4b/Lilrb4a	45
GO:0045619	regulation of lymphocyte differentiation	64/2404	221/28943	2.29296e-19	8.07094e-18	4.13989e-18	Mmp14/Tgfb1/Il7r/Stat5a/Ptpn6/Hspb1/Cd44/Ada/Irf1/Id2/Zfp36l1/Syk/Bmp4/Nckap1l/Runx1/Wnt10b/Cd74/Anxa1/Fas/Adam8/Il6/Cd28/Inpp5d/Ptprc/Tnfsf4/Il21/Il12a/Pglyrp1/Il4ra/Il2rg/Jak3/Crtam/Tgfbr2/Nlrp3/Nfkbiz/Tnfsf9/H2-Aa/Vnn1/Ccr7/Rara/Socs1/Prdm1/Gimap3/Hlx/Dusp10/Fgl2/Il7/Pglyrp3/Zc3h12a/Gimap5/Ctla2a/Cdkn2a/Zfp36l2/Pik3r6/Ccr2/Slamf8/Rag1/Erbb2/Tnfsf18/Runx3/Il1rl2/Il4i1/Lilrb4b/Lilrb4a	64
GO:1900046	regulation of hemostasis	35/2404	73/28943	4.24573e-19	1.48576e-17	7.621e-18	Apoh/Pdgfb/Cd36/Nfe2l2/Cd34/C1qtnf1/Plau/Pros1/Serping1/Emilin2/Serpinc1/Tfpi/F2/Fga/Cd9/F7/Plat/Comp/Anxa2/Fgb/Fgg/Tspan8/Serpine1/Serpinf2/Tph1/Thbs1/Plaur/Gp5/S100a9/Plg/Kng2/Ano6/Ceacam1/Thbd/Klkb1	35
GO:0071356	cellular response to tumor necrosis factor	57/2404	183/28943	4.8282e-19	1.67982e-17	8.61644e-18	Ccl3/Ccl24/Myod1/Card14/Nfe2l2/Cd40/Irf1/Ccl6/Ccl4/Ccl9/Ccl11/Nfkbia/Zfp36l1/Ripk1/Syk/Naip1/Tnfsf11/Acod1/Adipoq/Gpd1/Tnf/Ankrd1/Rela/Il6/Casp1/Ccl20/Tnfrsf11a/Traf5/Ccdc3/Ocstamp/Nfkb1/Gbp3/Ybx3/Tnfrsf1a/Ccl22/Ccl17/Birc3/Apoa1/Adamts7/Eda2r/Cebpa/Ccl5/Ccl12/Ccl7/Ccl2/Npnt/Zc3h12a/Zfp36/Zfp36l2/Adamts12/Sphk1/Fabp4/Tnfsf18/Tnfrsf13c/Naip2/Ccl21a/Ccl21b	57
GO:2000377	regulation of reactive oxygen species metabolic process	53/2404	161/28943	5.25406e-19	1.81748e-17	9.32253e-18	Gnai3/Itgb2l/Itgb2/Pdgfb/Hk2/Tgfb1/Cd36/Ier3/Stat3/Pax2/Mmp8/Cyba/Nfe2l2/Tfap2a/Ripk1/Syk/Plau/Acod1/Ripk3/Cdkn1a/Xdh/Cyp1b1/Tnf/Pdgfrb/Alox5/Cflar/Ncf2/Lcn2/Duoxa2/F2/Eif6/Cxcl1/Tyrobp/Itgam/Trim30a/Nox1/Ucp1/Birc3/Tgfbr2/Gadd45a/Gch1/Tlr4/Ptger4/Thbs1/Tspo/Shc1/Zc3h12a/Mmp3/Tlr6/Cd177/Fpr2/Lep/Prcp	53
GO:0061448	connective tissue development	76/2404	302/28943	8.99317e-19	3.09314e-17	1.58659e-17	Pparg/Pdgfb/Spi1/Tgfb1/Ccn4/Bmp7/Trpv4/Csf1/Stc1/Wt1/Ccn2/Efemp1/Matn3/Id2/Itgb3/Edn1/Pitx1/Bmp4/Slc39a14/Bmp1/Runx1/Six2/Lox/Pdgfrb/Rela/Cflar/Col3a1/Cfh/Notch1/Frzb/Il6ra/Lmna/Ecm1/Ctsk/Ccn1/Hspg2/Mgp/Chrdl2/Pou4f2/Comp/Barx2/Adamts7/Tgfbr2/Bmp8a/Loxl2/Fgf2/Ccn3/Arid5a/Rflna/Rara/Cer1/Gdf5/Trpm4/Satb2/Runx2/Col10a1/Prrx2/Thbs1/C3ar1/Sh3pxd2b/Mustn1/Snai1/Gpr4/Foxc2/Adamts12/Msx1/Mmp13/Rspo2/Cre…	76
GO:0006953	acute-phase response	26/2404	41/28943	1.30415e-18	4.46006e-17	2.28773e-17	Stat3/Trpv1/Cd163/Lbp/Serpina3n/Itih4/Tnfsf11/Tnf/Il6/Fn1/Tnfrsf11a/Il1rn/F2/Il1b/Reg3g/Hp/Plscr1/Ptgs2/Ccl5/Serpinf2/Saa3/Ptges/Saa2/Serpina1b/Saa1/Ccr5	26
GO:0050868	negative regulation of T cell activation	47/2404	134/28943	2.81909e-18	9.58649e-17	4.91727e-17	Tgfb1/Ptpn6/Hspb1/Cd44/Cd274/Pdcd1lg2/Sdc4/Irf1/Arg1/Bmp4/Nckap1l/Cd86/Runx1/Cd74/Anxa1/Tnfsf4/Gpnmb/Il4ra/Jak3/Crtam/Pawr/H2-Aa/Socs1/Gimap3/Hlx/Fgl2/Zc3h12d/Ctsg/Zc3h12a/Gimap5/Vsig4/Il20rb/Cdkn2a/Lgals3/Spn/Tarm1/Cebpb/Erbb2/Tnfsf18/Runx3/Il4i1/Ceacam1/Cd80/Slfn1/Lrrc32/Lilrb4b/Lilrb4a	47
GO:0048732	gland development	101/2404	483/28943	3.09632e-18	1.04701e-16	5.3705e-17	Cdh1/Pdgfb/Aire/Lsr/Csn3/Vwf/Stat6/Tgfb1/Elf3/Stat5a/Ghrhr/Cd44/Hmox1/Gata6/Epha2/Bmp7/Met/Csf1/Gata2/Aldh1a3/Notch4/Lama5/Wt1/Ada/Hnf4a/Tbx3/Tnfaip3/Id2/Ccl11/Edn1/Pitx1/Plau/Bmp4/Tnfsf11/Ripk3/Vdr/Hes1/Runx1/Cela1/Xdh/Tnf/Pdgfrb/Anxa1/Rela/Hhex/Il6/Cflar/Wnt10a/Igfbp5/Tnfrsf11a/Tfcp2l1/Tbx19/Ptf1a/Notch1/Lhx3/Frzb/Bcl2l11/Iqgap3/Nfkb1/Tnc/Hgf/Areg/Mesp1/Msn/Ednra/Hp/Apoa1/Stra6/Tgfbr2/Atp2c2/Ce…	101
GO:0010876	lipid localization	99/2404	470/28943	3.97209e-18	1.33564e-16	6.85101e-17	Apoh/Pparg/Cd36/Apoc2/Stat5a/Abca13/Crabp2/Slc4a1/Kcnq1/Pla2g12b/Retn/Lpl/Lbp/C1qtnf1/Igfbp3/Npc1l1/Apob/Itgb3/Nos2/Nfkbia/Bdkrb2/Edn1/Syk/Tnfsf11/Dab2/Slc22a22/Apod/Pla2g10/Adipoq/Runx1/Lima1/Soat2/C3/Stard4/Tnf/Anxa1/Msr1/Abcc2/Esyt1/Drd4/Pnpla2/Tnfrsf11a/Abcb11/Slc43a3/Il1b/Abca4/Plin2/Slc2a1/Pla2g2e/Abcb1b/Spp1/Slc10a6/Abcg2/Tmem159/Apoa1/Ldlr/Lipc/Anxa2/Stra6/Plscr1/Ptgs2/Slco2a1/P2ry2/Dysf/…	99
GO:0050731	positive regulation of peptidyl-tyrosine phosphorylation	57/2404	191/28943	4.50789e-18	1.50739e-16	7.73196e-17	Cav2/Pdgfb/Itga5/Tgfb1/Cd36/Il12b/Il11/Cd44/Crlf1/Cd40/Csf2/Itgb3/Pecam1/Nedd9/Syk/Thbs4/Hes1/Hcls1/Adipoq/Parp9/Clec4n/Tslp/Hbegf/Cd74/Il6/Itgb1/Ptprc/Ehd4/Il21/Il12a/Il6ra/Efna1/Hgf/Ereg/Areg/Epo/Tnfrsf1a/Iqgap1/Hpx/Lif/Parp14/Ccl5/Il5/Icam1/Csf3/Tlr4/Ptger4/Clcf1/Lyn/Nod2/Osm/Lep/Tnfsf18/Cd80/Cntf/Btc/Sh2d1b1	57
GO:0032651	regulation of interleukin-1 beta production	39/2404	96/28943	5.69162e-18	1.8927e-16	9.70837e-17	Ccl3/Cd36/Stat3/Hspb1/Lpl/Tnfaip3/Mefv/Gsdmd/Tnf/Il6/Casp1/Casp8/Ifi211/Tlr2/Ccn1/Errfi1/Tyrobp/Apoa1/Myd88/Nlrp3/Casp4/Tmem106a/Ifi206/Ccr7/Tlr4/Tlr8/Zc3h12a/Tlr6/Ifi205/Nod2/Sphk1/S1pr3/Nlrp1a/Ifi204/Ifi207/Ccr5/Gbp5/Lilrb4b/Lilrb4a	39
GO:0002704	negative regulation of leukocyte mediated immunity	35/2404	78/28943	6.15215e-18	2.0346e-16	1.04362e-16	Spi1/Il7r/Ptpn6/Hmox1/Slamf1/Arg1/Serpinb9b/Nckap1l/Cd96/Parp3/Tap2/Ptprc/Cd55b/C4bp/Fcgr2b/Clec2d/Klrd1/Jak3/Tap1/Cd84/Zp3r/Foxf1/Il20rb/Bst2/Ccr2/Klre1/Spn/Nod2/Il4i1/Ceacam1/Klrb1b/Sh2d1b1/Lilrb4b/Lilrb4a/Muc4	35
GO:0031098	stress-activated protein kinase signaling cascade	67/2404	254/28943	7.4601e-18	2.45368e-16	1.25858e-16	Spi1/Mapk13/Mmp8/Met/Trpv4/Gadd45b/Slamf1/Mapkapk2/Map2k3/Ccn2/Flt4/Zfp36l1/Sfrp4/Ripk1/Gadd45g/Naip1/Bmp4/Tnfsf11/Dab2/Stk3/Igfbp6/Xdh/Eif2ak2/Dusp1/Tnf/Fas/Sema4c/Traf5/Fcgr2b/Il1b/Mecom/Nfkb1/Hgf/Errfi1/Wnt16/Ltbr/Nox1/Tirap/Trib1/Myd88/Mdfi/Eda2r/Mid1/Gadd45a/Tnfrsf23/Serpinf2/Tlr4/Dusp10/Ptger4/Mdfic/Lyn/Zc3h12a/Tlr7/Zfp36/Klhl31/Rell1/Ccr2/Ezr/Nod2/Scimp/Lep/Irak4/Sphk1/Cdc42ep5/Naip2/Ccl21…	67
GO:0001959	regulation of cytokine-mediated signaling pathway	47/2404	137/28943	7.83865e-18	2.56418e-16	1.31526e-16	Pparg/Oas1c/Csf1/Arg1/Irak3/Edn1/Ripk1/Syk/Naip1/Adipoq/Parp9/Sting1/Tslp/Cd74/Il6/Casp1/Il1r1/Il1r2/Ptprc/Ccdc3/Il1rn/Il36rn/Zbp1/Ecm1/Tnfrsf1a/Hpx/Apoa1/Oas3/Casp4/Parp14/Socs1/Il7/Ikbke/Trim56/Cxcr4/Irgm1/Cd300lf/Mmp12/Oas1a/Oas1f/Txk/Ticam2/Sphk1/Trim6/Nlrc5/Igtp/Naip2	47
GO:0052548	regulation of endopeptidase activity	83/2404	361/28943	8.79178e-18	2.86042e-16	1.46721e-16	Cdh1/Pparg/Timp1/Klf4/Stat3/Pax2/Aqp1/Cd44/Mmp9/Ccn2/Rhbdf2/Serpina3n/Serpinb9b/Syk/Cast/Naip1/Anxa8/Cideb/Myc/Mefv/Fetub/Stfa2/Serping1/Cryaa/Xdh/Psmb8/Tnf/Pmaip1/Fas/Il6/Casp1/Casp8/Cflar/Serpinb8/Serpinc1/Bcl2l11/Ngf/Efna1/Ccn1/Hgf/Rest/A2m/Renbp/Ptgs2/Nlrp3/Uaca/Pawr/Rps27l/Serpine1/Tnfrsf23/Ifi206/Acer2/Serpinf2/Thbs1/Serpina3g/Serpina12/Lyn/Fcmr/Cdkn2a/Plaur/Tnfsf15/Foxl2/S100a8/S100a9/Kng2…	83
GO:0048872	homeostasis of number of cells	85/2404	375/28943	8.96877e-18	2.90231e-16	1.4887e-16	Spi1/Tgfb1/Il7r/Stat3/Stat5a/Cd44/Hmox1/Ampd3/Etv2/Mpl/Slc4a1/Kcnq1/Csf1/Gata2/Ada/Tnfaip3/Id2/Zfp36l1/Bmp4/Ripk3/Nckap1l/Pla2g10/Fstl1/Hcls1/Pmaip1/Cd74/Anxa1/Fas/Cd7/Alas2/Il6/Cxcr2/Inpp5d/Cfh/Fcgr2b/Tnfsf4/Notch1/Bcl2l11/Mecom/Slc7a11/Ptbp3/Sit1/Tal1/Nos3/Cxcl5/Epo/Itgam/Jak3/Ets1/Arhgef5/Emx1/Ccl2/Ccn3/Tnfrsf23/Ccr7/Gimap3/Cdk6/Il7/Foxa3/Inhba/Lyn/Gimap5/Il20rb/Zfp36/Gapt/Myct1/Ccr2/Gpr183/Em…	85
GO:0032731	positive regulation of interleukin-1 beta production	31/2404	62/28943	9.48681e-18	3.05354e-16	1.56627e-16	Ccl3/Cd36/Stat3/Hspb1/Lpl/Mefv/Gsdmd/Tnf/Il6/Casp1/Casp8/Ifi211/Tlr2/Ccn1/Tyrobp/Myd88/Nlrp3/Casp4/Tmem106a/Ifi206/Ccr7/Tlr4/Tlr8/Tlr6/Ifi205/Nod2/Nlrp1a/Ifi204/Ifi207/Ccr5/Gbp5	31
GO:0002708	positive regulation of lymphocyte mediated immunity	51/2404	160/28943	1.1462e-17	3.66968e-16	1.88231e-16	Stat6/Tgfb1/Stat5a/Il12b/Zp3/Slamf1/Fcgr1/H2-M2/Cd40/Rsad2/C3/Tap2/Tnf/Il6/Cd28/Il18rap/Il18r1/Il1r1/Ptprc/Cd55b/Tnfsf4/Il1b/Il21/Il12a/Klrk1/Klrd1/Klrb1c/Hpx/Crtam/Nlrp3/Vav1/H2-Q4/Arid5a/Gimap3/Pvr/Clcf1/Gimap5/Klri2/Klre1/Nod2/Fcer1g/Fcgr3/B2m/H2-K1/H2-M9/H2-T23/H2-Q10/H2-Q6/H2-D1/Ulbp1/Sh2d1b1	51
GO:0050818	regulation of coagulation	34/2404	75/28943	1.2288e-17	3.9133e-16	2.00728e-16	Apoh/Pdgfb/Cd36/Nfe2l2/Cd34/C1qtnf1/Plau/Pros1/Serping1/Emilin2/Serpinc1/Tfpi/F2/Procr/Fga/Cd9/F7/Plat/Anxa2/Fgb/Fgg/Tspan8/Serpine1/Serpinf2/Thbs1/Plaur/Gp5/S100a9/Plg/Kng2/Ano6/Ceacam1/Thbd/Klkb1	34
GO:0051403	stress-activated MAPK cascade	65/2404	244/28943	1.34254e-17	4.25302e-16	2.18153e-16	Spi1/Mapk13/Mmp8/Met/Trpv4/Gadd45b/Slamf1/Mapkapk2/Map2k3/Ccn2/Flt4/Zfp36l1/Sfrp4/Ripk1/Gadd45g/Naip1/Bmp4/Tnfsf11/Dab2/Stk3/Igfbp6/Xdh/Eif2ak2/Dusp1/Tnf/Fas/Sema4c/Traf5/Fcgr2b/Il1b/Mecom/Nfkb1/Hgf/Wnt16/Ltbr/Nox1/Tirap/Trib1/Myd88/Mdfi/Eda2r/Mid1/Gadd45a/Tnfrsf23/Serpinf2/Tlr4/Dusp10/Ptger4/Mdfic/Zc3h12a/Tlr7/Zfp36/Klhl31/Rell1/Ccr2/Ezr/Nod2/Scimp/Lep/Irak4/Sphk1/Cdc42ep5/Naip2/Ccl21a/Ccl21b	65
GO:0050764	regulation of phagocytosis	44/2404	123/28943	1.41296e-17	4.45267e-16	2.28394e-16	Pparg/Tgfb1/Cd36/Hck/Cyba/Gata2/Itga2/Fcgr1/Lbp/Syk/Sftpa1/Nckap1l/Adipoq/Pros1/C3/Tnf/Slc11a1/Ptprc/Fcgr2b/Il1b/Ptx3/Tlr2/Fgr/Siglece/Il2rg/Apoa1/Dysf/Ccl2/Tgm2/Ccr7/Colec10/Cd300lf/Nod2/Fcer1g/Fcgr3/Sphk1/Ano6/Il2rb/C4b/Sirpb1c/Gm5150/Gm9733/Sirpb1b/Sirpb1a	44
GO:0030193	regulation of blood coagulation	33/2404	71/28943	1.43474e-17	4.49775e-16	2.30706e-16	Apoh/Pdgfb/Cd36/Nfe2l2/Cd34/C1qtnf1/Plau/Pros1/Serping1/Emilin2/Serpinc1/Tfpi/F2/Fga/Cd9/F7/Plat/Anxa2/Fgb/Fgg/Tspan8/Serpine1/Serpinf2/Thbs1/Plaur/Gp5/S100a9/Plg/Kng2/Ano6/Ceacam1/Thbd/Klkb1	33
GO:0002821	positive regulation of adaptive immune response	51/2404	161/28943	1.5437e-17	4.81426e-16	2.46941e-16	Il12rb1/Stat6/Tgfb1/Il12b/Zp3/Cd44/Slamf1/Fcgr1/H2-M2/Cd274/Cd40/Ada/Rsad2/Clec4n/C3/Tap2/Tnf/Cd74/Il6/Cd28/Il18r1/Il1r1/Slc11a1/Ptprc/Cd55b/Tnfsf4/Il1b/Il12a/Hpx/Nlrp3/Nfkbiz/H2-Q4/Arid5a/Gimap3/Pvr/Clcf1/Gimap5/Ccr2/Nod2/Pla2g4a/Fcer1g/Fcgr3/B2m/H2-K1/H2-M9/H2-T23/H2-Q10/Tnfrsf13c/H2-Q6/H2-D1/H2-Ab1	51
GO:0002224	toll-like receptor signaling pathway	44/2404	124/28943	2.01544e-17	6.22098e-16	3.19097e-16	Oas1c/Cd36/Cyba/Ifi35/Lbp/Mapkapk2/Cd40/Irf1/Tnfaip3/Irak3/Rsad2/Nfkbia/Irf4/Cd180/Acod1/Cd86/Pik3ap1/Tasl/Ly96/Nmi/Tlr2/Reg3g/Trim30a/Tirap/Myd88/Mapkapk3/Tlr13/Ninj1/Tlr4/Tlr8/Lyn/Tnip3/Tlr7/Tlr1/Ticam1/Cd300lf/Cd14/Tlr6/Treml4/Rab7b/Oas1a/Oas1f/Nod2/Scimp	44
GO:0002286	T cell activation involved in immune response	44/2404	124/28943	2.01544e-17	6.22098e-16	3.19097e-16	Stat6/Tgfb1/Relb/Stat3/Il12b/Ly9/Irf1/Irf4/Gadd45g/Lcp1/Nckap1l/Cd74/Anxa1/Il6/Il18r1/Slc11a1/Tnfsf4/Apbb1ip/Il21/Il6ra/Clec4e/Clec4d/Il4ra/Itgal/Jak3/Nlrp3/Batf/Nfkbiz/Icam1/Ccr7/Rara/Stx11/Hlx/Fgl2/Ptger4/Zc3h12a/Ccr2/Lgals3/Gpr183/Spn/Bcl3/Fcer1g/Tnfsf18/Gm13283	44
GO:0072676	lymphocyte migration	41/2404	109/28943	2.20968e-17	6.78576e-16	3.48067e-16	Aire/Ccl3/Itgb7/Ccl24/Tnfsf14/Cxcl16/Ccl6/Ccl4/Ccl9/Myo1g/Ccl11/Itgb3/Ripk3/Apod/Cd200r1/Cxcl13/Adam8/Ccl20/Tnfsf4/Ecm1/Itgal/Msn/Ccl22/Ccl17/Crtam/Cxcl10/Ccl5/Ccl12/Ccl7/Ccl2/Icam1/Ccr7/Hsd3b7/Ccr2/Cxcr3/Ch25h/Gpr183/Spn/Saa2/Ccl21a/Ccl21b	41
GO:0071675	regulation of mononuclear cell migration	43/2404	120/28943	3.05398e-17	9.33091e-16	4.78617e-16	Aire/Spi1/Tgfb1/Tnfsf14/Trpv4/Csf1/Slamf1/Itgb3/Ripk3/Apod/Cd200r1/Cxcl13/Dusp1/Adam8/Ccr1/Ccl20/Tnfsf4/Il12a/Ecm1/Msn/Cxcl10/Ccl5/Ccl12/Ccl7/Ccl2/Ccn3/Serpine1/Ccr7/Ninj1/Thbs1/C3ar1/Lyn/Trem1/Ccr2/C5ar1/Lgals3/Spn/Slamf8/Cxcl17/Ano6/Tnfsf18/Ccl21a/Ccl21b	43
GO:0002763	positive regulation of myeloid leukocyte differentiation	33/2404	73/28943	4.09634e-17	1.24525e-15	6.38732e-16	Ccl3/Tgfb1/Stat5a/Il12b/Csf1/Id2/Itgb3/Zfp36l1/Fos/Ripk1/Tnfsf11/Hcls1/Runx1/Tnf/Cd74/Ccr1/Casp8/Ocstamp/Tyrobp/Itgam/Pou4f2/Trib1/Lif/Ccl5/Il5/Klf10/Ninj1/Slc9b2/Jun/Fes/Evi2/Cd101/Evi2b	33
GO:0048525	negative regulation of viral process	39/2404	101/28943	4.60059e-17	1.3915e-15	7.13754e-16	Trim25/Oas1c/Fbln1/Apobec3/Slpi/Rsad2/Eif2ak2/Tnf/Cd74/Fam111a/Ifitm1/Ifitm3/Ifih1/Ptx3/Oasl2/Zc3hav1/Trim30a/Plscr1/Oas3/Ccl5/Ifi206/Isg20/Aicda/Oasl1/Trim56/Zfp36/Bst2/Ch25h/Oas1a/Oas1f/Hmga2/Trim30d/Ifitm6/Ifitm2/Parp10/Trim6/Trim10/Ifi204/Ifi207	39
GO:0002709	regulation of T cell mediated immunity	41/2404	111/28943	4.73119e-17	1.42385e-15	7.30346e-16	Il7r/Il12b/Zp3/Slamf1/H2-M2/Arg1/Rsad2/Ripk3/Nckap1l/Tap2/Il6/Il18r1/Il1r1/Ptprc/Cd55b/Tnfsf4/Il1b/Il12a/Tnfrsf1b/Klrd1/Was/Nlrp3/H2-Q4/Arid5a/Trpm4/Pvr/Il20rb/Ccr2/Spn/Nod2/B2m/H2-K1/H2-M9/H2-T23/H2-Q10/H2-Q6/H2-D1/Il4i1/Lilrb4b/Lilrb4a/Muc4	41
GO:0051251	positive regulation of lymphocyte activation	96/2404	465/28943	5.15445e-17	1.54352e-15	7.91726e-16	Il12rb1/Mmp14/Stat6/Tgfb1/Il7r/Stat5a/Il12b/Cd244a/Zp3/Tnfsf14/Mpl/Slc4a1/Slamf1/Cd274/Pdcd1lg2/Cd40/Ada/Irf1/Syk/Tnfsf11/Nckap1l/Hes1/Cd86/Runx1/Wnt10b/Cdkn1a/Btnl2/Cd74/Anxa1/Cd5/Cd6/Adam8/Il6/Cd28/Inpp5d/Ptprc/Cd55b/Tnfsf4/Il1b/Il21/Il12a/Bst1/Cd38/Epo/Tyrobp/Il4ra/Itgal/Il2rg/Jak3/Tirap/Tgfbr2/Myd88/Nlrp3/Ccl5/Nfkbiz/Ccl2/Tnfsf9/Il5/H2-Aa/Vnn1/Ccr7/Rara/Socs1/Tlr4/Gimap3/Hlx/Dusp10/Il7/Clcf1/…	96
GO:0002824	positive regulation of adaptive immune response based on somatic recombination of immune receptors built from immunoglobulin superfamily domains	49/2404	154/28943	5.38046e-17	1.60215e-15	8.21803e-16	Il12rb1/Stat6/Tgfb1/Il12b/Zp3/Slamf1/Fcgr1/H2-M2/Cd274/Cd40/Ada/Rsad2/Clec4n/C3/Tap2/Tnf/Il6/Cd28/Il18r1/Il1r1/Slc11a1/Ptprc/Cd55b/Tnfsf4/Il1b/Il12a/Hpx/Nlrp3/Nfkbiz/H2-Q4/Arid5a/Gimap3/Pvr/Clcf1/Gimap5/Ccr2/Nod2/Pla2g4a/Fcer1g/Fcgr3/B2m/H2-K1/H2-M9/H2-T23/H2-Q10/Tnfrsf13c/H2-Q6/H2-D1/H2-Ab1	49
GO:0035456	response to interferon-beta	31/2404	65/28943	5.4035e-17	1.60215e-15	8.21803e-16	Oas1c/Irf1/Acod1/Sting1/Ifitm1/Ifitm3/Ifi202b/Ifi211/Gbp3/Gbp2/Ifi206/Gbp7/Ikbke/Ifi209/Bst2/Irgm1/Oas1a/Oas1f/Iigp1/Ifi205/Ifitm6/Ifitm2/Irgc1/Gm4841/Trim6/Ifi204/Ifi207/Gm4951/Igtp/Ifi47/Gbp6	31
GO:0002292	T cell differentiation involved in immune response	34/2404	78/28943	5.50548e-17	1.61646e-15	8.29144e-16	Stat6/Tgfb1/Relb/Stat3/Il12b/Ly9/Irf1/Irf4/Gadd45g/Anxa1/Il6/Il18r1/Tnfsf4/Il21/Il6ra/Clec4e/Clec4d/Il4ra/Jak3/Nlrp3/Batf/Nfkbiz/Ccr7/Rara/Hlx/Fgl2/Ptger4/Zc3h12a/Ccr2/Gpr183/Spn/Bcl3/Fcer1g/Tnfsf18	34
GO:2000379	positive regulation of reactive oxygen species metabolic process	34/2404	78/28943	5.50548e-17	1.61646e-15	8.29144e-16	Gnai3/Itgb2l/Itgb2/Pdgfb/Tgfb1/Cd36/Mmp8/Cyba/Nfe2l2/Syk/Plau/Acod1/Ripk3/Cdkn1a/Xdh/Cyp1b1/Pdgfrb/Lcn2/Duoxa2/F2/Cxcl1/Tyrobp/Itgam/Nox1/Tgfbr2/Gadd45a/Tlr4/Thbs1/Tspo/Zc3h12a/Tlr6/Cd177/Fpr2/Lep	34
GO:0051091	positive regulation of DNA-binding transcription factor activity	68/2404	271/28943	7.11476e-17	2.07882e-15	1.06631e-15	Itgb2l/Trim25/Itgb2/Pparg/Ifrd1/Tgfb1/Cd36/Stat3/Card14/Cd40/Irak3/Sav1/Edn1/Ripk1/Tnfsf11/Rgcc/Ripk3/Stk3/Hcls1/Wnt10b/Eif2ak2/Sting1/Tnf/Fosl1/Rela/Adam8/Il6/Cflar/Il18rap/Il18r1/Tnfrsf11a/Traf5/Fcgr2b/Ddr2/Il1b/Ngf/Tlr2/Anxa3/Trim30a/Tirap/Myd88/Nlrp3/Arhgef5/Eda2r/Il5/Icam1/Csf3/Cd84/Neurod2/Tlr4/Prkd2/Ikbke/Abra/Cdkn2a/Ticam1/Fzd4/Tlr6/Rab7b/Trim30b/Nod2/Hmga2/Trim30d/Sphk1/Trim38/Tnfsf18/Lp…	68
GO:0042088	T-helper 1 type immune response	27/2404	50/28943	9.43217e-17	2.74262e-15	1.40679e-15	Il12rb1/Stat6/Relb/Il12b/Slamf1/Irf1/Gadd45g/Anxa1/Il33/Il18rap/Il1rl1/Il18r1/Il1r1/Slc11a1/Tnfsf4/Il1b/Il12a/Il4ra/Jak3/Arid5a/Ccr7/Hlx/Ccr2/Spn/Bcl3/Pla2g4a/H2-Ab1	27
GO:0001935	endothelial cell proliferation	55/2404	191/28943	1.00397e-16	2.90524e-15	1.49021e-15	Apoh/Cav2/Pparg/Pdgfb/Acvrl1/Dbh/Stat3/Stat5a/Il12b/Pgf/Ccl24/Hmox1/Epha2/Cyba/Fut1/Aldh1a2/Gata2/Cd34/Vip/Arg1/Flt4/Itgb3/Thbs4/Bmp4/Rgcc/Xdh/Tnf/Alox5/Htr2b/Eng/Egfl7/Dll4/Il12a/Enpep/Ecm1/Flt1/Vegfd/Apoa1/Dysf/Loxl2/Ccl12/Ccl2/Ccr3/Apln/Lrg1/Fgf2/Atoh8/Thbs1/Prkd2/Mmrn2/Cxcr3/Jun/Hmgb2/Lep/Prok1	55
GO:0045071	negative regulation of viral genome replication	29/2404	58/28943	1.07632e-16	3.0997e-15	1.58995e-15	Oas1c/Apobec3/Slpi/Rsad2/Eif2ak2/Tnf/Fam111a/Ifitm1/Ifitm3/Ifih1/Oasl2/Zc3hav1/Plscr1/Oas3/Ccl5/Ifi206/Isg20/Aicda/Oasl1/Bst2/Oas1a/Oas1f/Hmga2/Ifitm6/Ifitm2/Parp10/Trim6/Ifi204/Ifi207	29
GO:0032963	collagen metabolic process	43/2404	124/28943	1.23515e-16	3.54017e-15	1.81589e-15	Fap/Pparg/Pdgfb/Mmp14/Tgfb1/Mmp8/Retn/Itga2/Mmp9/Arg1/Ccn2/Mrc2/Ctsl/Bmp4/Rgcc/Mmp25/Pdgfrb/Mmp19/Il6/Itgb1/Fn1/Ddr2/Vim/Creb3l1/F2/Il6ra/Ctsk/Uts2/Errfi1/Emilin1/Ccl2/Serpine1/Serpinf2/Ucn/Tram2/Id1/Mmp3/Mmp10/Mmp12/4930486L24Rik/Mmp13/Mmp27/Serpinh1	43
GO:0048661	positive regulation of smooth muscle cell proliferation	40/2404	109/28943	1.48006e-16	4.22203e-15	2.16564e-15	Gnai3/Pdgfb/Tgfb1/Ccn4/Hmox1/Cyba/Retn/Itga2/Mmp9/Id2/Itgb3/Edn1/Bmp4/Myc/Adamts1/Tnf/Hbegf/Pdgfrb/Il6/Igfbp5/Ddr2/Il6ra/Ereg/Flt1/Nox1/Tgfbr2/Ptgs2/Myd88/Ccl5/Fgf2/Ldlrap1/Serpinf2/Tlr4/Thbs1/C3ar1/Shc1/P2ry6/Jun/Ptafr/Irak4	40
GO:0042116	macrophage activation	39/2404	104/28943	1.49531e-16	4.24542e-15	2.17763e-15	Pparg/Mmp8/Trpv1/Ifi35/Lbp/Csf2/Syk/Pla2g10/Tnf/Il33/Casp1/Il1rl1/Slc11a1/Nmi/Sucnr1/Tlr2/Edn2/Ctsc/Tyrobp/Il4ra/Itgam/Ldlr/Dysf/Tmem106a/Cebpa/Sbno2/Cd84/Tlr4/Thbs1/Tlr1/Ticam1/C5ar1/Tlr6/Jun/Pla2g4a/Sphk1/Muc5b/Cst7/Ulbp1	39
GO:0007249	I-kappaB kinase/NF-kappaB signaling	61/2404	230/28943	1.66687e-16	4.71028e-15	2.41608e-15	Trim25/S100a4/Cd36/Relb/Hspb1/Cd40/Irf1/Tnfaip3/Ddx21/Rel/Map3k14/Nfkbia/Edn1/Ripk1/Tnfsf11/Ajuba/Ripk3/Adipoq/Clec4n/Tnf/Cd74/Rela/Casp1/Casp8/Traf5/Il1b/Tlr2/Alpk1/Zc3hav1/Clec4d/Ltbr/Trim30a/Btk/Ednra/Tirap/Myd88/Eda2r/Tmem106a/Tlr4/Saa3/Tlr8/Zc3h12a/Tnip3/Tlr7/Tifa/Ticam1/Tlr6/Trim30b/Bcl3/Nod2/Ticam2/Trim30d/Irak4/Trim38/Trim6/Trim30c/Nlrp12/Ccl21a/Ccl21b/Lilrb4b/Lilrb4a	61
GO:0002440	production of molecular mediator of immune response	89/2404	422/28943	1.81967e-16	5.11804e-15	2.62523e-15	Vpreb3/Stat6/Tgfb1/Cd36/Il7r/Il12b/Cd244a/Hmox1/Twist2/Slamf1/Mapkapk2/Cd40/Tnfaip3/Arg1/Ddx21/Irak3/Rsad2/Syk/Litaf/Cd96/Cd86/Parp3/Tnf/Cd74/Fas/Il33/Il6/Casp1/Cd28/Il18rap/Il18r1/Il1r1/Slc11a1/Ptprc/Cd55b/Slamf9/Fcgr2b/Tnfsf4/Il1b/Il21/Sucnr1/Il12a/Tlr2/Tnfrsf1b/Cd22/Klk7/Il4ra/Hpx/Swap70/Btk/Jak3/Tirap/Apoa1/Cgas/Myd88/Nlrp3/Casp4/Batf/Twist1/Il5/H2-Aa/Arid5a/Trpm4/Sema7a/Tlr4/Gimap3/Exo1/Fgl2…	89
GO:0071622	regulation of granulocyte chemotaxis	29/2404	59/28943	1.94903e-16	5.45638e-15	2.79878e-15	Trpv4/Csf1/Slamf1/Lbp/Edn1/Thbs4/Nckap1l/Cd74/Cxcr2/Sell/Il1b/Bst1/Ednra/Tirap/Rac2/Dysf/Ccl5/Ccl2/Ccr7/Thbs1/C3ar1/Trem1/C5ar1/Nod2/Cxcl17/Tnfsf18/C5ar2/Ccl21a/Ccl21b	29
GO:0045580	regulation of T cell differentiation	54/2404	188/28943	2.14676e-16	5.98212e-15	3.06845e-15	Tgfb1/Il7r/Stat5a/Hspb1/Cd44/Ada/Irf1/Syk/Bmp4/Nckap1l/Runx1/Wnt10b/Cd74/Anxa1/Fas/Adam8/Il6/Cd28/Ptprc/Tnfsf4/Il12a/Il4ra/Il2rg/Jak3/Crtam/Tgfbr2/Nlrp3/Nfkbiz/Tnfsf9/H2-Aa/Vnn1/Ccr7/Rara/Socs1/Prdm1/Gimap3/Hlx/Dusp10/Fgl2/Il7/Zc3h12a/Gimap5/Ctla2a/Cdkn2a/Pik3r6/Ccr2/Rag1/Erbb2/Tnfsf18/Runx3/Il1rl2/Il4i1/Lilrb4b/Lilrb4a	54
GO:0002702	positive regulation of production of molecular mediator of immune response	46/2404	142/28943	2.21124e-16	6.13338e-15	3.14604e-15	Stat6/Tgfb1/Cd36/Cd244a/Slamf1/Mapkapk2/Cd40/Ddx21/Rsad2/Syk/Cd86/Cd74/Il33/Il6/Casp1/Cd28/Il18r1/Il1r1/Ptprc/Cd55b/Tnfsf4/Il1b/Il21/Tlr2/Klk7/Il4ra/Hpx/Tirap/Myd88/Nlrp3/Casp4/Il5/Arid5a/Sema7a/Tlr4/Gimap3/Clcf1/Gimap5/Tlr7/Psg22/Ticam1/Nod2/Scimp/Fcer1g/B2m/Trim6	46
GO:0050679	positive regulation of epithelial cell proliferation	61/2404	232/28943	2.60164e-16	7.18316e-15	3.68451e-15	Cav2/Pdgfb/Acvrl1/Tgfb1/Stat3/Stat5a/Pax2/Pgf/Ccl24/Hmox1/Cyba/Twist2/Hyal1/Gata2/Vip/Tnfaip3/Arg1/Flt4/Itgb3/Thbs4/Bmp4/Tgm1/Myc/Has2/Tnf/Il6/Cflar/Htr2b/Egfl7/Notch1/Iqgap3/Ecm1/B4galt1/Reg3g/Vegfd/Tbx18/Dysf/Ccl5/Ccl2/Ccr3/Twist1/Apln/Lrg1/Fgf2/Runx2/Hlx/Prkd2/Id1/Jaml/Mmp12/Jun/Yap1/Hmgb2/Nod2/Hmga2/Erbb2/Gpbar1/Ccnd1/Prok1/C5ar2/Zfp703	61
GO:0006869	lipid transport	88/2404	419/28943	3.50951e-16	9.64554e-15	4.94755e-15	Apoh/Pparg/Cd36/Apoc2/Abca13/Crabp2/Slc4a1/Kcnq1/Pla2g12b/Retn/Lbp/C1qtnf1/Igfbp3/Npc1l1/Apob/Itgb3/Nos2/Nfkbia/Bdkrb2/Edn1/Syk/Tnfsf11/Dab2/Slc22a22/Apod/Pla2g10/Adipoq/Runx1/Lima1/Soat2/Stard4/Anxa1/Msr1/Abcc2/Esyt1/Drd4/Tnfrsf11a/Abcb11/Slc43a3/Il1b/Abca4/Plin2/Slc2a1/Pla2g2e/Abcb1b/Spp1/Slc10a6/Abcg2/Apoa1/Ldlr/Lipc/Anxa2/Stra6/Plscr1/Ptgs2/Slco2a1/P2ry2/Tmem30b/Xkr6/Abca17/Eepd1/Ldlrap1/Atp8…	88
GO:1900047	negative regulation of hemostasis	27/2404	52/28943	3.53548e-16	9.67276e-15	4.96152e-15	Apoh/Pdgfb/Cd34/C1qtnf1/Plau/Pros1/Serping1/Tfpi/F2/Fga/Cd9/Plat/Comp/Anxa2/Fgb/Fgg/Tspan8/Serpine1/Serpinf2/Thbs1/Plaur/Gp5/Plg/Kng2/Ceacam1/Thbd/Klkb1	27
GO:0048771	tissue remodeling	56/2404	203/28943	4.34582e-16	1.1836e-14	6.0711e-15	Klf6/Clec10a/Pparg/Acvrl1/Dbh/Mmp14/Timp1/Elf3/Stat5a/Tmbim1/Epha2/Mmp9/Pdk4/Rspo3/Flt4/Itgb3/Nos2/Syk/Thbs4/Tnfsf11/Vdr/Cela1/Adam8/Il6/Igfbp5/Inpp5d/Tnfrsf11a/Ddr2/Dll4/Ctsk/Nfkb1/Abcb1b/Nos3/Cd38/Spp1/Wnt16/Gpnmb/Angpt2/Ednra/Rac2/Lif/Ptger4/Tph1/Il7/Cdkn2a/Foxc2/Ccr2/Foxc1/Gja5/Lepr/Fcgr4/Lep/Plg/Tnfrsf11b/Ceacam1/Siglec15	56
GO:0031343	positive regulation of cell killing	38/2404	102/28943	4.70684e-16	1.27615e-14	6.54583e-15	Spi1/Stat5a/Il12b/Cd5l/H2-M2/Arg1/Nos2/Syk/Tap2/Il18rap/Ptprc/Bcl2l11/Il21/Il12a/Cxcl1/Klrk1/Klrd1/Klrb1c/Tyrobp/Itgam/Crtam/Vav1/Ccl2/H2-Q4/Gimap3/Pvr/Gimap5/Klri2/Klre1/B2m/H2-K1/H2-M9/H2-T23/H2-Q10/H2-Q6/H2-D1/Ulbp1/Sh2d1b1	38
GO:0010632	regulation of epithelial cell migration	63/2404	248/28943	5.14491e-16	1.38866e-14	7.12297e-15	Apoh/Pparg/Pdgfb/Acvrl1/Tgfb1/Klf4/Stat5a/Aqp1/Hspb1/Hmox1/Epha2/Fut1/Met/Hyal1/Stc1/Gata2/Itga2/Nfe2l2/Stard13/Cd40/Mmp9/Map2k3/Dcn/Flt4/Itgb3/Bmp4/Rgcc/Has2/Cxcl13/Smoc2/Tnf/Hbegf/Anxa1/Cd63/Lcn2/Notch1/Dll4/Efna1/Glipr2/Nos3/Anxa3/Adamts9/Angpt2/Ets1/Robo4/Tgfbr2/Ptgs2/Gadd45a/Fgf2/Serpine1/Atoh8/Rras/Dusp10/Thbs1/Prkd2/Mmrn2/Zc3h12a/Macir/Foxc2/Rhoj/Jun/Prcp/Ceacam1	63
GO:0061138	morphogenesis of a branching epithelium	60/2404	229/28943	5.44413e-16	1.46287e-14	7.50358e-15	Cdh1/Pdgfb/Mmp14/Tgfb1/Pax2/Pgf/Cd44/Epha2/Bmp7/Met/Csf1/Notch4/Lama5/Ctsz/Wt1/Tbx3/Rspo3/Ccl11/Llgl2/Edn1/Bmp4/Myc/Vdr/Nfatc4/Six2/Tnf/Hhex/Il6/Rdh10/Eng/Notch1/Dll4/Tnc/Hgf/Areg/Pxn/Flt1/Mgp/Adm/Col4a1/Ednra/St14/Tgfbr2/Fgf2/Clic4/Tgm2/Timeless/Npnt/Foxf1/Rasip1/Cxcr4/Tcf21/Foxc2/Six1/Rspo2/Yap1/Socs3/Hmga2/Hs3st3b1/Foxd1	60
GO:0032732	positive regulation of interleukin-1 production	32/2404	74/28943	6.01395e-16	1.6088e-14	8.25212e-15	Ccl3/Cd36/Stat3/Hspb1/Lpl/Mefv/Gsdmd/Tnf/Il6/Casp1/Casp8/Ccl20/Ifi211/Tlr2/Ccn1/Tyrobp/Myd88/Nlrp3/Casp4/Tmem106a/Ifi206/Ccr7/Tlr4/Tlr8/Tlr6/Ifi205/Nod2/Nlrp1a/Ifi204/Ifi207/Ccr5/Gbp5	32
GO:0050819	negative regulation of coagulation	27/2404	53/28943	6.63687e-16	1.76758e-14	9.06658e-15	Apoh/Pdgfb/Cd34/C1qtnf1/Plau/Pros1/Serping1/Tfpi/F2/Procr/Fga/Cd9/Plat/Anxa2/Fgb/Fgg/Tspan8/Serpine1/Serpinf2/Thbs1/Plaur/Gp5/Plg/Kng2/Ceacam1/Thbd/Klkb1	27
GO:0046634	regulation of alpha-beta T cell activation	41/2404	119/28943	8.14466e-16	2.15802e-14	1.10693e-14	Il12rb1/Tgfb1/Il12b/Cd244a/Cd44/Cd274/Ada/Irf1/Syk/Nckap1l/Runx1/Anxa1/Il6/Cd28/Ptprc/Cd55b/Tnfsf4/Il12a/Il4ra/Il2rg/Jak3/Crtam/Tgfbr2/Nlrp3/Nfkbiz/Ccr7/Rara/Socs1/Prdm1/Gimap3/Hlx/Zc3h12a/Gimap5/Ccr2/Tarm1/Tnfsf18/Runx3/H2-Ab1/Cd80/Lilrb4b/Lilrb4a	41
GO:0003012	muscle system process	89/2404	432/28943	8.17459e-16	2.15802e-14	1.10693e-14	Pparg/Scn4a/Mybpc3/Klf4/Ccn4/Tmod4/Gata6/Trpv1/Cyba/Prkag3/Tcap/Met/Myod1/Kcnq1/Trpv4/Stc1/Itga2/Ncf1/Stac2/Ada/Tbx3/Map2k3/Trip10/Ccn2/Mybpc1/Tacr2/Jsrp1/Myh3/Bdkrb2/Edn1/Cflar/Igfbp5/Htr2b/Chrng/Tnni1/Notch1/Chrna1/Mylk2/Lmna/Tnfrsf1b/Edn2/Errfi1/Nos3/Nppb/Cd38/Flt1/Cald1/Kcnj8/Abcc9/Tnfrsf1a/Synm/Myom2/Ednra/Tpm4/Comp/Mlip/Ptgs2/Trpa1/Scn10a/Kcne3/Tnni3/Pawr/Trpm4/Mybpc2/Ucn/Kcne1/Ptger4/Ppp1r…	89
GO:0097191	extrinsic apoptotic signaling pathway	61/2404	238/28943	9.54014e-16	2.50751e-14	1.2862e-14	Dbh/Spi1/Tgfb1/Hmox1/Tmbim1/Eya4/Tnfrsf22/Il19/Eya2/Csf2/Tnfaip3/Ripk1/Bmp4/Tnfrsf10b/Dab2/Stk3/Tnfrsf12a/Tnf/Pmaip1/Fas/Il33/Rela/Casp8/Cflar/Ptprc/Atf3/Tnfsf4/Lcn2/Itga6/Siglec1/Bcl2l11/Il1b/Il12a/Ngf/Fga/Lmna/Tnfrsf1b/Hgf/Ltbr/Bag3/Jak3/Fgb/Fgg/Icam1/Serpine1/Tnfrsf23/Mcl1/Thbs1/Il7/Inhba/Fcmr/Tnfrsf26/Tmc8/Lgals3/Yap1/Hmgb2/Runx3/Bcl2a1b/Bcl2a1d/Bcl2a1a/Itprip	61
GO:0007260	tyrosine phosphorylation of STAT protein	32/2404	75/28943	9.65684e-16	2.51682e-14	1.29097e-14	Il12b/Crlf1/Cd40/Hnf4a/Irf1/Csf2/Pecam1/Hes1/Hcls1/Parp9/Tslp/Il6/Il21/Il12a/Il6ra/Epo/Tnfrsf1a/Hpx/Jak3/Lif/Parp14/Ccl5/Socs1/Ptk6/Ptger4/Clcf1/Lyn/Socs3/Osm/Lep/Tnfsf18/Cntf	32
GO:0002253	activation of immune response	91/2404	448/28943	9.65918e-16	2.51682e-14	1.29097e-14	Lcp2/Ptpn6/Cd5l/Ada/Itk/Myo1g/Syk/Rgcc/Fyb/Nckap1l/Serping1/Clec4n/C3/Btnl2/Sting1/Ms4a1/Lpxn/Rela/Cd28/Cfh/Ptprc/Cd55b/C4bp/Ifi211/Il1b/Zbp1/Sla2/Tlr2/Cd38/Tec/A2m/Klrk1/Klrd1/Cd22/Tyrobp/Cd19/Trim30a/Btk/Cmtm3/Cgas/Plscr1/Cfhr2/C8a/Nfkbiz/Pawr/Elf1/C1qb/Themis2/Ifi206/Ccr7/C1s1/C1rl/Colec10/Tlr4/Btnl9/C3ar1/Cd79b/Lat2/Prkd2/Lyn/Zp3r/Zc3h12a/Klhl6/Ifi209/Klri2/Vsig4/Fpr1/C5ar1/Klre1/Lgals3/Fpr2/…	91
GO:0042692	muscle cell differentiation	91/2404	449/28943	1.11473e-15	2.89205e-14	1.48344e-14	Cav2/Pdgfb/Mmp14/Ifrd1/Mybpc3/Tgfb1/Ccn4/Nid1/Tmod4/Tnfsf14/Gata6/Ptbp1/Tcf23/Tcap/Fhl2/Met/Myod1/Piezo1/Plekho1/Wt1/Pmp22/Kdm6b/Tbx3/Trip10/Id2/Krt19/Edn1/Bmp4/Myc/Myh9/Hes1/Adamts5/Rcan1/Wnt10b/Nfatc4/Sik1/C3/Lox/Pdgfrb/Itgb1/Casp1/Cflar/Sema4c/Igfbp5/Cfh/Lamc1/Eng/Notch1/Mylk2/Lmna/Ereg/Kel/Cd9/Mesp1/Il4ra/Adm/Myom2/Ednra/Mylk3/Irx3/Comp/Acta1/Barx2/Tbx18/Dysf/Cxcl10/Smad6/Ccn3/Ninj1/Rara/Gdf1…	91
GO:0048247	lymphocyte chemotaxis	27/2404	54/28943	1.22239e-15	3.15775e-14	1.61973e-14	Ccl3/Ccl24/Tnfsf14/Cxcl16/Ccl6/Ccl4/Ccl9/Ccl11/Cxcl13/Adam8/Ccl20/Ccl22/Ccl17/Cxcl10/Ccl5/Ccl12/Ccl7/Ccl2/Ccr7/Hsd3b7/Ccr2/Cxcr3/Ch25h/Gpr183/Saa2/Ccl21a/Ccl21b	27
GO:0071887	leukocyte apoptotic process	46/2404	148/28943	1.31371e-15	3.37914e-14	1.73329e-14	Il7r/Stat5a/Cd44/Cd274/Ada/Aurkb/Ripk1/Bmp4/Ripk3/Myc/Hcls1/Cd74/Anxa1/Fas/Adam8/Il6/Casp8/Cxcr2/Pdcd1/Fcgr2b/Tnfsf4/Siglec1/Bcl2l11/Il21/Slc7a11/Efna1/Itgam/Jak3/Ccl5/Tnfrsf23/Ccr7/Lyn/Fcmr/Cdkn2a/Lgals3/Plekho2/Bcl3/Nod2/Fcer1g/Rag1/Hsh2d/Gimap8/Ccr5/Ccl21a/Ccl21b/Bcl2a1a	46
GO:0032677	regulation of interleukin-8 production	32/2404	76/28943	1.53561e-15	3.91646e-14	2.0089e-14	Klf4/Stat3/Cd244a/Lbp/Nos2/Ripk1/Syk/Adipoq/Tnf/Cd74/Anxa1/Rela/Il6/Ptprc/Il1b/Tlr2/Anxa4/Tirap/Myd88/Serpine1/Tlr4/Ptger4/Tlr8/Prkd2/Tlr7/Tlr1/Cd14/Tlr6/Bcl3/Nod2/Lep/C5ar2	32
GO:0061045	negative regulation of wound healing	32/2404	76/28943	1.53561e-15	3.91646e-14	2.0089e-14	Apoh/Pdgfb/Cd34/C1qtnf1/Plau/Pros1/Serping1/Tnf/Alox5/Tfpi/F2/Fga/Cd9/Plat/Anxa2/Phldb2/Fgb/Fgg/Tspan8/Fgf2/Serpine1/Serpinf2/Thbs1/Cd109/Plaur/Gp5/Mmrn1/Plg/Kng2/Ceacam1/Thbd/Klkb1	32
GO:0043588	skin development	73/2404	323/28943	2.16729e-15	5.50417e-14	2.82329e-14	Lsr/Dlx3/Klf4/Gata6/Trpv1/Elovl1/Epha2/Met/Itga2/Lama5/Sav1/Zfp36l1/Tfap2a/Ctsl/Tgm1/Vdr/Pla2g10/Stfa2/Runx1/Krt75/Wnt10b/Krt7/Ltb/Tnf/Anxa1/Rela/Tfap2b/Col5a2/Col3a1/Wnt10a/Igfbp5/Lamc1/Notch1/Itga6/Tgm3/Slc2a10/Errfi1/Fosl2/Wnt16/Reg3g/Cers3/Prss8/Comp/St14/Pou2f3/Barx2/Ptgs2/Alox12b/Asprv1/Krt17/Krt80/Clic4/Ovol2/Kdf1/Txnip/Cdsn/Alx4/Inhba/Snai1/Zfp36/Krt14/Cd109/Cldn4/Foxc1/Sprr1a/Yap1/Stfa2l…	73
GO:0043534	blood vessel endothelial cell migration	41/2404	122/28943	2.19707e-15	5.55638e-14	2.85007e-14	Pparg/Pdgfb/Acvrl1/Tgfb1/Klf4/Stat5a/Hspb1/Hmox1/Epha2/Gata2/Nfe2l2/Stard13/Cd40/Map2k3/Rgcc/Myh9/Cyp1b1/Tnf/Anxa1/Adam8/Itgb1/Notch1/Dll4/Efna1/Nos3/Angpt2/Cdh5/Ets1/Apoa1/Robo4/Ptgs2/Gadd45a/Fgf2/Thbs1/Prkd2/Mmrn2/Cxcr4/Clec14a/Foxc2/Rhoj/Prcp	41
GO:1902622	regulation of neutrophil migration	27/2404	55/28943	2.21123e-15	5.56878e-14	2.85643e-14	Lbp/Edn1/Thbs4/Nckap1l/Cd74/Adam8/Il1r1/Cxcr2/Sell/Il1b/Tlr2/Bst1/Ednra/Tirap/Myd88/Rac2/Dysf/Pawr/Ccr7/Ptger4/C3ar1/C5ar1/Slamf8/Nod2/C5ar2/Ccl21a/Ccl21b	27
GO:0030195	negative regulation of blood coagulation	26/2404	51/28943	2.23753e-15	5.61155e-14	2.87837e-14	Apoh/Pdgfb/Cd34/C1qtnf1/Plau/Pros1/Serping1/Tfpi/F2/Fga/Cd9/Plat/Anxa2/Fgb/Fgg/Tspan8/Serpine1/Serpinf2/Thbs1/Plaur/Gp5/Plg/Kng2/Ceacam1/Thbd/Klkb1	26
GO:0002444	myeloid leukocyte mediated immunity	43/2404	133/28943	2.25351e-15	5.62817e-14	2.8869e-14	Itgb2l/Itgb2/Adora3/Spi1/Hmox1/Gata2/Fcgr1/Ncf1/Arg1/Ddx21/Syk/C3/Dnase1l3/F2/Fgr/Cxcl5/Cxcl1/Anxa3/Tyrobp/Il4ra/Itgam/Myd88/Rac2/Cd84/Stx11/Ctsg/Milr1/Lat2/Trem3/Lyn/Trem1/Foxf1/Ticam1/Ccr2/Vamp8/Cd177/Fes/Ptafr/Fcer1g/Fcgr3/Irak4/Cd300lb/Rab44	43
GO:0006820	anion transport	97/2404	500/28943	2.40112e-15	5.97061e-14	3.06255e-14	Slc13a2/Slc1a5/Cd36/Fgfr4/Trpv1/Clcnkb/Slc4a1/Slc44a4/Clic1/Lrrc8a/Slc1a7/Kcnq1/Pla2g12b/Slc3a2/Slc47a1/Stc1/Slc12a7/Slc12a4/Arg1/Avpr1a/Stc2/Slc26a4/Nos2/Gfap/Bdkrb2/Sfrp4/Edn1/Ripk1/Syk/Tnfsf11/Myc/Slc22a22/Pla2g10/Slc17a9/Nfkbie/Anxa1/Slc16a3/Abcc2/Drd4/Itgb1/Slc11a1/Tnfrsf11a/Slco6c1/Il1rn/Abcb11/Il1b/Slc52a3/Slc2a10/Slc7a11/Slc2a1/Pla2g2e/Abcb1b/Slc10a6/Abcg2/Tcaf2/Slc6a12/Slc7a9/Car7/Slc37a…	97
GO:0032637	interleukin-8 production	32/2404	77/28943	2.41906e-15	5.97061e-14	3.06255e-14	Klf4/Stat3/Cd244a/Lbp/Nos2/Ripk1/Syk/Adipoq/Tnf/Cd74/Anxa1/Rela/Il6/Ptprc/Il1b/Tlr2/Anxa4/Tirap/Myd88/Serpine1/Tlr4/Ptger4/Tlr8/Prkd2/Tlr7/Tlr1/Cd14/Tlr6/Bcl3/Nod2/Lep/C5ar2	32
GO:0001763	morphogenesis of a branching structure	62/2404	249/28943	2.42038e-15	5.97061e-14	3.06255e-14	Cdh1/Pdgfb/Mmp14/Tgfb1/Pax2/Pgf/Cd44/Epha2/Bmp7/Met/Csf1/Notch4/Lama5/Ctsz/Wt1/Tbx3/Rspo3/Ccl11/Llgl2/Edn1/Bmp4/Myc/Vdr/Nfatc4/Six2/Tnf/Hhex/Il6/Rdh10/Eng/Notch1/Dll4/Il1b/Tnc/Hgf/Areg/Pxn/Flt1/Mgp/Adm/Col4a1/Ednra/St14/Tgfbr2/Fgf2/Clic4/Tgm2/Prdm1/Timeless/Npnt/Foxf1/Rasip1/Cxcr4/Tcf21/Foxc2/Six1/Rspo2/Yap1/Socs3/Hmga2/Hs3st3b1/Foxd1	62
GO:0001890	placenta development	51/2404	180/28943	2.68539e-15	6.59195e-14	3.38126e-14	Cdh1/Pparg/Pdgfb/Dnmt3l/Dlx3/Vwf/Etv2/Tcf23/Bmp7/Ascl2/Met/Phlda2/Gata2/Ada/Ptgis/Csf2/Rspo3/Llgl2/Krt19/Plcd3/Zfp36l1/Ctsl/Stk3/Hes1/Fosl1/Lhx3/Ccn1/Adm/Hsd17b2/St14/Ptgs2/Syde1/Mdfi/Lif/Cebpa/Ovol2/Serpine1/Prdm1/Gjb5/Gjb3/Snai1/Synb/Junb/Socs3/Pla2g4a/Cebpb/Nfe2/Lep/Plg/Ccnf/Kiss1	51
GO:0001936	regulation of endothelial cell proliferation	50/2404	174/28943	2.69417e-15	6.59195e-14	3.38126e-14	Apoh/Cav2/Pparg/Pdgfb/Acvrl1/Dbh/Stat3/Stat5a/Il12b/Pgf/Ccl24/Hmox1/Cyba/Fut1/Aldh1a2/Gata2/Vip/Arg1/Flt4/Itgb3/Thbs4/Bmp4/Rgcc/Xdh/Tnf/Alox5/Htr2b/Eng/Egfl7/Dll4/Il12a/Ecm1/Flt1/Vegfd/Dysf/Ccl12/Ccl2/Ccr3/Apln/Lrg1/Fgf2/Atoh8/Thbs1/Prkd2/Mmrn2/Cxcr3/Jun/Hmgb2/Lep/Prok1	50
GO:0060537	muscle tissue development	96/2404	494/28943	2.99327e-15	7.29412e-14	3.74143e-14	Cav2/Ifrd1/Mybpc3/Tgfb1/Ccn4/Gata6/Tcap/Fhl2/Bmp7/Met/Myod1/Aldh1a2/Pax5/Wt1/Eya2/Pmp22/Kdm6b/Tbx3/Trip10/Btg2/Id2/Sav1/Fos/Edn1/Pitx1/Bmp4/Myc/Boc/Rcan1/Wnt10b/Pim1/Sik1/Lox/Pdgfrb/Ankrd1/Itgb1/Tfap2b/Msc/Casp8/Cflar/Col3a1/Igfbp5/Tnni1/Atf3/Tnn/Eng/Notch1/Xirp2/Chrna1/Dll4/Mylk2/Lmna/Hspg2/Epo/Kel/Adamts9/Ybx3/Mesp1/Nupr1/Sap30/Ednra/Mylk3/Irx3/Acta1/Barx2/Stra6/Tbx18/Tgfbr2/Dysf/Tiparp/Tnni3/T…	96
GO:0070304	positive regulation of stress-activated protein kinase signaling cascade	44/2404	140/28943	3.44057e-15	8.35031e-14	4.28318e-14	Spi1/Mmp8/Met/Trpv4/Gadd45b/Slamf1/Ccn2/Flt4/Ripk1/Gadd45g/Naip1/Bmp4/Tnfsf11/Dab2/Stk3/Igfbp6/Xdh/Eif2ak2/Tnf/Sema4c/Traf5/Fcgr2b/Il1b/Wnt16/Ltbr/Nox1/Tirap/Myd88/Eda2r/Mid1/Gadd45a/Serpinf2/Tlr4/Lyn/Zc3h12a/Rell1/Ccr2/Nod2/Scimp/Lep/Sphk1/Naip2/Ccl21a/Ccl21b	44
GO:0046635	positive regulation of alpha-beta T cell activation	32/2404	78/28943	3.77636e-15	9.12847e-14	4.68233e-14	Il12rb1/Il12b/Cd244a/Ada/Irf1/Syk/Nckap1l/Runx1/Anxa1/Il6/Cd28/Ptprc/Cd55b/Tnfsf4/Il12a/Il4ra/Il2rg/Tgfbr2/Nlrp3/Nfkbiz/Ccr7/Rara/Socs1/Gimap3/Hlx/Gimap5/Ccr2/Runx3/H2-Ab1/Cd80/Lilrb4b/Lilrb4a	32
GO:0042093	T-helper cell differentiation	30/2404	69/28943	4.06276e-15	9.78149e-14	5.01729e-14	Stat6/Tgfb1/Relb/Stat3/Il12b/Ly9/Irf1/Irf4/Gadd45g/Anxa1/Il6/Il18r1/Tnfsf4/Il21/Il6ra/Il4ra/Jak3/Nlrp3/Batf/Nfkbiz/Ccr7/Rara/Hlx/Ptger4/Zc3h12a/Ccr2/Gpr183/Spn/Bcl3/Tnfsf18	30
GO:0010594	regulation of endothelial cell migration	50/2404	176/28943	4.46133e-15	1.06983e-13	5.48755e-14	Apoh/Pparg/Pdgfb/Acvrl1/Tgfb1/Klf4/Stat5a/Hspb1/Hmox1/Epha2/Fut1/Met/Stc1/Gata2/Nfe2l2/Stard13/Cd40/Map2k3/Dcn/Flt4/Itgb3/Bmp4/Rgcc/Cxcl13/Smoc2/Tnf/Anxa1/Lcn2/Notch1/Dll4/Efna1/Nos3/Anxa3/Adamts9/Angpt2/Ets1/Robo4/Ptgs2/Gadd45a/Fgf2/Atoh8/Rras/Thbs1/Prkd2/Mmrn2/Zc3h12a/Foxc2/Rhoj/Prcp/Ceacam1	50
GO:0070302	regulation of stress-activated protein kinase signaling cascade	55/2404	207/28943	4.63842e-15	1.10788e-13	5.68275e-14	Spi1/Mmp8/Met/Trpv4/Gadd45b/Slamf1/Ccn2/Flt4/Sfrp4/Ripk1/Gadd45g/Naip1/Bmp4/Tnfsf11/Dab2/Stk3/Igfbp6/Xdh/Eif2ak2/Dusp1/Tnf/Fas/Sema4c/Traf5/Fcgr2b/Il1b/Mecom/Hgf/Wnt16/Ltbr/Nox1/Tirap/Myd88/Mdfi/Eda2r/Mid1/Gadd45a/Tnfrsf23/Serpinf2/Tlr4/Dusp10/Mdfic/Lyn/Zc3h12a/Klhl31/Rell1/Ccr2/Ezr/Nod2/Scimp/Lep/Sphk1/Naip2/Ccl21a/Ccl21b	55
GO:0050728	negative regulation of inflammatory response	45/2404	147/28943	5.0103e-15	1.19198e-13	6.11408e-14	Pparg/Ier3/Il12b/Cd44/Ada/Ptgis/Tnfaip3/Acod1/Mefv/Cd200r1/Pla2g10/Adipoq/Alox5/Fcgr2b/Nfkb1/Tnfrsf1b/Hgf/Tnfrsf1a/Pglyrp1/Siglece/Cdh5/Ets1/Apoa1/Ldlr/Nt5e/Nlrp3/Uaca/Ccn3/Dusp10/Ptger4/Foxf1/Il20rb/Ctla2a/Macir/Zfp36/Spn/Socs3/Slamf8/Nod2/Cxcl17/Cnr2/Cst7/Gpr31b/Nlrp12/Muc19	45
GO:0050886	endocrine process	39/2404	114/28943	5.35549e-15	1.26908e-13	6.5096e-14	Pparg/Aqp1/Fgfr4/Cyba/Kcnq1/Retn/C1qtnf1/Tbx3/Tacr2/Avpr1a/Edn1/Dab2/Vdr/Runx1/Niban2/Il1b/Sucnr1/Enpep/Edn2/Nos3/Spp1/Nox1/Hsd11b2/Lif/Apln/Inhbb/Serpinf2/Ucn/Inhba/Tspo/Hcar2/Ucn2/Fzd4/Foxl2/Gja5/Ece1/Foxd1/Ace3/Kiss1	39
GO:0060760	positive regulation of response to cytokine stimulus	28/2404	61/28943	6.01923e-15	1.42077e-13	7.28768e-14	Csf1/Edn1/Ripk1/Parp9/Sting1/Tslp/Cd74/Casp1/Il1r1/Ifih1/Zbp1/Tlr2/Hpx/Casp4/Parp14/Tlr4/Il7/Ikbke/Trim56/Cxcr4/Irgm1/Cd300lf/Mmp12/Txk/Ticam2/Trim6/Nlrc5/Igtp	28
GO:0002294	CD4-positive	alpha-beta T cell differentiation involved in immune response	30/2404	70/28943	6.54634e-15	1.53317e-13	7.86419e-14	Stat6/Tgfb1/Relb/Stat3/Il12b/Ly9/Irf1/Irf4/Gadd45g/Anxa1/Il6/Il18r1/Tnfsf4/Il21/Il6ra/Il4ra/Jak3/Nlrp3/Batf/Nfkbiz/Ccr7/Rara/Hlx/Ptger4/Zc3h12a/Ccr2/Gpr183/Spn/Bcl3/Tnfsf18	30
GO:0042509	regulation of tyrosine phosphorylation of STAT protein	30/2404	70/28943	6.54634e-15	1.53317e-13	7.86419e-14	Il12b/Crlf1/Cd40/Hnf4a/Irf1/Csf2/Pecam1/Hes1/Hcls1/Parp9/Tslp/Il6/Il21/Il12a/Il6ra/Epo/Tnfrsf1a/Hpx/Lif/Parp14/Ccl5/Socs1/Ptger4/Clcf1/Lyn/Socs3/Osm/Lep/Tnfsf18/Cntf	30
GO:1903035	negative regulation of response to wounding	35/2404	94/28943	6.83689e-15	1.59501e-13	8.18139e-14	Apoh/Pdgfb/Cd34/C1qtnf1/Kremen1/Plau/Pros1/Serping1/Tnf/Alox5/Tfpi/F2/Fga/Cd9/Plat/Anxa2/Phldb2/Fgb/Fgg/Tspan8/Fgf2/Serpine1/Serpinf2/Thbs1/Rtn4r/Cd109/Plaur/Gp5/Mmrn1/Plg/Kng2/Klk8/Ceacam1/Thbd/Klkb1	35
GO:0003018	vascular process in circulatory system	59/2404	235/28943	7.65128e-15	1.77811e-13	9.12059e-14	Pdgfb/Dbh/Slc1a5/Tgfb1/Cd36/Trpv4/Ccl4/Tacr2/Avpr1a/Bdkrb2/Edn1/Abcc2/Alox5/Cps1/Cxcr2/Htr2b/Adra1d/Fga/Edn2/Slc2a1/Uts2/Abcb1b/Nos3/Nppb/Cd38/Abcg2/Tbxas1/Adm/Ednra/Mylk3/Comp/Cdh5/Ptgs2/P2ry2/Fgb/Fgg/Dusp5/Smad6/Apln/Icam1/Gch1/Serpinf2/Trpm4/Akap12/Ucn/Cldn5/Itga1/Shc1/Gpr4/Foxc2/C2cd4a/Foxc1/Klf2/Gja5/Ece1/Lep/Sod3/Ceacam1/C2cd4b	59
GO:0001776	leukocyte homeostasis	42/2404	132/28943	8.9332e-15	2.06804e-13	1.06077e-13	Tgfb1/Il7r/Stat5a/Cd44/Mpl/Csf1/Ada/Tnfaip3/Ripk3/Nckap1l/Pmaip1/Cd74/Anxa1/Fas/Il6/Cxcr2/Cfh/Fcgr2b/Tnfsf4/Bcl2l11/Mecom/Slc7a11/Sit1/Cxcl5/Itgam/Jak3/Ccl2/Tnfrsf23/Gimap3/Lyn/Gimap5/Il20rb/Gapt/Ccr2/Gpr183/Fcer1g/Pirb/Rag1/Tnfrsf13c/Gcnt4/Bcl2a1a/Lilrb4a	42
GO:0002720	positive regulation of cytokine production involved in immune response	33/2404	85/28943	9.67436e-15	2.23103e-13	1.14438e-13	Cd36/Slamf1/Mapkapk2/Ddx21/Rsad2/Syk/Cd74/Il6/Casp1/Il18r1/Il1r1/Cd55b/Tnfsf4/Il1b/Il21/Tlr2/Tirap/Myd88/Nlrp3/Casp4/Arid5a/Sema7a/Tlr4/Gimap3/Gimap5/Tlr7/Psg22/Ticam1/Nod2/Scimp/Fcer1g/B2m/Trim6	33
GO:0032872	regulation of stress-activated MAPK cascade	54/2404	204/28943	9.73005e-15	2.23531e-13	1.14657e-13	Spi1/Mmp8/Met/Trpv4/Gadd45b/Slamf1/Ccn2/Flt4/Sfrp4/Ripk1/Gadd45g/Naip1/Bmp4/Tnfsf11/Dab2/Stk3/Igfbp6/Xdh/Eif2ak2/Dusp1/Tnf/Fas/Sema4c/Traf5/Fcgr2b/Il1b/Mecom/Hgf/Wnt16/Ltbr/Nox1/Tirap/Myd88/Mdfi/Eda2r/Mid1/Gadd45a/Tnfrsf23/Serpinf2/Tlr4/Dusp10/Mdfic/Zc3h12a/Klhl31/Rell1/Ccr2/Ezr/Nod2/Scimp/Lep/Sphk1/Naip2/Ccl21a/Ccl21b	54
GO:0032874	positive regulation of stress-activated MAPK cascade	43/2404	138/28943	9.95283e-15	2.2778e-13	1.16837e-13	Spi1/Mmp8/Met/Trpv4/Gadd45b/Slamf1/Ccn2/Flt4/Ripk1/Gadd45g/Naip1/Bmp4/Tnfsf11/Dab2/Stk3/Igfbp6/Xdh/Eif2ak2/Tnf/Sema4c/Traf5/Fcgr2b/Il1b/Wnt16/Ltbr/Nox1/Tirap/Myd88/Eda2r/Mid1/Gadd45a/Serpinf2/Tlr4/Zc3h12a/Rell1/Ccr2/Nod2/Scimp/Lep/Sphk1/Naip2/Ccl21a/Ccl21b	43
GO:0060485	mesenchyme development	69/2404	304/28943	1.00822e-14	2.29867e-13	1.17908e-13	Acvrl1/Meox1/Tgfb1/Pax2/Chrd/Bmp7/Aldh1a2/Notch4/Lama5/Wnt11/Wt1/Tbx3/Trip10/Zfp36l1/Tfap2a/Gcnt2/Edn1/Bmp4/Sema3g/Rgcc/Dab2/Myc/Has2/Hes1/Six2/Il6/Rdh10/Sema4c/Wnt10a/Fn1/Htr2b/Eng/Notch1/Frzb/Il1b/Fam83d/Wwtr1/Efna1/Glipr2/Pdpn/Nos3/Wnt16/Mesp1/Tgfb1i1/Ednra/Tgfbr2/Phldb2/Loxl2/Twist1/Pawr/Alx1/Lrg1/Ovol2/Cer1/Sema7a/Thbs1/Foxf1/Snai1/Tcf21/Plaur/Foxc2/Msx1/Foxc1/Six1/Yap1/Tead1/Hmga2/Foxd1/Zfp…	69
GO:0002293	alpha-beta T cell differentiation involved in immune response	30/2404	71/28943	1.0438e-14	2.3708e-13	1.21607e-13	Stat6/Tgfb1/Relb/Stat3/Il12b/Ly9/Irf1/Irf4/Gadd45g/Anxa1/Il6/Il18r1/Tnfsf4/Il21/Il6ra/Il4ra/Jak3/Nlrp3/Batf/Nfkbiz/Ccr7/Rara/Hlx/Ptger4/Zc3h12a/Ccr2/Gpr183/Spn/Bcl3/Tnfsf18	30
GO:0001655	urogenital system development	81/2404	391/28943	1.17629e-14	2.66169e-13	1.36528e-13	Pdgfb/Tgfb1/Stat5a/Pax2/Aqp1/Pgf/Cd44/Nid1/Id3/Crlf1/Bmp7/Odc1/Aldh1a2/Gata2/Lama5/Wnt11/Wt1/Mmp9/Id2/Itgb3/Tfap2a/Bmp4/Myc/Hes1/Adipoq/Adamts1/Aqp2/Six2/Pdgfrb/Anxa1/Rdh10/Tfap2b/Cflar/Cxcr2/Cfh/Notch1/Fbn1/Bcl2l11/Mecom/Wwtr1/Il6ra/Enpep/Tnc/Spp1/Anxa4/Angpt2/Col4a1/Ednra/Irx3/Myo1e/Stra6/Tbx18/Clcnka/Lif/Tiparp/Smad6/Fgf2/Rara/Prdm1/Cer1/Rln1/Timeless/C3ar1/Npnt/Foxf1/Fmn1/Gpr4/Cxcr4/Epcam/Tcf…	81
GO:0045165	cell fate commitment	68/2404	298/28943	1.18972e-14	2.68199e-13	1.37569e-13	Pparg/Stat6/Tead3/Tgfb1/Stat3/Pax2/Ly9/Gata6/Etv2/Chrd/Myod1/Wnt8a/Gata2/Wnt11/Wt1/Kdm6b/Tbx3/Id2/Vsx2/Irf4/Edn1/Ctsl/Pitx1/Fezf2/Bmp4/Hes1/Runx1/Wnt10b/Dhh/Six2/Il6/Itgb1/Wnt10a/Tbx19/Ptf1a/Notch1/Lhx3/Dll4/Tbx15/Il6ra/Pdpn/Tal1/Wnt16/Tead4/Mesp1/Tgfb1i1/Chrdl1/Ednra/Isl2/Tbx18/Batf/Tbr1/Wnt8b/Fgf2/Rara/Prdm1/Runx2/Il7/Sh3pxd2b/Epop/Foxc2/Dmrta2/Neurod4/Six1/Spn/Slamf8/T/Tnfsf18	68
GO:0045123	cellular extravasation	32/2404	81/28943	1.36466e-14	3.06489e-13	1.57209e-13	Itgb2l/Itgb2/Itgb7/Pecam1/Ripk3/Tnf/Adam8/Itgb1/Il1r1/Selp/Sell/Sele/Itgam/Lyve1/Itgal/Ccl5/Ccl2/Pawr/Icam1/Ptger4/Trem3/Trem1/Itga1/Jaml/Ccr2/Spn/Cd177/Ptafr/Lep/Ccl28/Ccl21a/Ccl21b	32
GO:0045860	positive regulation of protein kinase activity	77/2404	363/28943	1.42128e-14	3.18018e-13	1.63123e-13	Gcg/Pdgfb/Tgfb1/Il12b/Ralb/Csf1/Sdc4/Cdc6/Cd40/Hnf4a/Map2k3/Itgb3/Pik3r5/Nedd9/Edn1/Syk/Tnfsf11/Rgcc/Ajuba/Ripk3/Adipoq/Cd86/Cdkn1a/Pim1/Tnf/Hbegf/Pdgfrb/Adam8/Drd4/Slc11a1/Htr2b/Tnfrsf11a/Ptprc/Ddr2/Il1rn/Fbn1/Il1b/Il6ra/Efna1/Ccn1/Ereg/Areg/Pxn/Flt1/Epo/Iqgap1/Tirap/Tgfbr2/Arhgef5/Fgf2/Ccr7/Socs1/Ucn/Tlr4/Thbs1/Kif14/Tlr1/Pik3r6/Irgm1/Fzd4/Tnfsf15/Tlr6/Cemip/Tead1/Nod2/Tcim/Hmga2/Lep/Erbb2/Mas1…	77
GO:1903707	negative regulation of hemopoiesis	39/2404	117/28943	1.42785e-14	3.18305e-13	1.6327e-13	Hspb1/Cd44/Gata2/Irf1/Id2/Bmp4/Myc/Adipoq/Runx1/Tmem178/Cd74/Anxa1/Inpp5d/Tnfsf4/Fbn1/Clec2d/Pglyrp1/Il4ra/Jak3/Trib1/Cebpa/Rara/Socs1/Hlx/Fgl2/Cdk6/Lyn/Pglyrp3/Zc3h12a/Cdkn2a/Erbb2/Tnfrsf11b/Pilrb1/Tnfsf18/Runx3/Ceacam1/Mafb/Lilrb4b/Lilrb4a	39
GO:0001912	positive regulation of leukocyte mediated cytotoxicity	34/2404	91/28943	1.46962e-14	3.25207e-13	1.66811e-13	Spi1/Stat5a/Il12b/H2-M2/Arg1/Tap2/Il18rap/Ptprc/Il21/Il12a/Cxcl1/Klrk1/Klrd1/Klrb1c/Tyrobp/Itgam/Crtam/Vav1/Ccl2/H2-Q4/Gimap3/Pvr/Gimap5/Klri2/Klre1/B2m/H2-K1/H2-M9/H2-T23/H2-Q10/H2-Q6/H2-D1/Ulbp1/Sh2d1b1	34
GO:0050766	positive regulation of phagocytosis	34/2404	91/28943	1.46962e-14	3.25207e-13	1.66811e-13	Pparg/Cd36/Cyba/Gata2/Itga2/Fcgr1/Lbp/Sftpa1/Nckap1l/Pros1/C3/Tnf/Slc11a1/Ptprc/Fcgr2b/Il1b/Ptx3/Il2rg/Apoa1/Ccl2/Ccr7/Colec10/Cd300lf/Nod2/Fcer1g/Fcgr3/Ano6/Il2rb/C4b/Sirpb1c/Gm5150/Gm9733/Sirpb1b/Sirpb1a	34
GO:0050792	regulation of viral process	49/2404	175/28943	1.55701e-14	3.43284e-13	1.76083e-13	Trim25/Tmprss2/Oas1c/Fbln1/Apobec3/Slpi/Rsad2/Pabpc1/Eif2ak2/Tnf/Cd74/Fam111a/Ifitm1/Ifitm3/Stom/Ifih1/Notch1/Ptx3/Oasl2/Zc3hav1/Trim30a/Plscr1/Oas3/Ccl5/Ifi206/Isg20/Aicda/Mdfic/Oasl1/Trim56/Zfp36/Cxcr4/Bst2/Ch25h/Trim30b/Oas1a/Oas1f/Hmga2/Trim30d/Ifitm6/Ifitm2/Parp10/Trim38/Lgals1/Trim6/Trim10/Ifi204/Ifi207/Trim30c	49
GO:0002287	alpha-beta T cell activation involved in immune response	30/2404	72/28943	1.64757e-14	3.61925e-13	1.85645e-13	Stat6/Tgfb1/Relb/Stat3/Il12b/Ly9/Irf1/Irf4/Gadd45g/Anxa1/Il6/Il18r1/Tnfsf4/Il21/Il6ra/Il4ra/Jak3/Nlrp3/Batf/Nfkbiz/Ccr7/Rara/Hlx/Ptger4/Zc3h12a/Ccr2/Gpr183/Spn/Bcl3/Tnfsf18	30
GO:0045621	positive regulation of lymphocyte differentiation	43/2404	140/28943	1.76167e-14	3.85581e-13	1.97779e-13	Mmp14/Tgfb1/Il7r/Stat5a/Ada/Irf1/Syk/Nckap1l/Runx1/Wnt10b/Cd74/Anxa1/Adam8/Il6/Inpp5d/Ptprc/Tnfsf4/Il21/Il12a/Il4ra/Il2rg/Tgfbr2/Nlrp3/Nfkbiz/Tnfsf9/H2-Aa/Vnn1/Ccr7/Rara/Socs1/Gimap3/Hlx/Dusp10/Il7/Gimap5/Pik3r6/Ccr2/Rag1/Runx3/Il1rl2/Il4i1/Lilrb4b/Lilrb4a	43
GO:0002825	regulation of T-helper 1 type immune response	20/2404	32/28943	1.92445e-14	4.19683e-13	2.15271e-13	Il12rb1/Il12b/Slamf1/Irf1/Anxa1/Il33/Il1rl1/Il18r1/Il1r1/Slc11a1/Tnfsf4/Il1b/Il4ra/Jak3/Arid5a/Ccr7/Hlx/Ccr2/Pla2g4a/H2-Ab1	20
GO:1902106	negative regulation of leukocyte differentiation	38/2404	113/28943	2.244e-14	4.86479e-13	2.49533e-13	Hspb1/Cd44/Gata2/Irf1/Id2/Bmp4/Myc/Adipoq/Runx1/Tmem178/Cd74/Anxa1/Inpp5d/Tnfsf4/Fbn1/Clec2d/Pglyrp1/Il4ra/Jak3/Trib1/Rara/Socs1/Hlx/Fgl2/Cdk6/Lyn/Pglyrp3/Zc3h12a/Cdkn2a/Erbb2/Tnfrsf11b/Pilrb1/Tnfsf18/Runx3/Ceacam1/Mafb/Lilrb4b/Lilrb4a	38
GO:0019216	regulation of lipid metabolic process	80/2404	388/28943	2.2469e-14	4.86479e-13	2.49533e-13	Apoh/Pparg/Pdgfb/Lsr/Angptl4/Tgfb1/Cd36/Apoc2/Cyp17a1/Stat5a/Fgfr4/Hnf4a/Pdk4/Avpr1a/Apob/Id2/Akr1c18/Golm1/Ephx2/Dab2/Apod/Adipoq/Dhh/Sik1/C3/Stard4/Tnf/Cd74/Pdgfrb/Anxa1/Pnpla2/Rdh10/Htr2b/Ccdc3/Abcb11/F2/Il1b/Eif6/Nfkb1/Ccn1/Fgr/H6pd/Rest/Flt1/Cd19/Dkk3/Dkkl1/Fgf21/Apoa1/Ldlr/Ptgs2/Trib3/Thrsp/Twist1/Igfbp7/Fgf2/Gimap3/Apobec1/Serpina12/Tspo/Lyn/Snai1/Gimap5/Hcar2/Erfe/Hcar1/Ceacam2/Nod2/Pla2g…	80
GO:0002823	negative regulation of adaptive immune response based on somatic recombination of immune receptors built from immunoglobulin superfamily domains	26/2404	55/28943	2.31189e-14	4.96973e-13	2.54916e-13	Il7r/Ptpn6/Slamf1/Arg1/Nckap1l/Parp3/Il33/Il1rl1/Ptprc/Cd55b/C4bp/Fcgr2b/Tnfsf4/Klrd1/Il4ra/Jak3/Zp3r/Zc3h12a/Il20rb/Spn/Nod2/Tnfsf18/Il4i1/Lilrb4b/Lilrb4a/Muc4	26
GO:0042531	positive regulation of tyrosine phosphorylation of STAT protein	26/2404	55/28943	2.31189e-14	4.96973e-13	2.54916e-13	Il12b/Crlf1/Cd40/Csf2/Pecam1/Hes1/Hcls1/Parp9/Tslp/Il6/Il21/Il12a/Il6ra/Epo/Tnfrsf1a/Hpx/Lif/Parp14/Ccl5/Ptger4/Clcf1/Lyn/Osm/Lep/Tnfsf18/Cntf	26
GO:2000106	regulation of leukocyte apoptotic process	39/2404	119/28943	2.68759e-14	5.7568e-13	2.95288e-13	Il7r/Stat5a/Cd44/Cd274/Ada/Aurkb/Bmp4/Ripk3/Myc/Hcls1/Cd74/Anxa1/Adam8/Casp8/Cxcr2/Pdcd1/Fcgr2b/Tnfsf4/Siglec1/Bcl2l11/Slc7a11/Efna1/Jak3/Ccl5/Ccr7/Lyn/Fcmr/Cdkn2a/Lgals3/Bcl3/Nod2/Fcer1g/Rag1/Hsh2d/Gimap8/Ccr5/Ccl21a/Ccl21b/Bcl2a1a	39
GO:0010466	negative regulation of peptidase activity	62/2404	262/28943	3.02027e-14	6.44645e-13	3.30662e-13	Timp1/Klf4/Pax2/Aqp1/Cstb/Cd44/Slpi/Wfdc2/Mmp9/Serpina3n/Serpinb9b/Cast/Naip1/Itih4/Anxa8/Fetub/Stfa2/Serping1/Cryaa/Tnf/Il6/Cflar/Serpinb8/Serpinc1/Tfpi/Ngf/Ecm1/Hgf/Tfpi2/A2m/Renbp/Ngp/Ptgs2/Itih2/Serpine1/Ifi206/Serpinf2/Thbs1/Serpina3g/Serpina12/Fcmr/Cd109/Plaur/Cstl1/Stfa2l1/Kng2/Rag1/Serpina3f/Serpinb5/Pi15/Cst7/Serpinb6e/Serpinh1/Serpina1b/Ifi204/Ifi207/Naip2/Serpina3m/Serpina3i/Cstdc4/Hsp…	62
GO:0045582	positive regulation of T cell differentiation	40/2404	125/28943	3.10768e-14	6.60958e-13	3.3903e-13	Tgfb1/Il7r/Stat5a/Ada/Irf1/Syk/Nckap1l/Runx1/Wnt10b/Cd74/Anxa1/Adam8/Il6/Ptprc/Tnfsf4/Il12a/Il4ra/Il2rg/Tgfbr2/Nlrp3/Nfkbiz/Tnfsf9/H2-Aa/Vnn1/Ccr7/Rara/Socs1/Gimap3/Hlx/Dusp10/Il7/Gimap5/Pik3r6/Ccr2/Rag1/Runx3/Il1rl2/Il4i1/Lilrb4b/Lilrb4a	40
GO:0002820	negative regulation of adaptive immune response	27/2404	60/28943	3.37081e-14	7.11892e-13	3.65156e-13	Il7r/Ptpn6/Slamf1/Arg1/Nckap1l/Samsn1/Parp3/Il33/Il1rl1/Ptprc/Cd55b/C4bp/Fcgr2b/Tnfsf4/Klrd1/Il4ra/Jak3/Zp3r/Zc3h12a/Il20rb/Spn/Nod2/Tnfsf18/Il4i1/Lilrb4b/Lilrb4a/Muc4	27
GO:1900015	regulation of cytokine production involved in inflammatory response	27/2404	60/28943	3.37081e-14	7.11892e-13	3.65156e-13	Il17ra/Stat3/Nos2/Mefv/Apod/Pla2g10/Tnf/Cd6/Alox5/Il6/Il1r2/F2/Il17rc/Myd88/Gpsm3/Tlr4/Zc3h12a/Macir/Il17c/Ticam1/Tlr6/Tarm1/Nod2/Lep/Gbp5/Lilrb4b/Lilrb4a	27
GO:0062197	cellular response to chemical stress	73/2404	340/28943	3.58894e-14	7.55308e-13	3.87425e-13	Stat6/Cd36/Relb/Nqo1/Pax2/Aqp1/Mapk13/Hspb1/Hmox1/Met/Trpv4/Nfe2l2/Mmp9/Kdm6b/Tnfaip3/Ptprk/Bdkrb2/Zfp36l1/Fos/Edn1/Ripk1/Bmp4/Dhrs2/Ripk3/Cyp1b1/Pdgfrb/Anxa1/Fas/Rela/Alox5/Il6/Hk3/Casp1/Ddr2/Lcn2/Slc7a11/Hgf/Sesn2/Nos3/Rest/Wnt16/Epo/Ybx3/Itgam/Nox1/Ednra/Ucp1/Ptgs2/Nlrp3/Trpa1/Srxn1/Dysf/Uaca/Melk/Pawr/Vnn1/Gch1/Mcl1/Tlr4/Slc25a24/Zc3h12a/Mmp3/Aqp5/Cdkn2a/Lrrc8e/Txndc2/Tlr6/Jun/Pla2r1/Sphk1/Se…	73
GO:0002275	myeloid cell activation involved in immune response	39/2404	120/28943	3.66476e-14	7.68579e-13	3.94233e-13	Itgb2l/Itgb2/Adora3/Spi1/Ptpn6/Hmox1/Ifi35/Gata2/Slamf1/Lbp/Syk/Il33/Dnase1l3/Nmi/Sucnr1/Fgr/Anxa3/Tyrobp/Il4ra/Itgam/Myd88/Rac2/Dysf/Sbno2/Cd84/Stx11/Milr1/Lat2/Lyn/Foxf1/Ticam1/Ccr2/Vamp8/Cd177/Fes/Ptafr/Fcer1g/Rab44/Lilrb4a	39
GO:0072001	renal system development	74/2404	348/28943	4.05276e-14	8.47e-13	4.34458e-13	Pdgfb/Tgfb1/Pax2/Aqp1/Pgf/Cd44/Nid1/Id3/Crlf1/Bmp7/Odc1/Aldh1a2/Lama5/Wnt11/Wt1/Mmp9/Id2/Itgb3/Tfap2a/Bmp4/Myc/Hes1/Adipoq/Adamts1/Aqp2/Six2/Pdgfrb/Rdh10/Tfap2b/Cflar/Cxcr2/Cfh/Notch1/Fbn1/Bcl2l11/Mecom/Wwtr1/Il6ra/Enpep/Spp1/Anxa4/Angpt2/Col4a1/Ednra/Irx3/Myo1e/Stra6/Tbx18/Clcnka/Lif/Tiparp/Smad6/Fgf2/Rara/Prdm1/Cer1/Timeless/C3ar1/Npnt/Foxf1/Fmn1/Gpr4/Cxcr4/Epcam/Tcf21/Foxc2/Foxc1/Six1/Yap1/Cyp…	74
GO:0007178	transmembrane receptor protein serine/threonine kinase signaling pathway	82/2404	407/28943	4.0752e-14	8.48741e-13	4.35351e-13	Cav2/Pparg/Acvrl1/Sost/Dlx3/Spi1/Tgfb1/Stat3/Gata6/Etv2/Chrd/Bmp7/Tmprss6/Hnf4a/Ptprk/Pbld2/Fos/Sfrp4/Gcnt2/Bmp4/Dab2/Hes1/Fstl1/Lox/Lpxn/Tfap2b/Col3a1/Vim/Eng/Notch1/Fbn1/Slc2a10/Wwtr1/Ccn1/Emilin1/Pxn/Zyx/Chrdl2/Tgfb1i1/Chrdl1/Rbpms/Sap30/Comp/Cdh5/Tgfbr2/Myd88/Bmp8a/Ccl2/Smad6/Inhbb/Lrg1/Ovol2/Ccn3/Atoh8/Cer1/Gdf5/Gdf15/Lefty1/Runx2/Slc39a5/Thbs1/Npnt/Inhba/Cldn5/Fam83g/Id1/Cd109/Tgif1/Inhbe/M…	82
GO:0002707	negative regulation of lymphocyte mediated immunity	28/2404	65/28943	4.43738e-14	9.20986e-13	4.72408e-13	Il7r/Ptpn6/Slamf1/Arg1/Serpinb9b/Nckap1l/Cd96/Parp3/Tap2/Ptprc/Cd55b/C4bp/Fcgr2b/Clec2d/Klrd1/Tap1/Zp3r/Il20rb/Klre1/Spn/Nod2/Il4i1/Ceacam1/Klrb1b/Sh2d1b1/Lilrb4b/Lilrb4a/Muc4	28
GO:0042102	positive regulation of T cell proliferation	37/2404	110/28943	4.86929e-14	1.00716e-12	5.16608e-13	Il12rb1/Stat5a/Il12b/Cd244a/Zp3/Slc4a1/Slamf1/Cd274/Pdcd1lg2/Syk/Nckap1l/Hes1/Cd86/Btnl2/Anxa1/Cd6/Il6/Cd28/Ptprc/Cd55b/Tnfsf4/Il1b/Il21/Il12a/Epo/Itgal/Jak3/Tgfbr2/Ccl5/Tnfsf9/Ccr7/Ccdc88b/Ccr2/Spn/Lep/Tnfrsf13c/Cd80	37
GO:0097696	receptor signaling pathway via STAT	53/2404	205/28943	4.88664e-14	1.00728e-12	5.16673e-13	Pparg/Il12rb1/Stat6/Tgfb1/Il7r/Stat3/Stat5a/Il12b/Crlf1/Cd40/Hnf4a/Irf1/Csf2/Pecam1/Hes1/Hcls1/Parp9/Cyp1b1/Tslp/Il6/Ptprc/Notch1/Il21/Il12a/Il6ra/Cxcl5/Epo/Tnfrsf1a/Hpx/Jak3/Stra6/Lif/Parp14/Ccl5/Il5/Gadd45a/Socs1/Ptk6/Ptger4/Clcf1/Lyn/Socs3/Bcl3/Prl2c3/Hmga2/Osm/Lep/Stat4/Tnfsf18/Csf2rb/Csf2rb2/Cntf/Gm13283	53
GO:0003158	endothelium development	42/2404	138/28943	5.0316e-14	1.03362e-12	5.30184e-13	Pdgfb/Acvrl1/Etv2/Met/Stc1/Notch4/Stard13/Kdm6b/Pecam1/Marveld2/Bmp4/Fstl1/Xdh/Tnf/Lcn2/Notch1/Dll4/Il1b/Pdpn/Abcb1b/Tnfrsf1a/Mesp1/Itgax/Msn/Ednra/Cdh5/Robo4/Myd88/Cxcl10/Clic4/Icam1/Atoh8/Cldn5/Id1/S1pr2/Cxcr4/Foxc2/Adamts12/Ezr/S1pr3/Ceacam1/Apold1	42
GO:0045444	fat cell differentiation	62/2404	265/28943	5.25237e-14	1.07531e-12	5.51565e-13	Pparg/Tgfb1/Klf4/Ccn4/Dio2/Bmp7/Steap4/Retn/Trpv4/Gata2/Lpl/Lama4/Id2/Sav1/Zfp36l1/Stk3/Hes1/Adipoq/Wnt10b/Pim1/Psmb8/Alox5/Tfap2b/Ccdc3/Frzb/Itga6/Fbn1/Mecom/Wwtr1/Plac8/Medag/Tgfb1i1/Dkkl1/Ucp1/Ptgs2/Trib3/Dysf/Cebpa/Smad6/Inhbb/Lrg1/Egr2/Socs1/Trpm4/Atf5/Dusp10/Mrap/Tph1/Sh3pxd2b/Zc3h12a/Zfp36/Zfp36l2/Six1/Wfdc21/Creb5/Yap1/Cebpb/Hmga2/Lep/Fabp4/Ccnd1/Cebpd	62
GO:0010810	regulation of cell-substrate adhesion	56/2404	225/28943	5.46074e-14	1.11418e-12	5.71502e-13	Pdgfb/Acvrl1/Itga5/Mmp14/Cd36/Nid1/Fbln1/Fut1/Csf1/Sdc4/Itgb3/Gcnt2/Nedd9/Plau/Dab2/Has2/Apod/Ccdc80/Meltf/Smoc2/Itgb1/Fn1/Notch1/Ccn1/Pdpn/Bst1/Emilin1/Spp1/Iqgap1/Angpt2/Plekha2/Apoa1/Phldb2/Rac2/Serpine1/Ninj1/Acer2/Rras/Thbs1/Cdk6/Npnt/Rhod/S100a10/Trem1/Foxf1/Fmn1/Cdkn2a/Mmp12/Fzd4/Col8a1/Lgals1/Ccl28/Muc21/Ccl21a/Ccl21b/Muc4	56
GO:0030856	regulation of epithelial cell differentiation	47/2404	168/28943	5.5107e-14	1.12057e-12	5.74782e-13	Acvrl1/Stat5a/Pax2/Etv2/Bmp7/Notch4/Mmp9/Tbx3/Zfp36l1/Sfrp4/Bmp4/Vdr/Hes1/Wnt10b/Xdh/Six2/Tnf/Notch1/Frzb/Il1b/Wwtr1/Errfi1/Reg3g/Tnfrsf1a/Mesp1/Cdh5/Lif/Fgf2/Ovol2/Serpine1/Kdf1/Atoh8/Foxa3/Cldn5/Maff/Id1/S1pr2/Zfp36/Cd109/Dmbt1/Foxc1/Yap1/Cebpb/S1pr3/Ccnd1/Ceacam1/Apold1	47
GO:0033674	positive regulation of kinase activity	86/2404	440/28943	5.95993e-14	1.20784e-12	6.19546e-13	Gcg/Pdgfb/Tgfb1/Il12b/Ralb/Fgfr4/Epha2/Met/Csf1/Sdc4/Cdc6/Cd40/Hnf4a/Map2k3/Flt4/Itgb3/Pik3r5/Nedd9/Edn1/Syk/Tnfsf11/Rgcc/Ajuba/Ripk3/Adipoq/Cd86/Cdkn1a/Pim1/Tnf/Hbegf/Cd74/Pdgfrb/Adam8/Drd4/Slc11a1/Htr2b/Tnfrsf11a/Ptprc/Ddr2/Il1rn/Fbn1/F2/Il1b/Il6ra/Efna1/Ccn1/Fgr/Ereg/Areg/Pxn/Flt1/Epo/Iqgap1/Cd19/Tirap/Tgfbr2/Arhgef5/Fgf2/Ccr7/Socs1/Ucn/Tlr4/Thbs1/Kif14/Lyn/Tlr1/Pik3r6/Irgm1/Fzd4/Tnfsf15/Tlr6/…	86
GO:0002886	regulation of myeloid leukocyte mediated immunity	30/2404	75/28943	6.12042e-14	1.2362e-12	6.34093e-13	Itgb2l/Itgb2/Adora3/Spi1/Hmox1/Gata2/Fcgr1/Arg1/Ddx21/Syk/C3/Dnase1l3/Fgr/Cxcl5/Cxcl1/Tyrobp/Il4ra/Itgam/Rac2/Cd84/Lyn/Foxf1/Ticam1/Ccr2/Vamp8/Cd177/Fes/Ptafr/Fcer1g/Fcgr3	30
GO:0030168	platelet activation	34/2404	95/28943	6.43904e-14	1.29621e-12	6.64872e-13	Pdgfb/Vwf/Ptpn6/C1qtnf1/Plek/Itgb3/Syk/Emilin2/Fermt3/Il6/Fn1/Cfh/Selp/F2/Slc7a11/Il6ra/Fga/Pear1/Pdpn/Tec/Pf4/Cd9/Comp/Fgb/Fgg/Tlr4/Ctsg/Lyn/Gp5/Mmrn1/Txk/Pla2g4a/Fcer1g/Ceacam1	34
GO:0035458	cellular response to interferon-beta	26/2404	57/28943	6.73127e-14	1.35052e-12	6.92731e-13	Oas1c/Irf1/Acod1/Sting1/Ifi202b/Ifi211/Gbp3/Gbp2/Ifi206/Gbp7/Ifi209/Irgm1/Oas1a/Oas1f/Iigp1/Ifi205/Ifitm2/Irgc1/Gm4841/Trim6/Ifi204/Ifi207/Gm4951/Igtp/Ifi47/Gbp6	26
GO:0045824	negative regulation of innate immune response	32/2404	85/28943	6.77972e-14	1.35572e-12	6.95398e-13	Pparg/Oas1c/Tnfaip3/Arg1/Irak3/Serpinb9b/Acod1/Cd96/Serping1/Tap2/Ccr1/Nmi/A2m/Clec2d/Klrd1/Oas3/Parp14/Tap1/Ifi206/Dusp10/Vsig4/Mmp12/Klre1/Oas1a/Slamf8/Oas1f/Ifi204/Ifi207/Nlrc5/Ceacam1/Klrb1b/Sh2d1b1	32
GO:0002534	cytokine production involved in inflammatory response	28/2404	66/28943	7.09738e-14	1.41454e-12	7.25571e-13	Il17ra/Stat3/Nos2/Mefv/Apod/Cd96/Pla2g10/Tnf/Cd6/Alox5/Il6/Il1r2/F2/Il17rc/Myd88/Gpsm3/Tlr4/Zc3h12a/Macir/Il17c/Ticam1/Tlr6/Tarm1/Nod2/Lep/Gbp5/Lilrb4b/Lilrb4a	28
GO:1903900	regulation of viral life cycle	44/2404	151/28943	7.15032e-14	1.42039e-12	7.2857e-13	Trim25/Tmprss2/Oas1c/Apobec3/Slpi/Rsad2/Pabpc1/Eif2ak2/Tnf/Cd74/Fam111a/Ifitm1/Ifitm3/Ifih1/Notch1/Ptx3/Oasl2/Zc3hav1/Trim30a/Plscr1/Oas3/Ccl5/Ifi206/Isg20/Aicda/Oasl1/Trim56/Bst2/Ch25h/Trim30b/Oas1a/Oas1f/Hmga2/Trim30d/Ifitm6/Ifitm2/Parp10/Trim38/Lgals1/Trim6/Trim10/Ifi204/Ifi207/Trim30c	44
GO:0043123	positive regulation of I-kappaB kinase/NF-kappaB signaling	40/2404	128/28943	7.5379e-14	1.49245e-12	7.65535e-13	Trim25/S100a4/Cd36/Cd40/Ddx21/Map3k14/Ripk1/Tnfsf11/Ajuba/Adipoq/Clec4n/Tnf/Cd74/Rela/Casp1/Casp8/Traf5/Il1b/Alpk1/Zc3hav1/Clec4d/Ltbr/Trim30a/Tirap/Myd88/Eda2r/Tmem106a/Tlr4/Tifa/Ticam1/Tlr6/Trim30b/Nod2/Trim30d/Irak4/Trim38/Trim6/Trim30c/Ccl21a/Ccl21b	40
GO:0046879	hormone secretion	77/2404	375/28943	8.64492e-14	1.70603e-12	8.75084e-13	Gcg/Pparg/Adora3/Il11/Ghrhr/Aqp1/Fgfr4/Dio2/Kcnq1/Retn/Trpv4/C1qtnf1/Hnf4a/Tbx3/Slc16a10/Tacr2/Igfbp3/Nos2/Edn1/Tnfsf11/Dab2/Vdr/Adipoq/Ildr1/Runx1/Tnf/Anxa1/Alox5/Il6/Tfap2b/Niban2/Il1rn/Fbn1/Il1b/Fga/Edn2/Uts2/Cd38/Rest/Spp1/Adm/Trpa1/Slc16a1/Ucp2/Fgb/Fgg/Lif/Ccl5/Midn/Pim3/Piwil4/Apln/Inhbb/Ccn3/Slc9b2/Trpm4/Ucn/Cplx3/Ptger4/Clcf1/Inhba/Tspo/Lyn/Hcar2/Rapgef4/Ucn2/Fzd4/Foxl2/Vamp8/Hmga2/Lepr/O…	77
GO:0032653	regulation of interleukin-10 production	27/2404	62/28943	9.08648e-14	1.7873e-12	9.16775e-13	Stat3/Il12b/Mmp8/Cd34/Cd274/Pdcd1lg2/Irf4/Syk/Tslp/Il6/Cd28/Fcgr2b/Tnfsf4/Il21/Tlr2/Hgf/Tyrobp/Jak3/Cd84/Tlr4/Ptger4/Il20rb/Bcl3/Nod2/Fcer1g/Lilrb4b/Lilrb4a	27
GO:2001236	regulation of extrinsic apoptotic signaling pathway	46/2404	164/28943	9.17463e-14	1.79876e-12	9.22653e-13	Dbh/Hmox1/Tmbim1/Eya4/Tnfrsf22/Il19/Eya2/Csf2/Tnfaip3/Ripk1/Bmp4/Dab2/Stk3/Tnfrsf12a/Tnf/Pmaip1/Rela/Casp8/Cflar/Ptprc/Atf3/Tnfsf4/Itga6/Siglec1/Il1b/Fga/Lmna/Hgf/Ltbr/Jak3/Fgb/Fgg/Icam1/Serpine1/Tnfrsf23/Mcl1/Thbs1/Il7/Inhba/Fcmr/Tmc8/Lgals3/Yap1/Hmgb2/Runx3/Itprip	46
GO:1901343	negative regulation of vasculature development	37/2404	112/28943	9.24168e-14	1.80603e-12	9.26379e-13	Apoh/Pparg/Cd36/Klf4/Epha2/Stard13/Dcn/Rgcc/Adamts1/Tnf/Hhex/Alox5/Creb3l1/Angptl7/Emilin1/Flt1/Adamts9/Angpt2/Col4a2/Ngp/Lif/Cxcl10/Ccl2/Gadd45a/Serpine1/Ptger4/Thbs1/Cldn5/Stab1/Shc1/Gpr4/Ccr2/Cxcr3/Foxc1/Klf2/Plg/Ecscr	37
GO:0009914	hormone transport	78/2404	383/28943	9.40366e-14	1.83174e-12	9.39565e-13	Gcg/Pparg/Adora3/Il11/Ghrhr/Aqp1/Fgfr4/Dio2/Kcnq1/Retn/Trpv4/C1qtnf1/Hnf4a/Tbx3/Slc16a10/Tacr2/Igfbp3/Nos2/Edn1/Tnfsf11/Dab2/Vdr/Adipoq/Ildr1/Runx1/Tnf/Anxa1/Abcc2/Alox5/Il6/Tfap2b/Niban2/Il1rn/Fbn1/Il1b/Fga/Edn2/Uts2/Cd38/Rest/Spp1/Adm/Trpa1/Slc16a1/Ucp2/Fgb/Fgg/Lif/Ccl5/Midn/Pim3/Piwil4/Apln/Inhbb/Ccn3/Slc9b2/Trpm4/Ucn/Cplx3/Ptger4/Clcf1/Inhba/Tspo/Lyn/Hcar2/Rapgef4/Ucn2/Fzd4/Foxl2/Vamp8/Hmga2/…	78
GO:0001659	temperature homeostasis	50/2404	189/28943	9.61351e-14	1.86657e-12	9.57434e-13	Pparg/Dbh/Stat6/Cd36/Stat3/Trpv1/Dio2/Kdm6b/Lama4/Irf4/Gadd45g/Syk/Tnfsf11/Adipoq/Adamts5/Wnt10b/Nox3/Tnf/Il18r1/Tnfrsf11a/Lcn2/Notch1/Il1rn/Il1b/Edn2/Plac8/Il4ra/Fgf21/Ucp1/Tle3/Ptgs2/Ucp2/Ccl5/Apln/Prkab2/Elovl3/Tlr4/Gimap3/Id1/Gimap5/Cxcr4/Foxc2/Ccr2/Ptges/Cebpb/Lepr/Lep/Fabp4/Arrdc3/Ccr5	50
GO:0002832	negative regulation of response to biotic stimulus	38/2404	118/28943	1.07907e-13	2.08839e-12	1.07121e-12	Pparg/Oas1c/Tnfaip3/Arg1/Irak3/Serpinb9b/Acod1/Cd96/Serping1/Tap2/Ccr1/Nmi/A2m/Clec2d/Klrd1/Trib1/Oas3/Rnf125/Parp14/Tap1/Ifi206/Dusp10/Fgl2/Vsig4/Mmp12/Klre1/Oas1a/Slamf8/Oas1f/Trim38/Ifi204/Ifi207/Il4i1/Nlrc5/Ceacam1/Klrb1b/Sh2d1b1/Muc4	38
GO:1905517	macrophage migration	28/2404	67/28943	1.12285e-13	2.16617e-12	1.11111e-12	Mmp14/Ccl3/Mcoln2/Trpv4/Csf1/Slamf1/Cd200r1/Gpr35/B4galt1/Edn2/Emilin1/Cd9/Ccl5/Ccl12/Ccl2/Ccr7/Ninj1/Thbs1/C3ar1/Trem1/Ccr2/C5ar1/Lgals3/Slamf8/Saa2/Cxcl17/Tnfsf18/Ccl21a	28
GO:0051216	cartilage development	54/2404	216/28943	1.25894e-13	2.42095e-12	1.24179e-12	Tgfb1/Ccn4/Bmp7/Trpv4/Stc1/Ccn2/Efemp1/Matn3/Edn1/Pitx1/Bmp4/Slc39a14/Bmp1/Runx1/Six2/Rela/Col3a1/Cfh/Frzb/Ecm1/Ctsk/Ccn1/Hspg2/Mgp/Chrdl2/Comp/Barx2/Adamts7/Tgfbr2/Bmp8a/Loxl2/Fgf2/Ccn3/Arid5a/Rflna/Rara/Cer1/Gdf5/Satb2/Runx2/Col10a1/Prrx2/Thbs1/Mustn1/Snai1/Adamts12/Msx1/Mmp13/Rspo2/Hmga2/Lep/Serpinh1/Runx3/Hoxd3	54
GO:0002673	regulation of acute inflammatory response	25/2404	54/28943	1.33255e-13	2.55434e-12	1.31022e-12	Pparg/Zp3/Fcgr1/Tnfsf11/C3/Tnf/Dnase1l3/Adam8/Il6/Tnfrsf11a/Fcgr2b/Il1b/Ptgs2/Nlrp3/Ccl5/Ccr7/Il20rb/C2cd4a/Ptges/Spn/Fcer1g/Fcgr3/Alox5ap/Ccr5/C2cd4b	25
GO:2001233	regulation of apoptotic signaling pathway	80/2404	401/28943	1.44342e-13	2.75807e-12	1.41472e-12	Gnai3/Gcg/Dbh/Ier3/Hspb1/Cd44/Hmox1/Tmbim1/Eya4/Tnfrsf22/Nfe2l2/Il19/Mmp9/Eya2/Pmp22/Csf2/Tnfaip3/Bdkrb2/Ripk1/Bmp4/Dab2/Ripk3/Stk3/Myc/Nfatc4/Tnfrsf12a/Tnf/Pmaip1/Cd74/Fas/Rela/Casp8/Cflar/Ptprc/Atf3/Tnfsf4/Itga6/Creb3l1/Siglec1/Bcl2l11/Il1b/Fga/Lmna/Hgf/Epo/Ybx3/Ltbr/Ctsc/Nupr1/Nox1/Jak3/Plscr1/Ptgs2/Fgb/Fgg/Inhbb/Icam1/Serpine1/Vnn1/Tnfrsf23/Mcl1/Thbs1/Il7/Inhba/Fcmr/Muc1/Snai1/Ackr3/Plaur/Msx…	80
GO:0048754	branching morphogenesis of an epithelial tube	50/2404	191/28943	1.49663e-13	2.8507e-12	1.46223e-12	Mmp14/Tgfb1/Pax2/Pgf/Cd44/Epha2/Bmp7/Met/Csf1/Notch4/Lama5/Ctsz/Wt1/Tbx3/Ccl11/Edn1/Bmp4/Myc/Vdr/Nfatc4/Six2/Tnf/Hhex/Rdh10/Eng/Notch1/Dll4/Tnc/Areg/Pxn/Flt1/Mgp/Col4a1/Ednra/Tgfbr2/Fgf2/Clic4/Timeless/Npnt/Foxf1/Rasip1/Cxcr4/Tcf21/Foxc2/Six1/Rspo2/Yap1/Hmga2/Hs3st3b1/Foxd1	50
GO:0070664	negative regulation of leukocyte proliferation	35/2404	103/28943	1.65284e-13	3.13831e-12	1.60976e-12	Tgfb1/Ptpn6/Cd44/Cd274/Pdcd1lg2/Sdc4/Arg1/Bmp4/Cd86/Il33/Inpp5d/Fcgr2b/Gpnmb/Tyrobp/Btk/Crtam/Ccl12/Pawr/H2-Aa/Zc3h12d/Lyn/Vsig4/Il20rb/Cdkn2a/Spn/Tarm1/Cebpb/Erbb2/Il4i1/Ceacam1/Cd80/Slfn1/Lrrc32/Lilrb4b/Lilrb4a	35
GO:0007259	receptor signaling pathway via JAK-STAT	51/2404	198/28943	1.70753e-13	3.23195e-12	1.65779e-12	Il12rb1/Stat6/Il7r/Stat3/Stat5a/Il12b/Crlf1/Cd40/Hnf4a/Irf1/Csf2/Pecam1/Hes1/Hcls1/Parp9/Cyp1b1/Tslp/Il6/Ptprc/Notch1/Il21/Il12a/Il6ra/Cxcl5/Epo/Tnfrsf1a/Hpx/Jak3/Stra6/Lif/Parp14/Ccl5/Il5/Gadd45a/Socs1/Ptk6/Ptger4/Clcf1/Lyn/Socs3/Bcl3/Prl2c3/Hmga2/Osm/Lep/Stat4/Tnfsf18/Csf2rb/Csf2rb2/Cntf/Gm13283	51
GO:0006801	superoxide metabolic process	28/2404	68/28943	1.75789e-13	3.31684e-12	1.70133e-12	Gnai3/Itgb2l/Itgb2/Tgfb1/Cd36/Nqo1/Cyba/Cybb/Nfe2l2/Ncf1/Nos2/Edn1/Syk/Nox3/Ncf2/Nos3/Cxcl1/Tyrobp/Itgam/Nox1/Gch1/Sh3pxd2b/Shc1/Cd177/Fpr2/Nrros/Ncf4/Sod3	28
GO:0001961	positive regulation of cytokine-mediated signaling pathway	25/2404	55/28943	2.25036e-13	4.20921e-12	2.15906e-12	Csf1/Edn1/Ripk1/Parp9/Sting1/Tslp/Cd74/Casp1/Il1r1/Zbp1/Hpx/Casp4/Parp14/Il7/Ikbke/Trim56/Cxcr4/Irgm1/Cd300lf/Mmp12/Txk/Ticam2/Trim6/Nlrc5/Igtp	25
GO:0010712	regulation of collagen metabolic process	25/2404	55/28943	2.25036e-13	4.20921e-12	2.15906e-12	Fap/Pparg/Pdgfb/Tgfb1/Retn/Itga2/Ccn2/Bmp4/Rgcc/Pdgfrb/Il6/Itgb1/Fn1/Ddr2/Vim/Creb3l1/F2/Il6ra/Uts2/Errfi1/Emilin1/Ccl2/Serpine1/Serpinf2/Ucn	25
GO:0042730	fibrinolysis	16/2404	22/28943	2.25181e-13	4.20921e-12	2.15906e-12	Apoh/Plau/Pros1/Serping1/F2/Fga/Plat/Anxa2/Fgb/Fgg/Serpine1/Serpinf2/Thbs1/Plaur/Plg/Klkb1	16
GO:0032613	interleukin-10 production	27/2404	64/28943	2.33299e-13	4.34746e-12	2.22997e-12	Stat3/Il12b/Mmp8/Cd34/Cd274/Pdcd1lg2/Irf4/Syk/Tslp/Il6/Cd28/Fcgr2b/Tnfsf4/Il21/Tlr2/Hgf/Tyrobp/Jak3/Cd84/Tlr4/Ptger4/Il20rb/Bcl3/Nod2/Fcer1g/Lilrb4b/Lilrb4a	27
GO:0060562	epithelial tube morphogenesis	79/2404	397/28943	2.35714e-13	4.37889e-12	2.2461e-12	Acvrl1/Mmp14/Tgfb1/Pax2/Pgf/Cd44/Epha2/Tcap/Bmp7/Met/Aldh1a2/Csf1/Notch4/Lama5/Stard13/Ctsz/Wt1/Sdc4/Tbx3/Ccl11/Tfap2a/Edn1/Bmp4/Stk3/Myc/Vdr/Hes1/Nfatc4/Six2/Tnf/Hhex/Rdh10/Casp8/Sema4c/Cxcr2/Eng/Lcn2/Notch1/Dll4/Tnc/Areg/Pxn/Flt1/Mgp/Vasp/Mesp1/Itgax/Adm/Col4a1/Ednra/Irx3/St14/Tgfbr2/Cxcl10/Twist1/Alx1/Fgf2/Clic4/Ovol2/Rara/Timeless/Npnt/Mmrn2/Foxf1/Fmn1/Rasip1/Cxcr4/Tcf21/Foxc2/Tgif1/Adamts12/…	79
GO:0045861	negative regulation of proteolysis	74/2404	361/28943	2.86836e-13	5.31219e-12	2.72482e-12	Cdh1/Timp1/Klf4/Pax2/Aqp1/Cstb/Cd44/Ctsz/Slpi/Wfdc2/Mmp9/Serpina3n/Serpinb9b/Cast/Naip1/Plau/Itih4/Anxa8/Fetub/Stfa2/Serping1/Cryaa/Tnf/Il6/Cflar/Il1r2/Serpinb8/Serpinc1/Tfpi/F2/Ngf/Efna1/Ecm1/Hgf/Tfpi2/A2m/Renbp/Plat/Ngp/Ptgs2/Itih2/Serpine1/Ifi206/Serpinf2/Ttc36/Thbs1/Ppp1r15a/Serpina3g/Serpina12/Fcmr/Ctla2a/Cdkn2a/Cd109/Plaur/Cstl1/Stfa2l1/Kng2/Rag1/Serpina3f/Serpinb5/Pi15/Cst7/Serpinb6e/Serpi…	74
GO:0042092	type 2 immune response	22/2404	43/28943	2.90353e-13	5.34445e-12	2.74136e-12	Bcl6b/Stat6/Irf1/Arg1/Rsad2/Cd74/Anxa1/Il33/Il6/Tnfsf4/Ecm1/Il4ra/Nlrp3/Batf/Rara/Hlx/Clcf1/Ccr2/Il31ra/Bcl3/Nod2/Lilrb4a	22
GO:1902624	positive regulation of neutrophil migration	22/2404	43/28943	2.90353e-13	5.34445e-12	2.74136e-12	Lbp/Edn1/Thbs4/Nckap1l/Cd74/Adam8/Il1r1/Cxcr2/Sell/Il1b/Tlr2/Ednra/Tirap/Rac2/Dysf/Pawr/Ccr7/Ptger4/C3ar1/C5ar1/Ccl21a/Ccl21b	22
GO:0006979	response to oxidative stress	80/2404	407/28943	3.28599e-13	6.03e-12	3.09301e-12	Stat6/Cd36/Nqo1/Pax2/Aqp1/Mapk13/Hspb1/Hmox1/Upk3bl/Slc4a1/Met/Hyal1/Nfe2l2/Mmp9/Kdm6b/Tnfaip3/Ptprk/Txnrd1/Stc2/Fos/Edn1/Ripk1/Gpx8/Bmp4/Dhrs2/Ripk3/Apod/Adipoq/Rcan1/Cryaa/Cyp1b1/Pdgfrb/Anxa1/Rela/Alox5/Il6/Hk3/Ddr2/Lcn2/Slc7a11/Nfkb1/Plk3/Hgf/Sesn2/Nos3/Cd38/Rest/Wnt16/Itgam/Nox1/Rbpms/Ednra/Ucp1/Cyp11a1/Ptgs2/Trpa1/Srxn1/Ucp2/Uaca/Melk/Pawr/Vnn1/Gch1/Txnip/Mcl1/Ucn/Tlr4/Slc25a24/Zc3h12a/Mmp3/…	80
GO:2000181	negative regulation of blood vessel morphogenesis	36/2404	111/28943	3.73876e-13	6.84e-12	3.50849e-12	Apoh/Pparg/Cd36/Klf4/Epha2/Stard13/Dcn/Rgcc/Adamts1/Tnf/Hhex/Alox5/Creb3l1/Emilin1/Flt1/Adamts9/Angpt2/Col4a2/Ngp/Lif/Cxcl10/Ccl2/Gadd45a/Serpine1/Ptger4/Thbs1/Cldn5/Stab1/Shc1/Gpr4/Ccr2/Cxcr3/Foxc1/Klf2/Plg/Ecscr	36
GO:0043535	regulation of blood vessel endothelial cell migration	33/2404	95/28943	3.97697e-13	7.23184e-12	3.70948e-12	Pparg/Pdgfb/Acvrl1/Tgfb1/Klf4/Stat5a/Hspb1/Hmox1/Epha2/Gata2/Nfe2l2/Stard13/Cd40/Map2k3/Rgcc/Tnf/Anxa1/Notch1/Dll4/Efna1/Nos3/Angpt2/Ets1/Robo4/Ptgs2/Gadd45a/Fgf2/Thbs1/Prkd2/Mmrn2/Foxc2/Rhoj/Prcp	33
GO:0050672	negative regulation of lymphocyte proliferation	33/2404	95/28943	3.97697e-13	7.23184e-12	3.70948e-12	Tgfb1/Ptpn6/Cd44/Cd274/Pdcd1lg2/Sdc4/Arg1/Bmp4/Cd86/Inpp5d/Fcgr2b/Gpnmb/Tyrobp/Btk/Crtam/Pawr/H2-Aa/Zc3h12d/Lyn/Vsig4/Il20rb/Cdkn2a/Spn/Tarm1/Cebpb/Erbb2/Il4i1/Ceacam1/Cd80/Slfn1/Lrrc32/Lilrb4b/Lilrb4a	33
GO:0030316	osteoclast differentiation	38/2404	123/28943	4.69687e-13	8.5152e-12	4.36776e-12	Ccl3/Tgfb1/Il12b/Ccn4/Epha2/Csf1/Itgb3/Fos/Tnfsf11/Tmem178/Tnf/Adam8/Ccr1/Inpp5d/Tnfrsf11a/Fbn1/Ocstamp/Clec2d/Tyrobp/Pou4f2/Ccl5/Sbno2/Klf10/Ninj1/Slc9b2/Cd109/Cd300lf/Gpr183/Junb/Cebpb/Fcer1g/Tnfrsf11b/Pilrb1/Ceacam1/Mafb/Siglec15/Lilrb4b/Lilrb4a	38
GO:0031663	lipopolysaccharide-mediated signaling pathway	26/2404	61/28943	4.82834e-13	8.72727e-12	4.47654e-12	Spi1/Tgfb1/Lbp/Tnfaip3/Nfkbia/Cd180/Acod1/Tnf/Cd6/Ly96/Cd55b/Il1b/Nos3/Trim30a/Trib1/Myd88/Ccl5/Ccl12/Ccl2/Cd84/Tlr4/Lyn/Ticam1/Cd14/Scimp/Trim30d	26
GO:0001562	response to protozoan	22/2404	44/28943	5.35092e-13	9.64287e-12	4.94618e-12	Ier3/Il12b/Cd40/Arg1/Irf4/Il6/Slc11a1/Il12a/Gbp3/Gbp2/Pf4/Il4ra/Myd88/Batf/Batf2/Gbp7/Irf8/Ccdc88b/Spn/Bcl3/Iigp1/Gbp6	22
GO:0032945	negative regulation of mononuclear cell proliferation	33/2404	96/28943	5.57937e-13	1.00245e-11	5.14196e-12	Tgfb1/Ptpn6/Cd44/Cd274/Pdcd1lg2/Sdc4/Arg1/Bmp4/Cd86/Inpp5d/Fcgr2b/Gpnmb/Tyrobp/Btk/Crtam/Pawr/H2-Aa/Zc3h12d/Lyn/Vsig4/Il20rb/Cdkn2a/Spn/Tarm1/Cebpb/Erbb2/Il4i1/Ceacam1/Cd80/Slfn1/Lrrc32/Lilrb4b/Lilrb4a	33
GO:0051346	negative regulation of hydrolase activity	74/2404	366/28943	5.89323e-13	1.0557e-11	5.41505e-12	Timp1/Angptl4/Klf4/Pax2/Aqp1/Cstb/Cd44/Slpi/Wfdc2/Mmp9/Pecam1/Serpina3n/Serpinb9b/Cast/Naip1/Itih4/Anxa8/Slc39a14/Nckap1l/Fetub/Stfa2/Gzma/Serping1/Cryaa/Tnf/Anxa1/Il6/Cflar/Serpinb8/Serpinc1/Tfpi/Ptx3/Ngf/Ecm1/Hgf/Nos3/Tfpi2/A2m/Renbp/Apoa1/Ngp/Ptgs2/Itih2/Serpine1/Ifi206/Serpinf2/Thbs1/Ppp1r15a/Serpina3g/Serpina12/Fcmr/Cd109/Plaur/Pla2r1/Cstl1/Lepr/Stfa2l1/Kng2/Rag1/Serpina3f/Serpinb5/Pi15/Cst7…	74
GO:0032964	collagen biosynthetic process	25/2404	57/28943	6.14422e-13	1.09414e-11	5.61227e-12	Pparg/Pdgfb/Tgfb1/Itga2/Arg1/Ccn2/Bmp4/Rgcc/Pdgfrb/Il6/Fn1/Ddr2/Vim/Creb3l1/F2/Il6ra/Uts2/Errfi1/Emilin1/Ccl2/Serpine1/Serpinf2/Ucn/Tram2/Serpinh1	25
GO:0034113	heterotypic cell-cell adhesion	25/2404	57/28943	6.14422e-13	1.09414e-11	5.61227e-12	Itgb2l/Itgb2/Itga5/Itgb7/Klf4/Cd44/Bmp7/Tnfaip3/Itgb3/Gcnt2/Cd200r1/Adipoq/Tnf/Itgb1/Ptprc/Il1rn/Il1b/Fga/Itgax/Apoa1/Fgb/Fgg/Ninj1/Izumo1/Itgad	25
GO:1903556	negative regulation of tumor necrosis factor superfamily cytokine production	28/2404	71/28943	6.35875e-13	1.12901e-11	5.79109e-12	Ptpn6/Twist2/Slamf1/Lbp/Cd34/Cd274/Tnfaip3/Irak3/Adipoq/Errfi1/Gpnmb/Trim30a/Twist1/Rara/Tlr4/Ptger4/Tspo/Zc3h12a/Clec4a1/Gpr18/Tlr6/Bcl3/Nod2/Clec4a4/Mc1r/C5ar2/Lilrb4b/Lilrb4a	28
GO:0032655	regulation of interleukin-12 production	26/2404	62/28943	7.65924e-13	1.35591e-11	6.95497e-12	Cd36/Il12b/Slamf1/Cd40/Irf1/Irak3/Rel/Syk/Mefv/Ltb/Rela/Tnfsf4/Tlr2/Nfkb1/Jak3/Tirap/Tnfsf9/Ccr7/Tlr4/Thbs1/Tlr8/Irf8/Tlr6/Nod2/Scimp/Lep	26
GO:0033628	regulation of cell adhesion mediated by integrin	23/2404	49/28943	8.77819e-13	1.54253e-11	7.91222e-12	Ptpn6/Epha2/Piezo1/Ada/Itgb3/Syk/Plau/Nckap1l/Cxcl13/Cyp1b1/Lpxn/Fermt3/Efna1/Swap70/Lif/Ccl5/Serpine1/Acer2/Lyn/Muc1/Foxc2/Ccl21a/Ccl21b	23
GO:0031099	regeneration	43/2404	155/28943	8.7903e-13	1.54253e-11	7.91222e-12	Apoh/Ifrd1/Tgfb1/Klf4/Hmox1/Myod1/Kremen1/Gfap/Plau/Wnt10b/Cdkn1a/Anxa1/Fas/Il6/Cflar/Tnc/Spaar/Hgf/Tec/Cxcl5/Ocm/Cd9/Adm/Apoa1/Dysf/Lif/Ccn3/Serpine1/Ninj1/Scarf1/Dusp10/Mustn1/Rtn4r/Synb/Rtn4rl2/Jun/Yap1/Txk/Cebpb/Plg/Klk8/Ccnd1/Cntf	43
GO:0051092	positive regulation of NF-kappaB transcription factor activity	43/2404	155/28943	8.7903e-13	1.54253e-11	7.91222e-12	Itgb2l/Trim25/Itgb2/Tgfb1/Cd36/Stat3/Card14/Cd40/Irak3/Ripk1/Tnfsf11/Ripk3/Eif2ak2/Tnf/Rela/Adam8/Cflar/Il18rap/Il18r1/Tnfrsf11a/Traf5/Il1b/Tlr2/Trim30a/Tirap/Myd88/Nlrp3/Eda2r/Icam1/Cd84/Tlr4/Prkd2/Ticam1/Tlr6/Rab7b/Trim30b/Nod2/Trim30d/Sphk1/Trim38/Tnfsf18/Trim6/Trim30c	43
GO:0090022	regulation of neutrophil chemotaxis	20/2404	37/28943	9.01688e-13	1.57769e-11	8.09256e-12	Lbp/Edn1/Thbs4/Nckap1l/Cd74/Cxcr2/Sell/Il1b/Bst1/Ednra/Tirap/Rac2/Dysf/Ccr7/C3ar1/C5ar1/Nod2/C5ar2/Ccl21a/Ccl21b	20
GO:0046637	regulation of alpha-beta T cell differentiation	28/2404	72/28943	9.58262e-13	1.67182e-11	8.57538e-12	Tgfb1/Ada/Irf1/Syk/Nckap1l/Runx1/Anxa1/Il6/Tnfsf4/Il4ra/Il2rg/Jak3/Tgfbr2/Nlrp3/Nfkbiz/Ccr7/Rara/Socs1/Prdm1/Gimap3/Hlx/Zc3h12a/Gimap5/Ccr2/Tnfsf18/Runx3/Lilrb4b/Lilrb4a	28
GO:0002446	neutrophil mediated immunity	21/2404	41/28943	9.814e-13	1.70724e-11	8.75706e-12	Itgb2l/Itgb2/Spi1/Ncf1/Arg1/Syk/Dnase1l3/F2/Cxcl5/Cxcl1/Anxa3/Itgam/Myd88/Stx11/Ctsg/Trem3/Trem1/Cd177/Ptafr/Irak4/Cd300lb	21
GO:0032757	positive regulation of interleukin-8 production	25/2404	58/28943	9.94763e-13	1.7255e-11	8.85072e-12	Stat3/Cd244a/Lbp/Nos2/Ripk1/Syk/Adipoq/Tnf/Cd74/Rela/Il6/Il1b/Tlr2/Tirap/Myd88/Serpine1/Tlr4/Ptger4/Tlr8/Prkd2/Tlr7/Tlr1/Cd14/Nod2/Lep	25
GO:0014812	muscle cell migration	38/2404	126/28943	1.08659e-12	1.87937e-11	9.63999e-12	Pparg/Pdgfb/Ccn4/Met/Retn/Itga2/Plekho1/Nfe2l2/Igfbp3/Itgb3/Thbs4/Plau/Myc/Has2/Adipoq/Adamts1/Cyp1b1/Pdgfrb/Anxa1/Drd4/Igfbp5/Ddr2/Egfl7/S100a11/Fga/Iqgap1/Plat/Trib1/P2ry2/Ccl5/Ccn3/Serpine1/Tlr4/Ptger4/S1pr2/P2ry6/Rapgef4/Six1	38
GO:0016525	negative regulation of angiogenesis	35/2404	109/28943	1.09972e-12	1.89662e-11	9.72846e-12	Apoh/Pparg/Cd36/Klf4/Epha2/Stard13/Dcn/Rgcc/Adamts1/Tnf/Hhex/Alox5/Creb3l1/Emilin1/Flt1/Adamts9/Angpt2/Col4a2/Ngp/Lif/Cxcl10/Ccl2/Gadd45a/Serpine1/Thbs1/Cldn5/Stab1/Shc1/Gpr4/Ccr2/Cxcr3/Foxc1/Klf2/Plg/Ecscr	35
GO:0001822	kidney development	69/2404	334/28943	1.23508e-12	2.12398e-11	1.08947e-11	Pdgfb/Tgfb1/Pax2/Aqp1/Pgf/Cd44/Nid1/Id3/Crlf1/Bmp7/Odc1/Lama5/Wnt11/Wt1/Mmp9/Id2/Itgb3/Tfap2a/Bmp4/Myc/Hes1/Adipoq/Adamts1/Aqp2/Six2/Pdgfrb/Rdh10/Tfap2b/Cflar/Cxcr2/Cfh/Notch1/Fbn1/Bcl2l11/Wwtr1/Il6ra/Enpep/Spp1/Anxa4/Angpt2/Ednra/Irx3/Myo1e/Stra6/Clcnka/Lif/Tiparp/Smad6/Fgf2/Rara/Prdm1/Cer1/Timeless/C3ar1/Npnt/Fmn1/Gpr4/Cxcr4/Epcam/Tcf21/Foxc2/Foxc1/Six1/Yap1/Cyp4a12a/Hs3st3b1/Foxd1/Cyp4a12b/Gcn…	69
GO:0072012	glomerulus vasculature development	17/2404	27/28943	1.51778e-12	2.60271e-11	1.33503e-11	Pdgfb/Aqp1/Bmp7/Wt1/Itgb3/Bmp4/Hes1/Pdgfrb/Cflar/Notch1/Il6ra/Angpt2/Ednra/C3ar1/Gpr4/Tcf21/Foxc2	17
GO:0032615	interleukin-12 production	26/2404	64/28943	1.8635e-12	3.18648e-11	1.63446e-11	Cd36/Il12b/Slamf1/Cd40/Irf1/Irak3/Rel/Syk/Mefv/Ltb/Rela/Tnfsf4/Tlr2/Nfkb1/Jak3/Tirap/Tnfsf9/Ccr7/Tlr4/Thbs1/Tlr8/Irf8/Tlr6/Nod2/Scimp/Lep	26
GO:0043122	regulation of I-kappaB kinase/NF-kappaB signaling	48/2404	191/28943	2.30945e-12	3.93784e-11	2.01986e-11	Trim25/S100a4/Cd36/Hspb1/Cd40/Tnfaip3/Ddx21/Map3k14/Ripk1/Tnfsf11/Ajuba/Adipoq/Clec4n/Tnf/Cd74/Rela/Casp1/Casp8/Traf5/Il1b/Alpk1/Zc3hav1/Clec4d/Ltbr/Trim30a/Tirap/Myd88/Eda2r/Tmem106a/Tlr4/Zc3h12a/Tnip3/Tifa/Ticam1/Tlr6/Trim30b/Nod2/Ticam2/Trim30d/Irak4/Trim38/Trim6/Trim30c/Nlrp12/Ccl21a/Ccl21b/Lilrb4b/Lilrb4a	48
GO:0045069	regulation of viral genome replication	32/2404	95/28943	2.34651e-12	3.98974e-11	2.04648e-11	Oas1c/Apobec3/Slpi/Rsad2/Pabpc1/Eif2ak2/Tnf/Fam111a/Ifitm1/Ifitm3/Ifih1/Notch1/Oasl2/Zc3hav1/Plscr1/Oas3/Ccl5/Ifi206/Isg20/Aicda/Oasl1/Bst2/Oas1a/Oas1f/Hmga2/Ifitm6/Ifitm2/Parp10/Trim38/Trim6/Ifi204/Ifi207	32
GO:0048762	mesenchymal cell differentiation	56/2404	245/28943	2.37186e-12	4.02148e-11	2.06277e-11	Tgfb1/Pax2/Chrd/Bmp7/Aldh1a2/Notch4/Lama5/Wnt11/Tbx3/Trip10/Tfap2a/Gcnt2/Edn1/Bmp4/Sema3g/Rgcc/Dab2/Has2/Hes1/Six2/Il6/Rdh10/Sema4c/Wnt10a/Fn1/Htr2b/Eng/Notch1/Frzb/Il1b/Fam83d/Wwtr1/Efna1/Glipr2/Pdpn/Wnt16/Tgfb1i1/Ednra/Tgfbr2/Phldb2/Loxl2/Twist1/Pawr/Alx1/Lrg1/Ovol2/Sema7a/Snai1/Tcf21/Plaur/Foxc2/Msx1/Foxc1/Six1/Hmga2/Zfp703	56
GO:0001649	osteoblast differentiation	53/2404	225/28943	2.63597e-12	4.45672e-11	2.28601e-11	Pparg/Ccn4/Epha2/Chrd/Clic1/Twist2/Id3/Fhl2/Bmp7/Wnt11/Igfbp3/Id2/Bmp4/Wnt10b/Dhh/Tnf/Lox/Ifitm1/Ifitm3/Il6/Igfbp5/Ddr2/Tnn/Notch1/Creb3l1/Wwtr1/Lmna/Ccn1/Rest/Spp1/Areg/Clec5a/Bmp8a/Cebpa/Twist1/Smad6/Fgf2/Trpm4/Satb2/Runx2/Ptger4/Cdk6/Sh3pxd2b/Npnt/Id1/Rspo2/Ostn/Junb/Yap1/Cebpb/Cebpd/Ifi204/Bglap3	53
GO:0006898	receptor-mediated endocytosis	60/2404	274/28943	2.77162e-12	4.67294e-11	2.39692e-11	Cav2/Itgb2/Cd36/Apoc2/Cd44/Fcgr1/Cxcl16/Hmmr/Sdc1/Itgb3/Sfrp4/Syk/Ctsl/Dab2/Arc/Adipoq/C3/Msr1/Cd63/Ifitm3/Drd4/Itgb1/Cxcr2/Htr2b/Sele/Fcgr2b/Mrc1/Siglec1/Hspg2/Cd9/Itgam/Lyve1/Adm/Ldlr/Anxa2/Tgfbr2/Slc9a3/Apln/Ldlrap1/Serpine1/Ccr7/Slc9b2/Scarf1/Ackr3/Rin3/Clec9a/Dmbt1/Cxcr1/4930486L24Rik/Cd14/Ezr/Ceacam2/Pla2r1/Fcer1g/Fcgr4/B2m/Ceacam1/Ccl21a/Lilrb4b/Lilrb4a	60
GO:0002715	regulation of natural killer cell mediated immunity	26/2404	65/28943	2.86081e-12	4.80984e-11	2.46714e-11	Stat5a/Il12b/Serpinb9b/Cd96/Tap2/Il18rap/Il21/Il12a/Klrk1/Clec2d/Klrd1/Klrb1c/Crtam/Vav1/Tap1/Gimap3/Pvr/Gimap5/Klri2/Pik3r6/Klre1/Lep/Ceacam1/Klrb1b/Ulbp1/Sh2d1b1	26
GO:0002228	natural killer cell mediated immunity	30/2404	85/28943	2.86958e-12	4.81115e-11	2.46782e-11	Stat5a/Ptpn6/Il12b/Serpinb9b/Cd96/Tap2/Il18rap/Il21/Il12a/Klrk1/Clec2d/Klrd1/Klrb1c/Crtam/Vav1/Tap1/Stx11/Gimap3/Pvr/Gimap5/Klri2/Pik3r6/Klre1/Lep/Ceacam1/H60b/Raet1d/Klrb1b/Ulbp1/Sh2d1b1	30
GO:0016032	viral process	71/2404	355/28943	2.97004e-12	4.96574e-11	2.54711e-11	Cav2/Trim25/Tmprss2/Oas1c/Fbln1/Ptbp1/Apobec3/Slc3a2/Slpi/Rsad2/Itgb3/Ripk1/Ctsl/Ripk3/Pabpc1/Eif2ak2/Tnf/Cd74/Fam111a/Ifitm1/Ifitm3/Stom/Ifih1/Notch1/Siglec1/Bcl2l11/Zbp1/Ptx3/Rest/Oasl2/Zc3hav1/Trim30a/Pou2f3/Plscr1/Oas3/Ccl5/Ccl12/Icam1/Ifi206/Isg20/Aicda/Mdfic/Oasl1/Zc3h12a/Trim56/Zfp36/Cxcr4/Bst2/4930486L24Rik/Ch25h/Vamp8/Lrrc15/Jun/Trim30b/Oas1a/Oas1f/Ceacam2/Tmprss11e/Hmga2/Trim30d/Ifitm6/…	71
GO:0032720	negative regulation of tumor necrosis factor production	27/2404	70/28943	3.06259e-12	5.1063e-11	2.61921e-11	Ptpn6/Twist2/Slamf1/Lbp/Cd34/Tnfaip3/Irak3/Adipoq/Errfi1/Gpnmb/Trim30a/Twist1/Rara/Tlr4/Ptger4/Tspo/Zc3h12a/Clec4a1/Gpr18/Tlr6/Bcl3/Nod2/Clec4a4/Mc1r/C5ar2/Lilrb4b/Lilrb4a	27
GO:0015718	monocarboxylic acid transport	37/2404	124/28943	3.07141e-12	5.10685e-11	2.61949e-11	Cd36/Pla2g12b/Nos2/Bdkrb2/Edn1/Syk/Tnfsf11/Myc/Slc22a22/Pla2g10/Anxa1/Slc16a3/Abcc2/Drd4/Tnfrsf11a/Abcb11/Il1b/Pla2g2e/Slc10a6/Abcg2/Slc6a12/Ptgs2/Slco2a1/P2ry2/Slc16a1/Slc16a9/Atp8b1/Slc16a5/Ptges/Ceacam2/Pla2r1/Pla2g4a/Ces1g/Lep/Ces1a/Ceacam1/Slco1a6	37
GO:0002262	myeloid cell homeostasis	50/2404	206/28943	3.31034e-12	5.48896e-11	2.81549e-11	Spi1/Stat3/Stat5a/Cd44/Hmox1/Ampd3/Etv2/Mpl/Slc4a1/Kcnq1/Csf1/Gata2/Id2/Zfp36l1/Bmp4/Nckap1l/Pla2g10/Hcls1/Anxa1/Alas2/Il6/Cxcr2/Inpp5d/Cfh/Fcgr2b/Bcl2l11/Mecom/Slc7a11/Ptbp3/Tal1/Epo/Itgam/Jak3/Ets1/Ccl2/Cdk6/Inhba/Lyn/Zfp36/Ccr2/Hmgb2/Klf2/Fcer1g/B2m/Hba-a2/Hba-a1/Trim10/Mafb/Gcnt4/Lilrb4a	50
GO:0042832	defense response to protozoan	20/2404	39/28943	3.31965e-12	5.48927e-11	2.81565e-11	Il12b/Cd40/Arg1/Irf4/Il6/Slc11a1/Il12a/Gbp3/Gbp2/Pf4/Il4ra/Myd88/Batf/Batf2/Gbp7/Irf8/Ccdc88b/Bcl3/Iigp1/Gbp6	20
GO:0061437	renal system vasculature development	17/2404	28/28943	3.56306e-12	5.85418e-11	3.00282e-11	Pdgfb/Aqp1/Bmp7/Wt1/Itgb3/Bmp4/Hes1/Pdgfrb/Cflar/Notch1/Il6ra/Angpt2/Ednra/C3ar1/Gpr4/Tcf21/Foxc2	17
GO:0061440	kidney vasculature development	17/2404	28/28943	3.56306e-12	5.85418e-11	3.00282e-11	Pdgfb/Aqp1/Bmp7/Wt1/Itgb3/Bmp4/Hes1/Pdgfrb/Cflar/Notch1/Il6ra/Angpt2/Ednra/C3ar1/Gpr4/Tcf21/Foxc2	17
GO:0072006	nephron development	43/2404	161/28943	3.5695e-12	5.85418e-11	3.00282e-11	Pdgfb/Tgfb1/Pax2/Aqp1/Pgf/Cd44/Nid1/Bmp7/Lama5/Wt1/Itgb3/Tfap2a/Bmp4/Myc/Hes1/Adipoq/Six2/Pdgfrb/Tfap2b/Cflar/Cfh/Notch1/Wwtr1/Il6ra/Enpep/Angpt2/Ednra/Irx3/Myo1e/Lif/Fgf2/Timeless/C3ar1/Npnt/Fmn1/Gpr4/Tcf21/Foxc2/Foxc1/Six1/Yap1/Hs3st3b1/Foxd1	43
GO:0051146	striated muscle cell differentiation	68/2404	334/28943	3.637e-12	5.94867e-11	3.05129e-11	Cav2/Mmp14/Mybpc3/Tgfb1/Ccn4/Tmod4/Tnfsf14/Gata6/Tcap/Fhl2/Met/Myod1/Piezo1/Plekho1/Wt1/Pmp22/Kdm6b/Tbx3/Trip10/Krt19/Edn1/Bmp4/Myc/Myh9/Adamts5/Rcan1/Wnt10b/Sik1/Pdgfrb/Itgb1/Casp1/Cflar/Igfbp5/Notch1/Mylk2/Lmna/Kel/Cd9/Mesp1/Il4ra/Myom2/Mylk3/Irx3/Acta1/Barx2/Tbx18/Dysf/Cxcl10/Ccn3/Rara/Gdf15/Cd53/Trim72/Mamstr/Il36g/Synb/Msx1/Myof/Nrap/Six1/Lrrc10/T/Scgb3a1/Flnc/Klhl40/Ehd2/Pin1rt1/Xirp1	68
GO:0032729	positive regulation of interferon-gamma production	30/2404	86/28943	4.05806e-12	6.61936e-11	3.39532e-11	Il12rb1/Il12b/Cd244a/Zp3/Slamf1/Runx1/Tnf/Il18r1/Il1r1/Slc11a1/Tnfsf4/Il1b/Il21/Il12a/Klrk1/Crtam/Tnfsf9/Arid5a/Tlr4/Tlr8/Irf8/Tlr7/Ccr2/Klre1/Cd14/Bcl3/Txk/Ticam2/Tnfrsf13c/Ulbp1	30
GO:0046638	positive regulation of alpha-beta T cell differentiation	23/2404	52/28943	4.15278e-12	6.75556e-11	3.46518e-11	Ada/Irf1/Syk/Nckap1l/Runx1/Anxa1/Il6/Tnfsf4/Il4ra/Il2rg/Tgfbr2/Nlrp3/Nfkbiz/Ccr7/Rara/Socs1/Gimap3/Hlx/Gimap5/Ccr2/Runx3/Lilrb4b/Lilrb4a	23
GO:0072678	T cell migration	26/2404	66/28943	4.34798e-12	7.05405e-11	3.61828e-11	Aire/Itgb7/Tnfsf14/Cxcl16/Myo1g/Itgb3/Ripk3/Apod/Cd200r1/Cxcl13/Adam8/Ccl20/Tnfsf4/Ecm1/Itgal/Msn/Cxcl10/Ccl5/Ccl2/Icam1/Ccr7/Ccr2/Cxcr3/Gpr183/Spn/Ccl21a	26
GO:0010951	negative regulation of endopeptidase activity	47/2404	188/28943	4.76147e-12	7.70411e-11	3.95172e-11	Timp1/Klf4/Pax2/Aqp1/Cd44/Mmp9/Serpina3n/Serpinb9b/Cast/Naip1/Anxa8/Fetub/Stfa2/Serping1/Cryaa/Tnf/Il6/Cflar/Serpinb8/Serpinc1/Hgf/A2m/Renbp/Ptgs2/Serpine1/Ifi206/Serpinf2/Thbs1/Serpina3g/Serpina12/Fcmr/Plaur/Kng2/Rag1/Serpina3f/Serpinb5/Cst7/Serpinb6e/Serpinh1/Serpina1b/Ifi204/Ifi207/Naip2/Serpina3m/Serpina3i/Hspa1b/Bcl2a1d	47
GO:0051047	positive regulation of secretion	79/2404	420/28943	4.84377e-12	7.81627e-11	4.00925e-11	Itgb2l/Itgb2/Gcg/Pparg/Adora3/Tgfb1/Ghrhr/Aqp1/Fgfr4/Trpv1/Cyba/Kcnq1/Retn/Gata2/Sdc4/C1qtnf1/Vip/Tacr2/Avpr1a/Sdc1/Edn1/Syk/Tnfsf11/Rgcc/Dab2/Vdr/Pla2g10/Ildr1/Runx1/Ankrd1/Tnfrsf11a/Abcb11/Il1b/Tlr2/Fga/Unc13b/Edn2/Fgr/Nppb/Cd38/Spp1/Sytl2/Il4ra/Itgam/Anxa2/Trpa1/Alox12b/P2ry2/Fgb/Fgg/Lif/Apln/Inhbb/Trpm4/Ucn/Tlr4/Ptger4/Clcf1/S100a10/Hcar2/Rapgef4/Lgals3/Foxl2/Mmp13/Vamp8/Ptges/Cd177/Ezr/Pla2r…	79
GO:0002369	T cell cytokine production	22/2404	48/28943	5.02148e-12	8.05981e-11	4.13418e-11	Il12b/Slamf1/Arg1/Rsad2/Il6/Il18rap/Il18r1/Il1r1/Slc11a1/Cd55b/Tnfsf4/Il1b/Il12a/Tnfrsf1b/Nlrp3/Arid5a/Trpm4/Ccr2/Il31ra/B2m/Lilrb4b/Lilrb4a	22
GO:0032965	regulation of collagen biosynthetic process	22/2404	48/28943	5.02148e-12	8.05981e-11	4.13418e-11	Pparg/Pdgfb/Tgfb1/Itga2/Ccn2/Bmp4/Rgcc/Pdgfrb/Il6/Fn1/Ddr2/Vim/Creb3l1/F2/Il6ra/Uts2/Errfi1/Emilin1/Ccl2/Serpine1/Serpinf2/Ucn	22
GO:2000116	regulation of cysteine-type endopeptidase activity	55/2404	243/28943	5.61716e-12	8.99194e-11	4.6123e-11	Cdh1/Pparg/Klf4/Pax2/Aqp1/Cd44/Mmp9/Ccn2/Syk/Cast/Naip1/Cideb/Myc/Mefv/Cryaa/Xdh/Tnf/Pmaip1/Fas/Il6/Casp1/Casp8/Cflar/Bcl2l11/Ngf/Ccn1/Hgf/Rest/Ptgs2/Nlrp3/Uaca/Pawr/Rps27l/Tnfrsf23/Ifi206/Acer2/Thbs1/Fcmr/Cdkn2a/Plaur/Tnfsf15/Foxl2/S100a8/S100a9/Rag1/Sox7/Khdc1a/Cst7/Nlrp1a/Ifi204/Ifi207/Nlrp12/Naip2/Hspa1b/Bcl2a1d	55
GO:0001894	tissue homeostasis	61/2404	286/28943	5.9966e-12	9.57389e-11	4.9108e-11	Oas1c/Lsr/Napsa/Tgfb1/Csf1/Gata2/Cd34/Pdk4/Ccn2/Pbld2/Itgb3/Bdkrb2/Gcnt2/Syk/Tnfsf11/Muc13/Ildr1/Pde6a/Pdgfrb/Cd7/Adam8/Muc2/Il6/Itgb1/Col3a1/Inpp5d/Tnfrsf11a/Notch1/Slc28a2/Wwtr1/Ctsk/Abca4/Nos3/Cd38/Spp1/Comp/Ptgs2/Rac2/Nxnl1/Piwil4/Muc5ac/Tlr4/Ptger4/Il7/Aipl1/Cldn5/Il20rb/Rp1l1/Ccr2/Foxc1/Oas1a/Yap1/Oas1f/Nod2/Pla2g4a/Fcgr4/Tnfrsf11b/Ceacam1/Slc28a2b/Siglec15/Muc4	61
GO:0042269	regulation of natural killer cell mediated cytotoxicity	25/2404	62/28943	6.05054e-12	9.60903e-11	4.92883e-11	Stat5a/Il12b/Serpinb9b/Tap2/Il18rap/Il21/Il12a/Klrk1/Clec2d/Klrd1/Klrb1c/Crtam/Vav1/Tap1/Gimap3/Pvr/Gimap5/Klri2/Pik3r6/Klre1/Lep/Ceacam1/Klrb1b/Ulbp1/Sh2d1b1	25
GO:0090303	positive regulation of wound healing	25/2404	62/28943	6.05054e-12	9.60903e-11	4.92883e-11	Apoh/Cd36/Ccn4/Nfe2l2/Plau/Smoc2/Emilin2/Hbegf/Anxa1/Itgb1/Ddr2/F2/Reg3g/F7/Plat/Ccl2/Serpine1/Serpinf2/Ptger4/Thbs1/Cxcr4/Foxc2/Cldn4/S100a9/Ano6	25
GO:0042267	natural killer cell mediated cytotoxicity	29/2404	82/28943	6.22002e-12	9.85219e-11	5.05355e-11	Stat5a/Ptpn6/Il12b/Serpinb9b/Tap2/Il18rap/Il21/Il12a/Klrk1/Clec2d/Klrd1/Klrb1c/Crtam/Vav1/Tap1/Stx11/Gimap3/Pvr/Gimap5/Klri2/Pik3r6/Klre1/Lep/Ceacam1/H60b/Raet1d/Klrb1b/Ulbp1/Sh2d1b1	29
GO:0002920	regulation of humoral immune response	23/2404	53/28943	6.75991e-12	1.06513e-10	5.46344e-11	Ptpn6/Gata6/Cd5l/Acod1/Serping1/C3/Tnf/Cfh/Ptprc/Cd55b/C4bp/Fcgr2b/Il1b/A2m/Klk7/Hpx/Cfhr2/Ccr7/Gimap3/Zp3r/Gimap5/Vsig4/Nod2	23
GO:0061756	leukocyte adhesion to vascular endothelial cell	23/2404	53/28943	6.75991e-12	1.06513e-10	5.46344e-11	Itgb2/Itgb7/Klf4/Tnf/Rela/Alox5/Il6/Itgb1/Selp/Sell/Sele/Itgam/Ets1/Pawr/Lrg1/Icam1/Ccr2/Spn/Ptafr/Lep/Ccl28/Ccl21a/Ccl21b	23
GO:0000302	response to reactive oxygen species	47/2404	190/28943	7.13185e-12	1.1208e-10	5.749e-11	Stat6/Cd36/Nqo1/Pax2/Aqp1/Mapk13/Hmox1/Slc4a1/Met/Hyal1/Nfe2l2/Mmp9/Kdm6b/Tnfaip3/Ptprk/Fos/Edn1/Ripk1/Ripk3/Apod/Cryaa/Cyp1b1/Pdgfrb/Anxa1/Rela/Il6/Hk3/Ddr2/Lcn2/Plk3/Hgf/Sesn2/Nos3/Nox1/Ednra/Ucp1/Cyp11a1/Trpa1/Ucp2/Pawr/Gch1/Cdkn2a/Txndc2/Jun/Sphk1/Hba-a1/Sod3	47
GO:0034599	cellular response to oxidative stress	59/2404	273/28943	7.47642e-12	1.17189e-10	6.01105e-11	Stat6/Cd36/Nqo1/Pax2/Aqp1/Mapk13/Hspb1/Hmox1/Met/Nfe2l2/Mmp9/Kdm6b/Tnfaip3/Ptprk/Fos/Edn1/Ripk1/Bmp4/Dhrs2/Ripk3/Cyp1b1/Pdgfrb/Anxa1/Rela/Alox5/Il6/Hk3/Ddr2/Lcn2/Slc7a11/Hgf/Sesn2/Nos3/Rest/Wnt16/Itgam/Nox1/Ednra/Ucp1/Trpa1/Srxn1/Uaca/Melk/Pawr/Vnn1/Gch1/Mcl1/Tlr4/Slc25a24/Zc3h12a/Mmp3/Cdkn2a/Txndc2/Tlr6/Jun/Pla2r1/Sphk1/Sod3/Slc4a11	59
GO:0006936	muscle contraction	65/2404	317/28943	7.79165e-12	1.21813e-10	6.24823e-11	Scn4a/Mybpc3/Tmod4/Trpv1/Tcap/Met/Kcnq1/Trpv4/Stc1/Itga2/Ncf1/Stac2/Ada/Tbx3/Map2k3/Ccn2/Mybpc1/Tacr2/Jsrp1/Myh3/Bdkrb2/Edn1/Htr2b/Chrng/Tnni1/Chrna1/Mylk2/Edn2/Cd38/Flt1/Cald1/Kcnj8/Abcc9/Synm/Myom2/Ednra/Tpm4/Comp/Ptgs2/Trpa1/Scn10a/Kcne3/Tnni3/Pawr/Trpm4/Mybpc2/Ucn/Kcne1/Ptger4/Ppp1r13l/Npnt/Shc1/Zc3h12a/Cxcr4/Kcne4/Kbtbd13/Myh1/Ptafr/Gja5/Tpm3-rs7/Myl3/Myl4/Myl1/Sphk1/Tnnc1	65
GO:0002064	epithelial cell development	55/2404	245/28943	7.91825e-12	1.23471e-10	6.33331e-11	Cdh1/Pdgfb/Tgfb1/Epha2/Met/Stc1/Gata2/Notch4/Adamtsl4/Wt1/Hnf4a/Pecam1/Tfap2a/Marveld2/Bmp4/Adipoq/Cryaa/Tnf/Muc2/Slc9a4/Tfcp2l1/Vim/Notch1/Frzb/Il1b/B4galt1/Abcb1b/Fosl2/Tnfrsf1a/Msn/Ednra/Cdh5/St14/Robo4/Myo1e/Myd88/Cebpa/Clic4/Icam1/Kdf1/Rara/Prdm1/Cdsn/Kcne1/Cdk6/Cldn5/Id1/S1pr2/Gpr4/Cxcr4/Foxc2/Ezr/Yap1/Krt2/S1pr3	55
GO:0090023	positive regulation of neutrophil chemotaxis	17/2404	29/28943	7.94141e-12	1.23512e-10	6.33541e-11	Lbp/Edn1/Thbs4/Nckap1l/Cd74/Cxcr2/Sell/Il1b/Ednra/Tirap/Rac2/Dysf/Ccr7/C3ar1/C5ar1/Ccl21a/Ccl21b	17
GO:1904035	regulation of epithelial cell apoptotic process	35/2404	116/28943	8.26495e-12	1.28162e-10	6.57392e-11	Angptl4/Hmox1/Gata2/Nfe2l2/Wnt11/Cd40/Tnfaip3/Sav1/Zfp36l1/Sfrp4/Cast/Naip1/Bmp4/Rgcc/Tnf/Cflar/Ngf/Fga/Nupr1/Fgf21/Cdh5/Fgb/Fgg/Ccl12/Ccl2/Icam1/Serpine1/Thbs1/Id1/Zfp36/Yap1/Pla2r1/Ano6/Ecscr/Btc	35
GO:2001237	negative regulation of extrinsic apoptotic signaling pathway	32/2404	99/28943	8.28296e-12	1.28162e-10	6.57392e-11	Hmox1/Tmbim1/Eya4/Tnfrsf22/Il19/Eya2/Csf2/Tnfaip3/Ripk1/Bmp4/Dab2/Tnf/Rela/Cflar/Tnfsf4/Itga6/Il1b/Fga/Lmna/Hgf/Fgb/Fgg/Icam1/Serpine1/Tnfrsf23/Mcl1/Il7/Fcmr/Lgals3/Yap1/Hmgb2/Itprip	32
GO:0010718	positive regulation of epithelial to mesenchymal transition	22/2404	49/28943	8.3978e-12	1.29606e-10	6.64798e-11	Tgfb1/Bmp7/Gcnt2/Bmp4/Rgcc/Dab2/Il6/Eng/Notch1/Il1b/Wwtr1/Glipr2/Pdpn/Tgfb1i1/Tgfbr2/Loxl2/Twist1/Alx1/Lrg1/Snai1/Foxc1/Zfp703	22
GO:0019882	antigen processing and presentation	37/2404	128/28943	8.80381e-12	1.35525e-10	6.95156e-11	Relb/Ctse/Fcgr1/H2-M2/Cd68/Rab32/Ctsl/Psmb8/Tap2/Cd74/Slc11a1/Fcgr2b/Was/Ifi30/H2-Q4/H2-Aa/Tap1/Icam1/Ccr7/Fgl2/Thbs1/Clec4a1/Treml4/Nod2/Fcer1g/Fcgr4/Fcgr3/Clec4a4/B2m/H2-K1/H2-M9/H2-T23/H2-Q10/H2-Q6/H2-D1/H2-Ab1/Ccl21a	37
GO:0042130	negative regulation of T cell proliferation	28/2404	78/28943	9.45145e-12	1.44754e-10	7.42496e-11	Tgfb1/Ptpn6/Cd44/Cd274/Pdcd1lg2/Sdc4/Arg1/Bmp4/Cd86/Gpnmb/Crtam/Pawr/H2-Aa/Zc3h12d/Vsig4/Il20rb/Cdkn2a/Spn/Tarm1/Cebpb/Erbb2/Il4i1/Ceacam1/Cd80/Slfn1/Lrrc32/Lilrb4b/Lilrb4a	28
GO:2000514	regulation of CD4-positive	alpha-beta T cell activation	28/2404	78/28943	9.45145e-12	1.44754e-10	7.42496e-11	Tgfb1/Cd44/Cd274/Irf1/Nckap1l/Runx1/Anxa1/Il6/Cd28/Cd55b/Tnfsf4/Il4ra/Il2rg/Jak3/Tgfbr2/Nlrp3/Nfkbiz/Ccr7/Rara/Socs1/Gimap3/Hlx/Zc3h12a/Gimap5/Ccr2/Tarm1/Tnfsf18/Runx3	28
GO:0015711	organic anion transport	70/2404	356/28943	9.62376e-12	1.47019e-10	7.54114e-11	Slc13a2/Slc1a5/Cd36/Trpv1/Slc4a1/Slc44a4/Lrrc8a/Slc1a7/Pla2g12b/Slc3a2/Slc47a1/Arg1/Avpr1a/Nos2/Gfap/Bdkrb2/Edn1/Syk/Tnfsf11/Myc/Slc22a22/Pla2g10/Slc17a9/Nfkbie/Anxa1/Slc16a3/Abcc2/Drd4/Itgb1/Slc11a1/Tnfrsf11a/Slco6c1/Il1rn/Abcb11/Il1b/Slc52a3/Slc2a10/Slc7a11/Slc2a1/Pla2g2e/Slc10a6/Abcg2/Slc6a12/Slc7a9/Slc37a2/Ptgs2/Slco2a1/Folr2/P2ry2/Slc16a1/Slc22a20/Slc16a9/Atp8b1/Slc25a24/Slc16a5/Lrrc8e/Slc25…	70
GO:0061082	myeloid leukocyte cytokine production	26/2404	68/28943	9.76072e-12	1.48734e-10	7.6291e-11	Tgfb1/Cd36/Hmox1/Twist2/Mapkapk2/Ddx21/Irak3/Syk/Litaf/Cd74/Casp1/Il1b/Sucnr1/Tlr2/Tirap/Myd88/Nlrp3/Casp4/Twist1/Sema7a/Tlr4/Tlr7/Psg22/Ticam1/Nod2/Fcer1g	26
GO:0002675	positive regulation of acute inflammatory response	18/2404	33/28943	1.02378e-11	1.55609e-10	7.98178e-11	Zp3/Fcgr1/Tnfsf11/C3/Tnf/Adam8/Il6/Tnfrsf11a/Il1b/Ptgs2/Ccl5/Ccr7/C2cd4a/Fcer1g/Fcgr3/Alox5ap/Ccr5/C2cd4b	18
GO:0019058	viral life cycle	57/2404	261/28943	1.08179e-11	1.64013e-10	8.41283e-11	Cav2/Trim25/Tmprss2/Oas1c/Apobec3/Slc3a2/Slpi/Rsad2/Itgb3/Ctsl/Pabpc1/Eif2ak2/Tnf/Cd74/Fam111a/Ifitm1/Ifitm3/Stom/Ifih1/Notch1/Siglec1/Ptx3/Oasl2/Zc3hav1/Trim30a/Plscr1/Oas3/Ccl5/Ccl12/Icam1/Ifi206/Isg20/Aicda/Oasl1/Zc3h12a/Trim56/Bst2/4930486L24Rik/Ch25h/Vamp8/Lrrc15/Trim30b/Oas1a/Oas1f/Tmprss11e/Hmga2/Trim30d/Ifitm6/Ifitm2/Parp10/Trim38/Lgals1/Trim6/Trim10/Ifi204/Ifi207/Trim30c	57
GO:0032689	negative regulation of interferon-gamma production	20/2404	41/28943	1.10136e-11	1.6656e-10	8.54346e-11	Slamf1/Cd274/Pdcd1lg2/Cd96/Il33/Il1rl1/Tnfsf4/Il36rn/Pglyrp1/Rara/Tlr4/Gimap3/Pglyrp3/Zc3h12a/Gimap5/Il20rb/Nod2/Sh2d1b1/Lilrb4b/Lilrb4a	20
GO:1904019	epithelial cell apoptotic process	40/2404	148/28943	1.33299e-11	2.01084e-10	1.03144e-10	Angptl4/Hmox1/Gata2/Nfe2l2/Wnt11/Cd40/Tnfaip3/Sav1/Zfp36l1/Sfrp4/Cast/Naip1/Bmp4/Rgcc/Stk3/Tnf/Fas/Casp8/Cflar/Ngf/Fga/Nupr1/Fgf21/Ednra/Cdh5/Tgfbr2/Fgb/Fgg/Ccl12/Ccl2/Icam1/Serpine1/Thbs1/Id1/Zfp36/Yap1/Pla2r1/Ano6/Ecscr/Btc	40
GO:1903036	positive regulation of response to wounding	28/2404	79/28943	1.34839e-11	2.02898e-10	1.04074e-10	Apoh/Cd36/Ccn4/Nfe2l2/Plau/Smoc2/Emilin2/Hbegf/Anxa1/Itgb1/Ddr2/F2/Ocm/Reg3g/F7/Plat/Ccl2/Serpine1/Scarf1/Serpinf2/Ptger4/Thbs1/Cxcr4/Foxc2/Cldn4/S100a9/Ano6/Cntf	28
GO:0008544	epidermis development	71/2404	367/28943	1.50852e-11	2.25773e-10	1.15807e-10	Dlx3/Klf4/Gata6/Trpv1/Epha2/Kcnq1/Lama5/Krt12/Sav1/Zfp36l1/Sfrp4/Tfap2a/Ctsl/Bmp4/Tgm1/Vdr/Hes1/Pla2g10/Stfa2/Runx1/Krt75/Wnt10b/Krt7/Tnf/Anxa1/Tmc1/Rela/Wnt10a/Igfbp5/Lamc1/Notch1/Tgm3/Errfi1/Fosl2/Rest/Wnt16/Reg3g/Cers3/Prss8/St14/Pou2f3/Barx2/Ptgs2/Krt17/Krt80/Fgf2/Clic4/Ovol2/Kdf1/Txnip/Cdsn/Alx4/Inhba/Maff/Snai1/Cdkn2a/Zfp36/Krt14/Cd109/Foxc1/Sprr1a/Yap1/Stfa2l1/Krt2/Krt86/Grxcr1/Runx3/Grxcr…	71
GO:0014066	regulation of phosphatidylinositol 3-kinase signaling	32/2404	101/28943	1.51165e-11	2.25773e-10	1.15807e-10	Pdgfb/Adora3/Cryba1/Klf4/Ptpn6/Dcn/Hcls1/Pdgfrb/Cep55/Pik3ap1/Cd28/Fn1/Selp/F2/Hgf/Fgr/Flt1/Wnt16/Ccl5/Twist1/Fgf2/Rara/Csf3/Serpina12/Ceacam2/Osm/Lep/Obscn/Erbb2/Hcst/Ceacam1/Cntf	32
GO:0031638	zymogen activation	32/2404	101/28943	1.51165e-11	2.25773e-10	1.15807e-10	Apoh/Mmp14/Cd5l/Ctsz/Ctsl/Plau/Cideb/Meltf/Casp8/F5/F2/Fga/F10/Plat/Hp/Fgb/Fgg/Pawr/Serpine1/Ifi206/Serpinf2/C1rl/Thbs1/S100a10/Plaur/4930486L24Rik/C1ra/Prss3/Ifi204/Ifi207/C1rb/Klkb1	32
GO:0016485	protein processing	60/2404	285/28943	1.57594e-11	2.34791e-10	1.20433e-10	Apoh/Cdh1/Tmprss2/Mmp14/Ctse/Notch4/Cd5l/Ctsz/Srgn/Ctsl/Cast/Plau/Bmp1/Cideb/Myc/Myh9/Meltf/Dhh/Fam111a/Casp1/Casp8/Il1r2/F5/F2/Fga/Enpep/Kel/F7/F10/Plat/Hp/Comp/Asprv1/Casp4/Fgb/Fgg/Myrfl/Pawr/Cpz/Serpine1/Ifi206/Serpinf2/C1rl/Thbs1/Ctsg/Ppp1r15a/S100a10/Fcmr/Ctla2a/Plaur/4930486L24Rik/C1ra/Ece1/Cst7/Prss3/Ifi204/Ifi207/Mafb/C1rb/Klkb1	60
GO:0070527	platelet aggregation	23/2404	55/28943	1.71829e-11	2.55178e-10	1.3089e-10	Ptpn6/C1qtnf1/Plek/Itgb3/Syk/Emilin2/Fermt3/Il6/Fn1/Cfh/Slc7a11/Il6ra/Fga/Pear1/Pdpn/Cd9/Comp/Fgb/Fgg/Ctsg/Lyn/Mmrn1/Ceacam1	23
GO:0002407	dendritic cell chemotaxis	14/2404	20/28943	1.72125e-11	2.55178e-10	1.3089e-10	Spi1/Slamf1/Retnlg/Slamf9/Il12a/Arhgef5/Ccr7/Trpm4/Gpr183/Slamf8/Ano6/Tnfsf18/Ccl21a/Ccl21b	14
GO:0060249	anatomical structure homeostasis	68/2404	346/28943	1.94119e-11	2.87077e-10	1.47252e-10	Oas1c/Lsr/Napsa/Tgfb1/Csf1/Gata2/Cd34/Pdk4/Ccn2/Pbld2/Itgb3/Bdkrb2/Gcnt2/Syk/Tnfsf11/Muc13/Ildr1/Lox/Pde6a/Pdgfrb/Cd7/Adam8/Muc2/Il6/Itgb1/Col3a1/Inpp5d/Tnfrsf11a/Notch1/Chrna1/Slc28a2/Wwtr1/Ctsk/Abca4/Nos3/Cd38/Spp1/Bag3/Comp/Car7/Ptgs2/P2ry2/Rac2/Nxnl1/Piwil4/Muc5ac/Tlr4/Ptger4/Il7/Aipl1/Cldn5/Il20rb/Rp1l1/Ccr2/Foxc1/Oas1a/Yap1/Oas1f/Nod2/Pla2g4a/Fcgr4/Plg/Tnfrsf11b/Slc17a7/Ceacam1/Slc28a2b/Sig…	68
GO:0035924	cellular response to vascular endothelial growth factor stimulus	24/2404	60/28943	1.96046e-11	2.89217e-10	1.4835e-10	Pdgfb/Il12b/Pgf/Hspb1/Mapkapk2/Myo1c/Map2k3/Dcn/Flt4/Smoc2/Xdh/Pdgfrb/Anxa1/Rela/Cd63/Notch1/Dll4/Il12a/Flt1/Vegfd/Prkd2/Adamts12/Foxc1/Sphk1	24
GO:0046209	nitric oxide metabolic process	30/2404	91/28943	2.10065e-11	3.0914e-10	1.58569e-10	Itgb2l/Itgb2/Cd36/Klf4/Mmp8/Trpv1/Cd34/Ptgis/Nos2/Cyp1b1/Tnf/Il6/Cps1/Il1b/Ptx3/Tlr2/Nos3/Klrk1/Ptgs2/Tmem106a/Icam1/Tlr4/Gimap3/Tspo/Zc3h12a/Gimap5/Ticam1/Tlr6/Klf2/Ulbp1	30
GO:0006959	humoral immune response	78/2404	425/28943	2.32474e-11	3.40452e-10	1.74631e-10	Aire/Ptpn6/Zp3/Gata6/Cd5l/Slpi/Wfdc2/Vip/Rgcc/Acod1/Cxcl13/Serping1/C3/Tslp/Tnf/Alox5/Ccl20/Cfh/Ptprc/Cd55b/C4bp/Fcgr2b/Notch1/Il36rn/F2/Il1b/Fga/Nppb/Cxcl5/Ppbp/Pf4/Cxcl3/Cxcl1/Reg3g/A2m/Pglyrp1/Klk7/Adm/Hpx/Ccl22/Ccl17/Fgb/Cfhr2/Cxcl10/C8a/Ccl12/C1qb/Ccr7/C1s1/C1rl/Colec10/Gimap3/Exo1/Ctsg/Pglyrp3/Zp3r/Gimap5/Vsig4/Dmbt1/Ccr2/Lgals3/Gpr183/Wfdc21/Bcl3/C1ra/Nod2/S100a9/Cxcl2/Kng2/B2m/Wfdc17/C4b/…	78
GO:0043254	regulation of protein-containing complex assembly	78/2404	425/28943	2.32474e-11	3.40452e-10	1.74631e-10	Sost/Esam/Rhoc/Scin/Tgfb1/Cd36/Hck/Ralb/Ccl24/Tmod4/Fblim1/Cdt1/Met/Piezo1/Bik/Myo1c/Csf2/Sgk1/Plek/Pecam1/Syk/Lcp1/Ajuba/Nckap1l/Hes1/Mefv/Hcls1/Wnt10b/Cxcl13/Arhgap28/Eif2ak2/Tnf/Fas/Selp/Bcl2l11/Tlr2/Unc13b/Tal1/Arpc1b/Vasp/Trim30a/Msn/Eif4ebp1/Cdh5/Tirap/Myd88/Arhgef5/Il5/Smad6/Icam1/Plekhg2/Csf3/Lefty1/Tlr4/Ptger4/Kif14/Cdc42ep4/Spidr/Ikbke/Mmp3/Fmn1/Rasip1/Foxc2/Irgm1/Ticam1/Tmc8/Lgals3/Tlr…	78
GO:0090287	regulation of cellular response to growth factor stimulus	64/2404	318/28943	2.61647e-11	3.82246e-10	1.96068e-10	Cav2/Pparg/Pdgfb/Acvrl1/Sost/Tgfb1/Il12b/Gata6/Chrd/Tmprss6/Myo1c/Dcn/Pbld2/Sfrp4/Bmp4/Dab2/Hes1/Fstl1/Cxcl13/Smoc2/Xdh/Lox/Hhex/Cd63/Tfap2b/Cflar/Eng/Notch1/Fbn1/Creb3l1/Slc2a10/Il12a/Ngf/Ccn1/Emilin1/Chrdl2/Tgfb1i1/Chrdl1/Vegfd/Sap30/Cdh5/Smad6/Apln/Lrg1/Fgf2/Cer1/Gdf5/Runx2/Thbs1/Npnt/Prkd2/Mmrn2/Cd109/Adamts12/Msx1/Myof/Fzd4/Rasl11b/Nrros/Cdkn2b/Pin1rt1/Foxd1/Brms1/Zfp703	64
GO:0036336	dendritic cell migration	16/2404	27/28943	2.62838e-11	3.83056e-10	1.96484e-10	Spi1/Slamf1/Retnlg/Alox5/Slamf9/Il12a/Arhgef5/Ccr7/Trpm4/Gpr183/Slamf8/Ano6/Tnfsf18/Nlrp12/Ccl21a/Ccl21b	16
GO:0048844	artery morphogenesis	28/2404	81/28943	2.68931e-11	3.90989e-10	2.00553e-10	Acvrl1/Fkbp10/Chrd/Notch4/Wnt11/Apob/Edn1/Bmp4/Hes1/Pdgfrb/Tfap2b/Col3a1/Eng/Notch1/Dll4/Adamts9/Ednra/Comp/Ldlr/Stra6/Prdm1/Prrx2/Ptger4/Foxf1/Foxc2/Foxc1/Six1/Gja5	28
GO:0048246	macrophage chemotaxis	21/2404	47/28943	2.80499e-11	4.06825e-10	2.08676e-10	Ccl3/Trpv4/Csf1/Slamf1/Gpr35/Edn2/Ccl5/Ccl12/Ccl2/Ccr7/Ninj1/Thbs1/C3ar1/Trem1/C5ar1/Lgals3/Slamf8/Saa2/Cxcl17/Tnfsf18/Ccl21a	21
GO:0150063	visual system development	78/2404	427/28943	2.94769e-11	4.26494e-10	2.18765e-10	Pdgfb/Acvrl1/Cryba1/Tgfb1/Klf4/Stat3/Pax2/Aqp1/Epha2/Cryba2/Twist2/Bmp7/Gnat2/Aldh1a2/Aldh1a3/Wt1/Kera/Krt12/Vsx2/Tfap2a/Bmp4/Hes1/Cryaa/Cyp1b1/C3/Pde6a/Pdgfrb/Pde6c/Bhlhe22/Pitx3/Rdh10/Col5a2/Cfh/Vim/Ptf1a/Notch1/Dll4/Angptl7/Pde6b/Flt1/Mfap5/Trpm1/Itgam/Chrdl1/Col4a1/Pou4f2/Stra6/Tgfbr2/Vsx1/Lif/Gnat1/Twist1/Inhbb/Fgf2/Clic4/Ninj1/Rara/Prdm1/Foxf2/Lmx1b/Slc39a5/Sh3pxd2b/Ppp1r13l/Inhba/Aqp5/Rp1l…	78
GO:0060986	endocrine hormone secretion	26/2404	71/28943	3.07292e-11	4.43548e-10	2.27512e-10	Pparg/Aqp1/Fgfr4/Kcnq1/Retn/C1qtnf1/Tbx3/Tacr2/Dab2/Vdr/Runx1/Niban2/Il1b/Spp1/Lif/Apln/Inhbb/Ucn/Inhba/Tspo/Hcar2/Ucn2/Fzd4/Foxl2/Foxd1/Kiss1	26
GO:0032835	glomerulus development	25/2404	66/28943	3.10139e-11	4.46586e-10	2.2907e-10	Pdgfb/Pax2/Aqp1/Nid1/Bmp7/Wt1/Itgb3/Bmp4/Hes1/Adipoq/Pdgfrb/Cflar/Cfh/Notch1/Wwtr1/Il6ra/Enpep/Angpt2/Ednra/Myo1e/C3ar1/Gpr4/Tcf21/Foxc2/Foxc1	25
GO:0048705	skeletal system morphogenesis	56/2404	261/28943	3.40827e-11	4.89603e-10	2.51136e-10	Mmp14/Twist2/Bmp7/Hyal1/Pax5/Trpv4/Alx3/Stc1/Ccn2/Sfrp4/Tfap2a/Bmp4/Myc/Has2/Vdr/Wnt10b/Six2/Pdgfrb/Ifitm5/Rdh10/Col3a1/Tbx15/Hspg2/Fgr/Comp/Barx2/Tgfbr2/Csrnp1/Mdfi/Tiparp/Twist1/Alx1/Rflna/Rara/Cer1/Satb2/Runx2/Col10a1/Prrx2/Thbs1/Alx4/Sh3pxd2b/Hoxd9/Fmn1/Foxc2/Msx1/Foxc1/Mmp13/Phospho1/Six1/Slc39a1/T/Serpinh1/Ripply1/Pappa2/Hoxd3	56
GO:0071624	positive regulation of granulocyte chemotaxis	17/2404	31/28943	3.45186e-11	4.94684e-10	2.53742e-10	Lbp/Edn1/Thbs4/Nckap1l/Cd74/Cxcr2/Sell/Il1b/Ednra/Tirap/Rac2/Dysf/Ccr7/C3ar1/C5ar1/Ccl21a/Ccl21b	17
GO:0010934	macrophage cytokine production	22/2404	52/28943	3.57744e-11	5.11463e-10	2.62348e-10	Tgfb1/Cd36/Twist2/Mapkapk2/Irak3/Litaf/Cd74/Casp1/Il1b/Sucnr1/Tlr2/Tirap/Myd88/Nlrp3/Casp4/Twist1/Sema7a/Tlr4/Tlr7/Psg22/Ticam1/Nod2	22
GO:0001773	myeloid dendritic cell activation	19/2404	39/28943	3.72553e-11	5.31373e-10	2.72561e-10	Spi1/Tgfb1/Relb/Cd244a/Slamf1/Csf2/Irf4/Batf3/Clec4d/Klrk1/Ltbr/Tgfbr2/Batf/Tnfsf9/Gimap3/Batf2/Gimap5/Pirb/Pilrb1	19
GO:0014706	striated muscle tissue development	60/2404	291/28943	3.87569e-11	5.51483e-10	2.82876e-10	Ifrd1/Mybpc3/Tgfb1/Ccn4/Gata6/Tcap/Fhl2/Bmp7/Met/Myod1/Aldh1a2/Wt1/Eya2/Kdm6b/Tbx3/Trip10/Id2/Sav1/Edn1/Bmp4/Boc/Pim1/Sik1/Lox/Pdgfrb/Ankrd1/Itgb1/Casp8/Tnni1/Eng/Notch1/Xirp2/Dll4/Mylk2/Lmna/Hspg2/Epo/Adamts9/Mesp1/Ednra/Mylk3/Irx3/Tbx18/Tgfbr2/Tnni3/Twist1/Fgf2/Rara/Ppp1r13l/Foxc2/Nrap/Foxc1/Yap1/Gja5/Myl3/Lrrc10/T/Pin1rt1/Xirp1/Tnnc1	60
GO:2001057	reactive nitrogen species metabolic process	30/2404	93/28943	3.90225e-11	5.53954e-10	2.84143e-10	Itgb2l/Itgb2/Cd36/Klf4/Mmp8/Trpv1/Cd34/Ptgis/Nos2/Cyp1b1/Tnf/Il6/Cps1/Il1b/Ptx3/Tlr2/Nos3/Klrk1/Ptgs2/Tmem106a/Icam1/Tlr4/Gimap3/Tspo/Zc3h12a/Gimap5/Ticam1/Tlr6/Klf2/Ulbp1	30
GO:0060840	artery development	34/2404	116/28943	3.979e-11	5.63519e-10	2.8905e-10	Acvrl1/Fkbp10/Chrd/Notch4/Wnt11/Apob/Edn1/Bmp4/Hes1/Lox/Pdgfrb/Tfap2b/Col3a1/Eng/Notch1/Dll4/Slc2a10/Adamts9/Ednra/Comp/Ldlr/Stra6/Smad6/Egr2/Prdm1/Prrx2/Ptger4/Foxf1/Cxcr4/Foxc2/Foxc1/Six1/Gja5/Lep	34
GO:0051604	protein maturation	70/2404	367/28943	4.09569e-11	5.78684e-10	2.96829e-10	Apoh/Cdh1/Tmprss2/Mmp14/Ctse/Fbln1/Notch4/Cd5l/Ctsz/Srgn/Ctsl/Cast/Plau/Bmp1/Cideb/Myc/Myh9/Meltf/Dhh/Fam111a/Casp1/Casp8/Il1r2/Fn1/F5/Serpinc1/Duoxa2/F2/Fga/Enpep/Kel/Mvp/F7/F10/Plat/Hp/Comp/Asprv1/Casp4/Fgb/Fgg/Myrfl/Pawr/Cpz/Serpine1/Ifi206/Serpinf2/C1rl/F13a1/Thbs1/Ctsg/Ppp1r15a/S100a10/Fcmr/Ctla2a/Naa11/Plaur/Gp5/4930486L24Rik/C1ra/Ece1/Prcp/Cst7/Serpinh1/Prss3/Ifi204/Ifi207/Mafb/C1rb/Klkb1	70
GO:0062012	regulation of small molecule metabolic process	70/2404	368/28943	4.65378e-11	6.55997e-10	3.36485e-10	Gcg/Pparg/Slc7a7/Cd36/Apoc2/Ier3/Stat3/Cd244a/Fgfr4/Slc4a1/C1qtnf1/Igfbp4/Hnf4a/Pdk4/Ddit4/Plek/Avpr1a/Igfbp3/Apob/Nos2/Ephx2/Dab2/Myc/Adipoq/Gpd1/Sik1/Stard4/Tnf/Pmaip1/Cd74/Anxa1/Il6/Rdh10/Abcb11/Il1b/Eif6/Slc7a11/Nfkb1/Sesn2/Nos3/H6pd/Nkx1-1/Rest/Nupr1/Dkk3/Dkkl1/Apoa1/Ldlr/Nnmt/Ptgs2/Trib3/Midn/Twist1/Serpina12/Tspo/Snai1/Erfe/P2ry6/Ceacam2/Pla2g4a/Ptafr/Ces1g/Lepr/Lep/Mas1/Rdh16/Fbp1/Ces1a/C…	70
GO:0048880	sensory system development	78/2404	431/28943	4.70965e-11	6.62321e-10	3.39729e-10	Pdgfb/Acvrl1/Cryba1/Tgfb1/Klf4/Stat3/Pax2/Aqp1/Epha2/Cryba2/Twist2/Bmp7/Gnat2/Aldh1a2/Aldh1a3/Wt1/Kera/Krt12/Vsx2/Tfap2a/Bmp4/Hes1/Cryaa/Cyp1b1/C3/Pde6a/Pdgfrb/Pde6c/Bhlhe22/Pitx3/Rdh10/Col5a2/Cfh/Vim/Ptf1a/Notch1/Dll4/Angptl7/Pde6b/Flt1/Mfap5/Trpm1/Itgam/Chrdl1/Col4a1/Pou4f2/Stra6/Tgfbr2/Vsx1/Lif/Gnat1/Twist1/Inhbb/Fgf2/Clic4/Ninj1/Rara/Prdm1/Foxf2/Lmx1b/Slc39a5/Sh3pxd2b/Ppp1r13l/Inhba/Aqp5/Rp1l…	78
GO:0014909	smooth muscle cell migration	33/2404	111/28943	5.02962e-11	7.05671e-10	3.61965e-10	Pparg/Pdgfb/Ccn4/Retn/Itga2/Nfe2l2/Igfbp3/Itgb3/Plau/Myc/Has2/Adipoq/Adamts1/Cyp1b1/Pdgfrb/Drd4/Igfbp5/Ddr2/Egfl7/S100a11/Fga/Iqgap1/Plat/Trib1/P2ry2/Ccl5/Ccn3/Serpine1/Tlr4/Ptger4/S1pr2/P2ry6/Rapgef4	33
GO:0008625	extrinsic apoptotic signaling pathway via death domain receptors	28/2404	83/28943	5.22783e-11	7.31775e-10	3.75354e-10	Spi1/Hmox1/Tmbim1/Tnfrsf22/Tnfaip3/Tnfrsf10b/Stk3/Tnf/Pmaip1/Fas/Casp8/Cflar/Atf3/Ngf/Fga/Hgf/Bag3/Fgb/Fgg/Icam1/Serpine1/Tnfrsf23/Thbs1/Tnfrsf26/Tmc8/Lgals3/Hmgb2/Itprip	28
GO:0001654	eye development	77/2404	424/28943	5.27198e-11	7.35073e-10	3.77046e-10	Pdgfb/Acvrl1/Cryba1/Tgfb1/Klf4/Stat3/Pax2/Aqp1/Epha2/Cryba2/Twist2/Bmp7/Gnat2/Aldh1a2/Aldh1a3/Wt1/Kera/Krt12/Vsx2/Tfap2a/Bmp4/Hes1/Cryaa/Cyp1b1/C3/Pde6a/Pdgfrb/Pde6c/Bhlhe22/Pitx3/Rdh10/Col5a2/Cfh/Vim/Ptf1a/Notch1/Dll4/Angptl7/Pde6b/Flt1/Mfap5/Trpm1/Chrdl1/Col4a1/Pou4f2/Stra6/Tgfbr2/Vsx1/Lif/Gnat1/Twist1/Inhbb/Fgf2/Clic4/Ninj1/Rara/Prdm1/Foxf2/Lmx1b/Slc39a5/Sh3pxd2b/Ppp1r13l/Inhba/Aqp5/Rp1l1/Foxc…	77
GO:0046883	regulation of hormone secretion	62/2404	308/28943	5.27582e-11	7.35073e-10	3.77046e-10	Gcg/Pparg/Il11/Ghrhr/Fgfr4/Kcnq1/Retn/C1qtnf1/Hnf4a/Tacr2/Igfbp3/Nos2/Edn1/Tnfsf11/Dab2/Vdr/Adipoq/Ildr1/Runx1/Tnf/Anxa1/Alox5/Il6/Tfap2b/Fbn1/Il1b/Fga/Edn2/Uts2/Cd38/Rest/Spp1/Trpa1/Slc16a1/Ucp2/Fgb/Fgg/Lif/Ccl5/Midn/Pim3/Piwil4/Apln/Inhbb/Ccn3/Slc9b2/Trpm4/Ucn/Ptger4/Clcf1/Inhba/Tspo/Hcar2/Ucn2/Foxl2/Vamp8/Hmga2/Lepr/Osm/Lep/Cntf/Kiss1	62
GO:0043370	regulation of CD4-positive	alpha-beta T cell differentiation	22/2404	53/28943	5.63652e-11	7.83516e-10	4.01894e-10	Tgfb1/Irf1/Nckap1l/Runx1/Anxa1/Il6/Tnfsf4/Il4ra/Il2rg/Jak3/Nlrp3/Nfkbiz/Ccr7/Rara/Socs1/Gimap3/Hlx/Zc3h12a/Gimap5/Ccr2/Tnfsf18/Runx3	22
GO:0014910	regulation of smooth muscle cell migration	31/2404	100/28943	5.86288e-11	8.13102e-10	4.1707e-10	Pparg/Pdgfb/Ccn4/Retn/Itga2/Nfe2l2/Igfbp3/Itgb3/Plau/Myc/Has2/Adipoq/Adamts1/Cyp1b1/Pdgfrb/Drd4/Igfbp5/Ddr2/Egfl7/S100a11/Fga/Iqgap1/Trib1/P2ry2/Ccl5/Serpine1/Tlr4/Ptger4/S1pr2/P2ry6/Rapgef4	31
GO:0030003	cellular cation homeostasis	86/2404	498/28943	6.05993e-11	8.38499e-10	4.30097e-10	Cav2/Tgfb1/Ptpn6/Hmox1/Cyba/Slc4a1/Steap4/Trpv4/Stc1/Tmprss6/Cd40/Sgk1/Avpr1a/Jsrp1/Stc2/Itgb3/Edn1/Scara5/Slc39a14/Myc/Vdr/Tmem178/Fth1/Tasl/Alas2/Ccr1/Tfap2b/Slc9a4/Slc11a1/Htr2b/Ptprc/Lcn2/F2/Ngf/Atp6v0d2/Edn2/Slc30a3/Spp1/Kel/Scnn1a/Cd19/Hpx/Nox1/Rab20/Ednra/Mt4/Mt2/Mt1/Cdh5/Car7/Cln6/Trpa1/P2ry2/Atp2c2/Slc24a1/Cxcl10/Ccl5/Ccl12/Ccl2/Tnni3/Slc9a3/Fgf2/Clic4/Tgm2/Slc39a5/Bdkrb1/Lyn/Slc35g1/Erf…	86
GO:0044403	biological process involved in symbiotic interaction	57/2404	272/28943	6.08519e-11	8.40063e-10	4.309e-10	Cav2/Trim25/Tmprss2/Fbln1/Slc3a2/Ncf1/Arg1/Itgb3/Ctsl/Cd74/Ifitm1/Ifitm3/Fn1/Stom/F2/Siglec1/Bcl2l11/Ptx3/Gbp3/Gbp2/Rest/Cxcl5/Cxcl1/Reg3g/Pglyrp1/Trim30a/Sap30/Pou2f3/Myd88/Ccl5/Ccl12/Icam1/Gbp7/Ctsg/Trem3/Pglyrp3/Trem1/Zc3h12a/Trim56/4930486L24Rik/Ch25h/Vamp8/Lrrc15/Jun/Trim30b/Tmprss11e/Hmga2/Trim30d/Ifitm6/Ifitm2/Trim38/Lgals1/Trim6/Trim10/Trim30c/Sprr2a1/Gbp6	57
GO:0071900	regulation of protein serine/threonine kinase activity	67/2404	347/28943	6.12462e-11	8.43572e-10	4.32699e-10	Pparg/Pdgfb/Tgfb1/Ptpn6/Ralb/Prkag3/Bmp7/Cdc6/Cd40/Pmp22/Tnfaip3/Irak3/Ccng1/Pik3r5/Edn1/Syk/Bmp4/Tnfsf11/Rgcc/Dab2/Ajuba/Adipoq/Cdkn1a/Pim1/Dusp1/Tnf/Pdgfrb/Hhex/Adam8/Drd4/Htr2b/Tnfrsf11a/Ptprc/Il1rn/Il1b/Sesn2/Flt1/Iqgap1/Tirap/Trib1/Trib3/Arhgef5/Gadd45a/Fgf2/Ccr7/Tlr4/Dusp10/Thbs1/Lyn/Cdkn2a/Rasip1/Pik3r6/Irgm1/Fzd4/Tlr6/Cemip/Tead1/Nod2/Tcim/Hmga2/Erbb2/Psrc1/Ccnd1/Ccnf/Cdkn2b/Ceacam1/Igtp	67
GO:0042326	negative regulation of phosphorylation	73/2404	394/28943	6.41844e-11	8.82023e-10	4.52422e-10	Pparg/Tgfb1/Ier3/Stat3/Ptpn6/Hspb1/Fbln1/Slc4a1/Bmp7/Met/Gadd45b/Hnf4a/Irf1/Tnfaip3/Ddit4/Irak3/Igfbp3/Pecam1/Bdkrb2/Gadd45g/Bmp4/Ajuba/Samsn1/Adipoq/Cdkn1a/Xdh/Dusp1/Hhex/Il6/Ptprc/Ddr2/Eng/Il1b/Wwtr1/Hgf/Errfi1/Emilin1/Mvp/Nupr1/Birc3/Trib1/Trib3/Parp14/Ptprh/Midn/Gadd45a/Smad6/Cep85/Socs1/Ptk6/Dusp10/Ttc36/Ppp1r15a/Bdkrb1/Lyn/Zc3h12a/Cdkn2a/Rasip1/Klhl31/Cd109/Gprc5a/Jun/Socs3/Fabp4/Mas1/Fbp1/…	73
GO:0042119	neutrophil activation	19/2404	40/28943	6.54254e-11	8.97029e-10	4.60119e-10	Itgb2l/Itgb2/Spi1/Syk/Anxa1/Dnase1l3/Il18rap/Cxcr2/Anxa3/Tyrobp/Itgam/Myd88/Ccl5/Stx11/Ctsg/Cd177/Ptafr/Fcer1g/Fcgr4	19
GO:1905954	positive regulation of lipid localization	35/2404	124/28943	6.64973e-11	9.09652e-10	4.66594e-10	Pparg/Cd36/Abca13/Retn/Lpl/C1qtnf1/Apob/Nfkbia/Edn1/Tnfsf11/Dab2/Pla2g10/Adipoq/Runx1/C3/Msr1/Tnfrsf11a/Il1b/Plin2/Spp1/Apoa1/Anxa2/P2ry2/Eepd1/Ldlrap1/Ikbke/Zc3h12a/Hilpda/Erfe/Ptges/Lipg/Pla2r1/Pla2g4a/Ces1g/Ces1a	35
GO:0038061	NIK/NF-kappaB signaling	34/2404	118/28943	6.67932e-11	9.11628e-10	4.67608e-10	Spi1/Relb/Mmp8/Tnfsf14/Ifi35/Rel/Edn1/Litaf/Cd86/Eif2ak2/Tnf/Rela/Nfkb2/Il18r1/Nmi/Il1b/Tlr2/Birc3/Tirap/Nlrp3/Uaca/Ccn3/Tlr4/Zc3h12a/Tlr7/Tlr1/Tnfsf15/Cd14/Nod2/Tcim/Adgrg3/Sphk1/Mas1/Nlrp12	34
GO:0007517	muscle organ development	70/2404	371/28943	6.80129e-11	9.26175e-10	4.7507e-10	Cav2/Mybpc3/Tgfb1/Tcf23/Id3/Tcap/Met/Myod1/Pax5/Lama5/Wt1/Pmp22/Unc45b/Btg2/Fos/Pitx1/Bmp4/Myc/Boc/Rcan1/Wnt10b/Lox/Ankrd1/Il6/Itgb1/Msc/Cflar/Col3a1/Des/Tnni1/Atf3/Eng/Notch1/Xirp2/Chrna1/Dll4/Mylk2/Lmna/Epo/Kel/Ybx3/Nupr1/Sap30/Ednra/Acta1/Barx2/Stra6/Dysf/Lif/Tnni3/Twist1/Zbtb42/Egr2/Hlx/Alx4/Maff/Trim72/Hoxd9/Tcf21/Foxc2/Dmrta2/Synb/Msx1/Foxc1/Foxl2/Six1/Myl3/Klhl40/Cntf/Tnnc1	70
GO:0034109	homotypic cell-cell adhesion	28/2404	84/28943	7.22257e-11	9.81323e-10	5.03357e-10	Ptpn6/C1qtnf1/Plek/Itgb3/Syk/Tnfsf11/Emilin2/Fermt3/Il6/Fn1/Cfh/Slc7a11/Il6ra/Fga/Pear1/Pdpn/Cd9/Comp/Fgb/Fgg/Ccl5/Ctsg/Lyn/Plaur/Mmrn1/Lgals1/Ceacam1/Zfp703	28
GO:0010543	regulation of platelet activation	21/2404	49/28943	7.41333e-11	1.00497e-09	5.15488e-10	Pdgfb/C1qtnf1/Plek/Syk/Emilin2/Il6/Selp/Il6ra/Pdpn/Tec/Cd9/Fgg/Tlr4/Ctsg/Lyn/Gp5/Mmrn1/Txk/Pla2g4a/Fcer1g/Ceacam1	21
GO:0031334	positive regulation of protein-containing complex assembly	47/2404	203/28943	8.39646e-11	1.13569e-09	5.82539e-10	Rhoc/Tgfb1/Cd36/Ccl24/Cdt1/Met/Piezo1/Bik/Myo1c/Csf2/Plek/Syk/Lcp1/Ajuba/Nckap1l/Wnt10b/Cxcl13/Tnf/Fas/Bcl2l11/Unc13b/Tal1/Vasp/Msn/Cdh5/Tirap/Myd88/Arhgef5/Il5/Icam1/Csf3/Tlr4/Cdc42ep4/Spidr/Mmp3/Fmn1/Rasip1/Foxc2/Lgals3/Tlr6/Fes/Cdc42ep5/Psrc1/Trabd2b/Ccl21a/Ccl21b/Gbp5	47
GO:0002040	sprouting angiogenesis	35/2404	125/28943	8.50315e-11	1.14754e-09	5.88618e-10	Itga5/Klf4/Il12b/Pgf/Hmox1/Epha2/Fut1/Gata2/Stard13/Rspo3/Flt4/Bmp4/Anxa1/Alox5/Itgb1/Tnn/Notch1/Creb3l1/Dll4/Il12a/Flt1/Adamts9/Vegfd/Ptgs2/Loxl2/Fgf2/Thbs1/Mmrn2/Esm1/Clec14a/Foxc2/Rhoj/Klf2/Rnf213/Ceacam1	35
GO:0010563	negative regulation of phosphorus metabolic process	80/2404	453/28943	9.22898e-11	1.23994e-09	6.3601e-10	Pparg/Pdgfb/Tgfb1/Ier3/Stat3/Ptpn6/Hspb1/Fbln1/Slc4a1/Bmp7/Met/Gadd45b/Hnf4a/Irf1/Tnfaip3/Ddit4/Plek/Irak3/Igfbp3/Pecam1/Bdkrb2/Gadd45g/Bmp4/Ajuba/Nckap1l/Samsn1/Adipoq/Cdkn1a/Xdh/Dusp1/Tnf/Hhex/Il6/Ptprc/Ddr2/Eng/Il1b/Wwtr1/Hgf/Errfi1/Emilin1/Iqgap1/Mvp/Nupr1/Swap70/Birc3/Trib1/Trib3/Parp14/Ptprh/Midn/Gadd45a/Smad6/Cep85/Socs1/Ptk6/Dusp10/Ttc36/Ppp1r15a/Bdkrb1/Tspo/Lyn/Zc3h12a/Cdkn2a/Rasip1/Klhl…	80
GO:0045936	negative regulation of phosphate metabolic process	80/2404	453/28943	9.22898e-11	1.23994e-09	6.3601e-10	Pparg/Pdgfb/Tgfb1/Ier3/Stat3/Ptpn6/Hspb1/Fbln1/Slc4a1/Bmp7/Met/Gadd45b/Hnf4a/Irf1/Tnfaip3/Ddit4/Plek/Irak3/Igfbp3/Pecam1/Bdkrb2/Gadd45g/Bmp4/Ajuba/Nckap1l/Samsn1/Adipoq/Cdkn1a/Xdh/Dusp1/Tnf/Hhex/Il6/Ptprc/Ddr2/Eng/Il1b/Wwtr1/Hgf/Errfi1/Emilin1/Iqgap1/Mvp/Nupr1/Swap70/Birc3/Trib1/Trib3/Parp14/Ptprh/Midn/Gadd45a/Smad6/Cep85/Socs1/Ptk6/Dusp10/Ttc36/Ppp1r15a/Bdkrb1/Tspo/Lyn/Zc3h12a/Cdkn2a/Rasip1/Klhl…	80
GO:0006809	nitric oxide biosynthetic process	28/2404	85/28943	9.92016e-11	1.32983e-09	6.8212e-10	Itgb2l/Itgb2/Cd36/Klf4/Mmp8/Trpv1/Cd34/Ptgis/Nos2/Cyp1b1/Tnf/Il6/Il1b/Ptx3/Tlr2/Nos3/Klrk1/Ptgs2/Icam1/Tlr4/Gimap3/Tspo/Zc3h12a/Gimap5/Ticam1/Tlr6/Klf2/Ulbp1	28
GO:1901652	response to peptide	77/2404	430/28943	1.05319e-10	1.4087e-09	7.22575e-10	Cav2/Pparg/Stat6/Cd36/Stat3/Stat5a/Ghrhr/Kcnq1/Retn/Trpv4/Lpl/Nfe2l2/Mmp9/Myo1c/Irf1/Pdk4/Tnfaip3/Sgk1/Nfkbia/Serpina3n/Zfp36l1/Edn1/Slc39a14/Adipoq/Anxa1/Rela/Gcgr/Cdk2/Col3a1/Fcgr2b/Vim/Notch1/Il1b/Lpin3/Eif6/Nfkb1/Slc2a1/Sesn2/Pxn/Irf5/Reg3g/Scnn1a/Eif4ebp1/Ednra/Pou4f2/Jak3/Cyp11a1/Trib3/Inhbb/Mgarp/Icam1/Egr2/Socs1/Gdf15/Tlr4/Timeless/Serpina3g/Serpina12/Shc1/Trim72/Trarg1/Foxc2/Erfe/Tlr6/Fp…	77
GO:0045446	endothelial cell differentiation	34/2404	120/28943	1.10612e-10	1.47622e-09	7.57206e-10	Acvrl1/Etv2/Met/Stc1/Notch4/Kdm6b/Pecam1/Marveld2/Bmp4/Fstl1/Xdh/Tnf/Notch1/Il1b/Pdpn/Abcb1b/Tnfrsf1a/Mesp1/Msn/Ednra/Cdh5/Robo4/Myd88/Clic4/Icam1/Atoh8/Cldn5/Id1/S1pr2/Cxcr4/Ezr/S1pr3/Ceacam1/Apold1	34
GO:0032733	positive regulation of interleukin-10 production	19/2404	41/28943	1.12417e-10	1.49699e-09	7.67863e-10	Stat3/Il12b/Cd34/Cd274/Irf4/Syk/Tslp/Il6/Cd28/Tnfsf4/Il21/Tlr2/Hgf/Tlr4/Ptger4/Il20rb/Bcl3/Nod2/Fcer1g	19
GO:0043010	camera-type eye development	70/2404	376/28943	1.26425e-10	1.67981e-09	8.61635e-10	Pdgfb/Acvrl1/Cryba1/Tgfb1/Klf4/Stat3/Pax2/Aqp1/Epha2/Cryba2/Twist2/Bmp7/Gnat2/Aldh1a2/Aldh1a3/Wt1/Kera/Krt12/Vsx2/Tfap2a/Bmp4/Hes1/Cryaa/Cyp1b1/C3/Pde6a/Pdgfrb/Pde6c/Bhlhe22/Pitx3/Rdh10/Cfh/Vim/Ptf1a/Notch1/Dll4/Angptl7/Pde6b/Flt1/Trpm1/Col4a1/Pou4f2/Stra6/Tgfbr2/Vsx1/Lif/Gnat1/Twist1/Fgf2/Clic4/Ninj1/Rara/Foxf2/Lmx1b/Ppp1r13l/Inhba/Aqp5/Rp1l1/Foxc2/Rhoj/Tgif1/Neurod4/Fzd4/Gja8/Foxc1/Foxl2/Igfn1/…	70
GO:0002828	regulation of type 2 immune response	17/2404	33/28943	1.29207e-10	1.71299e-09	8.78657e-10	Stat6/Irf1/Arg1/Rsad2/Cd74/Anxa1/Il33/Il6/Tnfsf4/Ecm1/Il4ra/Nlrp3/Rara/Hlx/Clcf1/Ccr2/Nod2	17
GO:0071677	positive regulation of mononuclear cell migration	25/2404	70/28943	1.37486e-10	1.81476e-09	9.30857e-10	Spi1/Tgfb1/Tnfsf14/Slamf1/Itgb3/Cxcl13/Adam8/Ccr1/Ccl20/Tnfsf4/Il12a/Cxcl10/Ccl5/Ccl7/Ccl2/Serpine1/Ccr7/Ccr2/Lgals3/Spn/Cxcl17/Ano6/Tnfsf18/Ccl21a/Ccl21b	25
GO:0150076	neuroinflammatory response	25/2404	70/28943	1.37486e-10	1.81476e-09	9.30857e-10	Pparg/Mmp8/Trpv1/Cd200r1/Tnf/Il33/Itgb1/Casp1/Il1b/Tlr2/Tnfrsf1b/Ctsc/Tyrobp/Nupr1/Itgam/Ldlr/Ptgs2/Cd200r3/Tlr4/C5ar1/Jun/Sphk1/Cd200r4/Cst7/Cntf	25
GO:0072109	glomerular mesangium development	12/2404	16/28943	1.39315e-10	1.83487e-09	9.41173e-10	Pdgfb/Bmp7/Wt1/Itgb3/Bmp4/Pdgfrb/Cflar/Notch1/Il6ra/C3ar1/Gpr4/Foxc2	12
GO:0030199	collagen fibril organization	23/2404	60/28943	1.43022e-10	1.87959e-09	9.64109e-10	Fkbp10/Aebp1/Cyp1b1/Lox/Loxl4/Col5a2/Col3a1/Ddr2/Emilin1/Comp/Anxa2/Loxl1/Adamts7/Loxl2/Lum/Serpinf2/Lmx1b/Zfp469/Foxc2/Adamts12/Foxc1/Adamts14/Serpinh1	23
GO:0036230	granulocyte activation	20/2404	46/28943	1.52765e-10	2.00325e-09	1.02754e-09	Itgb2l/Itgb2/Spi1/Syk/Anxa1/Dnase1l3/Il18rap/Cxcr2/Anxa3/Tyrobp/Itgam/Myd88/Ccl5/Stx11/Ctsg/Ccr2/Cd177/Ptafr/Fcer1g/Fcgr4	20
GO:0030278	regulation of ossification	37/2404	140/28943	1.55467e-10	2.03425e-09	1.04344e-09	Sost/Tgfb1/Bmp7/Csf1/Srgn/Kremen1/Rsad2/Tfap2a/Bmp4/Vdr/Wnt10b/Six2/Ifitm5/Alox5/Ccr1/Ddr2/Notch1/Creb3l1/Ecm1/Ccn1/Mgp/Comp/P2ry2/Twist1/Smad6/Egr2/Rflna/Trpm4/Runx2/Ptger4/Tph1/Phospho1/Sgms2/Ostn/Nfe2/Ano6/Bglap3	37
GO:0009913	epidermal cell differentiation	52/2404	242/28943	1.59972e-10	2.08865e-09	1.07135e-09	Dlx3/Klf4/Gata6/Epha2/Kcnq1/Sav1/Zfp36l1/Sfrp4/Tfap2a/Bmp4/Tgm1/Vdr/Hes1/Stfa2/Krt75/Krt7/Anxa1/Tmc1/Lamc1/Notch1/Tgm3/Errfi1/Fosl2/Rest/Wnt16/Reg3g/Cers3/St14/Pou2f3/Ptgs2/Krt17/Krt80/Fgf2/Clic4/Ovol2/Kdf1/Txnip/Cdsn/Maff/Zfp36/Krt14/Cd109/Foxc1/Sprr1a/Yap1/Stfa2l1/Krt2/Krt86/Grxcr1/Grxcr2/Mafb/Cstdc4	52
GO:0014065	phosphatidylinositol 3-kinase signaling	36/2404	134/28943	1.65906e-10	2.16145e-09	1.10869e-09	Pdgfb/Adora3/Cryba1/Klf4/Ptpn6/Dcn/Zfp36l1/Edn1/Hcls1/Pdgfrb/Cep55/Pik3ap1/Cd28/Fn1/Htr2b/Selp/F2/Pear1/Hgf/Fgr/Flt1/Wnt16/Ccl5/Twist1/Fgf2/Rara/Csf3/Serpina12/Ceacam2/Osm/Lep/Obscn/Erbb2/Hcst/Ceacam1/Cntf	36
GO:0043491	protein kinase B signaling	47/2404	207/28943	1.70243e-10	2.21315e-09	1.13521e-09	Cryba1/Tgfb1/Klf4/Pax2/Epha2/Met/C1qtnf1/Cd40/Zfp36l1/Gcnt2/Tnfsf11/Stk3/Hcls1/Xdh/Tnf/Hbegf/Lox/Adam8/Il6/Itgb1/Cd28/Igfbp5/Eng/Il1b/Pear1/Plk3/Sesn2/F7/F10/Ccl5/Ccl12/Ccl2/Fam110c/Cavin3/Fgf2/Rara/Csf3/Rras/Gdf15/Thbs1/Clcf1/Mmp3/Osm/Lep/Mc1r/Ccl21a/Ccl21b	47
GO:0033003	regulation of mast cell activation	23/2404	61/28943	2.11564e-10	2.73851e-09	1.40468e-09	Adora3/Ptpn6/Hmox1/Gata2/Syk/Tslp/Fgr/Il4ra/Plscr1/Rac2/Cd84/Milr1/Lyn/Foxf1/BC053393/Cd300lf/Vamp8/Fes/Fcer1g/Cnr2/Cd300lb/Dppa1/Lilrb4a	23
GO:0045620	negative regulation of lymphocyte differentiation	23/2404	61/28943	2.11564e-10	2.73851e-09	1.40468e-09	Hspb1/Cd44/Irf1/Id2/Bmp4/Runx1/Cd74/Anxa1/Tnfsf4/Pglyrp1/Il4ra/Jak3/Socs1/Hlx/Fgl2/Pglyrp3/Zc3h12a/Cdkn2a/Erbb2/Tnfsf18/Runx3/Lilrb4b/Lilrb4a	23
GO:0045576	mast cell activation	30/2404	99/28943	2.22511e-10	2.87403e-09	1.47419e-09	Adora3/Lcp2/Ptpn6/Hmox1/Gata2/Cd48/Syk/Tslp/Fgr/Il4ra/Plscr1/Rac2/Cd84/Tlr4/Milr1/Lat2/Lyn/Foxf1/BC053393/Cd300lf/Vamp8/Fes/Fcer1g/Fcgr3/Cnr2/Cd300lb/Dppa1/Rab44/Lilrb4b/Lilrb4a	30
GO:0010714	positive regulation of collagen metabolic process	17/2404	34/28943	2.38354e-10	3.06665e-09	1.573e-09	Pdgfb/Tgfb1/Retn/Itga2/Ccn2/Bmp4/Rgcc/Pdgfrb/Ddr2/Vim/Creb3l1/F2/Uts2/Ccl2/Serpine1/Serpinf2/Ucn	17
GO:0048015	phosphatidylinositol-mediated signaling	41/2404	168/28943	2.38444e-10	3.06665e-09	1.573e-09	Pdgfb/Adora3/Cryba1/Klf4/Ptpn6/Dcn/Plcd3/Zfp36l1/Edn1/Hcls1/Pdgfrb/Cep55/Pik3ap1/Gpr143/Cd28/Fn1/Htr2b/Selp/F2/Pear1/Hgf/Fgr/Flt1/Wnt16/Ccl5/Twist1/Fgf2/Muc5ac/Rara/Csf3/Serpina12/Ezr/Ceacam2/Ptafr/Osm/Lep/Obscn/Erbb2/Hcst/Ceacam1/Cntf	41
GO:0002437	inflammatory response to antigenic stimulus	26/2404	77/28943	2.47224e-10	3.16605e-09	1.62398e-09	Il12b/Zp3/Fcgr1/Cd68/Bdkrb2/C3/Tnf/Cd6/Cd28/Cxcr2/Fcgr2b/Notch1/Il1rn/Il36rn/Icam1/Ccr7/Il36g/Il20rb/Il31ra/Spn/Hmgb2/Nod2/Fcer1g/Fcgr3/Rab44/Lilrb4a	26
GO:0080164	regulation of nitric oxide metabolic process	26/2404	77/28943	2.47224e-10	3.16605e-09	1.62398e-09	Itgb2l/Itgb2/Cd36/Klf4/Mmp8/Trpv1/Cd34/Ptgis/Tnf/Il6/Il1b/Ptx3/Tlr2/Klrk1/Ptgs2/Tmem106a/Icam1/Tlr4/Gimap3/Tspo/Zc3h12a/Gimap5/Ticam1/Tlr6/Klf2/Ulbp1	26
GO:0006949	syncytium formation	25/2404	72/28943	2.75932e-10	3.52619e-09	1.80871e-09	Cd44/Tnfsf14/Myod1/Plekho1/Ccng1/Myh9/Adamts5/Adam8/Casp1/Cflar/Ocstamp/Cd9/Tyrobp/Il4ra/Cxcl10/Sbno2/Gdf15/Cd53/Il36g/Cd109/Synb/Myof/Nfe2/Scgb3a1/Ehd2	25
GO:0019079	viral genome replication	35/2404	130/28943	2.77918e-10	3.54404e-09	1.81787e-09	Oas1c/Apobec3/Slpi/Rsad2/Pabpc1/Eif2ak2/Tnf/Fam111a/Ifitm1/Ifitm3/Stom/Ifih1/Notch1/Oasl2/Zc3hav1/Plscr1/Oas3/Ccl5/Ccl12/Ifi206/Isg20/Aicda/Oasl1/Zc3h12a/Bst2/Oas1a/Oas1f/Hmga2/Ifitm6/Ifitm2/Parp10/Trim38/Trim6/Ifi204/Ifi207	35
GO:0003007	heart morphogenesis	57/2404	283/28943	3.04393e-10	3.87346e-09	1.98684e-09	Acvrl1/Mybpc3/Tgfb1/Gata6/Tcap/Fhl2/Bmp7/Aldh1a2/Wnt11/Tbx3/Id2/Sav1/Tfap2a/Edn1/Bmp4/Has2/Hes1/Adamts1/Pim1/Ankrd1/Htr2b/Tnni1/Tbx19/Eng/Notch1/Xirp2/Dll4/Mylk2/Efna1/Ccn1/Nos3/Wnt16/Epo/Mesp1/Ednra/Tgfbr2/Tnni3/Twist1/Smad6/Ovol2/Lefty1/Thbs1/Ppp1r13l/Foxf1/Snai1/Foxc2/Msx1/Foxc1/Six1/Jun/Yap1/Tead1/Gja5/Myl3/T/Xirp1/Tnnc1	57
GO:0032735	positive regulation of interleukin-12 production	19/2404	43/28943	3.12672e-10	3.96205e-09	2.03228e-09	Cd36/Il12b/Cd40/Irf1/Rel/Syk/Ltb/Rela/Tnfsf4/Tlr2/Tirap/Tnfsf9/Ccr7/Tlr4/Irf8/Tlr6/Nod2/Scimp/Lep	19
GO:2000516	positive regulation of CD4-positive	alpha-beta T cell activation	19/2404	43/28943	3.12672e-10	3.96205e-09	2.03228e-09	Irf1/Nckap1l/Anxa1/Il6/Cd28/Cd55b/Tnfsf4/Il4ra/Il2rg/Tgfbr2/Nlrp3/Nfkbiz/Ccr7/Rara/Socs1/Gimap3/Hlx/Gimap5/Ccr2	19
GO:0007369	gastrulation	43/2404	183/28943	3.19707e-10	4.04268e-09	2.07364e-09	Itga5/Klf4/Pax2/Gata6/Etv2/Epha2/Chrd/Bmp7/Wnt11/Hnf4a/Kdm6b/Tnfaip3/Txnrd1/Bmp4/Adipoq/Six2/Dusp1/Hhex/Col5a2/Fn1/Tbx19/Il1rn/Dusp2/Tal1/Mesp1/Apoa1/Col12a1/Tgfbr2/Phldb2/Dusp5/Apln/Atoh8/Cer1/Lefty1/Inhba/Foxf1/Snai1/Foxc2/Tgif1/Foxc1/Hmga2/T/Sox7	43
GO:0050680	negative regulation of epithelial cell proliferation	44/2404	190/28943	3.29294e-10	4.15517e-09	2.13134e-09	Apoh/Cav2/Cdh1/Pparg/Acvrl1/Tgfb1/Il12b/Ptprk/Sav1/Ctsl/Bmp4/Rgcc/Dab2/Stk3/Vdr/Wnt10b/Xdh/Tnf/Alox5/Eng/Notch1/Dll4/Il12a/B4galt1/Nppb/Flt1/Nupr1/Ccl12/Ccl2/Kdf1/Atoh8/Gdf5/Dusp10/Thbs1/Cdk6/Mmrn2/Cdkn2a/Cd109/Cxcr3/Ceacam2/B2m/Runx3/Cdkn2b/Ceacam1	44
GO:0051098	regulation of binding	73/2404	408/28943	3.32285e-10	4.18415e-09	2.14621e-09	Gcg/Pparg/Pdgfb/Tgfb1/Klf4/Ralb/Nes/Hmox1/Mmp8/Cdt1/Twist2/Met/Myod1/Phlda2/Itga2/Ctsz/Slpi/Mmp9/Id2/Aurkb/Irf4/Bmp4/Tnfsf11/Dab2/Stk3/Myc/Cyp2d26/Hes1/Adipoq/Parp9/Cdkn1a/Gzma/Nfatc4/Arhgap28/Sting1/Lox/Niban2/Ngf/Zfp593/Rest/Pou4f2/Anxa2/Plscr1/Trib3/Mdfi/Dysf/Lif/Twist1/Ldlrap1/Ifi206/Rara/Csf3/Tlr4/Ttc36/Cldn5/S100a10/Id1/Cdkn2a/Plaur/Ticam1/Msx1/Dtx3l/Tmc8/Foxc1/Jun/Hmgb2/Hmga2/B2m/Trim6/Ifi…	73
GO:0045598	regulation of fat cell differentiation	38/2404	150/28943	3.37117e-10	4.23191e-09	2.1707e-09	Pparg/Tgfb1/Ccn4/Bmp7/Trpv4/Gata2/Lpl/Id2/Sav1/Zfp36l1/Stk3/Hes1/Adipoq/Wnt10b/Pim1/Alox5/Ccdc3/Frzb/Fbn1/Mecom/Wwtr1/Medag/Tgfb1i1/Dkkl1/Ptgs2/Trib3/Cebpa/Trpm4/Dusp10/Tph1/Sh3pxd2b/Zc3h12a/Zfp36/Zfp36l2/Six1/Yap1/Cebpb/Lep	38
GO:0043281	regulation of cysteine-type endopeptidase activity involved in apoptotic process	47/2404	211/28943	3.37484e-10	4.23191e-09	2.1707e-09	Cdh1/Pparg/Klf4/Pax2/Aqp1/Cd44/Mmp9/Ccn2/Syk/Naip1/Myc/Cryaa/Xdh/Tnf/Pmaip1/Fas/Il6/Casp1/Casp8/Cflar/Bcl2l11/Ngf/Ccn1/Hgf/Rest/Ptgs2/Nlrp3/Uaca/Rps27l/Tnfrsf23/Acer2/Thbs1/Fcmr/Cdkn2a/Plaur/Tnfsf15/Foxl2/S100a8/S100a9/Rag1/Sox7/Khdc1a/Nlrp1a/Nlrp12/Naip2/Hspa1b/Bcl2a1d	47
GO:0030282	bone mineralization	35/2404	131/28943	3.49174e-10	4.36939e-09	2.24122e-09	Bmp7/Wnt11/Srgn/Tfap2a/Bmp4/Vdr/Wnt10b/Lox/Ifitm5/Alox5/Ccr1/Ddr2/Ecm1/Ccn1/Fgr/Spp1/Ibsp/Mgp/Comp/Ptgs2/Sbno2/Twist1/Klf10/Rflna/Cer1/Trpm4/Mmp13/Phospho1/Sgms2/Rspo2/Ostn/Nfe2/Lep/Ano6/Bglap3	35
GO:0015849	organic acid transport	62/2404	322/28943	3.52415e-10	4.4008e-09	2.25733e-09	Pparg/Slc7a7/Slc13a2/Slc1a5/Cd36/Crabp2/Trpv1/Lrrc8a/Slc1a7/Pla2g12b/Slc3a2/Slc47a1/Arg1/Avpr1a/Llgl2/Gfap/Bdkrb2/Edn1/Syk/Slc6a19/Tnfsf11/Myc/Pla2g10/Nfkbie/Anxa1/Slc16a3/Abcc2/Drd4/Slc15a1/Itgb1/Slc11a1/Tnfrsf11a/Il1rn/Abcb11/Il1b/Slc7a11/Plin2/Slc2a1/Pla2g2e/Abcb1b/Slc10a6/Abcg2/Slc7a9/Folr2/P2ry2/Slc16a1/Atp8b1/Thbs1/Rbp1/Lrrc8e/Erfe/Slc25a2/Ptges/Ceacam2/Pla2r1/Pla2g4a/Lep/Fabp4/Slc17a7/Ceac…	62
GO:0019730	antimicrobial humoral response	42/2404	177/28943	3.69925e-10	4.60038e-09	2.3597e-09	Gata6/Slpi/Wfdc2/Vip/Acod1/Cxcl13/Tslp/Ccl20/Il36rn/F2/Fga/Nppb/Cxcl5/Ppbp/Pf4/Cxcl3/Cxcl1/Reg3g/Pglyrp1/Klk7/Adm/Ccl22/Ccl17/Fgb/Cxcl10/Ccl12/Ctsg/Pglyrp3/Dmbt1/Lgals3/Wfdc21/Bcl3/Nod2/S100a9/Cxcl2/Kng2/B2m/Wfdc17/Ccl28/Sprr2a1/Ccl21a/Ccl21b	42
GO:1903531	negative regulation of secretion by cell	42/2404	177/28943	3.69925e-10	4.60038e-09	2.3597e-09	Pparg/Spi1/Il12b/Il11/Hmox1/Kcnq1/Tacr2/Igfbp3/Rsad2/Rhbdf2/Edn1/Nckap1l/Adipoq/Anxa1/Drd4/Il6/Notch1/Il1rn/Fbn1/Il1b/Il12a/Tnfrsf1b/Edn2/Uts2/Rest/Tnfrsf1a/Ucp2/Lif/Midn/Pim3/Inhbb/Ccn3/Cd84/Ucn/Tspo/Foxf1/Ccr2/Ucn2/Vamp8/Osm/Lep/Tcp11	42
GO:0030888	regulation of B cell proliferation	25/2404	73/28943	3.86629e-10	4.78827e-09	2.45608e-09	Cd40/Ada/Nckap1l/Cdkn1a/Cd74/Inpp5d/Ptprc/Fcgr2b/Il21/Bst1/Cd38/Cd22/Tyrobp/Btk/Tirap/Pawr/Il5/Tlr4/Il7/Clcf1/Lyn/Cdkn2a/Ticam1/Gpr183/Tnfrsf13c	25
GO:0045428	regulation of nitric oxide biosynthetic process	25/2404	73/28943	3.86629e-10	4.78827e-09	2.45608e-09	Itgb2l/Itgb2/Cd36/Klf4/Mmp8/Trpv1/Cd34/Ptgis/Tnf/Il6/Il1b/Ptx3/Tlr2/Klrk1/Ptgs2/Icam1/Tlr4/Gimap3/Tspo/Zc3h12a/Gimap5/Ticam1/Tlr6/Klf2/Ulbp1	25
GO:0002701	negative regulation of production of molecular mediator of immune response	20/2404	48/28943	3.87421e-10	4.78827e-09	2.45608e-09	Vpreb3/Tgfb1/Hmox1/Twist2/Slamf1/Arg1/Irak3/Cd96/Parp3/Tnf/Il33/Fcgr2b/Cd22/Jak3/Apoa1/Twist1/Bst2/Nod2/Lilrb4b/Lilrb4a	20
GO:0008202	steroid metabolic process	66/2404	354/28943	3.97919e-10	4.90794e-09	2.51747e-09	Cyp17a1/Stat5a/Fgfr4/Pmp22/Npc1l1/Apob/Akr1c13/Akr1c18/Ephx2/Dab2/Cyp2d26/Dhh/Lima1/Soat2/Cyp1b1/Stard4/Tnf/Hsd17b7/Tnfsf4/Abcb11/Dhrs9/Nfkb1/H6pd/Rest/Spp1/Sult2a8/Cyp2b10/Dkk3/Adm/Dkkl1/Hsd17b2/Hsd11b2/Apoa1/Ldlr/Lipc/Cln6/Cyp1a1/Cyp11a1/Tiparp/Cebpa/Igfbp7/Ldlrap1/Cyp24a1/Atp8b1/Sdr9c7/Serpina12/Tspo/Hsd3b7/Apobr/Snai1/Ch25h/Apon/Afp/Ces1g/Lepr/Lep/Hsd3b2/Cyp2b19/Rdh16/Cyp3a57/Ces1a/Saa1/Rdh16…	66
GO:0046890	regulation of lipid biosynthetic process	46/2404	205/28943	4.01081e-10	4.93682e-09	2.53228e-09	Pdgfb/Apoc2/Cyp17a1/Fgfr4/Hnf4a/Pdk4/Avpr1a/Apob/Akr1c18/Dab2/Dhh/Sik1/C3/Stard4/Tnf/Cd74/Anxa1/Rdh10/Htr2b/Ccdc3/Il1b/Eif6/Nfkb1/Ccn1/H6pd/Rest/Dkk3/Dkkl1/Apoa1/Ldlr/Ptgs2/Trib3/Thrsp/Igfbp7/Serpina12/Tspo/Snai1/Ceacam2/Pla2g4a/Ces1g/Lep/Sphk1/Rdh16/Ces1a/Ceacam1/Rdh16f2	46
GO:0048017	inositol lipid-mediated signaling	41/2404	171/28943	4.2566e-10	5.22867e-09	2.68198e-09	Pdgfb/Adora3/Cryba1/Klf4/Ptpn6/Dcn/Plcd3/Zfp36l1/Edn1/Hcls1/Pdgfrb/Cep55/Pik3ap1/Gpr143/Cd28/Fn1/Htr2b/Selp/F2/Pear1/Hgf/Fgr/Flt1/Wnt16/Ccl5/Twist1/Fgf2/Muc5ac/Rara/Csf3/Serpina12/Ezr/Ceacam2/Ptafr/Osm/Lep/Obscn/Erbb2/Hcst/Ceacam1/Cntf	41
GO:0050798	activated T cell proliferation	21/2404	53/28943	4.35727e-10	5.34143e-09	2.73982e-09	Itgb2/Il12rb1/Stat5a/Il12b/Slamf1/Cd274/Pdcd1lg2/Arg1/Ripk3/Cd86/Tnfsf4/Epo/Itgam/Itgal/Jak3/Crtam/Tnfsf9/Itgad/Lrrc32/Lilrb4b/Lilrb4a	21
GO:0032967	positive regulation of collagen biosynthetic process	16/2404	31/28943	4.38916e-10	5.35869e-09	2.74867e-09	Pdgfb/Tgfb1/Itga2/Ccn2/Bmp4/Rgcc/Pdgfrb/Ddr2/Vim/Creb3l1/F2/Uts2/Ccl2/Serpine1/Serpinf2/Ucn	16
GO:0048535	lymph node development	16/2404	31/28943	4.38916e-10	5.35869e-09	2.74867e-09	Tgfb1/Il7r/Id2/Tnfsf11/Ripk3/Cxcl13/Ltb/Nfkb2/Tnfrsf11a/Nfkb1/Pdpn/Ltbr/Jak3/Ccr7/Cxcr5/Ccl21a	16
GO:0048144	fibroblast proliferation	37/2404	145/28943	4.59527e-10	5.59897e-09	2.87192e-09	Pparg/Pdgfb/Tgfb1/Aqp1/Fbln1/Cdc6/Mmp9/Itgb3/Myc/Cdkn1a/Pmaip1/Cd74/Pdgfrb/Fth1/Col3a1/Fn1/Ddr2/Uts2/Fosl2/Ereg/Nupr1/Vegfd/Ednra/Ifi30/Anxa2/Lif/Pawr/Serpine1/Socs1/Cdk6/Zfp469/Tgif1/Jun/Hmga2/Sphk1/Parp10/Btc	37
GO:0048738	cardiac muscle tissue development	55/2404	271/28943	4.61511e-10	5.61178e-09	2.87849e-09	Mybpc3/Tgfb1/Ccn4/Gata6/Tcap/Fhl2/Bmp7/Met/Myod1/Aldh1a2/Wt1/Kdm6b/Tbx3/Trip10/Id2/Sav1/Edn1/Bmp4/Pim1/Sik1/Pdgfrb/Ankrd1/Itgb1/Casp8/Tnni1/Eng/Notch1/Xirp2/Dll4/Mylk2/Lmna/Hspg2/Epo/Adamts9/Mesp1/Ednra/Mylk3/Irx3/Tbx18/Tgfbr2/Tnni3/Fgf2/Rara/Ppp1r13l/Foxc2/Nrap/Foxc1/Yap1/Gja5/Myl3/Lrrc10/T/Pin1rt1/Xirp1/Tnnc1	55
GO:0007015	actin filament organization	79/2404	460/28943	4.73258e-10	5.74302e-09	2.94581e-09	Esam/Rhoc/Scin/Ccl24/Tmod4/Tcap/Met/Trpv4/Wnt11/Sdc4/Myo1c/Ccn2/Plek/Pdlim4/Myo1g/Ccl11/Pecam1/Nedd9/Gpr65/Lcp1/Rgcc/Nckap1l/Hcls1/Aqp2/Lima1/Cryaa/Arhgap28/Xirp2/Tlr2/Espn/Pxn/Arpc1b/Cald1/Zyx/Arhgap25/Vasp/Swap70/Was/Tpm4/Acta1/Apoa1/Myo1e/Cgnl1/Pstpip1/Nlrp4f/Phldb2/Rac2/Casp4/Arhgef5/Pawr/Micall2/Icam1/Plekhg2/Rflna/Csf3/Serpinf2/Ptger4/Sh3pxd2b/Cdc42ep4/Rhod/S100a10/Id1/Synpo/Fmn1/Nrap/Ezr/R…	79
GO:0051048	negative regulation of secretion	46/2404	206/28943	4.75287e-10	5.75604e-09	2.95248e-09	Pparg/Spi1/Il12b/Il11/Hmox1/Kcnq1/Ada/Tacr2/Igfbp3/Rsad2/Rhbdf2/Edn1/Nckap1l/Adipoq/Cd74/Anxa1/Drd4/Il6/Notch1/Il1rn/Fbn1/Il1b/Il12a/Tnfrsf1b/Edn2/Uts2/Rest/Tnfrsf1a/Ucp2/Lif/Midn/Pim3/Inhbb/Ccn3/Cd84/Ucn/Ptger4/Tspo/Foxf1/Ccr2/Ucn2/Vamp8/Pla2r1/Osm/Lep/Tcp11	46
GO:0097028	dendritic cell differentiation	19/2404	44/28943	5.07402e-10	6.13263e-09	3.14565e-09	Spi1/Tgfb1/Relb/Csf2/Irf4/Slamf9/Batf3/Ltbr/Tgfbr2/Batf/Tnfsf9/Ccr7/Gimap3/Batf2/Irf8/Lyn/Gimap5/Cebpb/Pirb	19
GO:0048562	embryonic organ morphogenesis	63/2404	333/28943	5.36351e-10	6.46953e-09	3.31846e-09	Mmp14/Pax2/Otx1/Epha2/Twist2/Tcap/Bmp7/Kcnq1/Hyal1/Eya4/Aldh1a2/Pax5/Alx3/Gata2/Aldh1a3/Wnt11/Tbx3/Id2/Tfap2a/Edn1/Bmp4/Myc/Hes1/Cryaa/Six2/Rdh10/Eng/Notch1/Frzb/Tbx15/Efna1/Hspg2/Rest/Mfap5/Mesp1/Ednra/Stra6/Tbx18/Tgfbr2/Mdfi/Twist1/Alx1/Ovol2/Satb2/Foxf2/Runx2/Hlx/Prrx2/Alx4/Foxf1/Hoxd9/Tcf21/Foxc2/Msx1/Foxl2/Six1/Slc39a1/Yap1/Tead1/T/Grxcr2/Mafb/Hoxd3	63
GO:0014068	positive regulation of phosphatidylinositol 3-kinase signaling	25/2404	74/28943	5.37956e-10	6.47592e-09	3.32174e-09	Pdgfb/Adora3/Ptpn6/Dcn/Hcls1/Pdgfrb/Pik3ap1/Cd28/Fn1/Selp/F2/Hgf/Fgr/Flt1/Wnt16/Ccl5/Fgf2/Rara/Csf3/Serpina12/Osm/Lep/Erbb2/Hcst/Cntf	25
GO:0045670	regulation of osteoclast differentiation	27/2404	85/28943	5.39643e-10	6.48326e-09	3.3255e-09	Ccl3/Il12b/Csf1/Itgb3/Fos/Tnfsf11/Tmem178/Tnf/Adam8/Ccr1/Inpp5d/Fbn1/Ocstamp/Clec2d/Tyrobp/Pou4f2/Ccl5/Klf10/Ninj1/Slc9b2/Cebpb/Tnfrsf11b/Pilrb1/Ceacam1/Mafb/Lilrb4b/Lilrb4a	27
GO:1903532	positive regulation of secretion by cell	67/2404	365/28943	5.81216e-10	6.96881e-09	3.57456e-09	Itgb2l/Itgb2/Gcg/Pparg/Adora3/Tgfb1/Ghrhr/Fgfr4/Retn/Gata2/Sdc4/C1qtnf1/Vip/Tacr2/Avpr1a/Sdc1/Edn1/Syk/Tnfsf11/Rgcc/Dab2/Vdr/Pla2g10/Ildr1/Runx1/Ankrd1/Tnfrsf11a/Il1b/Tlr2/Fga/Unc13b/Edn2/Fgr/Cd38/Spp1/Il4ra/Itgam/Anxa2/Trpa1/P2ry2/Fgb/Fgg/Lif/Apln/Inhbb/Trpm4/Ucn/Tlr4/Ptger4/Clcf1/S100a10/Hcar2/Rapgef4/Lgals3/Foxl2/Mmp13/Vamp8/Ptges/Cd177/Ezr/Pla2g4a/Ptafr/Lepr/Fcer1g/Sphk1/Cntf/Kiss1	67
GO:0051101	regulation of DNA binding	34/2404	127/28943	5.85342e-10	7.00432e-09	3.59278e-09	Pparg/Tgfb1/Klf4/Hmox1/Mmp8/Cdt1/Twist2/Itga2/Mmp9/Id2/Irf4/Myc/Hes1/Gzma/Niban2/Ngf/Zfp593/Rest/Pou4f2/Mdfi/Lif/Twist1/Ifi206/Tlr4/Id1/Plaur/Msx1/Foxc1/Jun/Hmgb2/Hmga2/Trim6/Ifi204/Ifi207	34
GO:0001656	metanephros development	28/2404	91/28943	5.9427e-10	7.09704e-09	3.64034e-09	Pdgfb/Pax2/Aqp1/Id3/Bmp7/Wt1/Id2/Tfap2a/Bmp4/Myc/Hes1/Adipoq/Aqp2/Six2/Pdgfrb/Rdh10/Tfap2b/Cxcr2/Fbn1/Wwtr1/Irx3/Lif/Fmn1/Tcf21/Foxc2/Six1/Yap1/Foxd1	28
GO:0043011	myeloid dendritic cell differentiation	14/2404	24/28943	6.32385e-10	7.53727e-09	3.86615e-09	Spi1/Tgfb1/Relb/Csf2/Irf4/Batf3/Ltbr/Tgfbr2/Batf/Tnfsf9/Gimap3/Batf2/Gimap5/Pirb	14
GO:2000107	negative regulation of leukocyte apoptotic process	26/2404	80/28943	6.40256e-10	7.6112e-09	3.90406e-09	Il7r/Stat5a/Cd44/Ada/Aurkb/Bmp4/Hcls1/Cd74/Cxcr2/Pdcd1/Fcgr2b/Tnfsf4/Efna1/Jak3/Ccl5/Ccr7/Fcmr/Bcl3/Nod2/Fcer1g/Rag1/Hsh2d/Ccr5/Ccl21a/Ccl21b/Bcl2a1a	26
GO:0030101	natural killer cell activation	32/2404	115/28943	6.41116e-10	7.6112e-09	3.90406e-09	Itgb2l/Itgb2/Il12rb1/Stat5a/Il12b/Cd244a/Slamf1/Irf1/Id2/Il18r1/Ptprc/Il21/Il12a/Fgr/Klrk1/Klrd1/Klrb1c/Pglyrp1/Tyrobp/Elf4/Prdm1/Slamf7/Stx11/Pglyrp3/Ticam1/Klre1/Nfil3/Lep/Il2rb/Ulbp1/Gm13283/Lilrb4a	32
GO:0001938	positive regulation of endothelial cell proliferation	30/2404	103/28943	6.50239e-10	7.70431e-09	3.95183e-09	Cav2/Pdgfb/Acvrl1/Stat3/Stat5a/Pgf/Ccl24/Hmox1/Cyba/Gata2/Vip/Arg1/Flt4/Itgb3/Thbs4/Bmp4/Htr2b/Egfl7/Ecm1/Vegfd/Dysf/Ccl2/Ccr3/Apln/Lrg1/Fgf2/Prkd2/Jun/Hmgb2/Prok1	30
GO:0032715	negative regulation of interleukin-6 production	21/2404	54/28943	6.57227e-10	7.74139e-09	3.97084e-09	Ptpn6/Prg4/Slamf1/Tnfaip3/Irak3/Nckap1l/Cd200r1/Tnf/Inpp5d/Il36rn/Hgf/Tnfrsf1a/Trim30a/Cd84/Tlr4/Zc3h12a/Klf2/C5ar2/Nlrp12/Lilrb4b/Lilrb4a	21
GO:0038066	p38MAPK cascade	21/2404	54/28943	6.57227e-10	7.74139e-09	3.97084e-09	Spi1/Met/Gadd45b/Mapkapk2/Map2k3/Zfp36l1/Gadd45g/Bmp4/Xdh/Dusp1/Il1b/Hgf/Gadd45a/Dusp10/Zc3h12a/Zfp36/Rell1/Ccr2/Ezr/Lep/Sphk1	21
GO:2000351	regulation of endothelial cell apoptotic process	21/2404	54/28943	6.57227e-10	7.74139e-09	3.97084e-09	Angptl4/Gata2/Nfe2l2/Cd40/Tnfaip3/Bmp4/Rgcc/Tnf/Fga/Fgf21/Cdh5/Fgb/Fgg/Ccl12/Ccl2/Icam1/Serpine1/Thbs1/Id1/Ano6/Ecscr	21
GO:1905952	regulation of lipid localization	43/2404	187/28943	6.5906e-10	7.74781e-09	3.97414e-09	Pparg/Cd36/Apoc2/Abca13/Retn/Lpl/C1qtnf1/Igfbp3/Apob/Itgb3/Nfkbia/Edn1/Syk/Tnfsf11/Dab2/Pla2g10/Adipoq/Runx1/C3/Msr1/Pnpla2/Tnfrsf11a/Il1b/Plin2/Spp1/Apoa1/Anxa2/P2ry2/Eepd1/Ldlrap1/Thbs1/Tspo/Ikbke/Zc3h12a/Hilpda/Erfe/Ptges/Lipg/Pla2r1/Pla2g4a/Ces1g/Lep/Ces1a	43
GO:0010634	positive regulation of epithelial cell migration	39/2404	160/28943	6.73164e-10	7.8982e-09	4.05128e-09	Pdgfb/Tgfb1/Stat5a/Aqp1/Hspb1/Hmox1/Fut1/Met/Hyal1/Gata2/Itga2/Nfe2l2/Cd40/Mmp9/Map2k3/Flt4/Itgb3/Bmp4/Has2/Smoc2/Hbegf/Anxa1/Lcn2/Glipr2/Nos3/Anxa3/Ets1/Tgfbr2/Ptgs2/Fgf2/Serpine1/Atoh8/Rras/Thbs1/Prkd2/Zc3h12a/Foxc2/Rhoj/Jun	39
GO:0060348	bone development	53/2404	259/28943	6.96633e-10	8.15765e-09	4.18436e-09	Mmp14/Ptpn6/Ccn4/Trpv4/Stc1/Fli1/Sfrp4/Tfap2a/Bmp4/Tnfsf11/Has2/Lox/Ifitm5/Col3a1/Cfh/Ptprc/Ddr2/Tnn/Fbn1/Ecm1/Tal1/Hspg2/Tyrobp/Comp/Adamts7/Tgfbr2/Twist1/Rflna/Ninj1/Rara/Slc9b2/Cer1/Runx2/Col10a1/Ptger4/Thbs1/Sh3pxd2b/Adamts12/Gp5/Msx1/Foxc1/Mmp13/Phospho1/Ostn/Lepr/Lep/T/Ano6/Serpinh1/Ripply1/Pappa2/Bglap3/Siglec15	53
GO:0045954	positive regulation of natural killer cell mediated cytotoxicity	17/2404	36/28943	7.47147e-10	8.73219e-09	4.47907e-09	Stat5a/Il12b/Il18rap/Il21/Il12a/Klrk1/Klrd1/Klrb1c/Crtam/Vav1/Gimap3/Pvr/Gimap5/Klri2/Klre1/Ulbp1/Sh2d1b1	17
GO:1900017	positive regulation of cytokine production involved in inflammatory response	15/2404	28/28943	7.81094e-10	9.11125e-09	4.6735e-09	Il17ra/Stat3/Tnf/Cd6/Il6/Il17rc/Myd88/Gpsm3/Tlr4/Il17c/Ticam1/Tlr6/Tarm1/Nod2/Gbp5	15
GO:0072330	monocarboxylic acid biosynthetic process	46/2404	209/28943	7.84414e-10	9.13227e-09	4.68428e-09	Apoc2/Fgfr4/Elovl1/Prkag3/Aldh1a2/Aldh1a3/Lpl/Hnf4a/Ptgis/Pdk4/Avpr1a/Edn1/Pla2g10/Stard4/Cd74/Anxa1/Hoga1/Alox5/Rdh10/Dhrs9/Il1b/Eif6/Edn2/Tbxas1/Apoa1/Lipc/Cyp1a1/Ptgs2/Trib3/Alox12b/Aldh8a1/Prkab2/Elovl3/Rbp1/Acsm4/Ptges/Lipg/Ceacam2/Pla2g4a/Ces1g/Sphk1/Ldha/Rdh16/Ces1a/Ceacam1/Rdh16f2	46
GO:0110148	biomineralization	43/2404	188/28943	7.86553e-10	9.1395e-09	4.68799e-09	Tgfb1/Bmp7/Wnt11/Ada/Srgn/Tfap2a/Bmp4/Vdr/Wnt10b/Lox/Ifitm5/Alox5/Ccr1/Ddr2/Notch1/Ecm1/Ccn1/Fgr/Nos3/Spp1/Ibsp/Mgp/Comp/Nt5e/Ptgs2/Sbno2/Twist1/Klf10/Rflna/Cer1/Trpm4/Fam83h/Mmp13/Phospho1/Sgms2/Rspo2/Ostn/Cebpb/Nfe2/Lep/Ano6/Bglap3/Odaph	43
GO:0046942	carboxylic acid transport	57/2404	290/28943	8.01394e-10	9.29401e-09	4.76724e-09	Slc13a2/Slc1a5/Cd36/Trpv1/Lrrc8a/Slc1a7/Pla2g12b/Slc3a2/Slc47a1/Arg1/Avpr1a/Nos2/Gfap/Bdkrb2/Edn1/Syk/Tnfsf11/Myc/Slc22a22/Pla2g10/Nfkbie/Anxa1/Slc16a3/Abcc2/Drd4/Itgb1/Slc11a1/Tnfrsf11a/Il1rn/Abcb11/Il1b/Slc7a11/Pla2g2e/Slc10a6/Abcg2/Slc6a12/Slc7a9/Ptgs2/Slco2a1/Folr2/P2ry2/Slc16a1/Slc16a9/Atp8b1/Slc16a5/Lrrc8e/Slc25a2/Ptges/Ceacam2/Pla2r1/Pla2g4a/Ces1g/Lep/Slc17a7/Ces1a/Ceacam1/Slco1a6	57
GO:0010935	regulation of macrophage cytokine production	19/2404	45/28943	8.09747e-10	9.33881e-09	4.79022e-09	Tgfb1/Cd36/Twist2/Mapkapk2/Irak3/Litaf/Cd74/Casp1/Tlr2/Tirap/Myd88/Casp4/Twist1/Sema7a/Tlr4/Tlr7/Psg22/Ticam1/Nod2	19
GO:0042554	superoxide anion generation	19/2404	45/28943	8.09747e-10	9.33881e-09	4.79022e-09	Gnai3/Itgb2l/Itgb2/Tgfb1/Cyba/Cybb/Ncf1/Edn1/Syk/Nox3/Ncf2/Cxcl1/Tyrobp/Itgam/Nox1/Sh3pxd2b/Cd177/Fpr2/Ncf4	19
GO:0043372	positive regulation of CD4-positive	alpha-beta T cell differentiation	16/2404	32/28943	8.09912e-10	9.33881e-09	4.79022e-09	Irf1/Nckap1l/Anxa1/Il6/Tnfsf4/Il4ra/Il2rg/Nlrp3/Nfkbiz/Ccr7/Rara/Socs1/Gimap3/Hlx/Gimap5/Ccr2	16
GO:0006816	calcium ion transport	77/2404	449/28943	8.37839e-10	9.64235e-09	4.94592e-09	Gcg/Pdgfb/Tgfb1/Ptpn6/Trpv1/Cyba/Mcoln2/Trpv4/Stc1/Stac2/Ccn2/Jsrp1/Stc2/Itgb3/Edn1/Bmp4/Vdr/Hes1/Aqp2/Pdgfrb/Ms4a1/Tmc1/Drd4/Ccr1/Htr2b/Gpr35/Ptprc/F2/Ngf/Gem/Nos3/Cabp1/Epo/Trpm1/Cd19/Ednra/Jak3/Ptgs2/Trpa1/Dysf/Atp2c2/Slc24a1/Cxcl10/Ccl5/Kcne3/Ccl12/Ccl2/Pawr/Fgf2/Icam1/Serpine1/Cd84/Trpm4/Ucn/Gimap3/Kcne1/Bdkrb1/Tspo/Lyn/Gimap5/Slc35g1/Cxcr4/Gp5/P2ry6/Orai1/Cxcr3/Gja4/Lgals3/Tmem37/Cemip/Xcr1…	77
GO:0000768	syncytium formation by plasma membrane fusion	24/2404	70/28943	8.41359e-10	9.64598e-09	4.94778e-09	Cd44/Tnfsf14/Myod1/Plekho1/Myh9/Adamts5/Adam8/Casp1/Cflar/Ocstamp/Cd9/Tyrobp/Il4ra/Cxcl10/Sbno2/Gdf15/Cd53/Il36g/Cd109/Synb/Myof/Nfe2/Scgb3a1/Ehd2	24
GO:0140253	cell-cell fusion	24/2404	70/28943	8.41359e-10	9.64598e-09	4.94778e-09	Cd44/Tnfsf14/Myod1/Plekho1/Myh9/Adamts5/Adam8/Casp1/Cflar/Ocstamp/Cd9/Tyrobp/Il4ra/Cxcl10/Sbno2/Gdf15/Cd53/Il36g/Cd109/Synb/Myof/Nfe2/Scgb3a1/Ehd2	24
GO:0071559	response to transforming growth factor beta	51/2404	246/28943	9.02132e-10	1.03231e-08	5.29508e-09	Cav2/Pparg/Acvrl1/Spi1/Tgfb1/Stat3/Ptprk/Pbld2/Zfp36l1/Akr1c18/Fos/Gcnt2/Dab2/Runx1/Lox/Lpxn/Ankrd1/Cflar/Col3a1/Eng/Fbn1/Slc2a10/Nos3/Emilin1/Pxn/Zyx/Tgfb1i1/Col4a2/Sap30/Cdh5/Tgfbr2/Bmp8a/Ccl2/Smad6/Lrg1/Ovol2/Serpine1/Thbs1/Npnt/Cldn5/Zfp36l2/Cd109/Rasl11b/Nrros/Jun/Runx3/Cdkn2b/Pin1rt1/Brms1/Zfp703/Lrrc32	51
GO:0042886	amide transport	65/2404	353/28943	9.15288e-10	1.04537e-08	5.36211e-09	Gcg/Pparg/Ghrhr/Aqp1/Abca13/Trpv1/Dio2/Kcnq1/Trpv4/Hnf4a/Slc16a10/Tacr2/Nos2/Edn1/Tnfsf11/Ildr1/Tap2/Tnf/Cd74/Anxa1/Slc15a3/Slc15a1/Alox5/Il6/Tfap2b/Il1rn/Fbn1/Il1b/Slc7a11/Fga/Aqp3/Uts2/Abcb1b/Cd38/Rest/Abcg2/Folr2/Trpa1/Slc16a1/Ucp2/Fgb/Fgg/Lif/Ccl5/Midn/Pim3/Piwil4/Apln/Inhbb/Tap1/Ccn3/Slc9b2/Trpm4/Ucn/Cplx3/Ptger4/Clcf1/Rapgef4/S100a8/S100a9/Hmga2/Lepr/Lep/Slc14a1/Kiss1	65
GO:0001837	epithelial to mesenchymal transition	38/2404	155/28943	9.29428e-10	1.05751e-08	5.42436e-09	Tgfb1/Chrd/Bmp7/Notch4/Wnt11/Tbx3/Trip10/Gcnt2/Edn1/Bmp4/Rgcc/Dab2/Has2/Il6/Eng/Notch1/Il1b/Fam83d/Wwtr1/Efna1/Glipr2/Pdpn/Wnt16/Tgfb1i1/Ednra/Tgfbr2/Phldb2/Loxl2/Twist1/Pawr/Alx1/Lrg1/Ovol2/Snai1/Msx1/Foxc1/Hmga2/Zfp703	38
GO:0072073	kidney epithelium development	38/2404	155/28943	9.29428e-10	1.05751e-08	5.42436e-09	Pdgfb/Tgfb1/Pax2/Aqp1/Pgf/Cd44/Crlf1/Bmp7/Lama5/Wt1/Bmp4/Myc/Hes1/Adipoq/Six2/Tfap2b/Cxcr2/Notch1/Wwtr1/Ednra/Irx3/Myo1e/Lif/Smad6/Fgf2/Rara/Cer1/Timeless/Npnt/Fmn1/Epcam/Tcf21/Foxc2/Foxc1/Six1/Yap1/Hs3st3b1/Foxd1	38
GO:0019722	calcium-mediated signaling	44/2404	196/28943	9.41643e-10	1.06939e-08	5.48528e-09	Adora3/Ptbp1/Fhl2/Ada/Avpr1a/Edn1/Syk/Tnfsf11/Rcan1/Nfatc4/Tnf/Gpr143/Drd4/Ccr1/Ccl20/Cxcr2/Htr2b/Ptprc/Selp/Sla2/Edn2/Bst1/Cd22/Itgal/Ccr3/Tnni3/Ccr7/Neurod2/Trpm4/Lat2/Ackr3/Ackr2/Cxcr4/Irgm1/Cxcr5/Cxcr1/Ccr2/Cxcr3/Cd8a/Lmcd1/Xcr1/Sphk1/Igtp/Ccr5	44
GO:0030216	keratinocyte differentiation	38/2404	156/28943	1.13121e-09	1.28226e-08	6.57717e-09	Epha2/Sav1/Zfp36l1/Tfap2a/Tgm1/Vdr/Stfa2/Krt75/Krt7/Anxa1/Notch1/Tgm3/Errfi1/Fosl2/Wnt16/Reg3g/Cers3/St14/Pou2f3/Ptgs2/Krt17/Krt80/Clic4/Ovol2/Kdf1/Txnip/Cdsn/Zfp36/Krt14/Cd109/Foxc1/Sprr1a/Yap1/Stfa2l1/Krt2/Krt86/Mafb/Cstdc4	38
GO:0042063	gliogenesis	66/2404	363/28943	1.17131e-09	1.32128e-08	6.77732e-09	Pparg/Pdgfb/Ccl3/Tgfb1/Stat3/Pax2/Ascl2/Csf1/Pmp22/Efemp1/Id2/Gfap/Bmp4/Myc/Hes1/Tnf/Anxa1/Fas/Il33/Rela/Pitx3/Il6/Col3a1/Fn1/Vim/Notch1/F2/Il1b/Tlr2/Tnfrsf1b/Tal1/Fgf5/Areg/Flt1/Cd9/Itgam/Ldlr/Emx1/Lif/Ccl12/Ccl2/Prdm8/Fgf2/Egr2/Rras/Atf5/Tlr4/Dusp10/Cdk6/Clcf1/Tspo/Lyn/Cxcr4/Neurod4/Ccr2/C5ar1/Gpr183/Nrros/Rras2/S100a8/S100a9/Hmga2/Lepr/Erbb2/Cdkn2b/Cntf	66
GO:0014902	myotube differentiation	36/2404	143/28943	1.17222e-09	1.32128e-08	6.77732e-09	Cav2/Mmp14/Tnfsf14/Met/Myod1/Piezo1/Plekho1/Pmp22/Myc/Myh9/Adamts5/Rcan1/Wnt10b/Sik1/Casp1/Cflar/Notch1/Kel/Cd9/Il4ra/Acta1/Barx2/Dysf/Cxcl10/Ccn3/Gdf15/Cd53/Trim72/Mamstr/Il36g/Synb/Myof/Six1/Scgb3a1/Klhl40/Ehd2	36
GO:0034614	cellular response to reactive oxygen species	36/2404	143/28943	1.17222e-09	1.32128e-08	6.77732e-09	Stat6/Cd36/Nqo1/Pax2/Aqp1/Mapk13/Met/Nfe2l2/Mmp9/Kdm6b/Tnfaip3/Ptprk/Fos/Edn1/Ripk1/Ripk3/Cyp1b1/Pdgfrb/Anxa1/Rela/Il6/Hk3/Ddr2/Lcn2/Hgf/Nos3/Ednra/Ucp1/Trpa1/Pawr/Gch1/Cdkn2a/Txndc2/Jun/Sphk1/Sod3	36
GO:0008217	regulation of blood pressure	48/2404	226/28943	1.2022e-09	1.35253e-08	6.93763e-09	Pparg/Pdgfb/Acvrl1/Cd36/Ier3/Hmox1/Trpv1/Cyba/Kcnq1/Cd34/Avpr1a/Id2/Nos2/Bdkrb2/Edn1/Ephx2/Adipoq/Lvrn/Ncf2/Eng/Adra1d/Sucnr1/Enpep/Edn2/Uts2/Nos3/Nppb/Emilin1/Abcc9/Scnn1a/Adm/Nox1/Ednra/Hsd11b2/Ptgs2/Tnni3/Apln/Gch1/Serpinf2/Ucn/C3ar1/Bdkrb1/Ptafr/Gja5/Ece1/Lep/Prcp/Ace3	48
GO:0048145	regulation of fibroblast proliferation	33/2404	124/28943	1.23121e-09	1.38258e-08	7.09177e-09	Pparg/Pdgfb/Tgfb1/Aqp1/Fbln1/Cdc6/Mmp9/Itgb3/Myc/Cdkn1a/Pmaip1/Cd74/Pdgfrb/Fth1/Fn1/Ddr2/Uts2/Fosl2/Ereg/Nupr1/Ifi30/Anxa2/Lif/Pawr/Serpine1/Socs1/Cdk6/Tgif1/Jun/Hmga2/Sphk1/Parp10/Btc	33
GO:0030225	macrophage differentiation	19/2404	46/28943	1.27207e-09	1.42581e-08	7.31349e-09	Spi1/Tgfb1/Spib/Csf1/Gata2/Csf2/Id2/Ripk1/Bmp4/Hcls1/Adipoq/Casp8/Tlr2/Itgam/Trib1/Lif/Cebpa/Nrros/Cebpe	19
GO:0002724	regulation of T cell cytokine production	17/2404	37/28943	1.27501e-09	1.42644e-08	7.31676e-09	Slamf1/Arg1/Rsad2/Il6/Il18r1/Il1r1/Cd55b/Tnfsf4/Il1b/Tnfrsf1b/Nlrp3/Arid5a/Trpm4/Ccr2/B2m/Lilrb4b/Lilrb4a	17
GO:2001234	negative regulation of apoptotic signaling pathway	50/2404	241/28943	1.27958e-09	1.42891e-08	7.32941e-09	Gnai3/Gcg/Ier3/Hspb1/Cd44/Hmox1/Tmbim1/Eya4/Tnfrsf22/Nfe2l2/Il19/Mmp9/Eya2/Csf2/Tnfaip3/Bdkrb2/Ripk1/Bmp4/Dab2/Tnf/Cd74/Rela/Cflar/Tnfsf4/Itga6/Creb3l1/Il1b/Fga/Lmna/Hgf/Epo/Ybx3/Ptgs2/Fgb/Fgg/Icam1/Serpine1/Vnn1/Tnfrsf23/Mcl1/Il7/Fcmr/Muc1/Snai1/Ackr3/Plaur/Lgals3/Yap1/Hmgb2/Itprip	50
GO:1902893	regulation of miRNA transcription	27/2404	88/28943	1.28624e-09	1.43368e-08	7.35388e-09	Pparg/Pdgfb/Spi1/Tgfb1/Klf4/Stat3/Gata6/Gata2/Wt1/Fos/Bmp4/Myc/Nfatc4/Tnf/Fosl1/Rela/Nfkb1/Rest/Ets1/Smad6/Apln/Atoh8/Rara/Jun/Tead1/Lilrb4b/Lilrb4a	27
GO:0007254	JNK cascade	41/2404	177/28943	1.29202e-09	1.43746e-08	7.37326e-09	Mmp8/Trpv4/Gadd45b/Slamf1/Ccn2/Flt4/Sfrp4/Ripk1/Gadd45g/Naip1/Tnfsf11/Dab2/Stk3/Tnf/Traf5/Fcgr2b/Il1b/Mecom/Nfkb1/Wnt16/Ltbr/Nox1/Tirap/Trib1/Myd88/Mdfi/Eda2r/Gadd45a/Serpinf2/Tlr4/Dusp10/Ptger4/Mdfic/Tlr7/Klhl31/Nod2/Irak4/Cdc42ep5/Naip2/Ccl21a/Ccl21b	41
GO:0019932	second-messenger-mediated signaling	59/2404	309/28943	1.30284e-09	1.44682e-08	7.42129e-09	Adora3/Cd36/Ghrhr/Aqp1/Ptbp1/Fhl2/Ada/Avpr1a/Nos2/Edn1/Syk/Tnfsf11/Rcan1/Nfatc4/Tnf/Gpr143/Drd4/Ccr1/Ccl20/Cxcr2/Htr2b/Ptprc/Selp/Sla2/Edn2/Nos3/Nppb/Bst1/Cd22/Itgal/Mt2/Mt1/Cgas/Ccr3/Tnni3/Ccr7/Neurod2/Trpm4/Ucn/Rln1/Ptger4/Thbs1/Lat2/Ackr3/Ackr2/Cxcr4/Irgm1/Cxcr5/Cxcr1/Ccr2/Cxcr3/Rxfp2/Cd8a/Ece1/Lmcd1/Xcr1/Sphk1/Igtp/Ccr5	59
GO:0015732	prostaglandin transport	14/2404	25/28943	1.32681e-09	1.47073e-08	7.54393e-09	Nos2/Edn1/Tnfsf11/Slc22a22/Pla2g10/Abcc2/Tnfrsf11a/Il1b/Ptgs2/Slco2a1/P2ry2/Ptges/Pla2g4a/Lep	14
GO:0001704	formation of primary germ layer	30/2404	106/28943	1.39401e-09	1.54238e-08	7.91143e-09	Itga5/Pax2/Gata6/Etv2/Epha2/Chrd/Bmp7/Wnt11/Kdm6b/Txnrd1/Bmp4/Six2/Dusp1/Col5a2/Fn1/Tbx19/Dusp2/Tal1/Mesp1/Col12a1/Dusp5/Atoh8/Inhba/Foxf1/Snai1/Foxc2/Foxc1/Hmga2/T/Sox7	30
GO:1902041	regulation of extrinsic apoptotic signaling pathway via death domain receptors	20/2404	51/28943	1.4064e-09	1.55323e-08	7.96711e-09	Hmox1/Tmbim1/Tnfrsf22/Tnfaip3/Stk3/Pmaip1/Cflar/Atf3/Fga/Hgf/Fgb/Fgg/Icam1/Serpine1/Tnfrsf23/Thbs1/Tmc8/Lgals3/Hmgb2/Itprip	20
GO:0044262	cellular carbohydrate metabolic process	58/2404	302/28943	1.42752e-09	1.57367e-08	8.07193e-09	Gcg/Hk2/Cd36/Ier3/Has1/Stat3/Cd244a/Prkag3/Slc4a1/Phlda2/C1qtnf1/Igfbp4/Hnf4a/Pdk4/Hkdc1/Ddit4/Plek/Igfbp3/Fbp2/Has2/Adipoq/Lalba/Sik1/Pmaip1/Gcgr/Il6/Hk3/Lct/Sis/B4galt1/Sesn2/Pgd/Nkx1-1/Pgm2/Abcg2/Gys2/Nupr1/B3gnt3/Nnmt/Dysf/Midn/Gk5/Serpina12/Stk40/Ppp1r3b/Erfe/Stbd1/Myof/P2ry6/Mogat2/Pla2g4a/Ptafr/Lepr/Lep/Mas1/Mgam/Fbp1/B3gnt7	58
GO:0071560	cellular response to transforming growth factor beta stimulus	50/2404	242/28943	1.48434e-09	1.63332e-08	8.37792e-09	Cav2/Pparg/Acvrl1/Spi1/Tgfb1/Stat3/Ptprk/Pbld2/Zfp36l1/Akr1c18/Fos/Gcnt2/Dab2/Runx1/Lox/Lpxn/Ankrd1/Cflar/Col3a1/Eng/Fbn1/Slc2a10/Nos3/Emilin1/Pxn/Zyx/Tgfb1i1/Col4a2/Sap30/Cdh5/Tgfbr2/Bmp8a/Ccl2/Smad6/Lrg1/Ovol2/Serpine1/Thbs1/Npnt/Cldn5/Zfp36l2/Cd109/Rasl11b/Nrros/Jun/Cdkn2b/Pin1rt1/Brms1/Zfp703/Lrrc32	50
GO:0002888	positive regulation of myeloid leukocyte mediated immunity	15/2404	29/28943	1.49322e-09	1.64009e-08	8.41265e-09	Itgb2l/Itgb2/Spi1/Fcgr1/Arg1/Ddx21/C3/Cxcl1/Tyrobp/Itgam/Ticam1/Cd177/Ptafr/Fcer1g/Fcgr3	15
GO:0010811	positive regulation of cell-substrate adhesion	35/2404	138/28943	1.60179e-09	1.75613e-08	9.00785e-09	Pdgfb/Itga5/Cd36/Nid1/Fbln1/Fut1/Csf1/Sdc4/Itgb3/Nedd9/Dab2/Has2/Ccdc80/Smoc2/Itgb1/Fn1/Ccn1/Emilin1/Spp1/Iqgap1/Plekha2/Apoa1/Ninj1/Rras/Thbs1/Cdk6/Npnt/S100a10/Trem1/Foxf1/Fmn1/Col8a1/Ccl28/Ccl21a/Ccl21b	35
GO:0042113	B cell activation	75/2404	440/28943	1.82502e-09	1.99724e-08	1.02446e-08	Mmp14/Spi1/Stat6/Tgfb1/Il7r/Stat5a/Ptpn6/Spib/Cd40/Ada/Tnfaip3/Id2/Zfp36l1/Syk/Cd180/Nckap1l/Samsn1/Cd86/Cdkn1a/Parp3/Cd74/Ms4a1/Fas/Hhex/Il6/Cd28/Inpp5d/Ptprc/Fcgr2b/Tnfsf4/Il21/Bst1/Cd38/Cd22/Tyrobp/Cd19/Swap70/Btk/Il2rg/Jak3/Tirap/Pou2af1/Batf/Pawr/Il5/Themis2/Tlr4/Exo1/Il7/Cd79b/Aicda/Clcf1/Lat2/Irf8/Lyn/Cdkn2a/Zfp36l2/Gapt/Ticam1/Cxcr5/Gpr183/Bcl3/Slamf8/Nod2/Fcrl1/Adgrg3/Blnk/Rag1/Tnfrsf13c…	75
GO:0031214	biomineral tissue development	41/2404	179/28943	1.84517e-09	2.01562e-08	1.03389e-08	Tgfb1/Bmp7/Wnt11/Srgn/Tfap2a/Bmp4/Vdr/Wnt10b/Lox/Ifitm5/Alox5/Ccr1/Ddr2/Notch1/Ecm1/Ccn1/Fgr/Nos3/Spp1/Ibsp/Mgp/Comp/Ptgs2/Sbno2/Twist1/Klf10/Rflna/Cer1/Trpm4/Fam83h/Mmp13/Phospho1/Sgms2/Rspo2/Ostn/Cebpb/Nfe2/Lep/Ano6/Bglap3/Odaph	41
GO:0006066	alcohol metabolic process	65/2404	359/28943	1.8592e-09	2.02727e-08	1.03986e-08	Dbh/Itpkc/Cd244a/Fgfr4/Pmp22/Plek/Npc1l1/Apob/Rdh12/Akr1c18/Ephx2/Dab2/Cyp2d26/Gpd1/Lima1/Soat2/Cyp1b1/Rdh10/Hsd17b7/Tnfsf4/Dhrs9/Hao1/Nfkb1/H6pd/Plb1/Rest/Sult2a8/Dkk3/Hsd11b2/Apoa1/Slc37a2/Ldlr/Lipc/Cln6/Cyp1a1/Cyp11a1/Acpp/Dysf/Cebpa/Fgf2/Ldlrap1/Gch1/Acer2/Sdr9c7/Gk5/Serpina12/Hsd3b7/Apobr/Rbp1/Myof/P2ry6/Ch25h/Apon/Mogat2/Pla2g4a/Ptafr/Ces1g/Lepr/Lep/Sphk1/Mas1/Rdh16/Ces1a/Saa1/Rdh16f2	65
GO:0050873	brown fat cell differentiation	22/2404	62/28943	2.0062e-09	2.1836e-08	1.12005e-08	Pparg/Dio2/Bmp7/Trpv4/Gata2/Lama4/Adipoq/Pim1/Itga6/Fbn1/Mecom/Plac8/Ucp1/Ptgs2/Cebpa/Lrg1/Dusp10/Mrap/Six1/Cebpb/Lep/Fabp4	22
GO:0045581	negative regulation of T cell differentiation	20/2404	52/28943	2.10702e-09	2.276e-08	1.16745e-08	Hspb1/Cd44/Irf1/Bmp4/Runx1/Cd74/Anxa1/Tnfsf4/Il4ra/Jak3/Socs1/Hlx/Fgl2/Zc3h12a/Cdkn2a/Erbb2/Tnfsf18/Runx3/Lilrb4b/Lilrb4a	20
GO:1904407	positive regulation of nitric oxide metabolic process	20/2404	52/28943	2.10702e-09	2.276e-08	1.16745e-08	Itgb2l/Itgb2/Cd36/Klf4/Mmp8/Trpv1/Tnf/Il6/Il1b/Ptx3/Tlr2/Klrk1/Ptgs2/Tmem106a/Icam1/Tlr4/Ticam1/Tlr6/Klf2/Ulbp1	20
GO:0072577	endothelial cell apoptotic process	21/2404	57/28943	2.10958e-09	2.276e-08	1.16745e-08	Angptl4/Gata2/Nfe2l2/Cd40/Tnfaip3/Bmp4/Rgcc/Tnf/Fga/Fgf21/Cdh5/Fgb/Fgg/Ccl12/Ccl2/Icam1/Serpine1/Thbs1/Id1/Ano6/Ecscr	21
GO:1903053	regulation of extracellular matrix organization	21/2404	57/28943	2.10958e-09	2.276e-08	1.16745e-08	Fap/Fgfr4/Nid1/Aebp1/Itgb3/Rgcc/Has2/Meltf/Il6/Cflar/Lamc1/Ddr2/Notch1/Slc2a10/Pdpn/Tnfrsf1b/Angptl7/Emilin1/Tnfrsf1a/Ets1/Phldb2	21
GO:0002283	neutrophil activation involved in immune response	13/2404	22/28943	2.11e-09	2.276e-08	1.16745e-08	Itgb2l/Itgb2/Spi1/Syk/Dnase1l3/Anxa3/Tyrobp/Itgam/Myd88/Stx11/Cd177/Ptafr/Fcer1g	13
GO:0002717	positive regulation of natural killer cell mediated immunity	17/2404	38/28943	2.12825e-09	2.28748e-08	1.17334e-08	Stat5a/Il12b/Il18rap/Il21/Il12a/Klrk1/Klrd1/Klrb1c/Crtam/Vav1/Gimap3/Pvr/Gimap5/Klri2/Klre1/Ulbp1/Sh2d1b1	17
GO:0009595	detection of biotic stimulus	17/2404	38/28943	2.12825e-09	2.28748e-08	1.17334e-08	Fap/Lbp/Naip1/Clec4n/Ly96/Tlr2/Pglyrp1/Crtam/Tlr4/Tspo/Pglyrp3/Tlr1/Dmbt1/Tlr6/Yap1/Nod2/Naip2	17
GO:0061614	miRNA transcription	27/2404	90/28943	2.23843e-09	2.40163e-08	1.23188e-08	Pparg/Pdgfb/Spi1/Tgfb1/Klf4/Stat3/Gata6/Gata2/Wt1/Fos/Bmp4/Myc/Nfatc4/Tnf/Fosl1/Rela/Nfkb1/Rest/Ets1/Smad6/Apln/Atoh8/Rara/Jun/Tead1/Lilrb4b/Lilrb4a	27
GO:0055094	response to lipoprotein particle	16/2404	34/28943	2.52811e-09	2.70759e-08	1.38882e-08	Itgb2/Pparg/Cd36/Lpl/Cd68/Syk/Itgb1/Cd9/Ldlr/Myd88/Tlr4/Ticam1/Tlr6/Ces1g/Fcer1g/Ces1a	16
GO:0001933	negative regulation of protein phosphorylation	63/2404	346/28943	2.6123e-09	2.79279e-08	1.43253e-08	Pparg/Tgfb1/Ptpn6/Hspb1/Fbln1/Bmp7/Met/Gadd45b/Hnf4a/Irf1/Tnfaip3/Ddit4/Irak3/Igfbp3/Pecam1/Bdkrb2/Gadd45g/Bmp4/Samsn1/Adipoq/Cdkn1a/Xdh/Dusp1/Hhex/Il6/Ptprc/Eng/Il1b/Wwtr1/Hgf/Errfi1/Emilin1/Mvp/Trib1/Trib3/Parp14/Ptprh/Gadd45a/Smad6/Cep85/Socs1/Ptk6/Dusp10/Ttc36/Ppp1r15a/Bdkrb1/Lyn/Zc3h12a/Cdkn2a/Rasip1/Klhl31/Cd109/Gprc5a/Jun/Socs3/Fabp4/Mas1/Ceacam1/Slfn1/Nlrp12/Sh2d1b1/Lilrb4b/Lilrb4a	63
GO:0045834	positive regulation of lipid metabolic process	42/2404	188/28943	2.62105e-09	2.79718e-08	1.43478e-08	Apoh/Pparg/Pdgfb/Angptl4/Tgfb1/Cd36/Apoc2/Cyp17a1/Hnf4a/Avpr1a/Dab2/Adipoq/Stard4/Tnf/Cd74/Pdgfrb/Anxa1/Pnpla2/Rdh10/Htr2b/Ccdc3/F2/Il1b/Ccn1/Fgr/Flt1/Cd19/Fgf21/Apoa1/Ldlr/Ptgs2/Twist1/Fgf2/Lyn/Nod2/Pla2g4a/Ces1g/Rdh16/Ces1a/Rdh16f2/Ccl21a/Ccl21b	42
GO:0072089	stem cell proliferation	36/2404	147/28943	2.62639e-09	2.79792e-08	1.43515e-08	Tgfb1/Nes/Prg4/Fbln1/Mpl/Wnt11/Cd34/Tbx3/Zfp36l1/Bmp4/Dab2/Wnt10b/Pim1/Eif2ak2/Six2/Ptprc/Notch1/Mecom/Ngf/Abcb1b/Cxcl1/Etv6/Tbx18/Tgfbr2/Cebpa/Fgf2/Ovol2/Kdf1/Runx2/Prrx2/Epcam/Cd109/Yap1/Hmgb2/Prl2c3/Hmga2	36
GO:0002507	tolerance induction	15/2404	30/28943	2.75625e-09	2.93108e-08	1.50346e-08	Aire/Tgfb1/Cd274/Tnfaip3/Irak3/Acod1/Cd86/Runx1/Pdcd1/Tgfbr2/Ccr7/C3ar1/Lyn/Lilrb4b/Lilrb4a	15
GO:0070228	regulation of lymphocyte apoptotic process	26/2404	85/28943	2.78416e-09	2.95553e-08	1.516e-08	Il7r/Cd44/Cd274/Ada/Aurkb/Bmp4/Ripk3/Myc/Cd74/Adam8/Casp8/Pdcd1/Tnfsf4/Siglec1/Bcl2l11/Efna1/Jak3/Ccl5/Lyn/Fcmr/Lgals3/Bcl3/Rag1/Hsh2d/Gimap8/Bcl2a1a	26
GO:0070227	lymphocyte apoptotic process	30/2404	109/28943	2.89129e-09	3.06386e-08	1.57156e-08	Il7r/Cd44/Cd274/Ada/Aurkb/Ripk1/Bmp4/Ripk3/Myc/Cd74/Fas/Adam8/Casp8/Pdcd1/Tnfsf4/Siglec1/Bcl2l11/Il21/Efna1/Jak3/Ccl5/Tnfrsf23/Lyn/Fcmr/Lgals3/Bcl3/Rag1/Hsh2d/Gimap8/Bcl2a1a	30
GO:0045667	regulation of osteoblast differentiation	38/2404	161/28943	2.93181e-09	3.10133e-08	1.59079e-08	Pparg/Ccn4/Chrd/Clic1/Twist2/Id3/Bmp7/Id2/Bmp4/Wnt10b/Tnf/Ifitm1/Ifitm3/Il6/Igfbp5/Ddr2/Tnn/Notch1/Wwtr1/Lmna/Ccn1/Rest/Areg/Cebpa/Twist1/Smad6/Fgf2/Trpm4/Runx2/Ptger4/Cdk6/Npnt/Id1/Ostn/Yap1/Cebpb/Cebpd/Ifi204	38
GO:0046330	positive regulation of JNK cascade	29/2404	103/28943	2.97448e-09	3.14095e-08	1.61111e-08	Mmp8/Trpv4/Gadd45b/Slamf1/Ccn2/Flt4/Ripk1/Gadd45g/Naip1/Tnfsf11/Dab2/Stk3/Tnf/Traf5/Fcgr2b/Il1b/Wnt16/Ltbr/Nox1/Tirap/Myd88/Eda2r/Gadd45a/Serpinf2/Tlr4/Nod2/Naip2/Ccl21a/Ccl21b	29
GO:0071639	positive regulation of monocyte chemotactic protein-1 production	12/2404	19/28943	3.04139e-09	3.20597e-08	1.64446e-08	Oas1c/Mcoln2/Trpv4/Syk/Adipoq/Il1b/Oas3/Twist1/Cd84/Oas1a/Oas1f/Nod2	12
GO:0140353	lipid export from cell	21/2404	58/28943	3.04839e-09	3.20774e-08	1.64537e-08	Kcnq1/Retn/C1qtnf1/Igfbp3/Nos2/Edn1/Tnfsf11/Dab2/Pla2g10/Runx1/Tnfrsf11a/Il1b/Spp1/Ptgs2/P2ry2/Inhba/Tspo/Fzd4/Ptges/Pla2g4a/Lep	21
GO:0071902	positive regulation of protein serine/threonine kinase activity	44/2404	204/28943	3.52312e-09	3.70081e-08	1.89828e-08	Pdgfb/Tgfb1/Ralb/Cdc6/Cd40/Pik3r5/Edn1/Syk/Tnfsf11/Rgcc/Ajuba/Adipoq/Pim1/Tnf/Pdgfrb/Adam8/Drd4/Htr2b/Tnfrsf11a/Ptprc/Il1rn/Il1b/Flt1/Iqgap1/Tirap/Arhgef5/Fgf2/Ccr7/Tlr4/Thbs1/Pik3r6/Irgm1/Fzd4/Tlr6/Cemip/Tead1/Nod2/Tcim/Hmga2/Erbb2/Psrc1/Ccnd1/Ceacam1/Igtp	44
GO:0014911	positive regulation of smooth muscle cell migration	22/2404	64/28943	3.99068e-09	4.18465e-08	2.14646e-08	Pdgfb/Ccn4/Retn/Itga2/Itgb3/Plau/Myc/Has2/Adamts1/Cyp1b1/Pdgfrb/Igfbp5/Ddr2/S100a11/Fga/Iqgap1/P2ry2/Ccl5/Tlr4/Ptger4/P2ry6/Rapgef4	22
GO:1904994	regulation of leukocyte adhesion to vascular endothelial cell	16/2404	35/28943	4.29704e-09	4.49807e-08	2.30722e-08	Itgb2/Klf4/Tnf/Rela/Alox5/Il6/Selp/Sele/Ets1/Pawr/Icam1/Ccr2/Ptafr/Ccl28/Ccl21a/Ccl21b	16
GO:0072677	eosinophil migration	13/2404	23/28943	4.48194e-09	4.68348e-08	2.40233e-08	Ccl24/Ccl4/Ccl11/Adam8/Ccl5/Ccl12/Ccl7/Ccl2/Ccr3/Ptger4/Lgals3/Ccl21a/Ccl21b	13
GO:1905521	regulation of macrophage migration	19/2404	49/28943	4.52606e-09	4.72137e-08	2.42177e-08	Mmp14/Trpv4/Csf1/Slamf1/Cd200r1/Emilin1/Cd9/Ccl5/Ccl2/Ccr7/Thbs1/C3ar1/Trem1/Ccr2/C5ar1/Slamf8/Cxcl17/Tnfsf18/Ccl21a	19
GO:0090092	regulation of transmembrane receptor protein serine/threonine kinase signaling pathway	53/2404	273/28943	4.86e-09	5.06095e-08	2.59595e-08	Cav2/Pparg/Acvrl1/Sost/Tgfb1/Gata6/Chrd/Bmp7/Tmprss6/Pbld2/Sfrp4/Bmp4/Dab2/Hes1/Fstl1/Lox/Tfap2b/Eng/Notch1/Fbn1/Slc2a10/Ccn1/Emilin1/Chrdl2/Tgfb1i1/Chrdl1/Rbpms/Sap30/Cdh5/Tgfbr2/Bmp8a/Smad6/Inhbb/Lrg1/Ccn3/Cer1/Gdf5/Gdf15/Lefty1/Thbs1/Npnt/Inhba/Cd109/Inhbe/Msx1/Rasl11b/Nrros/Lefty2/Cdkn2b/Pin1rt1/Foxd1/Brms1/Zfp703	53
GO:0062207	regulation of pattern recognition receptor signaling pathway	28/2404	99/28943	4.95682e-09	5.15287e-08	2.6431e-08	Cd36/Cyba/Ifi35/Lbp/Irf1/Tnfaip3/Irak3/Rsad2/Irf4/Acod1/Slc15a3/Pik3ap1/Tasl/Tlr2/Zc3hav1/Trim30a/Tirap/Rnf125/Ninj1/Tlr4/Oasl1/Lyn/Tlr1/Cd300lf/Tlr6/Treml4/Rab7b/Nod2	28
GO:0001889	liver development	34/2404	137/28943	4.98557e-09	5.17382e-08	2.65385e-08	Lsr/Vwf/Hmox1/Gata6/Met/Ada/Hnf4a/Tbx3/Tnfaip3/Plau/Bmp4/Hes1/Runx1/Anxa1/Rela/Hhex/Il6/Cflar/Notch1/Frzb/Hgf/Mesp1/Hp/Cebpa/Hlx/Foxa3/Cdkn2a/Jun/Ceacam2/Ugt1a6a/Cebpb/Ccnd1/Ceacam1/Ugt1a7c	34
GO:0072376	protein activation cascade	14/2404	27/28943	5.08889e-09	5.25386e-08	2.6949e-08	Apoh/Fbln1/Fn1/Serpinc1/F2/Fga/Mvp/F7/Fgb/Fgg/F13a1/Gp5/Prcp/Klkb1	14
GO:0072567	chemokine (C-X-C motif) ligand 2 production	14/2404	27/28943	5.08889e-09	5.25386e-08	2.6949e-08	Oas1c/Klf4/Mcoln2/Lpl/Tnf/Cd74/Ccn1/Tirap/Myd88/Oas3/Ccl5/Tlr4/Oas1a/Oas1f	14
GO:2000341	regulation of chemokine (C-X-C motif) ligand 2 production	14/2404	27/28943	5.08889e-09	5.25386e-08	2.6949e-08	Oas1c/Klf4/Mcoln2/Lpl/Tnf/Cd74/Ccn1/Tirap/Myd88/Oas3/Ccl5/Tlr4/Oas1a/Oas1f	14
GO:0015833	peptide transport	59/2404	320/28943	5.11318e-09	5.2699e-08	2.70313e-08	Gcg/Pparg/Ghrhr/Aqp1/Trpv1/Dio2/Kcnq1/Trpv4/Hnf4a/Slc16a10/Tacr2/Nos2/Edn1/Tnfsf11/Ildr1/Tap2/Tnf/Cd74/Anxa1/Slc15a3/Slc15a1/Alox5/Il6/Tfap2b/Il1rn/Fbn1/Il1b/Slc7a11/Fga/Uts2/Cd38/Rest/Trpa1/Slc16a1/Ucp2/Fgb/Fgg/Lif/Ccl5/Midn/Pim3/Piwil4/Apln/Inhbb/Tap1/Ccn3/Slc9b2/Trpm4/Ucn/Cplx3/Ptger4/Clcf1/Rapgef4/S100a8/S100a9/Hmga2/Lepr/Lep/Kiss1	59
GO:0002711	positive regulation of T cell mediated immunity	25/2404	82/28943	6.02708e-09	6.2012e-08	3.18082e-08	Il12b/Zp3/Slamf1/H2-M2/Rsad2/Tap2/Il6/Il18r1/Il1r1/Ptprc/Cd55b/Tnfsf4/Il1b/Il12a/Nlrp3/H2-Q4/Arid5a/Pvr/B2m/H2-K1/H2-M9/H2-T23/H2-Q10/H2-Q6/H2-D1	25
GO:0072091	regulation of stem cell proliferation	29/2404	106/28943	6.13065e-09	6.29699e-08	3.22996e-08	Tgfb1/Fbln1/Mpl/Wnt11/Tbx3/Zfp36l1/Bmp4/Wnt10b/Pim1/Eif2ak2/Ptprc/Notch1/Mecom/Ngf/Cxcl1/Tbx18/Tgfbr2/Cebpa/Fgf2/Ovol2/Kdf1/Runx2/Prrx2/Epcam/Cd109/Yap1/Hmgb2/Prl2c3/Hmga2	29
GO:0071715	icosanoid transport	21/2404	60/28943	6.18793e-09	6.345e-08	3.25459e-08	Pla2g12b/Nos2/Bdkrb2/Edn1/Syk/Tnfsf11/Slc22a22/Pla2g10/Anxa1/Abcc2/Drd4/Tnfrsf11a/Il1b/Pla2g2e/Ptgs2/Slco2a1/P2ry2/Ptges/Pla2r1/Pla2g4a/Lep	21
GO:0030851	granulocyte differentiation	18/2404	45/28943	6.40914e-09	6.54951e-08	3.35949e-08	Spi1/Gata2/Csf2/Hcls1/Adipoq/Runx1/Inpp5d/Trib1/Cebpa/Il5/Rara/Csf3/Il17c/Rbp1/Cebpe/Evi2/Ceacam1/Evi2b	18
GO:0032660	regulation of interleukin-17 production	18/2404	45/28943	6.40914e-09	6.54951e-08	3.35949e-08	Il12rb1/Tgfb1/Il12b/Ly9/Nckap1l/Il6/Tnfsf4/Il36rn/Il21/Il12a/Tlr2/Ccn1/Myd88/Arid5a/Tlr4/Nod2/Osm/Sphk1	18
GO:0001913	T cell mediated cytotoxicity	23/2404	71/28943	6.59889e-09	6.7206e-08	3.44724e-08	Il7r/Il12b/H2-M2/Serpinb9b/Ripk3/Nckap1l/Tap2/Ptprc/Il12a/Klrd1/Ctsc/H2-Q4/Stx11/Pvr/Raet1e/B2m/H2-K1/H2-M9/H2-T23/H2-Q10/H2-Q6/H2-D1/Muc4	23
GO:0034121	regulation of toll-like receptor signaling pathway	23/2404	71/28943	6.59889e-09	6.7206e-08	3.44724e-08	Cd36/Cyba/Ifi35/Lbp/Irf1/Tnfaip3/Irak3/Rsad2/Irf4/Acod1/Pik3ap1/Tasl/Tlr2/Trim30a/Tirap/Ninj1/Lyn/Tlr1/Cd300lf/Tlr6/Treml4/Rab7b/Nod2	23
GO:0045429	positive regulation of nitric oxide biosynthetic process	19/2404	50/28943	6.73177e-09	6.84434e-08	3.51072e-08	Itgb2l/Itgb2/Cd36/Klf4/Mmp8/Trpv1/Tnf/Il6/Il1b/Ptx3/Tlr2/Klrk1/Ptgs2/Icam1/Tlr4/Ticam1/Tlr6/Klf2/Ulbp1	19
GO:0009991	response to extracellular stimulus	71/2404	420/28943	6.99409e-09	7.09907e-08	3.64137e-08	Gcg/Pparg/Angptl4/Ppan/Ralb/Trpv1/Prkag3/Myod1/Nuak2/Trpv4/Lpl/Nfe2l2/Ada/Mmp9/Cd68/Pdk4/Asgr1/Fos/Vdr/Gsdmd/Aqp2/Cdkn1a/Pim1/Sik1/Eif2ak2/Pmaip1/Fas/Fosl1/Gcgr/Lct/Cfh/Ptprc/Atf3/Serpinc1/Itga6/Fbn1/Aqp3/Plin2/Slc2a1/Sesn2/Spp1/F7/Eif4ebp1/Ucp1/Ldlr/Slc16a1/Inhbb/Klf10/Ifi206/Prkab2/Gdf15/Cyp24a1/Ucn/Runx2/Slc39a5/Foxa3/Zc3h12a/Zfp36/Rbp1/Ucn2/Jun/Fes/Prl2c3/Lep/Ldha/Slc39a4/Ifi204/Ifi207/Cdkn2b…	71
GO:0002755	MyD88-dependent toll-like receptor signaling pathway	12/2404	20/28943	7.0251e-09	7.11854e-08	3.65136e-08	Irf1/Irak3/Tlr2/Reg3g/Myd88/Tlr13/Tlr4/Tlr8/Tlr7/Tlr1/Cd300lf/Tlr6	12
GO:0008630	intrinsic apoptotic signaling pathway in response to DNA damage	30/2404	113/28943	7.29066e-09	7.36727e-08	3.77895e-08	Ier3/Cd44/Hmox1/Epha2/Ddit4/Myc/Cdkn1a/Nfatc4/Tnf/Pmaip1/Cd74/Shisa5/Bcl2l11/Tnfrsf1b/Tnfrsf1a/Nupr1/Plscr1/Uaca/Rps27l/Mcl1/Ikbke/Muc1/Snai1/Hic1/Ackr3/Bcl3/Ifi204/Bcl2a1b/Bcl2a1d/Bcl2a1a	30
GO:0035296	regulation of tube diameter	39/2404	173/28943	7.3073e-09	7.36727e-08	3.77895e-08	Pdgfb/Dbh/Avpr1a/Bdkrb2/Edn1/Alox5/Cps1/Htr2b/Adra1d/Fga/Edn2/Uts2/Nos3/Cd38/Tbxas1/Adm/Ednra/Comp/Ptgs2/P2ry2/Fgb/Fgg/Dusp5/Smad6/Apln/Icam1/Gch1/Serpinf2/Trpm4/Ucn/Itga1/Shc1/Foxc2/Foxc1/Klf2/Gja5/Ece1/Lep/Sod3	39
GO:0097746	blood vessel diameter maintenance	39/2404	173/28943	7.3073e-09	7.36727e-08	3.77895e-08	Pdgfb/Dbh/Avpr1a/Bdkrb2/Edn1/Alox5/Cps1/Htr2b/Adra1d/Fga/Edn2/Uts2/Nos3/Cd38/Tbxas1/Adm/Ednra/Comp/Ptgs2/P2ry2/Fgb/Fgg/Dusp5/Smad6/Apln/Icam1/Gch1/Serpinf2/Trpm4/Ucn/Itga1/Shc1/Foxc2/Foxc1/Klf2/Gja5/Ece1/Lep/Sod3	39
GO:0048146	positive regulation of fibroblast proliferation	24/2404	77/28943	7.40575e-09	7.45405e-08	3.82346e-08	Pdgfb/Tgfb1/Aqp1/Fbln1/Cdc6/Itgb3/Myc/Cdkn1a/Cd74/Pdgfrb/Fn1/Ddr2/Uts2/Fosl2/Ereg/Anxa2/Lif/Serpine1/Cdk6/Tgif1/Jun/Hmga2/Sphk1/Btc	24
GO:0032479	regulation of type I interferon production	29/2404	107/28943	7.74666e-09	7.78417e-08	3.99279e-08	Oas1c/Relb/Irf1/Rel/Syk/Acod1/Sting1/Ifih1/Nmi/Tlr2/Irf5/Zc3hav1/Tirap/Cgas/Myd88/Oas3/Rnf125/Tlr4/Tlr8/Irf8/Trim56/Tlr7/Ticam1/Mmp12/Cd14/Oas1a/Oas1f/Hmgb2/Trim38	29
GO:0072009	nephron epithelium development	31/2404	120/28943	8.38841e-09	8.41497e-08	4.31635e-08	Pdgfb/Tgfb1/Pax2/Aqp1/Pgf/Cd44/Lama5/Wt1/Bmp4/Myc/Hes1/Adipoq/Six2/Tfap2b/Notch1/Wwtr1/Ednra/Irx3/Myo1e/Lif/Fgf2/Timeless/Npnt/Fmn1/Tcf21/Foxc2/Foxc1/Six1/Yap1/Hs3st3b1/Foxd1	31
GO:0031295	T cell costimulation	15/2404	32/28943	8.56304e-09	8.57586e-08	4.39888e-08	Tnfsf14/Cd274/Pdcd1lg2/Cd86/Cd5/Cd28/Tnfsf4/Ccr7/Spn/Tnfrsf13c/Lgals1/Cd80/Ccl21a/Lilrb4b/Lilrb4a	15
GO:0035150	regulation of tube size	39/2404	174/28943	8.67103e-09	8.66959e-08	4.44695e-08	Pdgfb/Dbh/Avpr1a/Bdkrb2/Edn1/Alox5/Cps1/Htr2b/Adra1d/Fga/Edn2/Uts2/Nos3/Cd38/Tbxas1/Adm/Ednra/Comp/Ptgs2/P2ry2/Fgb/Fgg/Dusp5/Smad6/Apln/Icam1/Gch1/Serpinf2/Trpm4/Ucn/Itga1/Shc1/Foxc2/Foxc1/Klf2/Gja5/Ece1/Lep/Sod3	39
GO:0043300	regulation of leukocyte degranulation	21/2404	61/28943	8.69934e-09	8.68347e-08	4.45407e-08	Itgb2l/Itgb2/Adora3/Spi1/Hmox1/Gata2/Syk/Nckap1l/Fgr/Il4ra/Itgam/Rac2/Cd84/Lyn/Foxf1/Ccr2/Vamp8/Cd177/Fes/Ptafr/Fcer1g	21
GO:0034110	regulation of homotypic cell-cell adhesion	17/2404	41/28943	8.79962e-09	8.76903e-08	4.49796e-08	C1qtnf1/Syk/Tnfsf11/Emilin2/Il6/Il6ra/Pdpn/Cd9/Fgg/Ccl5/Ctsg/Lyn/Plaur/Mmrn1/Lgals1/Ceacam1/Zfp703	17
GO:0002710	negative regulation of T cell mediated immunity	13/2404	24/28943	9.03142e-09	8.97071e-08	4.60141e-08	Il7r/Slamf1/Arg1/Nckap1l/Ptprc/Klrd1/Il20rb/Spn/Nod2/Il4i1/Lilrb4b/Lilrb4a/Muc4	13
GO:0061008	hepaticobiliary system development	34/2404	140/28943	9.03182e-09	8.97071e-08	4.60141e-08	Lsr/Vwf/Hmox1/Gata6/Met/Ada/Hnf4a/Tbx3/Tnfaip3/Plau/Bmp4/Hes1/Runx1/Anxa1/Rela/Hhex/Il6/Cflar/Notch1/Frzb/Hgf/Mesp1/Hp/Cebpa/Hlx/Foxa3/Cdkn2a/Jun/Ceacam2/Ugt1a6a/Cebpb/Ccnd1/Ceacam1/Ugt1a7c	34
GO:0051235	maintenance of location	61/2404	341/28943	9.27597e-09	9.19803e-08	4.71801e-08	Pparg/Hk2/Scin/Tgfb1/Cd36/Stat5a/Ptpn6/Cyba/Chrd/Kdelr3/Lpl/Srgn/Jsrp1/Apob/Itgb3/Nfkbia/Pla2g10/C3/Stard4/Tnf/Fth1/Msr1/Pnpla2/Htr2b/Ptprc/Lcn2/Fbn1/F2/Il1b/Ngf/Plin2/Slc30a3/Cd19/Tmem159/Ednra/Apoa1/Dysf/Cxcl10/Fgf2/Cer1/Bdkrb1/Tspo/Lyn/Ikbke/Zc3h12a/Hilpda/Gp5/P2ry6/Cxcr3/Ftl1/Cemip/Nrros/Ces1g/Lep/Xcr1/Rnf213/Slc17a7/Ces1a/Ccr5/Ccl21a/Ccl21b	61
GO:0031639	plasminogen activation	14/2404	28/28943	9.39668e-09	9.30241e-08	4.77155e-08	Apoh/Ctsz/Plau/Meltf/Fga/Plat/Fgb/Fgg/Serpine1/Serpinf2/Thbs1/S100a10/Plaur/Klkb1	14
GO:0010596	negative regulation of endothelial cell migration	20/2404	56/28943	9.4935e-09	9.38282e-08	4.8128e-08	Apoh/Pparg/Acvrl1/Tgfb1/Klf4/Stc1/Stard13/Dcn/Rgcc/Cxcl13/Tnf/Notch1/Dll4/Adamts9/Angpt2/Robo4/Gadd45a/Fgf2/Thbs1/Mmrn2	20
GO:0033028	myeloid cell apoptotic process	18/2404	46/28943	9.71155e-09	9.56691e-08	4.90722e-08	Apoh/Stat5a/Cd44/Adipoq/Anxa1/Il6/Cxcr2/Fcgr2b/Slc7a11/Epo/Clec5a/Itgam/Ccl5/Cdkn2a/Plekho2/Nod2/Fcer1g/Ccr5	18
GO:0034142	toll-like receptor 4 signaling pathway	18/2404	46/28943	9.71155e-09	9.56691e-08	4.90722e-08	Oas1c/Ifi35/Lbp/Nfkbia/Acod1/Pik3ap1/Ly96/Nmi/Tirap/Ninj1/Tlr4/Lyn/Tnip3/Cd14/Rab7b/Oas1a/Oas1f/Scimp	18
GO:0002468	dendritic cell antigen processing and presentation	11/2404	17/28943	9.80828e-09	9.64641e-08	4.948e-08	Cd68/Cd74/Slc11a1/Ccr7/Fgl2/Thbs1/Clec4a1/Nod2/Fcgr4/Clec4a4/Ccl21a	11
GO:0046456	icosanoid biosynthetic process	19/2404	51/28943	9.8937e-09	9.71455e-08	4.98295e-08	Ptgis/Avpr1a/Edn1/Syk/Pla2g10/Cd74/Anxa1/Alox5/Il1b/Edn2/Tbxas1/Ptgs2/Ptges/Pla2g4a/Alox5ap/Sphk1/Cyp4a12a/Mgst2/Cyp4a12b	19
GO:0097193	intrinsic apoptotic signaling pathway	57/2404	310/28943	1.02288e-08	1.00272e-07	5.14334e-08	Gcg/Ier3/Hspb1/Cd44/Hmox1/Epha2/Nfe2l2/Il19/Mmp9/Ddit4/Bdkrb2/Ripk3/Myc/Cdkn1a/Nfatc4/Cyp1b1/Tnf/Pmaip1/Cd74/Shisa5/Creb3l1/Bcl2l11/Tnfrsf1b/Epo/Ybx3/Tnfrsf1a/Nupr1/Nox1/Pou4f2/Plscr1/Ptgs2/Trib3/Eda2r/Uaca/Melk/Rps27l/Vnn1/Ifi206/Mcl1/Ikbke/Muc1/Snai1/Hic1/Ackr3/Plaur/Msx1/Bcl3/S100a8/S100a9/Cebpb/Rnf183/Rnf186/Ifi204/Ifi207/Bcl2a1b/Bcl2a1d/Bcl2a1a	57
GO:2000628	regulation of miRNA metabolic process	28/2404	102/28943	1.02635e-08	1.00372e-07	5.14847e-08	Pparg/Pdgfb/Spi1/Tgfb1/Klf4/Stat3/Gata6/Gata2/Wt1/Fos/Bmp4/Myc/Nfatc4/Tnf/Fosl1/Rela/Nfkb1/Rest/Ets1/Smad6/Apln/Atoh8/Rara/Zc3h12a/Jun/Tead1/Lilrb4b/Lilrb4a	28
GO:0030183	B cell differentiation	39/2404	175/28943	1.02724e-08	1.00372e-07	5.14847e-08	Mmp14/Spi1/Stat5a/Ptpn6/Spib/Ada/Tnfaip3/Id2/Zfp36l1/Syk/Nckap1l/Ms4a1/Fas/Hhex/Il6/Inpp5d/Ptprc/Il21/Cd19/Btk/Il2rg/Jak3/Pou2af1/Il7/Cd79b/Clcf1/Irf8/Zfp36l2/Gpr183/Bcl3/Slamf8/Adgrg3/Rag1/Lgals1/H2-Ab1/Il4i1/Gimap1/Gm13283/Lilrb4a	39
GO:0043903	regulation of biological process involved in symbiotic interaction	22/2404	67/28943	1.05506e-08	1.02923e-07	5.27933e-08	Trim25/Tmprss2/Fbln1/Arg1/Cd74/Ifitm1/Ifitm3/Ptx3/Cxcl5/Cxcl1/Trim30a/Trim56/Ch25h/Trim30b/Trim30d/Ifitm6/Ifitm2/Trim38/Lgals1/Trim6/Trim10/Trim30c	22
GO:0002312	B cell activation involved in immune response	27/2404	96/28943	1.05825e-08	1.03068e-07	5.28675e-08	Spi1/Stat6/Tgfb1/Cd40/Ada/Tnfaip3/Cd180/Parp3/Il6/Cd28/Ptprc/Tnfsf4/Il21/Cd19/Swap70/Pou2af1/Batf/Tlr4/Exo1/Aicda/Clcf1/Irf8/Gapt/Gpr183/Bcl3/Lgals1/Lilrb4a	27
GO:0001660	fever generation	10/2404	14/28943	1.12504e-08	1.09396e-07	5.61134e-08	Trpv1/Tnfsf11/Tnf/Tnfrsf11a/Il1rn/Il1b/Ptgs2/Ccl5/Ptges/Ccr5	10
GO:0001666	response to hypoxia	45/2404	219/28943	1.14619e-08	1.11273e-07	5.7076e-08	Pparg/Aqp1/Pgf/Hmox1/Gata6/Nfe2l2/Cd34/Ada/Ptgis/Aldh3a1/Ddit4/Nos2/Zfp36l1/Edn1/Plau/Rgcc/Ajuba/Myc/Cryaa/Alas2/Adam8/Bach1/Casp1/Lct/Eng/Notch1/Aqp3/Plk3/Cd38/Fosl2/Rest/Flt1/Epo/Vegfd/Eif4ebp1/Plat/Ednra/Ucp2/Loxl2/Egln3/Twist1/Mgarp/Ece1/Sod3/Pin1rt1	45
GO:0045577	regulation of B cell differentiation	16/2404	37/28943	1.16032e-08	1.12282e-07	5.75938e-08	Mmp14/Stat5a/Ptpn6/Id2/Zfp36l1/Syk/Nckap1l/Fas/Inpp5d/Il21/Il2rg/Il7/Zfp36l2/Slamf8/Il4i1/Lilrb4a	16
GO:0071402	cellular response to lipoprotein particle stimulus	16/2404	37/28943	1.16032e-08	1.12282e-07	5.75938e-08	Itgb2/Pparg/Cd36/Lpl/Cd68/Syk/Itgb1/Cd9/Ldlr/Myd88/Tlr4/Ticam1/Tlr6/Ces1g/Fcer1g/Ces1a	16
GO:0043270	positive regulation of ion transport	61/2404	343/28943	1.16286e-08	1.12347e-07	5.7627e-08	Gcg/Pdgfb/Kcnq1/Stc1/Stac2/Sgk1/Tacr2/Avpr1a/Edn1/Bmp4/Tnfsf11/Arc/Pla2g10/Aqp2/Pdgfrb/Drd4/Alox5/Ccr1/Itgb1/Tnfrsf11a/Lcn2/Abcb11/F2/Il1b/Abcb1b/Cxcl1/Cd19/Prss8/Ednra/Jak3/Htr3a/Trpa1/P2ry2/Atp2c2/Cxcl10/Ccl5/Kcne3/Ccl12/Ccl2/Serpine1/Ucn/Gimap3/Kcne1/Bdkrb1/Tspo/Gimap5/Cxcr4/P2ry6/Ccr2/Orai1/Cxcr3/Lgals3/Vamp8/Ptges/Cemip/Pla2r1/Pla2g4a/Cebpb/Ptafr/Lep/Ano6	61
GO:0001558	regulation of cell growth	75/2404	459/28943	1.19992e-08	1.15742e-07	5.93683e-08	Pparg/Acvrl1/Mmp14/Ifrd1/Tgfb1/Ppan/Crabp2/Cd44/Ccn4/Cyba/Slc44a4/Sertad1/Hyal1/Wnt11/Wt1/Igfbp4/Hnf4a/Cxcl16/Trip10/Sgk1/Avpr1a/Flt4/Igfbp3/Edn1/Sema3g/Dab2/Cdkn1a/Tnfrsf12a/Cryaa/Armc12/Hbegf/Kazald1/Sema4c/Igfbp5/Fn1/Frzb/F2/Ccn5/Ngf/Tnc/Sesn2/Nppb/Cd38/Ocm/Pou4f2/Krt17/Igfbp7/Ccn3/Sema7a/Ucn/Zc3h12d/Inhba/Bdkrb1/Kif14/Hsd3b7/Rtn4r/Cdkn2a/Cxcr4/Bst2/Msx1/Tmc8/Ostn/Yap1/Ceacam2/Tead1/Sphk1/Erbb…	75
GO:0002768	immune response-regulating cell surface receptor signaling pathway	63/2404	360/28943	1.27364e-08	1.22656e-07	6.2915e-08	Lcp2/Ptpn6/Cd40/Ada/Itk/Myo1g/Syk/Fyb/Nckap1l/Clec4n/Btnl2/Ms4a1/Lpxn/Rela/Cd28/Ptprc/Pigr/Sla2/Tlr2/Cd38/Tec/Clec4e/Clec4d/Klrk1/Klrd1/Cd22/Tyrobp/Cd19/Btk/Cmtm3/Plscr1/Nfkbiz/Pawr/Elf1/Themis2/Ccr7/Btnl9/C3ar1/Cd79b/Lat2/Prkd2/Lyn/Zc3h12a/Klhl6/Klri2/Fpr1/C5ar1/Klre1/Lgals3/Fpr2/Ezr/Cd8a/Txk/Fcer1g/Blnk/Skint3/C5ar2/Fyb2/Fpr3/Bcl2a1d/Sh2d1b1/Lilrb4b/Lilrb4a	63
GO:0042542	response to hydrogen peroxide	31/2404	122/28943	1.28256e-08	1.23319e-07	6.32547e-08	Stat6/Nqo1/Pax2/Aqp1/Mapk13/Hmox1/Slc4a1/Met/Nfe2l2/Kdm6b/Tnfaip3/Edn1/Ripk1/Ripk3/Cryaa/Cyp1b1/Pdgfrb/Anxa1/Rela/Il6/Hk3/Ddr2/Lcn2/Hgf/Ednra/Cyp11a1/Trpa1/Pawr/Cdkn2a/Sphk1/Hba-a1	31
GO:0048002	antigen processing and presentation of peptide antigen	24/2404	79/28943	1.30487e-08	1.25263e-07	6.42523e-08	Ctse/Fcgr1/H2-M2/Ctsl/Tap2/Cd74/Slc11a1/Fcgr2b/Ifi30/H2-Q4/H2-Aa/Tap1/Clec4a1/Fcer1g/Fcgr3/Clec4a4/B2m/H2-K1/H2-M9/H2-T23/H2-Q10/H2-Q6/H2-D1/H2-Ab1	24
GO:0043405	regulation of MAP kinase activity	42/2404	198/28943	1.32425e-08	1.26921e-07	6.51027e-08	Pparg/Pdgfb/Tgfb1/Ptpn6/Bmp7/Cd40/Irak3/Pik3r5/Edn1/Syk/Bmp4/Tnfsf11/Ajuba/Adipoq/Dusp1/Tnf/Pdgfrb/Adam8/Drd4/Htr2b/Tnfrsf11a/Ptprc/Il1rn/Il1b/Flt1/Iqgap1/Tirap/Trib1/Trib3/Arhgef5/Fgf2/Ccr7/Tlr4/Dusp10/Thbs1/Lyn/Pik3r6/Fzd4/Tlr6/Nod2/Erbb2/Ceacam1	42
GO:0006690	icosanoid metabolic process	34/2404	142/28943	1.32699e-08	1.26982e-07	6.51339e-08	Cyp4f18/Ncf1/Ptgis/Avpr1a/Akr1c18/Edn1/Syk/Cyp2d26/Pla2g10/Cyp1b1/Cd74/Anxa1/Alox5/Il1b/Tlr2/Pdpn/Edn2/Tbxas1/Tnfrsf1a/Cyp2b10/Ces2g/Ptgs2/Alox12b/Tlr4/Ptges/Cyp2f2/Dpep2/Pla2g4a/Alox5ap/Sphk1/Cyp4a12a/Cyp2b19/Mgst2/Cyp4a12b	34
GO:0001570	vasculogenesis	27/2404	97/28943	1.35101e-08	1.29075e-07	6.62076e-08	Tgfb1/Epha2/Wt1/Cd34/Zfp36l1/Has2/Xdh/Pdgfrb/Hhex/Eng/Egfl7/Notch1/Epo/Adm/Myo1e/Tgfbr2/Tiparp/Tnni3/Rras/Foxf1/Ackr3/Rasip1/Fzd4/Junb/Yap1/T/Ceacam1	27
GO:0061081	positive regulation of myeloid leukocyte cytokine production involved in immune response	17/2404	42/28943	1.36383e-08	1.29887e-07	6.6624e-08	Cd36/Mapkapk2/Ddx21/Syk/Cd74/Casp1/Tlr2/Tirap/Myd88/Casp4/Sema7a/Tlr4/Tlr7/Psg22/Ticam1/Nod2/Fcer1g	17
GO:1900744	regulation of p38MAPK cascade	17/2404	42/28943	1.36383e-08	1.29887e-07	6.6624e-08	Spi1/Met/Gadd45b/Gadd45g/Bmp4/Xdh/Dusp1/Il1b/Hgf/Gadd45a/Dusp10/Zc3h12a/Rell1/Ccr2/Ezr/Lep/Sphk1	17
GO:0043433	negative regulation of DNA-binding transcription factor activity	38/2404	170/28943	1.44727e-08	1.37564e-07	7.05619e-08	Adora3/Spi1/Klf4/Hmox1/Id3/Hnf4a/Ptgis/Tnfaip3/Irak3/Id2/Nfkbia/Sfrp4/Acod1/Hes1/Pla2g10/Pim1/Sik1/Cyp1b1/Tnfsf4/Anxa4/Nupr1/Pou4f2/Trib1/Nlrp3/Twist1/Zc3h12a/Id1/Cdkn2a/Bcl3/Nod2/Adgrg3/T/Parp10/Nlrc5/Tmigd3/Foxs1/Nlrp12/Brms1	38
GO:0002478	antigen processing and presentation of exogenous peptide antigen	15/2404	33/28943	1.44901e-08	1.37564e-07	7.05619e-08	Ctse/Fcgr1/Tap2/Cd74/Fcgr2b/Ifi30/H2-Aa/Tap1/Clec4a1/Fcer1g/Fcgr3/Clec4a4/B2m/H2-K1/H2-Ab1	15
GO:0060333	interferon-gamma-mediated signaling pathway	12/2404	21/28943	1.51457e-08	1.43336e-07	7.35224e-08	Pparg/Irf1/Arg1/Parp9/Nmi/Hpx/Parp14/Socs1/Irgm1/Txk/Nlrc5/Igtp	12
GO:0072378	blood coagulation	fibrin clot formation	12/2404	21/28943	1.51457e-08	1.43336e-07	7.35224e-08	Apoh/Fbln1/Fn1/Serpinc1/F2/Fga/F7/Fgb/Fgg/F13a1/Gp5/Klkb1	12
GO:0010595	positive regulation of endothelial cell migration	29/2404	110/28943	1.53158e-08	1.44719e-07	7.42316e-08	Pdgfb/Tgfb1/Stat5a/Hspb1/Hmox1/Fut1/Met/Gata2/Nfe2l2/Cd40/Map2k3/Flt4/Itgb3/Bmp4/Smoc2/Anxa1/Lcn2/Nos3/Anxa3/Ets1/Ptgs2/Fgf2/Atoh8/Rras/Thbs1/Prkd2/Zc3h12a/Foxc2/Rhoj	29
GO:0048863	stem cell differentiation	53/2404	282/28943	1.54527e-08	1.45784e-07	7.47779e-08	Dnmt3l/Stat3/Pax2/Gata6/Bmp7/Aldh1a2/Lama5/Nfe2l2/Tbx3/Tfap2a/Edn1/Bmp4/Sema3g/Hes1/Zscan10/Eif2ak2/Hhex/Itgb1/Rdh10/Sema4c/Wnt10a/Fn1/Htr2b/Ptprc/Notch1/Frzb/Tal1/Rest/A2m/Ednra/Tbx18/Batf/Lif/Twist1/Alx1/Fgf2/Ovol2/Sema7a/Runx2/Cdk6/Epop/Zfp36/Epcam/Krt14/Zfp36l2/Foxc2/Dmrta2/Msx1/Foxc1/Six1/Yap1/Trim6/Slc4a11	53
GO:0010633	negative regulation of epithelial cell migration	23/2404	74/28943	1.60813e-08	1.51108e-07	7.7509e-08	Apoh/Pparg/Acvrl1/Tgfb1/Klf4/Stc1/Stard13/Dcn/Rgcc/Cxcl13/Tnf/Cd63/Notch1/Dll4/Adamts9/Angpt2/Robo4/Gadd45a/Fgf2/Dusp10/Thbs1/Mmrn2/Macir	23
GO:0032623	interleukin-2 production	23/2404	74/28943	1.60813e-08	1.51108e-07	7.7509e-08	Stat5a/Cd34/Tnfaip3/Irf4/Runx1/Btnl2/Anxa1/Cd28/Slc11a1/Ptprc/Tnfsf4/Il1b/Pawr/Prkd2/Vsig4/Il20rb/Zfp36/Ccr2/Ezr/Nod2/Fcer1g/Lilrb4b/Lilrb4a	23
GO:0046394	carboxylic acid biosynthetic process	55/2404	298/28943	1.60924e-08	1.51108e-07	7.7509e-08	Apoc2/Fgfr4/Elovl1/Prkag3/Aldh1a2/Aldh1a3/Lpl/Hnf4a/Ptgis/Pdk4/Avpr1a/Edn1/Syk/Pla2g10/Stard4/Cd74/Anxa1/Hoga1/Alox5/Rdh10/Dhrs9/Hao1/Il1b/Eif6/Edn2/Tbxas1/Apoa1/Lipc/Cyp1a1/Ptgs2/Trib3/Alox12b/Gulo/Aldh8a1/Prkab2/Elovl3/Bhmt2/Rbp1/Acsm4/Nags/Ptges/Lipg/Ceacam2/Pla2g4a/Ces1g/Alox5ap/Sphk1/Ldha/Cyp4a12a/Rdh16/Ces1a/Ceacam1/Mgst2/Rdh16f2/Cyp4a12b	55
GO:0046328	regulation of JNK cascade	35/2404	150/28943	1.66389e-08	1.55997e-07	8.00164e-08	Mmp8/Trpv4/Gadd45b/Slamf1/Ccn2/Flt4/Sfrp4/Ripk1/Gadd45g/Naip1/Tnfsf11/Dab2/Stk3/Tnf/Traf5/Fcgr2b/Il1b/Mecom/Wnt16/Ltbr/Nox1/Tirap/Myd88/Mdfi/Eda2r/Gadd45a/Serpinf2/Tlr4/Dusp10/Mdfic/Klhl31/Nod2/Naip2/Ccl21a/Ccl21b	35
GO:0001780	neutrophil homeostasis	14/2404	29/28943	1.67732e-08	1.57011e-07	8.05368e-08	Cd44/Mpl/Csf1/Anxa1/Il6/Cxcr2/Cfh/Fcgr2b/Mecom/Slc7a11/Itgam/Ccr2/Gcnt4/Lilrb4a	14
GO:0022612	gland morphogenesis	36/2404	157/28943	1.7015e-08	1.59027e-07	8.15709e-08	Cdh1/Pdgfb/Stat6/Tgfb1/Elf3/Stat5a/Cd44/Epha2/Bmp7/Met/Csf1/Lama5/Tbx3/Tnfaip3/Ccl11/Plau/Bmp4/Vdr/Tnf/Il6/Cflar/Igfbp5/Notch1/Nfkb1/Tnc/Hgf/Areg/Msn/Tgfbr2/Tgm2/Rln1/Cdkn2a/Ceacam2/Cebpb/Serpinb5/Ceacam1	36
GO:1901222	regulation of NIK/NF-kappaB signaling	27/2404	98/28943	1.71803e-08	1.60322e-07	8.22353e-08	Spi1/Mmp8/Tnfsf14/Ifi35/Edn1/Litaf/Cd86/Eif2ak2/Tnf/Rela/Il18r1/Nmi/Il1b/Tlr2/Birc3/Nlrp3/Uaca/Ccn3/Tlr4/Zc3h12a/Tlr7/Cd14/Nod2/Tcim/Adgrg3/Sphk1/Nlrp12	27
GO:0010759	positive regulation of macrophage chemotaxis	13/2404	25/28943	1.73781e-08	1.60921e-07	8.25424e-08	Trpv4/Csf1/Slamf1/Ccl5/Ccl2/Ccr7/Thbs1/C3ar1/Trem1/C5ar1/Cxcl17/Tnfsf18/Ccl21a	13
GO:0030194	positive regulation of blood coagulation	13/2404	25/28943	1.73781e-08	1.60921e-07	8.25424e-08	Apoh/Cd36/Nfe2l2/Plau/Emilin2/F2/F7/Plat/Serpine1/Serpinf2/Thbs1/S100a9/Ano6	13
GO:0034114	regulation of heterotypic cell-cell adhesion	13/2404	25/28943	1.73781e-08	1.60921e-07	8.25424e-08	Klf4/Cd44/Bmp7/Tnfaip3/Gcnt2/Adipoq/Tnf/Il1rn/Il1b/Fga/Apoa1/Fgb/Fgg	13
GO:0045063	T-helper 1 cell differentiation	13/2404	25/28943	1.73781e-08	1.60921e-07	8.25424e-08	Stat6/Relb/Irf1/Gadd45g/Anxa1/Il18r1/Tnfsf4/Il4ra/Jak3/Ccr7/Hlx/Ccr2/Spn	13
GO:1900048	positive regulation of hemostasis	13/2404	25/28943	1.73781e-08	1.60921e-07	8.25424e-08	Apoh/Cd36/Nfe2l2/Plau/Emilin2/F2/F7/Plat/Serpine1/Serpinf2/Thbs1/S100a9/Ano6	13
GO:0044070	regulation of anion transport	30/2404	117/28943	1.7478e-08	1.61598e-07	8.28896e-08	Fgfr4/Stc1/Arg1/Avpr1a/Stc2/Sfrp4/Edn1/Ripk1/Syk/Tnfsf11/Pla2g10/Itgb1/Tnfrsf11a/Il1rn/Abcb11/Il1b/Abcb1b/Tcaf2/Car7/Trpa1/P2ry2/Atp8b1/Ptges/Pla2r1/Pla2g4a/Cebpb/Ptafr/Ces1g/Lep/Ces1a	30
GO:0045638	negative regulation of myeloid cell differentiation	26/2404	92/28943	1.76514e-08	1.62951e-07	8.35835e-08	Stat5a/Twist2/Gata2/Nfkbia/Zfp36l1/Myc/Adipoq/Runx1/Tmem178/Inpp5d/Fbn1/Clec2d/Trib1/Rara/Cdk6/Lyn/Zfp36/Gpr171/Tnfrsf11b/Pilrb1/H4c17/Ceacam1/Mafb/Ccl21b/Lilrb4b/Lilrb4a	26
GO:0016053	organic acid biosynthetic process	55/2404	299/28943	1.81486e-08	1.67284e-07	8.58061e-08	Apoc2/Fgfr4/Elovl1/Prkag3/Aldh1a2/Aldh1a3/Lpl/Hnf4a/Ptgis/Pdk4/Avpr1a/Edn1/Syk/Pla2g10/Stard4/Cd74/Anxa1/Hoga1/Alox5/Rdh10/Dhrs9/Hao1/Il1b/Eif6/Edn2/Tbxas1/Apoa1/Lipc/Cyp1a1/Ptgs2/Trib3/Alox12b/Gulo/Aldh8a1/Prkab2/Elovl3/Bhmt2/Rbp1/Acsm4/Nags/Ptges/Lipg/Ceacam2/Pla2g4a/Ces1g/Alox5ap/Sphk1/Ldha/Cyp4a12a/Rdh16/Ces1a/Ceacam1/Mgst2/Rdh16f2/Cyp4a12b	55
GO:0007043	cell-cell junction assembly	36/2404	158/28943	2.02906e-08	1.86742e-07	9.57868e-08	Cdh1/Lsr/Cldn15/Esam/Rhoc/Epha2/Trpv4/Wnt11/Myo1c/Pmp22/Pecam1/Marveld2/Ildr1/Tnf/Itgb1/Pkp1/Il1b/Cd9/Irx3/Cdh5/Micall2/Cdh12/Cldn5/Snai1/Gjb2/Cldn14/Cldn2/Cldn4/Pkp3/Cldn23/Gja5/Cldn34b2/Cldn24/Gpbar1/Cldn34d/Zfp703	36
GO:0071496	cellular response to external stimulus	56/2404	308/28943	2.06303e-08	1.89578e-07	9.72418e-08	Angptl4/Ppan/Pax2/Ralb/Aqp1/Prkag3/Myod1/Nuak2/Piezo1/Lpl/Nfe2l2/Wnt11/Mmp9/Cd68/Pdk4/Asgr1/Fos/Vdr/Gsdmd/Aqp2/Cdkn1a/Pim1/Sik1/Eif2ak2/Pmaip1/Fas/Ankrd1/Fosl1/Kcnk4/Gcgr/Ptprc/Atf3/Itga6/Aqp3/Plin2/Slc2a1/Sesn2/Nos3/Bag3/Ednra/Inhbb/Klf10/Ifi206/Prkab2/Slc39a5/Ptger4/Foxa3/Zc3h12a/Ucn2/Jun/Fes/Ldha/Slc39a4/Ifi204/Ifi207/Cdkn2b	56
GO:0045601	regulation of endothelial cell differentiation	17/2404	43/28943	2.0809e-08	1.90929e-07	9.79344e-08	Acvrl1/Etv2/Notch4/Bmp4/Xdh/Tnf/Notch1/Il1b/Tnfrsf1a/Cdh5/Atoh8/Cldn5/Id1/S1pr2/S1pr3/Ceacam1/Apold1	17
GO:0032620	interleukin-17 production	18/2404	48/28943	2.14247e-08	1.95981e-07	1.00526e-07	Il12rb1/Tgfb1/Il12b/Ly9/Nckap1l/Il6/Tnfsf4/Il36rn/Il21/Il12a/Tlr2/Ccn1/Myd88/Arid5a/Tlr4/Nod2/Osm/Sphk1	18
GO:0048010	vascular endothelial growth factor receptor signaling pathway	18/2404	48/28943	2.14247e-08	1.95981e-07	1.00526e-07	Pdgfb/Pgf/Hspb1/Mapkapk2/Flt4/Bmp4/Hhex/Emilin1/Flt1/Vegfd/Ccl2/Prkd2/Mmrn2/Clec14a/Foxc2/Myof/Fzd4/Foxc1	18
GO:0001892	embryonic placenta development	30/2404	118/28943	2.15874e-08	1.9717e-07	1.01136e-07	Pdgfb/Bmp7/Ascl2/Phlda2/Gata2/Csf2/Rspo3/Llgl2/Krt19/Plcd3/Zfp36l1/Stk3/Hes1/Ccn1/Adm/St14/Syde1/Mdfi/Lif/Cebpa/Ovol2/Prdm1/Gjb5/Snai1/Synb/Junb/Socs3/Cebpb/Nfe2/Plg	30
GO:0051145	smooth muscle cell differentiation	24/2404	81/28943	2.24977e-08	2.05172e-07	1.0524e-07	Pdgfb/Tgfb1/Gata6/Tbx3/Bmp4/Hes1/Rcan1/Nfatc4/C3/Pdgfrb/Cfh/Eng/Notch1/Ereg/Mesp1/Adm/Ednra/Comp/Tbx18/Smad6/Npnt/Foxf1/Six1/Prdm6	24
GO:0070301	cellular response to hydrogen peroxide	26/2404	93/28943	2.25753e-08	2.05569e-07	1.05444e-07	Stat6/Nqo1/Pax2/Aqp1/Mapk13/Met/Nfe2l2/Kdm6b/Tnfaip3/Edn1/Ripk1/Ripk3/Cyp1b1/Pdgfrb/Anxa1/Rela/Il6/Hk3/Ddr2/Lcn2/Hgf/Ednra/Trpa1/Pawr/Cdkn2a/Sphk1	26
GO:0070486	leukocyte aggregation	11/2404	18/28943	2.33154e-08	2.11987e-07	1.08736e-07	Cd44/Bmp7/Has2/Adam8/Cfh/Il1b/Msn/Rac2/Thbs1/S100a8/S100a9	11
GO:0010952	positive regulation of peptidase activity	39/2404	180/28943	2.34037e-08	2.12469e-07	1.08983e-07	Pparg/Stat3/Ccn2/Syk/Cideb/Myc/Mefv/Xdh/Tnf/Pmaip1/Fas/Casp1/Casp8/Cflar/Bcl2l11/Ngf/Efna1/Ccn1/Rest/Nlrp3/Uaca/Pawr/Rps27l/Tnfrsf23/Ifi206/Acer2/Lyn/Cdkn2a/Prss22/Cldn4/Tnfsf15/Foxl2/S100a8/S100a9/Sox7/Khdc1a/Nlrp1a/Ifi204/Ifi207	39
GO:0032606	type I interferon production	29/2404	112/28943	2.37393e-08	2.15191e-07	1.10379e-07	Oas1c/Relb/Irf1/Rel/Syk/Acod1/Sting1/Ifih1/Nmi/Tlr2/Irf5/Zc3hav1/Tirap/Cgas/Myd88/Oas3/Rnf125/Tlr4/Tlr8/Irf8/Trim56/Tlr7/Ticam1/Mmp12/Cd14/Oas1a/Oas1f/Hmgb2/Trim38	29
GO:0031294	lymphocyte costimulation	15/2404	34/28943	2.39338e-08	2.15978e-07	1.10783e-07	Tnfsf14/Cd274/Pdcd1lg2/Cd86/Cd5/Cd28/Tnfsf4/Ccr7/Spn/Tnfrsf13c/Lgals1/Cd80/Ccl21a/Lilrb4b/Lilrb4a	15
GO:0036037	CD8-positive	alpha-beta T cell activation	15/2404	34/28943	2.39338e-08	2.15978e-07	1.10783e-07	Cd244a/Cd274/Irf1/Nckap1l/Runx1/Tnfsf8/Crtam/Socs1/Clec4a1/Gpr18/Clec4a4/Runx3/Gimap1/Lilrb4b/Lilrb4a	15
GO:0090322	regulation of superoxide metabolic process	15/2404	34/28943	2.39338e-08	2.15978e-07	1.10783e-07	Gnai3/Itgb2l/Itgb2/Tgfb1/Cd36/Cyba/Nfe2l2/Syk/Cxcl1/Tyrobp/Itgam/Gch1/Shc1/Cd177/Fpr2	15
GO:0120254	olefinic compound metabolic process	37/2404	166/28943	2.41512e-08	2.17614e-07	1.11622e-07	Cyp4f18/Cyp17a1/Aldh1a2/Aldh1a3/Rdh12/Akr1c18/Ephx2/Dab2/Cyp2d26/Cyp1b1/Alox5/Rdh10/Dhrs9/Abca4/H6pd/Plb1/Rest/Cyp2b10/Dkk3/Dkkl1/Hsd11b2/Cyp1a1/Cyp11a1/Ptgs2/Alox12b/Aldh8a1/Sdr9c7/Rbp1/Cyp2f2/Afp/Pla2g4a/Sphk1/Cyp4a12a/Cyp2b19/Rdh16/Rdh16f2/Cyp4a12b	37
GO:0045600	positive regulation of fat cell differentiation	22/2404	70/28943	2.61533e-08	2.35302e-07	1.20695e-07	Pparg/Bmp7/Lpl/Id2/Sav1/Zfp36l1/Stk3/Pim1/Ccdc3/Frzb/Mecom/Medag/Dkkl1/Ptgs2/Cebpa/Trpm4/Tph1/Sh3pxd2b/Zc3h12a/Zfp36/Six1/Cebpb	22
GO:0006875	cellular metal ion homeostasis	70/2404	425/28943	2.62822e-08	2.36108e-07	1.21109e-07	Cav2/Tgfb1/Ptpn6/Hmox1/Cyba/Steap4/Trpv4/Stc1/Tmprss6/Cd40/Sgk1/Jsrp1/Stc2/Itgb3/Edn1/Scara5/Slc39a14/Myc/Vdr/Tmem178/Fth1/Alas2/Ccr1/Slc11a1/Htr2b/Ptprc/Lcn2/F2/Ngf/Edn2/Slc30a3/Spp1/Kel/Scnn1a/Cd19/Hpx/Ednra/Mt4/Mt2/Mt1/Cdh5/Trpa1/P2ry2/Atp2c2/Slc24a1/Cxcl10/Ccl5/Ccl12/Ccl2/Tnni3/Fgf2/Tgm2/Slc39a5/Bdkrb1/Lyn/Slc35g1/Erfe/Gp5/P2ry6/Ccr2/Cxcr3/Ftl1/Cemip/Xcr1/Slc39a4/Cnga1/Ccr5/Ccl21a/Ccl21b/Prn	70
GO:0002218	activation of innate immune response	20/2404	59/28943	2.64723e-08	2.37462e-07	1.21803e-07	Syk/Clec4n/Sting1/Ifi211/Zbp1/Tlr2/Klrk1/Klrd1/Tyrobp/Trim30a/Cgas/Ifi206/Tlr4/Ifi209/Klri2/Klre1/Ifi205/Trim30d/Ifi204/Ifi207	20
GO:0072507	divalent inorganic cation homeostasis	62/2404	359/28943	2.75037e-08	2.46347e-07	1.2636e-07	Cav2/Tgfb1/Ptpn6/Cyba/Trpv4/Stc1/Cd40/Jsrp1/Stc2/Itgb3/Edn1/Tnfsf11/Slc39a14/Vdr/Tmem178/Ccr1/Tfap2b/Slc11a1/Htr2b/Ptprc/F2/Ngf/Edn2/Slc30a3/Spp1/Kel/Cd19/Adm/Ednra/Mt4/Mt2/Mt1/Cdh5/Nt5e/Trpa1/P2ry2/Atp2c2/Slc24a1/Cxcl10/Ccl5/Ccl12/Ccl2/Tnni3/Fgf2/Tgm2/Slc39a5/Bdkrb1/Lyn/Slc35g1/Gp5/P2ry6/Ccr2/Tmc8/Cxcr3/Cemip/Xcr1/Slc39a4/Cnga1/Cib3/Ccr5/Ccl21a/Ccl21b	62
GO:0060907	positive regulation of macrophage cytokine production	14/2404	30/28943	2.90381e-08	2.58934e-07	1.32817e-07	Cd36/Mapkapk2/Cd74/Casp1/Tlr2/Tirap/Myd88/Casp4/Sema7a/Tlr4/Tlr7/Psg22/Ticam1/Nod2	14
GO:0090025	regulation of monocyte chemotaxis	14/2404	30/28943	2.90381e-08	2.58934e-07	1.32817e-07	Dusp1/Ccr1/Cxcl10/Ccl5/Ccl2/Ccn3/Serpine1/Ninj1/Lyn/Ccr2/Slamf8/Cxcl17/Ano6/Tnfsf18	14
GO:1902042	negative regulation of extrinsic apoptotic signaling pathway via death domain receptors	14/2404	30/28943	2.90381e-08	2.58934e-07	1.32817e-07	Hmox1/Tmbim1/Tnfrsf22/Tnfaip3/Cflar/Fga/Hgf/Fgb/Fgg/Icam1/Serpine1/Tnfrsf23/Hmgb2/Itprip	14
GO:1901216	positive regulation of neuron death	32/2404	133/28943	3.09827e-08	2.75865e-07	1.41501e-07	Ccl3/Nqo1/Ctsz/Ddit4/Fos/Tfap2a/Nfatc4/Tnf/Pmaip1/Fas/Pitx3/Casp1/Tfap2b/Casp8/Ncf2/Fcgr2b/Ddr2/Lcn2/Bcl2l11/Il1b/Rest/Tnfrsf1a/Tyrobp/Nupr1/Itgam/Pawr/Mcl1/Tlr4/Itga1/Tlr6/Jun/Pin1rt1	32
GO:0060330	regulation of response to interferon-gamma	10/2404	15/28943	3.12191e-08	2.76492e-07	1.41823e-07	Pparg/Arg1/Parp9/Hpx/Parp14/Socs1/Irgm1/Txk/Nlrc5/Igtp	10
GO:0060334	regulation of interferon-gamma-mediated signaling pathway	10/2404	15/28943	3.12191e-08	2.76492e-07	1.41823e-07	Pparg/Arg1/Parp9/Hpx/Parp14/Socs1/Irgm1/Txk/Nlrc5/Igtp	10
GO:0061900	glial cell activation	18/2404	49/28943	3.12368e-08	2.76492e-07	1.41823e-07	Pparg/Mmp8/Trpv1/Tnf/Il33/Casp1/Il1b/Tlr2/Ctsc/Tyrobp/Itgam/Ldlr/Tlr4/C5ar1/Jun/Sphk1/Cst7/Cntf	18
GO:0070232	regulation of T cell apoptotic process	18/2404	49/28943	3.12368e-08	2.76492e-07	1.41823e-07	Il7r/Cd274/Ada/Bmp4/Ripk3/Adam8/Casp8/Pdcd1/Tnfsf4/Siglec1/Bcl2l11/Efna1/Jak3/Ccl5/Lgals3/Bcl3/Rag1/Gimap8	18
GO:2000401	regulation of lymphocyte migration	21/2404	65/28943	3.13413e-08	2.77009e-07	1.42088e-07	Aire/Tnfsf14/Itgb3/Ripk3/Apod/Cd200r1/Cxcl13/Adam8/Ccl20/Tnfsf4/Ecm1/Msn/Cxcl10/Ccl5/Ccl12/Ccl7/Ccl2/Ccr7/Ccr2/Spn/Ccl21a	21
GO:0002523	leukocyte migration involved in inflammatory response	13/2404	26/28943	3.21022e-08	2.8267e-07	1.44992e-07	Itgb2l/Itgb2/Slamf1/Lbp/Adam8/Alox5/Ppbp/Itgam/Ccl2/Ninj1/Slamf8/S100a8/S100a9	13
GO:0035743	CD4-positive	alpha-beta T cell cytokine production	13/2404	26/28943	3.21022e-08	2.8267e-07	1.44992e-07	Il12b/Slamf1/Arg1/Rsad2/Il6/Il18rap/Il18r1/Il1r1/Il1b/Il12a/Nlrp3/Arid5a/Il31ra	13
GO:0070167	regulation of biomineral tissue development	28/2404	107/28943	3.21227e-08	2.8267e-07	1.44992e-07	Tgfb1/Bmp7/Srgn/Tfap2a/Bmp4/Vdr/Wnt10b/Ifitm5/Alox5/Ccr1/Ddr2/Notch1/Ecm1/Ccn1/Nos3/Mgp/Comp/Twist1/Rflna/Trpm4/Phospho1/Sgms2/Ostn/Cebpb/Nfe2/Ano6/Bglap3/Odaph	28
GO:0051924	regulation of calcium ion transport	54/2404	296/28943	3.25493e-08	2.86006e-07	1.46703e-07	Gcg/Pdgfb/Tgfb1/Ptpn6/Cyba/Stc1/Stac2/Jsrp1/Stc2/Itgb3/Bmp4/Vdr/Hes1/Aqp2/Pdgfrb/Tmc1/Drd4/Ccr1/Gpr35/F2/Ngf/Gem/Nos3/Cabp1/Epo/Cd19/Ednra/Jak3/Ptgs2/Dysf/Atp2c2/Cxcl10/Ccl5/Kcne3/Ccl12/Ccl2/Pawr/Icam1/Serpine1/Cd84/Ucn/Gimap3/Kcne1/Bdkrb1/Tspo/Lyn/Gimap5/Cxcr4/P2ry6/Orai1/Cxcr3/Lgals3/Cemip/Ahnak	54
GO:0042100	B cell proliferation	30/2404	120/28943	3.26534e-08	2.86502e-07	1.46958e-07	Il7r/Cd40/Ada/Cd180/Nckap1l/Cdkn1a/Cd74/Inpp5d/Ptprc/Fcgr2b/Il21/Bst1/Cd38/Cd22/Tyrobp/Cd19/Btk/Tirap/Pawr/Il5/Tlr4/Il7/Clcf1/Lyn/Cdkn2a/Gapt/Ticam1/Gpr183/Tnfrsf13c/Gm13283	30
GO:0009620	response to fungus	22/2404	71/28943	3.49329e-08	3.06057e-07	1.56988e-07	Spi1/Tgfb1/Il17ra/Ncf1/Vip/Arg1/Syk/Clec4n/Tslp/Il36rn/Zbp1/Ptx3/Tlr2/Cxcl1/Clec4e/Clec4d/Il17rc/Myd88/Ctsg/Clec4a1/Scimp/Clec4a4	22
GO:0002260	lymphocyte homeostasis	25/2404	89/28943	3.77115e-08	3.29921e-07	1.69229e-07	Tgfb1/Il7r/Stat5a/Cd44/Ada/Tnfaip3/Ripk3/Nckap1l/Pmaip1/Cd74/Fas/Tnfsf4/Bcl2l11/Sit1/Jak3/Tnfrsf23/Gimap3/Lyn/Gimap5/Il20rb/Gapt/Pirb/Rag1/Tnfrsf13c/Bcl2a1a	25
GO:0002719	negative regulation of cytokine production involved in immune response	15/2404	35/28943	3.86613e-08	3.3725e-07	1.72988e-07	Tgfb1/Hmox1/Twist2/Slamf1/Arg1/Irak3/Cd96/Tnf/Jak3/Apoa1/Twist1/Bst2/Nod2/Lilrb4b/Lilrb4a	15
GO:0045672	positive regulation of osteoclast differentiation	15/2404	35/28943	3.86613e-08	3.3725e-07	1.72988e-07	Ccl3/Il12b/Csf1/Itgb3/Fos/Tnfsf11/Tnf/Ccr1/Ocstamp/Tyrobp/Pou4f2/Ccl5/Klf10/Ninj1/Slc9b2	15
GO:0090100	positive regulation of transmembrane receptor protein serine/threonine kinase signaling pathway	30/2404	121/28943	3.99939e-08	3.4837e-07	1.78692e-07	Pparg/Acvrl1/Tgfb1/Gata6/Bmp7/Bmp4/Dab2/Hes1/Eng/Notch1/Slc2a10/Ccn1/Tgfb1i1/Rbpms/Cdh5/Tgfbr2/Bmp8a/Inhbb/Lrg1/Gdf5/Gdf15/Lefty1/Thbs1/Npnt/Inhba/Inhbe/Msx1/Lefty2/Cdkn2b/Foxd1	30
GO:0070231	T cell apoptotic process	21/2404	66/28943	4.23796e-08	3.68617e-07	1.89077e-07	Il7r/Cd274/Ada/Ripk1/Bmp4/Ripk3/Fas/Adam8/Casp8/Pdcd1/Tnfsf4/Siglec1/Bcl2l11/Efna1/Jak3/Ccl5/Tnfrsf23/Lgals3/Bcl3/Rag1/Gimap8	21
GO:0060395	SMAD protein signal transduction	27/2404	102/28943	4.32811e-08	3.75915e-07	1.92821e-07	Pparg/Tgfb1/Bmp7/Hnf4a/Pbld2/Fos/Bmp4/Dab2/Vim/Slc2a10/Wwtr1/Rbpms/Bmp8a/Smad6/Inhbb/Ovol2/Ccn3/Atoh8/Gdf5/Gdf15/Lefty1/Inhba/Inhbe/Jun/Afp/T/Lefty2	27
GO:0014013	regulation of gliogenesis	32/2404	135/28943	4.52539e-08	3.92483e-07	2.01319e-07	Pparg/Tgfb1/Ascl2/Id2/Gfap/Bmp4/Myc/Hes1/Tnf/Fas/Il33/Rela/Pitx3/Il6/Vim/Notch1/F2/Il1b/Tlr2/Tnfrsf1b/Flt1/Ldlr/Lif/Egr2/Atf5/Dusp10/Clcf1/Tspo/Lyn/Cxcr4/Hmga2/Cdkn2b	32
GO:0010717	regulation of epithelial to mesenchymal transition	26/2404	96/28943	4.60969e-08	3.99219e-07	2.04774e-07	Tgfb1/Bmp7/Gcnt2/Bmp4/Rgcc/Dab2/Il6/Eng/Notch1/Il1b/Wwtr1/Efna1/Glipr2/Pdpn/Tgfb1i1/Tgfbr2/Phldb2/Loxl2/Twist1/Pawr/Alx1/Lrg1/Ovol2/Snai1/Foxc1/Zfp703	26
GO:0002790	peptide secretion	54/2404	299/28943	4.62265e-08	3.99767e-07	2.05055e-07	Gcg/Pparg/Ghrhr/Aqp1/Trpv1/Dio2/Kcnq1/Trpv4/Hnf4a/Slc16a10/Tacr2/Nos2/Edn1/Tnfsf11/Ildr1/Tnf/Cd74/Anxa1/Alox5/Il6/Tfap2b/Il1rn/Fbn1/Il1b/Fga/Uts2/Cd38/Rest/Trpa1/Slc16a1/Ucp2/Fgb/Fgg/Lif/Ccl5/Midn/Pim3/Piwil4/Apln/Inhbb/Ccn3/Slc9b2/Trpm4/Ucn/Cplx3/Ptger4/Clcf1/Rapgef4/S100a8/S100a9/Hmga2/Lepr/Lep/Kiss1	54
GO:0046006	regulation of activated T cell proliferation	17/2404	45/28943	4.63894e-08	4.006e-07	2.05482e-07	Il12rb1/Stat5a/Il12b/Slamf1/Cd274/Pdcd1lg2/Arg1/Ripk3/Cd86/Tnfsf4/Epo/Jak3/Crtam/Tnfsf9/Lrrc32/Lilrb4b/Lilrb4a	17
GO:0006109	regulation of carbohydrate metabolic process	41/2404	199/28943	4.65224e-08	4.01173e-07	2.05776e-07	Gcg/Pdgfb/Tgfb1/Cd36/Ier3/Stat3/Cd244a/Slc4a1/Phlda2/C1qtnf1/Igfbp4/Hnf4a/Pdk4/Ddit4/Plek/Igfbp3/Myc/Has2/Adipoq/Gpd1/Sik1/Pmaip1/Gcgr/Il6/Eif6/Nfkb1/Sesn2/Nkx1-1/Nupr1/Nnmt/Midn/Ptger4/Serpina12/Ppp1r3b/Erfe/P2ry6/Ptafr/Lepr/Lep/Mas1/Fbp1	41
GO:0010950	positive regulation of endopeptidase activity	37/2404	170/28943	4.68044e-08	4.03027e-07	2.06727e-07	Pparg/Stat3/Ccn2/Syk/Cideb/Myc/Mefv/Xdh/Tnf/Pmaip1/Fas/Casp1/Casp8/Cflar/Bcl2l11/Ngf/Efna1/Ccn1/Rest/Nlrp3/Uaca/Pawr/Rps27l/Tnfrsf23/Ifi206/Acer2/Lyn/Cdkn2a/Tnfsf15/Foxl2/S100a8/S100a9/Sox7/Khdc1a/Nlrp1a/Ifi204/Ifi207	37
GO:0051701	biological process involved in interaction with host	36/2404	163/28943	4.76213e-08	4.08966e-07	2.09774e-07	Cav2/Trim25/Tmprss2/Fbln1/Slc3a2/Itgb3/Ctsl/Cd74/Ifitm1/Ifitm3/Siglec1/Bcl2l11/Ptx3/Gbp3/Gbp2/Pglyrp1/Trim30a/Icam1/Gbp7/Pglyrp3/Trim56/4930486L24Rik/Ch25h/Vamp8/Lrrc15/Trim30b/Tmprss11e/Trim30d/Ifitm6/Ifitm2/Trim38/Lgals1/Trim6/Trim10/Trim30c/Gbp6	36
GO:0106106	cold-induced thermogenesis	34/2404	149/28943	4.7698e-08	4.08966e-07	2.09774e-07	Pparg/Dbh/Stat6/Cd36/Dio2/Kdm6b/Lama4/Irf4/Gadd45g/Syk/Adipoq/Adamts5/Wnt10b/Il18r1/Lcn2/Notch1/Plac8/Il4ra/Fgf21/Ucp1/Tle3/Ucp2/Prkab2/Elovl3/Tlr4/Id1/Cxcr4/Foxc2/Ccr2/Cebpb/Lepr/Lep/Fabp4/Arrdc3	34
GO:2001056	positive regulation of cysteine-type endopeptidase activity	34/2404	149/28943	4.7698e-08	4.08966e-07	2.09774e-07	Pparg/Ccn2/Syk/Cideb/Myc/Mefv/Xdh/Tnf/Pmaip1/Fas/Casp1/Casp8/Cflar/Bcl2l11/Ngf/Ccn1/Rest/Nlrp3/Uaca/Pawr/Rps27l/Tnfrsf23/Ifi206/Acer2/Cdkn2a/Tnfsf15/Foxl2/S100a8/S100a9/Sox7/Khdc1a/Nlrp1a/Ifi204/Ifi207	34
GO:0019915	lipid storage	25/2404	90/28943	4.8118e-08	4.11981e-07	2.1132e-07	Pparg/Cd36/Stat5a/Lpl/Apob/Itgb3/Nfkbia/Pla2g10/C3/Stard4/Tnf/Msr1/Pnpla2/Il1b/Plin2/Tmem159/Apoa1/Dysf/Ikbke/Zc3h12a/Hilpda/Ces1g/Lep/Rnf213/Ces1a	25
GO:1905523	positive regulation of macrophage migration	14/2404	31/28943	4.88929e-08	4.1802e-07	2.14418e-07	Mmp14/Trpv4/Csf1/Slamf1/Ccl5/Ccl2/Ccr7/Thbs1/C3ar1/Trem1/C5ar1/Cxcl17/Tnfsf18/Ccl21a	14
GO:0110149	regulation of biomineralization	28/2404	109/28943	4.95294e-08	4.22861e-07	2.16901e-07	Tgfb1/Bmp7/Srgn/Tfap2a/Bmp4/Vdr/Wnt10b/Ifitm5/Alox5/Ccr1/Ddr2/Notch1/Ecm1/Ccn1/Nos3/Mgp/Comp/Twist1/Rflna/Trpm4/Phospho1/Sgms2/Ostn/Cebpb/Nfe2/Ano6/Bglap3/Odaph	28
GO:0002827	positive regulation of T-helper 1 type immune response	11/2404	19/28943	5.11923e-08	4.35822e-07	2.23549e-07	Il12rb1/Il12b/Slamf1/Il18r1/Il1r1/Slc11a1/Il1b/Arid5a/Ccr2/Pla2g4a/H2-Ab1	11
GO:0048245	eosinophil chemotaxis	11/2404	19/28943	5.11923e-08	4.35822e-07	2.23549e-07	Ccl24/Ccl4/Ccl11/Ccl5/Ccl12/Ccl7/Ccl2/Ccr3/Lgals3/Ccl21a/Ccl21b	11
GO:0032970	regulation of actin filament-based process	68/2404	416/28943	5.5869e-08	4.74965e-07	2.43627e-07	Esam/Rhoc/Scin/Tgfb1/Hck/Ccl24/Tmod4/Met/Stc1/Wnt11/Sdc4/Myo1c/Ccn2/Plek/Pdlim4/Itgb3/Pecam1/Edn1/Gpr65/Rgcc/Myh9/Nckap1l/Hcls1/Lima1/Arhgap28/Pdgfrb/Mylk2/Tlr2/Iqgap3/Pdpn/Fgr/Bst1/Pxn/Arpc1b/Arhgdib/Vasp/Iqgap1/Swap70/Was/Mylk3/Apoa1/Cgnl1/Phldb2/Rac2/Arhgef5/Icam1/Plekhg2/Csf3/Serpinf2/Trpm4/Ptger4/Sh3pxd2b/Cdc42ep4/Rhod/S100a10/Id1/Synpo/Fmn1/Bst2/Fes/Rnd1/Capg/Gja5/Cdc42ep5/Siglec15/Tnnc1/Cc…	68
GO:0071605	monocyte chemotactic protein-1 production	13/2404	27/28943	5.7186e-08	4.84792e-07	2.48668e-07	Oas1c/Mcoln2/Trpv4/Syk/Apod/Adipoq/Il1b/Oas3/Twist1/Cd84/Oas1a/Oas1f/Nod2	13
GO:0071637	regulation of monocyte chemotactic protein-1 production	13/2404	27/28943	5.7186e-08	4.84792e-07	2.48668e-07	Oas1c/Mcoln2/Trpv4/Syk/Apod/Adipoq/Il1b/Oas3/Twist1/Cd84/Oas1a/Oas1f/Nod2	13
GO:0046633	alpha-beta T cell proliferation	19/2404	56/28943	5.78361e-08	4.89614e-07	2.51141e-07	Il12rb1/Il12b/Cd244a/Cd44/Cd274/Irf1/Syk/Myc/Cd28/Ptprc/Cd55b/Tnfsf4/Il12a/Elf4/Tgfbr2/Ccr2/Tarm1/Cd80/Lilrb4a	19
GO:0030728	ovulation	12/2404	23/28943	5.94865e-08	5.0147e-07	2.57222e-07	Plau/Adamts1/Edn2/Nos3/Ereg/Plat/Ptgs2/Inhbb/Inhba/Afp/Pla2g4a/Lep	12
GO:0031649	heat generation	12/2404	23/28943	5.94865e-08	5.0147e-07	2.57222e-07	Trpv1/Tnfsf11/Tnf/Tnfrsf11a/Il1rn/Il1b/Ptgs2/Ccl5/Apln/Ptges/Arrdc3/Ccr5	12
GO:0042481	regulation of odontogenesis	12/2404	23/28943	5.94865e-08	5.0147e-07	2.57222e-07	Pax9/Tgfb1/Csf1/Cd34/Edn1/Bmp4/Wnt10a/Ednra/Runx2/Msx1/Rspo2/Tnfrsf11b	12
GO:0043537	negative regulation of blood vessel endothelial cell migration	15/2404	36/28943	6.11787e-08	5.15013e-07	2.64169e-07	Pparg/Acvrl1/Tgfb1/Klf4/Stard13/Rgcc/Tnf/Notch1/Dll4/Angpt2/Robo4/Gadd45a/Fgf2/Thbs1/Mmrn2	15
GO:0034103	regulation of tissue remodeling	24/2404	85/28943	6.29734e-08	5.29085e-07	2.71387e-07	Klf6/Pparg/Tmbim1/Pdk4/Flt4/Itgb3/Syk/Thbs4/Tnfsf11/Adam8/Il6/Inpp5d/Tnfrsf11a/Ddr2/Cd38/Spp1/Gpnmb/Ptger4/Lepr/Fcgr4/Lep/Tnfrsf11b/Ceacam1/Siglec15	24
GO:0043406	positive regulation of MAP kinase activity	31/2404	130/28943	6.30261e-08	5.29085e-07	2.71387e-07	Pdgfb/Tgfb1/Cd40/Pik3r5/Edn1/Syk/Tnfsf11/Ajuba/Tnf/Pdgfrb/Adam8/Drd4/Htr2b/Tnfrsf11a/Ptprc/Il1rn/Il1b/Flt1/Iqgap1/Tirap/Arhgef5/Fgf2/Ccr7/Tlr4/Thbs1/Pik3r6/Fzd4/Tlr6/Nod2/Erbb2/Ceacam1	31
GO:0032309	icosanoid secretion	18/2404	51/28943	6.41812e-08	5.37745e-07	2.75829e-07	Pla2g12b/Nos2/Bdkrb2/Edn1/Syk/Tnfsf11/Pla2g10/Anxa1/Drd4/Tnfrsf11a/Il1b/Pla2g2e/Ptgs2/P2ry2/Ptges/Pla2r1/Pla2g4a/Lep	18
GO:0042445	hormone metabolic process	46/2404	239/28943	6.42364e-08	5.37745e-07	2.75829e-07	Cyp17a1/Ghrhr/Crabp2/Dio2/Aldh1a2/Aldh1a3/Slc16a10/Stc2/Rdh12/Akr1c18/Ctsl/Dab2/Cyp2d26/Cyp1b1/Rdh10/Hsd17b7/Dhrs9/Duoxa2/Ctsk/Nfkb1/H6pd/Plb1/Rest/Spp1/Sult2a8/Dkk3/Adm/Hsd17b2/Cyp1a1/Cyp11a1/Tiparp/Aldh8a1/Sdr9c7/Kcnj6/Rbp1/Tg/Afp/Ece1/Lep/Hsd3b2/Rdh16/Il4i1/Rdh16f2/Ugt1a7c/Hsd3b9/Gcnt4	46
GO:0015850	organic hydroxy compound transport	53/2404	294/28943	6.52509e-08	5.45479e-07	2.79796e-07	Pparg/Cd36/Apoc2/Aqp1/Abca13/Kcnq1/C1qtnf1/Vip/Igfbp3/Npc1l1/Apob/Itgb3/Nfkbia/Syk/Dab2/Myc/Pla2g10/Adipoq/Aqp2/Lima1/Soat2/Stard4/Msr1/Slc16a3/Abcc2/Abcb11/Aqp3/Spp1/Slc10a6/Syt8/Apoa1/Ldlr/Lipc/Anxa2/Stra6/Slc16a1/Eepd1/Ldlrap1/Atp8b1/Syt15/Tspo/Pnlip/Lgals3/Lipg/Ceacam2/Ces1g/Fcer1g/Lep/Fcgr3/Xlr4b/Ces1a/Ceacam1/Slco1a6	53
GO:0030879	mammary gland development	36/2404	165/28943	6.61759e-08	5.5168e-07	2.82977e-07	Csn3/Stat6/Tgfb1/Elf3/Stat5a/Ghrhr/Epha2/Csf1/Notch4/Tbx3/Id2/Ccl11/Bmp4/Tnfsf11/Vdr/Xdh/Igfbp5/Tnfrsf11a/Bcl2l11/Iqgap3/Nfkb1/Areg/Tgfbr2/Atp2c2/Fgf2/Rln1/Tph1/Foxf1/Hoxd9/Cdkn2a/Msx1/Orai1/Prl2c3/Cebpb/Ccnd1/Zfp703	36
GO:1990845	adaptive thermogenesis	36/2404	165/28943	6.61759e-08	5.5168e-07	2.82977e-07	Pparg/Dbh/Stat6/Cd36/Trpv1/Dio2/Trpv4/Kdm6b/Lama4/Irf4/Gadd45g/Syk/Adipoq/Adamts5/Wnt10b/Il18r1/Lcn2/Notch1/Plac8/Il4ra/Fgf21/Ucp1/Tle3/Ucp2/Prkab2/Elovl3/Tlr4/Id1/Cxcr4/Foxc2/Ccr2/Cebpb/Lepr/Lep/Fabp4/Arrdc3	36
GO:0002269	leukocyte activation involved in inflammatory response	17/2404	46/28943	6.78902e-08	5.65189e-07	2.89906e-07	Pparg/Mmp8/Trpv1/Tnf/Il33/Casp1/Tlr2/Ctsc/Tyrobp/Itgam/Ldlr/Myd88/Tlr4/C5ar1/Jun/Sphk1/Cst7	17
GO:0031650	regulation of heat generation	10/2404	16/28943	7.70096e-08	6.38458e-07	3.27489e-07	Tnfsf11/Tnf/Tnfrsf11a/Il1b/Ptgs2/Ccl5/Apln/Ptges/Arrdc3/Ccr5	10
GO:0034112	positive regulation of homotypic cell-cell adhesion	10/2404	16/28943	7.70096e-08	6.38458e-07	3.27489e-07	Tnfsf11/Emilin2/Il6/Il6ra/Pdpn/Ccl5/Ctsg/Plaur/Mmrn1/Lgals1	10
GO:1904748	regulation of apoptotic process involved in development	10/2404	16/28943	7.70096e-08	6.38458e-07	3.27489e-07	Pax2/Bmp7/Wt1/Vdr/Notch1/Tnfrsf1b/Tnfrsf1a/Cdkn2a/Foxc2/Foxc1	10
GO:0043434	response to peptide hormone	62/2404	369/28943	7.73153e-08	6.40111e-07	3.28337e-07	Cav2/Pparg/Stat6/Stat3/Stat5a/Ghrhr/Kcnq1/Retn/Trpv4/Lpl/Nfe2l2/Myo1c/Irf1/Pdk4/Sgk1/Serpina3n/Zfp36l1/Edn1/Slc39a14/Adipoq/Anxa1/Rela/Gcgr/Cdk2/Col3a1/Il1b/Lpin3/Eif6/Nfkb1/Slc2a1/Sesn2/Pxn/Reg3g/Scnn1a/Eif4ebp1/Ednra/Pou4f2/Jak3/Cyp11a1/Trib3/Inhbb/Mgarp/Egr2/Socs1/Gdf15/Serpina3g/Serpina12/Shc1/Trim72/Trarg1/Foxc2/Erfe/Socs3/Ceacam2/Lep/Stat4/Serpina3f/Serpina1b/Ceacam1/Bglap3/Serpina3m/Serpin…	62
GO:0072503	cellular divalent inorganic cation homeostasis	56/2404	320/28943	8.01473e-08	6.61847e-07	3.39486e-07	Cav2/Tgfb1/Ptpn6/Cyba/Trpv4/Stc1/Cd40/Jsrp1/Stc2/Itgb3/Edn1/Slc39a14/Vdr/Tmem178/Ccr1/Slc11a1/Htr2b/Ptprc/F2/Ngf/Edn2/Slc30a3/Spp1/Kel/Cd19/Ednra/Mt4/Mt2/Mt1/Cdh5/Trpa1/P2ry2/Atp2c2/Slc24a1/Cxcl10/Ccl5/Ccl12/Ccl2/Tnni3/Fgf2/Tgm2/Slc39a5/Bdkrb1/Lyn/Slc35g1/Gp5/P2ry6/Ccr2/Cxcr3/Cemip/Xcr1/Slc39a4/Cnga1/Ccr5/Ccl21a/Ccl21b	56
GO:0030224	monocyte differentiation	14/2404	32/28943	8.02605e-08	6.61847e-07	3.39486e-07	Pparg/Csf1/Csf2/Zfp36l1/Bmp4/Myc/Cd74/Inpp5d/Ifi206/Cdk6/Jun/Fes/Ifi204/Ifi207	14
GO:0060761	negative regulation of response to cytokine stimulus	22/2404	74/28943	8.02705e-08	6.61847e-07	3.39486e-07	Pparg/Oas1c/Klf4/Arg1/Irak3/Naip1/Adipoq/Il6/Il1r2/Ptprc/Ccdc3/Il1rn/Il36rn/Ecm1/Apoa1/Oas3/Parp14/Mmp12/Oas1a/Oas1f/Nlrc5/Naip2	22
GO:0033077	T cell differentiation in thymus	27/2404	105/28943	8.34178e-08	6.86856e-07	3.52314e-07	Aire/Il7r/Stat5a/Ada/Zfp36l1/Bmp4/Ripk3/Cd74/Fas/Adam8/Cd28/Ptprc/Il1b/Tnfrsf9/Il2rg/Mpzl2/Tnfsf9/Vnn1/Ccr7/Cdk6/Cdkn2a/Zfp36l2/Spn/B2m/Rag1/Erbb2/Mafb	27
GO:0002604	regulation of dendritic cell antigen processing and presentation	8/2404	10/28943	8.65608e-08	7.11762e-07	3.65089e-07	Cd68/Cd74/Slc11a1/Ccr7/Fgl2/Thbs1/Nod2/Ccl21a	8
GO:0050830	defense response to Gram-positive bacterium	37/2404	174/28943	8.83861e-08	7.25779e-07	3.72279e-07	Cd36/Hck/Il7r/Epha2/Ncf1/Lbp/Vip/Gsdmd/Tnf/Il1b/Tlr2/Gbp3/Gbp2/Tnfsf8/Fgr/Reg3g/Klrk1/Pglyrp1/Adm/Tirap/Myd88/Nlrp3/Casp4/Pfpl/Gbp7/Ctsg/Pglyrp3/Dmbt1/C5ar1/Hmgb2/Nod2/B2m/Lyz1/Lyz2/Ear2/Sprr2a1/Gbp6	37
GO:0046596	regulation of viral entry into host cell	18/2404	52/28943	9.05481e-08	7.42519e-07	3.80866e-07	Trim25/Tmprss2/Cd74/Ifitm1/Ifitm3/Ptx3/Trim30a/Trim56/Ch25h/Trim30b/Trim30d/Ifitm6/Ifitm2/Trim38/Lgals1/Trim6/Trim10/Trim30c	18
GO:0019724	B cell mediated immunity	52/2404	289/28943	9.20884e-08	7.54123e-07	3.86818e-07	Stat6/Tgfb1/Ptpn6/Zp3/Fcgr1/Cd40/Serping1/Parp3/C3/Tnf/Cd74/Fas/Cd28/Inpp5d/Cfh/Ptprc/Cd55b/C4bp/Fcgr2b/Tnfsf4/Cd19/Il4ra/Hpx/Swap70/Btk/Myd88/Batf/C8a/H2-Aa/C1qb/C1s1/C1rl/Gimap3/Exo1/Fgl2/Aicda/Clcf1/Zp3r/Gimap5/Gapt/Bcl3/C1ra/Nod2/Fcer1g/Pirb/Fcgr3/B2m/Csf2rb/Csf2rb2/C4b/H2-Ab1/C1rb	52
GO:0034754	cellular hormone metabolic process	32/2404	139/28943	9.39759e-08	7.68533e-07	3.94209e-07	Cyp17a1/Crabp2/Aldh1a2/Aldh1a3/Rdh12/Akr1c18/Dab2/Cyp2d26/Cyp1b1/Rdh10/Hsd17b7/Dhrs9/Plb1/Rest/Spp1/Dkk3/Adm/Hsd17b2/Cyp1a1/Cyp11a1/Tiparp/Aldh8a1/Sdr9c7/Rbp1/Afp/Ece1/Hsd3b2/Rdh16/Il4i1/Rdh16f2/Ugt1a7c/Hsd3b9	32
GO:0072110	glomerular mesangial cell proliferation	9/2404	13/28943	9.73934e-08	7.95402e-07	4.07991e-07	Pdgfb/Bmp7/Wt1/Itgb3/Bmp4/Pdgfrb/Cflar/Il6ra/C3ar1	9
GO:0030890	positive regulation of B cell proliferation	17/2404	47/28943	9.81349e-08	7.99288e-07	4.09985e-07	Cd40/Ada/Nckap1l/Cdkn1a/Cd74/Ptprc/Il21/Bst1/Cd38/Tirap/Il5/Tlr4/Il7/Clcf1/Ticam1/Gpr183/Tnfrsf13c	17
GO:0072538	T-helper 17 type immune response	17/2404	47/28943	9.81349e-08	7.99288e-07	4.09985e-07	Il12rb1/Tgfb1/Il17ra/Stat3/Il12b/Ly9/Irf4/Clec4n/Il6/Notch1/Il6ra/Nlrp3/Batf/Nfkbiz/Arid5a/Zc3h12a/Tnfsf18	17
GO:0006925	inflammatory cell apoptotic process	13/2404	28/28943	9.86034e-08	7.99857e-07	4.10276e-07	Cd44/Anxa1/Fas/Il6/Cxcr2/Fcgr2b/Slc7a11/Itgam/Ccl5/Cdkn2a/Plekho2/Nod2/Ccr5	13
GO:0050820	positive regulation of coagulation	13/2404	28/28943	9.86034e-08	7.99857e-07	4.10276e-07	Apoh/Cd36/Nfe2l2/Plau/Emilin2/F2/F7/Plat/Serpine1/Serpinf2/Thbs1/S100a9/Ano6	13
GO:0098581	detection of external biotic stimulus	13/2404	28/28943	9.86034e-08	7.99857e-07	4.10276e-07	Lbp/Naip1/Clec4n/Ly96/Tlr2/Pglyrp1/Tlr4/Pglyrp3/Tlr1/Dmbt1/Tlr6/Nod2/Naip2	13
GO:0090257	regulation of muscle system process	48/2404	258/28943	9.97037e-08	8.07694e-07	4.14296e-07	Pparg/Scn4a/Klf4/Ccn4/Prkag3/Kcnq1/Trpv4/Stc1/Itga2/Ncf1/Ada/Trip10/Ccn2/Tacr2/Edn1/Igfbp5/Tnni1/Notch1/Mylk2/Lmna/Tnfrsf1b/Edn2/Errfi1/Nos3/Flt1/Cald1/Tnfrsf1a/Mlip/Ptgs2/Scn10a/Tnni3/Pawr/Trpm4/Ucn/Ptger4/Npnt/Shc1/Zc3h12a/Kbtbd13/Tead1/Ptafr/Gja5/Ece1/Lmcd1/Myl3/Sphk1/Pin1rt1/Tnnc1	48
GO:0001774	microglial cell activation	16/2404	42/28943	1.00422e-07	8.11333e-07	4.16163e-07	Pparg/Mmp8/Trpv1/Tnf/Il33/Casp1/Tlr2/Ctsc/Tyrobp/Itgam/Ldlr/Tlr4/C5ar1/Jun/Sphk1/Cst7	16
GO:0018149	peptide cross-linking	16/2404	42/28943	1.00422e-07	8.11333e-07	4.16163e-07	Dcn/Tgm1/Stfa2/Anxa1/Col3a1/Fn1/Tgm3/Tgm2/F13a1/Thbs1/Sprr1a/Tgm5/Stfa2l1/Krt2/Tgm7/Cstdc4	16
GO:0021700	developmental maturation	60/2404	355/28943	1.00676e-07	8.12289e-07	4.16653e-07	Pparg/Pdgfb/Tgfb1/Pax2/Ghrhr/Trpv1/Aldh1a2/Gata2/Svs3a/Pmp22/Rab32/Id2/Edn1/Ctsl/Hes1/Pla2g10/Runx1/Wnt10b/Nfatc4/C3/Cd63/Tfcp2l1/Notch1/Il21/Ngf/Ptbp3/Unc13b/Tal1/Ereg/Epo/Btk/Chrdl1/Ednra/Cdh5/Barx2/Adamts7/Ptgs2/Vsx1/Cebpa/Rflna/Scarf1/Neurod2/Runx2/Kcne1/Kif14/Efcab9/Gldn/Adamts12/Catsperz/Phospho1/Rxfp2/Rnd1/Klf2/Lep/Tcp11/Ano6/Slc22a14/Slc17a7/Runx3/Ccl21a	60
GO:0043373	CD4-positive	alpha-beta T cell lineage commitment	11/2404	20/28943	1.05174e-07	8.47449e-07	4.34688e-07	Stat6/Tgfb1/Stat3/Ly9/Irf4/Ctsl/Il6/Il6ra/Batf/Spn/Tnfsf18	11
GO:0001914	regulation of T cell mediated cytotoxicity	19/2404	58/28943	1.09746e-07	8.81926e-07	4.52372e-07	Il7r/Il12b/H2-M2/Ripk3/Nckap1l/Tap2/Ptprc/Il12a/Klrd1/H2-Q4/Pvr/B2m/H2-K1/H2-M9/H2-T23/H2-Q10/H2-Q6/H2-D1/Muc4	19
GO:0043030	regulation of macrophage activation	19/2404	58/28943	1.09746e-07	8.81926e-07	4.52372e-07	Pparg/Mmp8/Lbp/Pla2g10/Il33/Il1rl1/Ctsc/Il4ra/Ldlr/Cebpa/Cd84/Tlr4/Thbs1/Tlr6/Pla2g4a/Sphk1/Muc5b/Cst7/Ulbp1	19
GO:0120161	regulation of cold-induced thermogenesis	33/2404	147/28943	1.12855e-07	9.05695e-07	4.64565e-07	Dbh/Stat6/Cd36/Dio2/Kdm6b/Lama4/Irf4/Gadd45g/Syk/Adipoq/Adamts5/Wnt10b/Il18r1/Lcn2/Notch1/Plac8/Il4ra/Fgf21/Ucp1/Tle3/Ucp2/Prkab2/Elovl3/Tlr4/Id1/Cxcr4/Foxc2/Ccr2/Cebpb/Lepr/Lep/Fabp4/Arrdc3	33
GO:0010959	regulation of metal ion transport	72/2404	458/28943	1.13874e-07	9.1266e-07	4.68137e-07	Gcg/Pdgfb/Tgfb1/Ptpn6/Cyba/Kcnq1/Fxyd5/Stc1/Stac2/Vip/Sgk1/Jsrp1/Stc2/Itgb3/Bmp4/Vdr/Hes1/Aqp2/Sik1/Pdgfrb/Tmc1/Cd63/Drd4/Ccr1/Itgb1/Gpr35/Lcn2/Stom/F2/Ngf/Gem/Nos3/Cxcl1/Cabp1/Epo/Kel/Abcc9/Cd19/Prss8/Ednra/Jak3/Ptgs2/Dysf/Atp2c2/Cxcl10/Ccl5/Kcne3/Ccl12/Ccl2/Pawr/Slc9a3/Icam1/Serpine1/Cd84/Ucn/Gimap3/Kcne1/Kcns1/Bdkrb1/Tspo/Lyn/Gimap5/Cxcr4/Kcne4/P2ry6/Orai1/Cxcr3/Lgals3/Cemip/B2m/Hsd3b2/Ahnak	72
GO:0071695	anatomical structure maturation	53/2404	299/28943	1.1516e-07	9.21737e-07	4.72793e-07	Pparg/Pdgfb/Tgfb1/Pax2/Ghrhr/Trpv1/Aldh1a2/Gata2/Svs3a/Pmp22/Id2/Edn1/Ctsl/Hes1/Pla2g10/Runx1/Wnt10b/C3/Tfcp2l1/Notch1/Il21/Ngf/Ptbp3/Tal1/Ereg/Epo/Btk/Ednra/Cdh5/Barx2/Adamts7/Ptgs2/Vsx1/Cebpa/Rflna/Scarf1/Runx2/Kcne1/Kif14/Efcab9/Gldn/Adamts12/Catsperz/Phospho1/Rxfp2/Rnd1/Klf2/Lep/Tcp11/Ano6/Slc22a14/Runx3/Ccl21a	53
GO:0045862	positive regulation of proteolysis	60/2404	357/28943	1.23269e-07	9.85332e-07	5.05413e-07	Pparg/Mmp14/Stat3/Fgfr4/Ccn2/Syk/Dab2/Cideb/Myc/Myh9/Mefv/Meltf/Xdh/Tnf/Pmaip1/Fas/Il33/Adam8/Casp1/Casp8/Cflar/Bcl2l11/Il1b/Ngf/Efna1/Ccn1/Tnfrsf1b/Plk3/Rest/Ctsc/Nupr1/Cln6/Trib1/Nlrp3/Trib3/Uaca/Pawr/Rps27l/Tnfrsf23/Ifi206/Acer2/S100a10/Lyn/Zc3h12a/Cdkn2a/Prss22/Cldn4/Tnfsf15/Foxl2/S100a8/S100a9/Sox7/Khdc1a/Nlrp1a/Ifi204/Ifi207/Ecscr/Klhl40/Hspa1b/Hspa1a	60
GO:0060393	regulation of pathway-restricted SMAD protein phosphorylation	20/2404	64/28943	1.2391e-07	9.89142e-07	5.07367e-07	Pparg/Acvrl1/Tgfb1/Bmp7/Bmp4/Dab2/Eng/Emilin1/Rbpms/Tgfbr2/Bmp8a/Smad6/Inhbb/Gdf5/Gdf15/Lefty1/Inhba/Inhbe/Lefty2/Pin1rt1	20
GO:0002438	acute inflammatory response to antigenic stimulus	14/2404	33/28943	1.28723e-07	1.0262e-06	5.26378e-07	Zp3/Fcgr1/Bdkrb2/C3/Cd6/Cxcr2/Fcgr2b/Icam1/Ccr7/Il20rb/Il31ra/Spn/Fcer1g/Fcgr3	14
GO:0043525	positive regulation of neuron apoptotic process	24/2404	88/28943	1.29854e-07	1.03248e-06	5.29599e-07	Ccl3/Nqo1/Ctsz/Tfap2a/Nfatc4/Tnf/Pmaip1/Fas/Pitx3/Casp1/Tfap2b/Ncf2/Lcn2/Bcl2l11/Il1b/Tnfrsf1a/Tyrobp/Nupr1/Itgam/Pawr/Mcl1/Itga1/Jun/Pin1rt1	24
GO:0120192	tight junction assembly	24/2404	88/28943	1.29854e-07	1.03248e-06	5.29599e-07	Cdh1/Lsr/Cldn15/Esam/Epha2/Wnt11/Myo1c/Pecam1/Marveld2/Ildr1/Tnf/Itgb1/Cdh5/Micall2/Cldn5/Snai1/Cldn14/Cldn2/Cldn4/Cldn23/Cldn34b2/Cldn24/Gpbar1/Cldn34d	24
GO:0001960	negative regulation of cytokine-mediated signaling pathway	21/2404	70/28943	1.32528e-07	1.05236e-06	5.39794e-07	Pparg/Oas1c/Arg1/Irak3/Naip1/Adipoq/Il6/Il1r2/Ptprc/Ccdc3/Il1rn/Il36rn/Ecm1/Apoa1/Oas3/Parp14/Mmp12/Oas1a/Oas1f/Nlrc5/Naip2	21
GO:0031668	cellular response to extracellular stimulus	46/2404	245/28943	1.38091e-07	1.09509e-06	5.61711e-07	Angptl4/Ppan/Ralb/Prkag3/Myod1/Nuak2/Lpl/Nfe2l2/Mmp9/Cd68/Pdk4/Asgr1/Fos/Vdr/Gsdmd/Aqp2/Cdkn1a/Pim1/Sik1/Eif2ak2/Pmaip1/Fas/Fosl1/Gcgr/Ptprc/Atf3/Itga6/Aqp3/Plin2/Slc2a1/Sesn2/Inhbb/Klf10/Ifi206/Prkab2/Slc39a5/Foxa3/Zc3h12a/Ucn2/Jun/Fes/Ldha/Slc39a4/Ifi204/Ifi207/Cdkn2b	46
GO:0002686	negative regulation of leukocyte migration	17/2404	48/28943	1.40202e-07	1.1099e-06	5.69309e-07	Ada/Apod/Cd200r1/Dusp1/Il33/Emilin1/Ccl12/Ccl2/Ccn3/Ptger4/Rin3/Gpr18/Slamf8/C5ar2/Ccl28/Ccl21a/Ccl21b	17
GO:0032370	positive regulation of lipid transport	26/2404	101/28943	1.40545e-07	1.1099e-06	5.69309e-07	Pparg/Abca13/Retn/C1qtnf1/Nfkbia/Edn1/Tnfsf11/Dab2/Pla2g10/Adipoq/Runx1/Tnfrsf11a/Il1b/Spp1/Apoa1/Anxa2/P2ry2/Eepd1/Ldlrap1/Erfe/Ptges/Lipg/Pla2r1/Pla2g4a/Ces1g/Ces1a	26
GO:0043299	leukocyte degranulation	26/2404	101/28943	1.40545e-07	1.1099e-06	5.69309e-07	Itgb2l/Itgb2/Adora3/Spi1/Hmox1/Gata2/Syk/Nckap1l/Fgr/Anxa3/Il4ra/Itgam/Rac2/Cd84/Stx11/Milr1/Lat2/Lyn/Foxf1/Ccr2/Vamp8/Cd177/Fes/Ptafr/Fcer1g/Rab44	26
GO:0002757	immune response-activating signal transduction	59/2404	350/28943	1.40697e-07	1.1099e-06	5.69309e-07	Lcp2/Ptpn6/Ada/Itk/Myo1g/Syk/Fyb/Nckap1l/Clec4n/Btnl2/Ms4a1/Lpxn/Rela/Cd28/Ptprc/Sla2/Tlr2/Cd38/Tec/Klrk1/Klrd1/Cd22/Tyrobp/Cd19/Btk/Cmtm3/Plscr1/Nfkbiz/Pawr/Elf1/Themis2/Ccr7/Tlr4/Btnl9/C3ar1/Cd79b/Lat2/Prkd2/Lyn/Zc3h12a/Klhl6/Klri2/Fpr1/C5ar1/Klre1/Lgals3/Fpr2/Ezr/Cd8a/Txk/Fcer1g/Blnk/Skint3/C5ar2/Fyb2/Fpr3/Bcl2a1d/Lilrb4b/Lilrb4a	59
GO:0072210	metanephric nephron development	15/2404	38/28943	1.44862e-07	1.14127e-06	5.85397e-07	Pdgfb/Pax2/Aqp1/Wt1/Tfap2a/Bmp4/Hes1/Adipoq/Six2/Pdgfrb/Tfap2b/Lif/Fmn1/Tcf21/Foxd1	15
GO:0032956	regulation of actin cytoskeleton organization	61/2404	368/28943	1.6036e-07	1.26171e-06	6.47179e-07	Esam/Rhoc/Scin/Tgfb1/Hck/Ccl24/Tmod4/Met/Wnt11/Sdc4/Myo1c/Ccn2/Plek/Pdlim4/Itgb3/Pecam1/Edn1/Gpr65/Rgcc/Nckap1l/Hcls1/Lima1/Arhgap28/Pdgfrb/Tlr2/Iqgap3/Fgr/Bst1/Pxn/Arpc1b/Arhgdib/Vasp/Iqgap1/Swap70/Was/Mylk3/Apoa1/Cgnl1/Phldb2/Rac2/Arhgef5/Icam1/Plekhg2/Csf3/Serpinf2/Ptger4/Sh3pxd2b/Cdc42ep4/Rhod/S100a10/Id1/Synpo/Fmn1/Bst2/Fes/Rnd1/Capg/Cdc42ep5/Siglec15/Ccl21a/Ccl21b	61
GO:1900745	positive regulation of p38MAPK cascade	13/2404	29/28943	1.6509e-07	1.29723e-06	6.65398e-07	Spi1/Met/Gadd45b/Gadd45g/Bmp4/Xdh/Il1b/Gadd45a/Zc3h12a/Rell1/Ccr2/Lep/Sphk1	13
GO:0002295	T-helper cell lineage commitment	10/2404	17/28943	1.73011e-07	1.35241e-06	6.93701e-07	Stat6/Tgfb1/Stat3/Ly9/Irf4/Il6/Il6ra/Batf/Spn/Tnfsf18	10
GO:0045064	T-helper 2 cell differentiation	10/2404	17/28943	1.73011e-07	1.35241e-06	6.93701e-07	Irf1/Anxa1/Il6/Tnfsf4/Il4ra/Nlrp3/Batf/Rara/Hlx/Bcl3	10
GO:0070942	neutrophil mediated cytotoxicity	10/2404	17/28943	1.73011e-07	1.35241e-06	6.93701e-07	Ncf1/Arg1/Dnase1l3/F2/Cxcl5/Cxcl1/Myd88/Ctsg/Trem3/Trem1	10
GO:2001185	regulation of CD8-positive	alpha-beta T cell activation	10/2404	17/28943	1.73011e-07	1.35241e-06	6.93701e-07	Cd244a/Cd274/Irf1/Nckap1l/Runx1/Crtam/Socs1/Runx3/Lilrb4b/Lilrb4a	10
GO:0048332	mesoderm morphogenesis	21/2404	71/28943	1.73518e-07	1.35461e-06	6.94832e-07	Pax2/Etv2/Epha2/Chrd/Bmp7/Wnt11/Kdm6b/Tbx3/Txnrd1/Bmp4/Six2/Tbx19/Tal1/Mesp1/Inhba/Foxf1/Snai1/Foxc2/Foxc1/Hmga2/T	21
GO:0002712	regulation of B cell mediated immunity	22/2404	77/28943	1.75362e-07	1.36546e-06	7.00396e-07	Stat6/Tgfb1/Ptpn6/Fcgr1/Cd40/Parp3/C3/Tnf/Cd28/Ptprc/Cd55b/C4bp/Fcgr2b/Tnfsf4/Hpx/Gimap3/Clcf1/Zp3r/Gimap5/Nod2/Fcer1g/Fcgr3	22
GO:0002889	regulation of immunoglobulin mediated immune response	22/2404	77/28943	1.75362e-07	1.36546e-06	7.00396e-07	Stat6/Tgfb1/Ptpn6/Fcgr1/Cd40/Parp3/C3/Tnf/Cd28/Ptprc/Cd55b/C4bp/Fcgr2b/Tnfsf4/Hpx/Gimap3/Clcf1/Zp3r/Gimap5/Nod2/Fcer1g/Fcgr3	22
GO:0006022	aminoglycan metabolic process	29/2404	122/28943	1.78268e-07	1.3863e-06	7.11086e-07	Pdgfb/Tgfb1/Has1/Cd44/Hyal1/Dcn/Hmmr/Itih4/Has2/Pdgfrb/Chit1/Il1b/Nfkb1/Pglyrp1/Lyve1/Ednra/B3gnt3/Cln6/Fgf2/Itih2/Ptger4/Chil3/Pglyrp3/Hs3st2/Foxc1/Cemip/Chil4/Hs3st3b1/B3gnt7	29
GO:0003014	renal system process	30/2404	129/28943	1.84619e-07	1.43383e-06	7.35466e-07	Pdgfb/Aqp1/Trpv1/Clcnkb/Cyba/Slc4a1/Kcnq1/Stc1/Avpr1a/Edn1/Bmp4/Dab2/Adipoq/Aqp2/Tfap2b/Adra1d/Sucnr1/Aqp3/Uts2/Nppb/Abcg2/Adm/Ednra/Hsd11b2/Myo1e/Serpinf2/Ptger4/Cldn4/Gja5/Btc	30
GO:2000404	regulation of T cell migration	17/2404	49/28943	1.98089e-07	1.53647e-06	7.88112e-07	Aire/Tnfsf14/Itgb3/Ripk3/Apod/Cd200r1/Cxcl13/Adam8/Ccl20/Tnfsf4/Ecm1/Cxcl10/Ccl5/Ccr7/Ccr2/Spn/Ccl21a	17
GO:0010758	regulation of macrophage chemotaxis	14/2404	34/28943	2.02075e-07	1.56537e-06	8.02936e-07	Trpv4/Csf1/Slamf1/Ccl5/Ccl2/Ccr7/Thbs1/C3ar1/Trem1/C5ar1/Slamf8/Cxcl17/Tnfsf18/Ccl21a	14
GO:0002577	regulation of antigen processing and presentation	11/2404	21/28943	2.04206e-07	1.57176e-06	8.06213e-07	Cd68/Tap2/Cd74/Slc11a1/Was/Ccr7/Fgl2/Thbs1/Nod2/H2-Ab1/Ccl21a	11
GO:0002922	positive regulation of humoral immune response	11/2404	21/28943	2.04206e-07	1.57176e-06	8.06213e-07	Acod1/C3/Tnf/Ptprc/Il1b/Klk7/Hpx/Ccr7/Gimap3/Gimap5/Nod2	11
GO:0002923	regulation of humoral immune response mediated by circulating immunoglobulin	11/2404	21/28943	2.04206e-07	1.57176e-06	8.06213e-07	Ptpn6/Tnf/Ptprc/Cd55b/C4bp/Fcgr2b/Hpx/Gimap3/Zp3r/Gimap5/Nod2	11
GO:0032310	prostaglandin secretion	11/2404	21/28943	2.04206e-07	1.57176e-06	8.06213e-07	Nos2/Edn1/Tnfsf11/Pla2g10/Tnfrsf11a/Il1b/Ptgs2/P2ry2/Ptges/Pla2g4a/Lep	11
GO:0090280	positive regulation of calcium ion import	11/2404	21/28943	2.04206e-07	1.57176e-06	8.06213e-07	Gcg/Pdgfb/Stc1/Pdgfrb/Atp2c2/Ccl12/Ccl2/Serpine1/Ucn/Cxcr4/Lgals3	11
GO:0071772	response to BMP	38/2404	187/28943	2.06323e-07	1.58305e-06	8.12005e-07	Pparg/Acvrl1/Sost/Dlx3/Tgfb1/Gata6/Etv2/Chrd/Bmp7/Tmprss6/Sfrp4/Bmp4/Hes1/Fstl1/Tfap2b/Eng/Notch1/Fbn1/Ccn1/Chrdl2/Chrdl1/Comp/Cdh5/Adamts7/Bmp8a/Smad6/Cer1/Gdf5/Gdf15/Lefty1/Runx2/Slc39a5/Fam83g/Id1/Adamts12/Msx1/Lefty2/Foxd1	38
GO:0071773	cellular response to BMP stimulus	38/2404	187/28943	2.06323e-07	1.58305e-06	8.12005e-07	Pparg/Acvrl1/Sost/Dlx3/Tgfb1/Gata6/Etv2/Chrd/Bmp7/Tmprss6/Sfrp4/Bmp4/Hes1/Fstl1/Tfap2b/Eng/Notch1/Fbn1/Ccn1/Chrdl2/Chrdl1/Comp/Cdh5/Adamts7/Bmp8a/Smad6/Cer1/Gdf5/Gdf15/Lefty1/Runx2/Slc39a5/Fam83g/Id1/Adamts12/Msx1/Lefty2/Foxd1	38
GO:0007179	transforming growth factor beta receptor signaling pathway	40/2404	202/28943	2.06462e-07	1.58305e-06	8.12005e-07	Cav2/Pparg/Acvrl1/Spi1/Tgfb1/Stat3/Ptprk/Pbld2/Fos/Gcnt2/Dab2/Lox/Lpxn/Col3a1/Eng/Fbn1/Slc2a10/Emilin1/Pxn/Zyx/Tgfb1i1/Sap30/Cdh5/Tgfbr2/Bmp8a/Ccl2/Smad6/Lrg1/Thbs1/Npnt/Cldn5/Cd109/Rasl11b/Nrros/Jun/Cdkn2b/Pin1rt1/Brms1/Zfp703/Lrrc32	40
GO:0033032	regulation of myeloid cell apoptotic process	15/2404	39/28943	2.17315e-07	1.66203e-06	8.52517e-07	Apoh/Stat5a/Cd44/Adipoq/Anxa1/Cxcr2/Fcgr2b/Slc7a11/Epo/Clec5a/Ccl5/Cdkn2a/Nod2/Fcer1g/Ccr5	15
GO:0045589	regulation of regulatory T cell differentiation	15/2404	39/28943	2.17315e-07	1.66203e-06	8.52517e-07	Tgfb1/Hspb1/Cd44/Irf1/Cd28/Tnfsf4/Il2rg/Socs1/Gimap3/Dusp10/Gimap5/Ctla2a/Il4i1/Lilrb4b/Lilrb4a	15
GO:0070265	necrotic cell death	20/2404	66/28943	2.18387e-07	1.66811e-06	8.55635e-07	Mlkl/Ripk1/Ripk3/Tnf/Fth1/Fas/Casp1/Casp8/Cflar/Ddr2/Zbp1/Ybx3/Nupr1/Birc3/Tnfrsf23/Ninj1/Ucn/Tspo/Tmem123/Nlrp1a	20
GO:0042180	cellular ketone metabolic process	45/2404	241/28943	2.21526e-07	1.68995e-06	8.66836e-07	Pparg/Slc7a7/Apoc2/Cyp4f18/Cyp17a1/Nqo1/Fgfr4/Hnf4a/Pdk4/Avpr1a/Akr1c18/Dab2/Adipoq/Gpd1/Stard4/Cd74/Anxa1/Rdh10/Abcb11/Dhrs9/Il1b/Eif6/Slc7a11/H6pd/Rest/Cyp2b10/Dkk3/Dkkl1/Hsd11b2/Apoa1/Slc37a2/Cyp11a1/Ptgs2/Trib3/Twist1/Erfe/Ceacam2/Afp/Pla2g4a/Ces1g/Cyp2b19/Rdh16/Ces1a/Ceacam1/Rdh16f2	45
GO:2000630	positive regulation of miRNA metabolic process	22/2404	78/28943	2.25184e-07	1.71567e-06	8.80033e-07	Pparg/Pdgfb/Spi1/Tgfb1/Klf4/Stat3/Gata2/Wt1/Fos/Bmp4/Myc/Tnf/Fosl1/Rela/Nfkb1/Ets1/Smad6/Apln/Atoh8/Zc3h12a/Jun/Tead1	22
GO:0032481	positive regulation of type I interferon production	21/2404	72/28943	2.25873e-07	1.71658e-06	8.80497e-07	Oas1c/Irf1/Syk/Sting1/Ifih1/Tlr2/Irf5/Zc3hav1/Cgas/Myd88/Oas3/Tlr4/Tlr8/Trim56/Tlr7/Ticam1/Mmp12/Cd14/Oas1a/Oas1f/Hmgb2	21
GO:1902895	positive regulation of miRNA transcription	21/2404	72/28943	2.25873e-07	1.71658e-06	8.80497e-07	Pparg/Pdgfb/Spi1/Tgfb1/Klf4/Stat3/Gata2/Wt1/Fos/Bmp4/Myc/Tnf/Fosl1/Rela/Nfkb1/Ets1/Smad6/Apln/Atoh8/Jun/Tead1	21
GO:0032814	regulation of natural killer cell activation	18/2404	55/28943	2.40017e-07	1.82177e-06	9.34453e-07	Il12rb1/Stat5a/Il12b/Cd244a/Irf1/Il21/Il12a/Fgr/Klrd1/Pglyrp1/Tyrobp/Prdm1/Slamf7/Pglyrp3/Ticam1/Lep/Ulbp1/Lilrb4a	18
GO:0010586	miRNA metabolic process	28/2404	117/28943	2.48282e-07	1.88213e-06	9.65413e-07	Pparg/Pdgfb/Spi1/Tgfb1/Klf4/Stat3/Gata6/Gata2/Wt1/Fos/Bmp4/Myc/Nfatc4/Tnf/Fosl1/Rela/Nfkb1/Rest/Ets1/Smad6/Apln/Atoh8/Rara/Zc3h12a/Jun/Tead1/Lilrb4b/Lilrb4a	28
GO:0002138	retinoic acid biosynthetic process	9/2404	14/28943	2.52451e-07	1.90892e-06	9.79157e-07	Aldh1a2/Aldh1a3/Rdh10/Dhrs9/Cyp1a1/Aldh8a1/Rbp1/Rdh16/Rdh16f2	9
GO:0016102	diterpenoid biosynthetic process	9/2404	14/28943	2.52451e-07	1.90892e-06	9.79157e-07	Aldh1a2/Aldh1a3/Rdh10/Dhrs9/Cyp1a1/Aldh8a1/Rbp1/Rdh16/Rdh16f2	9
GO:0046888	negative regulation of hormone secretion	24/2404	91/28943	2.57849e-07	1.94729e-06	9.98838e-07	Pparg/Il11/Kcnq1/Tacr2/Igfbp3/Edn1/Adipoq/Il6/Fbn1/Il1b/Edn2/Uts2/Rest/Ucp2/Lif/Midn/Pim3/Inhbb/Ccn3/Ucn/Tspo/Ucn2/Osm/Lep	24
GO:0045216	cell-cell junction organization	42/2404	219/28943	2.60613e-07	1.9657e-06	1.00828e-06	Cdh1/Lsr/Cldn15/Esam/Rhoc/Tgfb1/Epha2/Trpv4/Wnt11/Myo1c/Hnf4a/Pmp22/Pecam1/Marveld2/Ildr1/Tnf/Itgb1/Pkp1/Xirp2/Il1b/Cd9/Irx3/Cdh5/Micall2/Cdh12/Cldn5/Snai1/Gjb2/Cldn14/Cldn2/Cldn4/Cd177/Pkp3/Cldn23/Mpz/Gja5/Cldn34b2/Cldn24/Gpbar1/Ceacam1/Cldn34d/Zfp703	42
GO:0046718	viral entry into host cell	26/2404	104/28943	2.63266e-07	1.98323e-06	1.01727e-06	Cav2/Trim25/Tmprss2/Slc3a2/Itgb3/Ctsl/Cd74/Ifitm1/Ifitm3/Siglec1/Ptx3/Trim30a/Trim56/4930486L24Rik/Ch25h/Vamp8/Trim30b/Tmprss11e/Trim30d/Ifitm6/Ifitm2/Trim38/Lgals1/Trim6/Trim10/Trim30c	26
GO:0001516	prostaglandin biosynthetic process	13/2404	30/28943	2.6913e-07	2.01731e-06	1.03475e-06	Ptgis/Avpr1a/Edn1/Pla2g10/Cd74/Anxa1/Il1b/Edn2/Tbxas1/Ptgs2/Ptges/Pla2g4a/Sphk1	13
GO:0010955	negative regulation of protein processing	13/2404	30/28943	2.6913e-07	2.01731e-06	1.03475e-06	Cdh1/Ctsz/Cast/Plau/Il1r2/Plat/Serpine1/Serpinf2/Thbs1/Ppp1r15a/Fcmr/Ctla2a/Cst7	13
GO:0046457	prostanoid biosynthetic process	13/2404	30/28943	2.6913e-07	2.01731e-06	1.03475e-06	Ptgis/Avpr1a/Edn1/Pla2g10/Cd74/Anxa1/Il1b/Edn2/Tbxas1/Ptgs2/Ptges/Pla2g4a/Sphk1	13
GO:1903318	negative regulation of protein maturation	13/2404	30/28943	2.6913e-07	2.01731e-06	1.03475e-06	Cdh1/Ctsz/Cast/Plau/Il1r2/Plat/Serpine1/Serpinf2/Thbs1/Ppp1r15a/Fcmr/Ctla2a/Cst7	13
GO:1901214	regulation of neuron death	64/2404	399/28943	2.72648e-07	2.04113e-06	1.04697e-06	Ccl3/Nqo1/Stat3/Nes/Hmox1/Crlf1/Csf1/Ctsz/Cd34/Ddit4/Btg2/Fos/Tfap2a/Cd200r1/Nfatc4/Tnf/Pmaip1/Fas/Pitx3/Adam8/Il6/Casp1/Tfap2b/Casp8/Ncf2/Fcgr2b/Ddr2/Barhl1/Lcn2/Bcl2l11/Il1b/Slc7a11/Ngf/Tnfrsf1b/Rest/Epo/Gpnmb/Tnfrsf1a/Tyrobp/Nupr1/Itgam/Fgf21/Mt1/Ccl5/Egln3/Ccl12/Ccl2/Pawr/Gdf5/Mcl1/Ucn/Tlr4/Clcf1/Kif14/Itga1/C5ar1/Six1/Tlr6/Jun/Rras2/Cebpb/Ccnd1/Pin1rt1/Cntf	64
GO:0010862	positive regulation of pathway-restricted SMAD protein phosphorylation	17/2404	50/28943	2.76943e-07	2.07071e-06	1.06214e-06	Pparg/Acvrl1/Tgfb1/Bmp7/Bmp4/Dab2/Eng/Rbpms/Tgfbr2/Bmp8a/Inhbb/Gdf5/Gdf15/Lefty1/Inhba/Inhbe/Lefty2	17
GO:0001707	mesoderm formation	20/2404	67/28943	2.871e-07	2.13604e-06	1.09565e-06	Pax2/Etv2/Epha2/Chrd/Bmp7/Wnt11/Kdm6b/Txnrd1/Bmp4/Six2/Tbx19/Tal1/Mesp1/Inhba/Foxf1/Snai1/Foxc2/Foxc1/Hmga2/T	20
GO:0032608	interferon-beta production	20/2404	67/28943	2.871e-07	2.13604e-06	1.09565e-06	Oas1c/Relb/Irf1/Rel/Sting1/Ifih1/Nmi/Tlr2/Zc3hav1/Tirap/Oas3/Tlr4/Tlr8/Trim56/Tlr7/Ticam1/Oas1a/Oas1f/Hmgb2/Trim38	20
GO:0032648	regulation of interferon-beta production	20/2404	67/28943	2.871e-07	2.13604e-06	1.09565e-06	Oas1c/Relb/Irf1/Rel/Sting1/Ifih1/Nmi/Tlr2/Zc3hav1/Tirap/Oas3/Tlr4/Tlr8/Trim56/Tlr7/Ticam1/Oas1a/Oas1f/Hmgb2/Trim38	20
GO:0032663	regulation of interleukin-2 production	20/2404	67/28943	2.871e-07	2.13604e-06	1.09565e-06	Stat5a/Cd34/Tnfaip3/Irf4/Runx1/Btnl2/Anxa1/Cd28/Ptprc/Tnfsf4/Il1b/Prkd2/Vsig4/Il20rb/Zfp36/Ccr2/Ezr/Nod2/Lilrb4b/Lilrb4a	20
GO:0060541	respiratory system development	48/2404	267/28943	2.90225e-07	2.15663e-06	1.10621e-06	Mmp14/Tgfb1/Fgfr4/Gata6/Aldh1a2/Aldh1a3/Lama5/Ctsz/Wt1/Ada/Ccn2/Flt4/Sav1/Bmp4/Hes1/Tnf/Lox/Pdgfrb/Hhex/Rdh10/Msc/Col3a1/Igfbp5/Notch1/Slc7a11/Tnc/Pdpn/Edn2/Errfi1/Nos3/Mgp/Stra6/Tgfbr2/Lif/Cebpa/Fgf2/Rara/Timeless/Stk40/Id1/Foxf1/Tcf21/Mmp12/Six1/Rspo2/Yap1/Klf2/Hmga2	48
GO:0002429	immune response-activating cell surface receptor signaling pathway	58/2404	349/28943	2.92737e-07	2.1726e-06	1.1144e-06	Lcp2/Ptpn6/Ada/Itk/Myo1g/Syk/Fyb/Nckap1l/Clec4n/Btnl2/Ms4a1/Lpxn/Rela/Cd28/Ptprc/Sla2/Tlr2/Cd38/Tec/Klrk1/Klrd1/Cd22/Tyrobp/Cd19/Btk/Cmtm3/Plscr1/Nfkbiz/Pawr/Elf1/Themis2/Ccr7/Btnl9/C3ar1/Cd79b/Lat2/Prkd2/Lyn/Zc3h12a/Klhl6/Klri2/Fpr1/C5ar1/Klre1/Lgals3/Fpr2/Ezr/Cd8a/Txk/Fcer1g/Blnk/Skint3/C5ar2/Fyb2/Fpr3/Bcl2a1d/Lilrb4b/Lilrb4a	58
GO:0015908	fatty acid transport	25/2404	98/28943	2.93096e-07	2.1726e-06	1.1144e-06	Pparg/Cd36/Crabp2/Pla2g12b/Bdkrb2/Edn1/Syk/Tnfsf11/Pla2g10/Anxa1/Drd4/Tnfrsf11a/Il1b/Plin2/Slc2a1/Pla2g2e/P2ry2/Thbs1/Rbp1/Erfe/Ptges/Pla2r1/Pla2g4a/Fabp4/Cpt1b	25
GO:0031620	regulation of fever generation	8/2404	11/28943	2.94073e-07	2.17448e-06	1.11537e-06	Tnfsf11/Tnf/Tnfrsf11a/Il1b/Ptgs2/Ccl5/Ptges/Ccr5	8
GO:0035744	T-helper 1 cell cytokine production	8/2404	11/28943	2.94073e-07	2.17448e-06	1.11537e-06	Il12b/Slamf1/Il18rap/Il18r1/Il1r1/Il1b/Il12a/Arid5a	8
GO:0051897	positive regulation of protein kinase B signaling	28/2404	118/28943	2.99931e-07	2.21507e-06	1.13619e-06	Tgfb1/Met/C1qtnf1/Gcnt2/Tnfsf11/Stk3/Hcls1/Tnf/Hbegf/Adam8/Il6/Itgb1/Cd28/Igfbp5/Eng/F7/F10/Fam110c/Fgf2/Rara/Csf3/Gdf15/Thbs1/Osm/Lep/Mc1r/Ccl21a/Ccl21b	28
GO:0060142	regulation of syncytium formation by plasma membrane fusion	14/2404	35/28943	3.11018e-07	2.29325e-06	1.1763e-06	Tnfsf14/Myod1/Plekho1/Cflar/Ocstamp/Tyrobp/Il4ra/Cxcl10/Gdf15/Cd53/Il36g/Nfe2/Scgb3a1/Ehd2	14
GO:0051896	regulation of protein kinase B signaling	36/2404	175/28943	3.11279e-07	2.29325e-06	1.1763e-06	Cryba1/Tgfb1/Klf4/Epha2/Met/C1qtnf1/Gcnt2/Tnfsf11/Stk3/Hcls1/Xdh/Tnf/Hbegf/Adam8/Il6/Itgb1/Cd28/Igfbp5/Eng/F7/F10/Fam110c/Cavin3/Fgf2/Rara/Csf3/Rras/Gdf15/Thbs1/Clcf1/Mmp3/Osm/Lep/Mc1r/Ccl21a/Ccl21b	36
GO:0019884	antigen processing and presentation of exogenous antigen	15/2404	40/28943	3.20999e-07	2.35909e-06	1.21006e-06	Ctse/Fcgr1/Tap2/Cd74/Fcgr2b/Ifi30/H2-Aa/Tap1/Clec4a1/Fcer1g/Fcgr3/Clec4a4/B2m/H2-K1/H2-Ab1	15
GO:0030212	hyaluronan metabolic process	15/2404	40/28943	3.20999e-07	2.35909e-06	1.21006e-06	Pdgfb/Tgfb1/Has1/Cd44/Hyal1/Hmmr/Itih4/Has2/Il1b/Nfkb1/Lyve1/Fgf2/Itih2/Ptger4/Cemip	15
GO:1903522	regulation of blood circulation	48/2404	268/28943	3.25453e-07	2.3889e-06	1.22536e-06	Pdgfb/Dbh/Mybpc3/Trpv1/Kcnq1/Stc1/Ada/Ccn2/Avpr1a/Nos2/Edn1/Hbegf/Alox5/Adra1d/Fga/Edn2/Uts2/Nos3/Cd38/Tbxas1/Abcc9/Adm/Ednra/Irx3/Tbx18/Ptgs2/Trpa1/Fgb/Fgg/Scn10a/Dusp5/Kcne3/Tnni3/Smad6/Apln/Icam1/Gch1/Trpm4/Ucn/Kcne1/Tnni3k/Shc1/Zc3h12a/Kcne4/Gja5/Lep/Myl3/Myl4	48
GO:0055001	muscle cell development	43/2404	229/28943	3.47103e-07	2.54472e-06	1.30528e-06	Cav2/Mybpc3/Ccn4/Tmod4/Tcap/Fhl2/Met/Myod1/Pmp22/Tbx3/Trip10/Krt19/Edn1/Bmp4/Hes1/Rcan1/Wnt10b/Nfatc4/Lox/Pdgfrb/Itgb1/Cflar/Eng/Notch1/Lmna/Kel/Adm/Myom2/Ednra/Mylk3/Comp/Acta1/Tbx18/Dysf/Smad6/Myof/Nrap/Six1/Lrrc10/Flnc/Klhl40/Pin1rt1/Xirp1	43
GO:0030858	positive regulation of epithelial cell differentiation	19/2404	62/28943	3.59036e-07	2.629e-06	1.34851e-06	Acvrl1/Pax2/Etv2/Bmp7/Sfrp4/Bmp4/Vdr/Wnt10b/Notch1/Mesp1/Lif/Fgf2/Ovol2/Serpine1/Kdf1/Atoh8/Foxa3/Dmbt1/Foxc1	19
GO:0002830	positive regulation of type 2 immune response	10/2404	18/28943	3.60131e-07	2.63243e-06	1.35027e-06	Rsad2/Cd74/Il33/Il6/Tnfsf4/Il4ra/Nlrp3/Rara/Clcf1/Nod2	10
GO:0030509	BMP signaling pathway	36/2404	176/28943	3.60379e-07	2.63243e-06	1.35027e-06	Pparg/Acvrl1/Sost/Dlx3/Tgfb1/Gata6/Etv2/Chrd/Bmp7/Tmprss6/Sfrp4/Bmp4/Hes1/Fstl1/Tfap2b/Eng/Notch1/Fbn1/Ccn1/Chrdl2/Chrdl1/Comp/Cdh5/Bmp8a/Smad6/Cer1/Gdf5/Gdf15/Lefty1/Runx2/Slc39a5/Fam83g/Id1/Msx1/Lefty2/Foxd1	36
GO:0060389	pathway-restricted SMAD protein phosphorylation	20/2404	68/28943	3.75094e-07	2.7366e-06	1.4037e-06	Pparg/Acvrl1/Tgfb1/Bmp7/Bmp4/Dab2/Eng/Emilin1/Rbpms/Tgfbr2/Bmp8a/Smad6/Inhbb/Gdf5/Gdf15/Lefty1/Inhba/Inhbe/Lefty2/Pin1rt1	20
GO:0001885	endothelial cell development	21/2404	74/28943	3.76424e-07	2.73845e-06	1.40465e-06	Met/Stc1/Notch4/Pecam1/Marveld2/Tnf/Il1b/Abcb1b/Tnfrsf1a/Msn/Ednra/Cdh5/Robo4/Myd88/Clic4/Icam1/Cldn5/Id1/S1pr2/Ezr/S1pr3	21
GO:0002363	alpha-beta T cell lineage commitment	11/2404	22/28943	3.77623e-07	2.73845e-06	1.40465e-06	Stat6/Tgfb1/Stat3/Ly9/Irf4/Ctsl/Il6/Il6ra/Batf/Spn/Tnfsf18	11
GO:0030852	regulation of granulocyte differentiation	11/2404	22/28943	3.77623e-07	2.73845e-06	1.40465e-06	Hcls1/Adipoq/Runx1/Inpp5d/Trib1/Il5/Rara/Rbp1/Evi2/Ceacam1/Evi2b	11
GO:0045624	positive regulation of T-helper cell differentiation	11/2404	22/28943	3.77623e-07	2.73845e-06	1.40465e-06	Irf1/Anxa1/Il6/Tnfsf4/Il4ra/Nlrp3/Nfkbiz/Ccr7/Rara/Hlx/Ccr2	11
GO:0071404	cellular response to low-density lipoprotein particle stimulus	11/2404	22/28943	3.77623e-07	2.73845e-06	1.40465e-06	Itgb2/Pparg/Cd36/Lpl/Syk/Itgb1/Cd9/Ldlr/Ces1g/Fcer1g/Ces1a	11
GO:0045646	regulation of erythrocyte differentiation	17/2404	51/28943	3.83324e-07	2.77645e-06	1.42414e-06	Spi1/Stat3/Stat5a/Gata2/Id2/Zfp36l1/Nckap1l/Inpp5d/Tal1/Ets1/Cdk6/Inhba/Lyn/Zfp36/Hmgb2/B2m/Mafb	17
GO:0016064	immunoglobulin mediated immune response	50/2404	286/28943	4.00299e-07	2.89592e-06	1.48542e-06	Stat6/Tgfb1/Ptpn6/Zp3/Fcgr1/Cd40/Serping1/Parp3/C3/Tnf/Cd74/Cd28/Inpp5d/Cfh/Ptprc/Cd55b/C4bp/Fcgr2b/Tnfsf4/Cd19/Il4ra/Hpx/Swap70/Btk/Myd88/Batf/C8a/H2-Aa/C1qb/C1s1/C1rl/Gimap3/Exo1/Fgl2/Aicda/Clcf1/Zp3r/Gimap5/Gapt/Bcl3/C1ra/Nod2/Fcer1g/Fcgr3/B2m/Csf2rb/Csf2rb2/C4b/H2-Ab1/C1rb	50
GO:0036293	response to decreased oxygen levels	45/2404	246/28943	4.0598e-07	2.93349e-06	1.5047e-06	Pparg/Aqp1/Pgf/Hmox1/Gata6/Nfe2l2/Cd34/Ada/Ptgis/Aldh3a1/Ddit4/Nos2/Zfp36l1/Edn1/Plau/Rgcc/Ajuba/Myc/Cryaa/Alas2/Adam8/Bach1/Casp1/Lct/Eng/Notch1/Aqp3/Plk3/Cd38/Fosl2/Rest/Flt1/Epo/Vegfd/Eif4ebp1/Plat/Ednra/Ucp2/Loxl2/Egln3/Twist1/Mgarp/Ece1/Sod3/Pin1rt1	45
GO:0051100	negative regulation of binding	36/2404	177/28943	4.16621e-07	3.00677e-06	1.54228e-06	Pdgfb/Ralb/Nes/Hmox1/Twist2/Myod1/Ctsz/Slpi/Id2/Aurkb/Dab2/Myc/Cyp2d26/Adipoq/Cdkn1a/Gzma/Nfatc4/Arhgap28/Zfp593/Rest/Plscr1/Mdfi/Dysf/Ifi206/Ttc36/Id1/Cdkn2a/Msx1/Tmc8/Jun/Hmga2/B2m/Ifi204/Ifi207/Pin1rt1/Xirp1	36
GO:0001911	negative regulation of leukocyte mediated cytotoxicity	13/2404	31/28943	4.28191e-07	3.08287e-06	1.58132e-06	Il7r/Serpinb9b/Nckap1l/Tap2/Ptprc/Clec2d/Klrd1/Tap1/Klre1/Ceacam1/Klrb1b/Sh2d1b1/Muc4	13
GO:0060561	apoptotic process involved in morphogenesis	13/2404	31/28943	4.28191e-07	3.08287e-06	1.58132e-06	Spi1/Pax2/Bmp7/Vdr/Cryaa/Notch1/Bcl2l11/Ccn1/Tnfrsf1b/Tnfrsf1a/Cdkn2a/Foxc2/Foxc1	13
GO:0002691	regulation of cellular extravasation	16/2404	46/28943	4.33878e-07	3.11637e-06	1.5985e-06	Pecam1/Ripk3/Adam8/Il1r1/Selp/Sele/Lyve1/Ccl2/Pawr/Icam1/Ptger4/Ccr2/Ptafr/Ccl28/Ccl21a/Ccl21b	16
GO:0035136	forelimb morphogenesis	16/2404	46/28943	4.33878e-07	3.11637e-06	1.5985e-06	Crabp2/Aldh1a2/Alx3/Tbx3/Tfap2a/Rdh10/Tfap2b/Mecom/Twist1/Gdf5/Runx2/Alx4/Hoxd9/Fmn1/Msx1/Rspo2	16
GO:0002762	negative regulation of myeloid leukocyte differentiation	18/2404	57/28943	4.39991e-07	3.14526e-06	1.61332e-06	Gata2/Myc/Adipoq/Runx1/Tmem178/Inpp5d/Fbn1/Clec2d/Trib1/Rara/Cdk6/Lyn/Tnfrsf11b/Pilrb1/Ceacam1/Mafb/Lilrb4b/Lilrb4a	18
GO:0043536	positive regulation of blood vessel endothelial cell migration	18/2404	57/28943	4.39991e-07	3.14526e-06	1.61332e-06	Pdgfb/Tgfb1/Stat5a/Hspb1/Hmox1/Gata2/Nfe2l2/Cd40/Map2k3/Anxa1/Nos3/Ets1/Ptgs2/Fgf2/Thbs1/Prkd2/Foxc2/Rhoj	18
GO:0044060	regulation of endocrine process	18/2404	57/28943	4.39991e-07	3.14526e-06	1.61332e-06	Fgfr4/Retn/C1qtnf1/Tacr2/Dab2/Vdr/Runx1/Spp1/Lif/Apln/Inhbb/Ucn/Inhba/Tspo/Ucn2/Foxl2/Gja5/Kiss1	18
GO:0052372	modulation by symbiont of entry into host	18/2404	57/28943	4.39991e-07	3.14526e-06	1.61332e-06	Trim25/Tmprss2/Cd74/Ifitm1/Ifitm3/Ptx3/Trim30a/Trim56/Ch25h/Trim30b/Trim30d/Ifitm6/Ifitm2/Trim38/Lgals1/Trim6/Trim10/Trim30c	18
GO:0007219	Notch signaling pathway	37/2404	185/28943	4.48991e-07	3.20579e-06	1.64437e-06	Mmp14/Tgfb1/Stat3/Etv2/Bmp7/Gata2/Notch4/Llgl2/Krt19/Nfkbia/Hes1/Hhex/Egfl7/Notch1/Dll4/Hes3/Anxa4/Mesp1/Hp/Tgfbr2/Cebpa/Ovol2/Ccn3/Cdk6/Snai1/Foxc2/Neurod4/Dtx3l/Foxc1/Six1/Yap1/Nod2/Tcim/S1pr3/Ripply1/Xirp1/Hoxd3	37
GO:0035850	epithelial cell differentiation involved in kidney development	15/2404	41/28943	4.67328e-07	3.33276e-06	1.70949e-06	Pdgfb/Pax2/Wt1/Mmp9/Bmp4/Adipoq/Six2/Notch1/Wwtr1/Ednra/Myo1e/Lif/Gpr4/Foxc2/Yap1	15
GO:0010573	vascular endothelial growth factor production	14/2404	36/28943	4.70007e-07	3.34789e-06	1.71726e-06	Flt4/Cyp1b1/C3/Tnf/Il6/Il1b/Il6ra/Flt1/Ptgs2/Ccl2/C3ar1/Ccr2/C5ar1/Cxcl17	14
GO:0001657	ureteric bud development	26/2404	107/28943	4.79328e-07	3.41025e-06	1.74925e-06	Tgfb1/Pax2/Pgf/Cd44/Crlf1/Bmp7/Lama5/Wt1/Bmp4/Myc/Hes1/Six2/Smad6/Fgf2/Rara/Cer1/Timeless/Npnt/Fmn1/Epcam/Tcf21/Foxc2/Foxc1/Six1/Hs3st3b1/Foxd1	26
GO:0042246	tissue regeneration	20/2404	69/28943	4.87126e-07	3.45719e-06	1.77332e-06	Ifrd1/Myod1/Plau/Wnt10b/Cdkn1a/Anxa1/Cflar/Spaar/Tec/Cd9/Dysf/Ccn3/Serpine1/Ninj1/Dusp10/Mustn1/Synb/Yap1/Txk/Plg	20
GO:0010038	response to metal ion	51/2404	296/28943	4.87637e-07	3.45719e-06	1.77332e-06	Cdh1/Pparg/Fosb/Cp/Aqp1/Hmox1/Nfe2l2/Mmp9/Id2/Fos/Tfap2a/Anxa11/Aqp2/Nfatc4/Xdh/Fas/Abcc2/Nptx1/Fn1/Lct/Sucnr1/Fga/Slc30a3/Iqgap1/Syt8/Mt4/Mt2/Mt1/Fgb/Fgg/Loxl2/Cebpa/Clic4/Cer1/Neurod2/Thbs1/Slc25a24/Apobec1/Syt15/Cpne8/Jun/Junb/Pla2g4a/Alox5ap/B2m/Fabp4/Fbp1/Serpina1b/Sod3/Kcnmb3/Tnnc1	51
GO:0010565	regulation of cellular ketone metabolic process	33/2404	156/28943	4.87648e-07	3.45719e-06	1.77332e-06	Pparg/Slc7a7/Apoc2/Fgfr4/Hnf4a/Pdk4/Avpr1a/Dab2/Adipoq/Stard4/Cd74/Anxa1/Rdh10/Abcb11/Il1b/Eif6/Slc7a11/H6pd/Rest/Dkk3/Dkkl1/Apoa1/Ptgs2/Trib3/Twist1/Erfe/Ceacam2/Pla2g4a/Ces1g/Rdh16/Ces1a/Ceacam1/Rdh16f2	33
GO:0120193	tight junction organization	24/2404	94/28943	4.94466e-07	3.5014e-06	1.796e-06	Cdh1/Lsr/Cldn15/Esam/Epha2/Wnt11/Myo1c/Pecam1/Marveld2/Ildr1/Tnf/Itgb1/Cdh5/Micall2/Cldn5/Snai1/Cldn14/Cldn2/Cldn4/Cldn23/Cldn34b2/Cldn24/Gpbar1/Cldn34d	24
GO:0003002	regionalization	62/2404	389/28943	5.20669e-07	3.68262e-06	1.88895e-06	Acvrl1/Meox1/Pax2/Fgfr4/Otx1/Chrd/Tcap/Wnt8a/Aldh1a2/Lama5/Wnt11/Wt1/Tbx3/Btg2/Edn1/Fezf2/Bmp4/Bmp1/Hes1/Arc/Six2/C3/Hhex/Bhlhe22/Ifitm1/Notch1/Lhx3/Dll4/Hes3/Mesp1/Itgam/Ednra/Irx3/Tbx18/Mdfi/Emx1/Tbr1/Alx1/Smad6/Fgf2/Ovol2/Egr2/Cer1/Lmx1b/Lefty1/Alx4/Foxf1/Snai1/Hoxd9/Palb2/Foxc2/Dmrta2/Helt/Tgif1/Msx1/Foxc1/Six1/T/Ripply1/Mafb/Foxd1/Hoxd3	62
GO:0061005	cell differentiation involved in kidney development	17/2404	52/28943	5.25529e-07	3.71263e-06	1.90435e-06	Pdgfb/Pax2/Wt1/Mmp9/Bmp4/Hes1/Adipoq/Six2/Notch1/Wwtr1/Ednra/Myo1e/Lif/Gpr4/Tcf21/Foxc2/Yap1	17
GO:0001952	regulation of cell-matrix adhesion	29/2404	128/28943	5.27686e-07	3.72349e-06	1.90992e-06	Acvrl1/Mmp14/Cd36/Fut1/Csf1/Sdc4/Itgb3/Plau/Apod/Bst1/Iqgap1/Plekha2/Phldb2/Serpine1/Ninj1/Acer2/Rras/Thbs1/Cdk6/Rhod/S100a10/Trem1/Fmn1/Cdkn2a/Mmp12/Ccl28/Ccl21a/Ccl21b/Muc4	29
GO:0070997	neuron death	69/2404	450/28943	5.34576e-07	3.7677e-06	1.93259e-06	Ccl3/Nqo1/Stat3/Nes/Hmox1/Crlf1/Csf1/Ctsz/Cd34/Ddit4/Btg2/Fos/Tfap2a/Plau/Cd200r1/Nfatc4/Tnf/Pmaip1/Fas/Pitx3/Adam8/Il6/Casp1/Tfap2b/Casp8/Ncf2/Fcgr2b/Ddr2/Barhl1/Lcn2/Bcl2l11/Il1b/Slc7a11/Ngf/Tnfrsf1b/Rest/Epo/Gpnmb/Tnfrsf1a/Tyrobp/Nupr1/Itgam/Fgf21/Mt1/Ccl5/Egln3/Ccl12/Ccl2/Pawr/Tnfrsf23/Gdf5/Mcl1/Ucn/Tlr4/Clcf1/Kif14/Itga1/C5ar1/Six1/Tlr6/Jun/Rras2/Cebpb/Cxcl2/Nlrp1a/Ccnd1/Pin1rt1/Ccr5/Cntf	69
GO:0030500	regulation of bone mineralization	23/2404	88/28943	5.42159e-07	3.81667e-06	1.95771e-06	Bmp7/Srgn/Tfap2a/Bmp4/Vdr/Wnt10b/Ifitm5/Alox5/Ccr1/Ddr2/Ecm1/Ccn1/Mgp/Comp/Twist1/Rflna/Trpm4/Phospho1/Sgms2/Ostn/Nfe2/Ano6/Bglap3	23
GO:1901653	cellular response to peptide	54/2404	322/28943	5.52597e-07	3.88561e-06	1.99307e-06	Cav2/Pparg/Stat6/Cd36/Stat3/Stat5a/Ghrhr/Lpl/Nfe2l2/Myo1c/Irf1/Pdk4/Sgk1/Zfp36l1/Edn1/Slc39a14/Adipoq/Rela/Gcgr/Cdk2/Fcgr2b/Vim/Il1b/Lpin3/Nfkb1/Pxn/Scnn1a/Eif4ebp1/Ednra/Pou4f2/Jak3/Cyp11a1/Trib3/Inhbb/Mgarp/Icam1/Socs1/Gdf15/Tlr4/Timeless/Serpina12/Shc1/Trim72/Trarg1/Foxc2/Erfe/Tlr6/Fpr2/Socs3/Ceacam2/Nod2/Lep/Ceacam1/Bglap3	54
GO:2000241	regulation of reproductive process	42/2404	225/28943	5.57034e-07	3.91224e-06	2.00673e-06	Timp1/Zp3/Bmp7/Tex11/Retn/Wt1/Ada/Vip/Tacr2/Itgb3/Plau/Bmp4/Stk3/Myh9/Pla2g10/Runx1/Drd4/Notch1/B4galt1/Plb1/Ybx3/Arhgdib/Nupr1/Plat/Syde1/P2ry2/Piwil2/Lif/Psma8/Inhbb/Ptger4/Inhba/Snai1/Msx1/Mmp12/Pkdrej/Ptafr/Osm/Tcp11/Fam170b/Meiosin/Ankrd31	42
GO:1904996	positive regulation of leukocyte adhesion to vascular endothelial cell	12/2404	27/28943	5.57866e-07	3.91351e-06	2.00739e-06	Itgb2/Tnf/Rela/Alox5/Il6/Selp/Sele/Ets1/Pawr/Icam1/Ccr2/Ptafr	12
GO:0032368	regulation of lipid transport	33/2404	157/28943	5.68709e-07	3.98493e-06	2.04402e-06	Pparg/Apoc2/Abca13/Retn/C1qtnf1/Igfbp3/Itgb3/Nfkbia/Edn1/Syk/Tnfsf11/Dab2/Pla2g10/Adipoq/Runx1/Tnfrsf11a/Il1b/Spp1/Apoa1/Anxa2/P2ry2/Eepd1/Ldlrap1/Thbs1/Tspo/Erfe/Ptges/Lipg/Pla2r1/Pla2g4a/Ces1g/Lep/Ces1a	33
GO:0051495	positive regulation of cytoskeleton organization	39/2404	202/28943	5.74539e-07	4.02111e-06	2.06257e-06	Spag5/Rhoc/Scin/Hck/Ccl24/Nes/Met/Trpv4/Wnt11/Sdc4/Myo1c/Ccn2/Plek/Pdlim4/Edn1/Gpr65/Rgcc/Nckap1l/Pxn/Vasp/Swap70/Was/Mylk3/Apoa1/Arhgef5/Icam1/Csf3/Serpinf2/Sh3pxd2b/Cdc42ep4/S100a10/Id1/Synpo/Fmn1/Fes/Cdc42ep5/Psrc1/Ccl21a/Ccl21b	39
GO:0044409	entry into host	26/2404	108/28943	5.81802e-07	4.06577e-06	2.08549e-06	Cav2/Trim25/Tmprss2/Slc3a2/Itgb3/Ctsl/Cd74/Ifitm1/Ifitm3/Siglec1/Ptx3/Trim30a/Trim56/4930486L24Rik/Ch25h/Vamp8/Trim30b/Tmprss11e/Trim30d/Ifitm6/Ifitm2/Trim38/Lgals1/Trim6/Trim10/Trim30c	26
GO:0070830	bicellular tight junction assembly	22/2404	82/28943	5.83595e-07	4.06577e-06	2.08549e-06	Cdh1/Cldn15/Esam/Epha2/Wnt11/Myo1c/Pecam1/Marveld2/Tnf/Itgb1/Cdh5/Micall2/Cldn5/Snai1/Cldn14/Cldn2/Cldn4/Cldn23/Cldn34b2/Cldn24/Gpbar1/Cldn34d	22
GO:0070943	neutrophil-mediated killing of symbiont cell	9/2404	15/28943	5.84299e-07	4.06577e-06	2.08549e-06	Ncf1/Arg1/F2/Cxcl5/Cxcl1/Myd88/Ctsg/Trem3/Trem1	9
GO:0072074	kidney mesenchyme development	9/2404	15/28943	5.84299e-07	4.06577e-06	2.08549e-06	Pax2/Bmp7/Wt1/Bmp4/Myc/Six2/Tcf21/Six1/Foxd1	9
GO:1902337	regulation of apoptotic process involved in morphogenesis	9/2404	15/28943	5.84299e-07	4.06577e-06	2.08549e-06	Pax2/Bmp7/Vdr/Notch1/Tnfrsf1b/Tnfrsf1a/Cdkn2a/Foxc2/Foxc1	9
GO:0048511	rhythmic process	52/2404	306/28943	5.86687e-07	4.07768e-06	2.09159e-06	Pparg/Relb/Stat5a/Ghrhr/Zp3/Id3/Retn/Ada/Hnf4a/Csf2/Id2/Nos2/Adamts1/Runx1/Sik1/Anxa1/Fas/Nfkb2/Drd4/Il6/Casp1/Tnfrsf11a/Ptx3/Ngf/Edn2/Uts2/Nos3/Ereg/Pde6b/Piwil2/Twist1/Cavin3/Klf10/Dtl/Atf5/Ptger4/Timeless/Inhba/Id1/Hs3st2/Prokr1/Fzd4/Afp/Pla2g4a/Nfil3/Lepr/Lep/Erbb2/Crem/Prok1/Nps/Kiss1	52
GO:0045058	T cell selection	18/2404	58/28943	5.88602e-07	4.08627e-06	2.096e-06	Aire/Stat6/Tgfb1/Stat3/Ly9/Irf4/Syk/Ctsl/Cd74/Fas/Il6/Cd28/Ptprc/Il6ra/Batf/Ccr7/Spn/Tnfsf18	18
GO:0019233	sensory perception of pain	32/2404	150/28943	5.92047e-07	4.10545e-06	2.10584e-06	Il12b/Aqp1/Trpv1/Itga2/Fcgr1/Vip/Edn1/Ephx2/Il33/Kcnk4/Alox5/Il1rn/Ngf/Ednra/Ptgs2/Acpp/Trpa1/P2ry2/Scn10a/Ccl2/Pawr/Ccn3/Tlr4/Bdkrb1/Cxcr4/Ccr2/Gpr171/Ptges/Ptafr/Fcgr4/Cnr2/Mc1r	32
GO:0043277	apoptotic cell clearance	16/2404	47/28943	6.07165e-07	4.20544e-06	2.15713e-06	Cd36/Itgb3/C3/Anxa1/Marco/Pear1/Tyrobp/Rac2/Xkr6/Ccl2/Tgm2/Rara/Thbs1/Cd300lf/Ccr2/Timd4	16
GO:0009636	response to toxic substance	28/2404	122/28943	6.22663e-07	4.30783e-06	2.20965e-06	Cd36/Nqo1/Nfe2l2/Rdh12/Esd/Ephx2/Dhrs2/Pim1/Eif2ak2/Cyp1b1/Fas/Abcc2/Lcn2/Slc7a11/Abcb1b/Nos3/Slc30a3/Abcg2/Nupr1/Mt4/Mt2/Mt1/Cyp1a1/Ccl5/Gch1/Gucy2c/Cyp2f2/Sod3	28
GO:0035904	aorta development	20/2404	70/28943	6.28966e-07	4.34145e-06	2.22689e-06	Acvrl1/Fkbp10/Chrd/Notch4/Hes1/Lox/Pdgfrb/Tfap2b/Col3a1/Eng/Notch1/Dll4/Adamts9/Ednra/Smad6/Egr2/Prdm1/Cxcr4/Six1/Lep	20
GO:1904036	negative regulation of epithelial cell apoptotic process	20/2404	70/28943	6.28966e-07	4.34145e-06	2.22689e-06	Angptl4/Hmox1/Gata2/Nfe2l2/Tnfaip3/Cast/Naip1/Cflar/Ngf/Fga/Nupr1/Fgf21/Cdh5/Fgb/Fgg/Icam1/Serpine1/Id1/Yap1/Btc	20
GO:1902905	positive regulation of supramolecular fiber organization	36/2404	180/28943	6.38272e-07	4.40064e-06	2.25725e-06	Rhoc/Scin/Ccl24/Met/Trpv4/Wnt11/Sdc4/Myo1c/Ccn2/Plek/Pdlim4/Edn1/Gpr65/Rgcc/Nckap1l/Pxn/Vasp/Swap70/Was/Mylk3/Apoa1/Arhgef5/Icam1/Csf3/Serpinf2/Sh3pxd2b/Cdc42ep4/S100a10/Id1/Synpo/Fmn1/Fes/Cdc42ep5/Psrc1/Ccl21a/Ccl21b	36
GO:0033630	positive regulation of cell adhesion mediated by integrin	11/2404	23/28943	6.69249e-07	4.60367e-06	2.36139e-06	Ptpn6/Piezo1/Itgb3/Syk/Nckap1l/Cxcl13/Lif/Ccl5/Foxc2/Ccl21a/Ccl21b	11
GO:1902894	negative regulation of miRNA transcription	11/2404	23/28943	6.69249e-07	4.60367e-06	2.36139e-06	Pparg/Pdgfb/Tgfb1/Gata6/Bmp4/Nfatc4/Rela/Rest/Rara/Lilrb4b/Lilrb4a	11
GO:0033006	regulation of mast cell activation involved in immune response	15/2404	42/28943	6.71164e-07	4.60631e-06	2.36275e-06	Adora3/Ptpn6/Hmox1/Gata2/Syk/Fgr/Il4ra/Rac2/Cd84/Lyn/Foxf1/Vamp8/Fes/Fcer1g/Lilrb4a	15
GO:0038084	vascular endothelial growth factor signaling pathway	15/2404	42/28943	6.71164e-07	4.60631e-06	2.36275e-06	Pdgfb/Il12b/Pgf/Hspb1/Myo1c/Dcn/Flt4/Smoc2/Xdh/Pdgfrb/Cd63/Il12a/Vegfd/Prkd2/Foxc1	15
GO:0045927	positive regulation of growth	54/2404	324/28943	6.74577e-07	4.62446e-06	2.37206e-06	Mmp14/Stat5a/Ghrhr/Crabp2/Zp3/Ccn4/Gata6/Cyba/Slc44a4/Myod1/Hyal1/Csf1/Wt1/Cxcl16/Trip10/Sgk1/Avpr1a/Flt4/Edn1/Tnfrsf12a/Pim1/Cryaa/C3/Armc12/Hbegf/Fn1/Tfcp2l1/Notch1/F2/Ngf/Cd38/Ocm/Ybx3/Pou4f2/Krt17/Fgf2/Serpine1/Sema7a/Ucn/Hlx/Ptger4/Il7/Sh3pxd2b/Cxcr4/Ezr/Yap1/Tead1/Hmga2/Lep/Sphk1/Erbb2/Foxs1/Pin1rt1/Cntf	54
GO:0006941	striated muscle contraction	35/2404	173/28943	6.83716e-07	4.67829e-06	2.39967e-06	Scn4a/Mybpc3/Tcap/Met/Kcnq1/Trpv4/Stc1/Stac2/Map2k3/Ccn2/Jsrp1/Myh3/Chrng/Tnni1/Chrna1/Mylk2/Kcnj8/Abcc9/Synm/Scn10a/Kcne3/Tnni3/Trpm4/Ucn/Kcne1/Ppp1r13l/Zc3h12a/Cxcr4/Kcne4/Kbtbd13/Gja5/Myl3/Myl4/Myl1/Tnnc1	35
GO:0030072	peptide hormone secretion	50/2404	291/28943	6.83983e-07	4.67829e-06	2.39967e-06	Gcg/Pparg/Ghrhr/Aqp1/Dio2/Kcnq1/Trpv4/Hnf4a/Slc16a10/Tacr2/Nos2/Edn1/Tnfsf11/Ildr1/Tnf/Anxa1/Alox5/Il6/Tfap2b/Il1rn/Fbn1/Il1b/Fga/Uts2/Cd38/Rest/Trpa1/Slc16a1/Ucp2/Fgb/Fgg/Lif/Ccl5/Midn/Pim3/Piwil4/Apln/Inhbb/Ccn3/Slc9b2/Trpm4/Ucn/Cplx3/Ptger4/Clcf1/Rapgef4/Hmga2/Lepr/Lep/Kiss1	50
GO:0003206	cardiac chamber morphogenesis	32/2404	151/28943	6.92027e-07	4.72794e-06	2.42513e-06	Mybpc3/Tgfb1/Gata6/Fhl2/Bmp7/Wnt11/Tbx3/Id2/Sav1/Bmp4/Hes1/Adamts1/Tnni1/Eng/Notch1/Dll4/Ccn1/Nos3/Epo/Mesp1/Ednra/Tgfbr2/Tnni3/Smad6/Ovol2/Ppp1r13l/Foxf1/Foxc2/Foxc1/Gja5/Myl3/Tnnc1	32
GO:0050901	leukocyte tethering or rolling	14/2404	37/28943	6.98284e-07	4.75988e-06	2.44152e-06	Itgb7/Tnf/Itgb1/Selp/Sell/Sele/Pawr/Ccr2/Spn/Ptafr/Lep/Ccl28/Ccl21a/Ccl21b	14
GO:0090279	regulation of calcium ion import	14/2404	37/28943	6.98284e-07	4.75988e-06	2.44152e-06	Gcg/Pdgfb/Stc1/Hes1/Pdgfrb/Dysf/Atp2c2/Ccl12/Ccl2/Pawr/Serpine1/Ucn/Cxcr4/Lgals3	14
GO:0032695	negative regulation of interleukin-12 production	10/2404	19/28943	7.03397e-07	4.78358e-06	2.45367e-06	Slamf1/Irak3/Mefv/Tlr2/Nfkb1/Jak3/Ccr7/Thbs1/Tlr8/Nod2	10
GO:0042310	vasoconstriction	26/2404	109/28943	7.04145e-07	4.78358e-06	2.45367e-06	Pdgfb/Dbh/Avpr1a/Bdkrb2/Edn1/Alox5/Htr2b/Adra1d/Fga/Edn2/Cd38/Tbxas1/Adm/Ednra/Comp/Ptgs2/Fgb/Fgg/Dusp5/Smad6/Apln/Icam1/Trpm4/Shc1/Gja5/Lep	26
GO:0060349	bone morphogenesis	26/2404	109/28943	7.04145e-07	4.78358e-06	2.45367e-06	Mmp14/Trpv4/Stc1/Sfrp4/Tfap2a/Bmp4/Has2/Ifitm5/Col3a1/Hspg2/Comp/Tgfbr2/Twist1/Rara/Cer1/Runx2/Col10a1/Thbs1/Msx1/Foxc1/Mmp13/Phospho1/T/Serpinh1/Ripply1/Pappa2	26
GO:0007520	myoblast fusion	17/2404	53/28943	7.13966e-07	4.84483e-06	2.48509e-06	Tnfsf14/Myod1/Plekho1/Myh9/Adamts5/Casp1/Cflar/Cd9/Il4ra/Cxcl10/Gdf15/Cd53/Il36g/Synb/Myof/Scgb3a1/Ehd2	17
GO:0044706	multi-multicellular organism process	39/2404	204/28943	7.45562e-07	5.05354e-06	2.59215e-06	Cdh1/Timp1/Stat5a/Psg17/Tcf23/Svs3a/Mmp9/Ptgis/Avpr1a/Itgb3/Akr1c18/Ctsl/Acod1/Vdr/Igfbp5/B4galt1/Epo/Abcg2/A2m/Arhgdib/Tead4/Dkkl1/Hsd11b2/Ptgs2/Syde1/Prss29/Lif/Prdm1/Sh3pxd2b/Psg22/Mmp12/Junb/Pla2g4a/Prl2c3/Ptafr/T/Ubtfl1/Thbd/Kiss1	39
GO:2000117	negative regulation of cysteine-type endopeptidase activity	24/2404	96/28943	7.4954e-07	5.07478e-06	2.60304e-06	Klf4/Pax2/Aqp1/Cd44/Mmp9/Cast/Naip1/Cryaa/Tnf/Il6/Cflar/Hgf/Ptgs2/Ifi206/Thbs1/Fcmr/Plaur/Rag1/Cst7/Ifi204/Ifi207/Naip2/Hspa1b/Bcl2a1d	24
GO:0007492	endoderm development	21/2404	77/28943	7.78877e-07	5.26749e-06	2.70189e-06	Itga5/Pax9/Tgfb1/Gata6/Wnt8a/Zfp36l1/Bmp4/Arc/Dusp1/Hhex/Col5a2/Fn1/Notch1/Dusp2/Mesp1/Angpt2/Col12a1/Dusp5/Inhba/Hmga2/Sox7	21
GO:0043388	positive regulation of DNA binding	18/2404	59/28943	7.81465e-07	5.27314e-06	2.70479e-06	Pparg/Tgfb1/Klf4/Mmp8/Itga2/Mmp9/Irf4/Myc/Hes1/Niban2/Ngf/Pou4f2/Twist1/Tlr4/Plaur/Foxc1/Hmgb2/Trim6	18
GO:0043616	keratinocyte proliferation	18/2404	59/28943	7.81465e-07	5.27314e-06	2.70479e-06	Twist2/Ptprk/Zfp36l1/Ctsl/Tgm1/Has2/Vdr/Ereg/Wnt16/Reg3g/Lrg1/Ovol2/Kdf1/Zfp36/Cd109/Yap1/Klk8/Krt2	18
GO:0050854	regulation of antigen receptor-mediated signaling pathway	19/2404	65/28943	8.10847e-07	5.46528e-06	2.80334e-06	Ptpn6/Ada/Btnl2/Lpxn/Rela/Ptprc/Sla2/Cd22/Cd19/Cmtm3/Pawr/Elf1/Ccr7/Prkd2/Lyn/Lgals3/Ezr/Lilrb4b/Lilrb4a	19
GO:0030324	lung development	43/2404	236/28943	8.11954e-07	5.46662e-06	2.80403e-06	Mmp14/Tgfb1/Fgfr4/Gata6/Aldh1a2/Lama5/Ctsz/Ada/Ccn2/Flt4/Sav1/Bmp4/Hes1/Tnf/Lox/Pdgfrb/Hhex/Rdh10/Col3a1/Igfbp5/Notch1/Slc7a11/Tnc/Pdpn/Edn2/Errfi1/Nos3/Mgp/Stra6/Tgfbr2/Lif/Cebpa/Fgf2/Timeless/Stk40/Id1/Foxf1/Tcf21/Mmp12/Rspo2/Yap1/Klf2/Hmga2	43
GO:0032490	detection of molecule of bacterial origin	8/2404	12/28943	8.17474e-07	5.47926e-06	2.81052e-06	Lbp/Ly96/Tlr2/Tlr4/Tlr1/Dmbt1/Tlr6/Nod2	8
GO:0045625	regulation of T-helper 1 cell differentiation	8/2404	12/28943	8.17474e-07	5.47926e-06	2.81052e-06	Irf1/Anxa1/Tnfsf4/Il4ra/Jak3/Ccr7/Hlx/Ccr2	8
GO:0072124	regulation of glomerular mesangial cell proliferation	8/2404	12/28943	8.17474e-07	5.47926e-06	2.81052e-06	Pdgfb/Bmp7/Wt1/Itgb3/Bmp4/Cflar/Il6ra/C3ar1	8
GO:2000508	regulation of dendritic cell chemotaxis	8/2404	12/28943	8.17474e-07	5.47926e-06	2.81052e-06	Spi1/Slamf1/Il12a/Ccr7/Slamf8/Tnfsf18/Ccl21a/Ccl21b	8
GO:0002347	response to tumor cell	16/2404	48/28943	8.40647e-07	5.62832e-06	2.88697e-06	Spi1/Klf4/Il12b/Cd274/Rela/Notch1/Il12a/Klrk1/Crtam/Txnip/Pvr/Klre1/Il4i1/Ceacam1/Ulbp1/Muc4	16
GO:0072163	mesonephric epithelium development	26/2404	110/28943	8.49807e-07	5.67701e-06	2.91195e-06	Tgfb1/Pax2/Pgf/Cd44/Crlf1/Bmp7/Lama5/Wt1/Bmp4/Myc/Hes1/Six2/Smad6/Fgf2/Rara/Cer1/Timeless/Npnt/Fmn1/Epcam/Tcf21/Foxc2/Foxc1/Six1/Hs3st3b1/Foxd1	26
GO:0072164	mesonephric tubule development	26/2404	110/28943	8.49807e-07	5.67701e-06	2.91195e-06	Tgfb1/Pax2/Pgf/Cd44/Crlf1/Bmp7/Lama5/Wt1/Bmp4/Myc/Hes1/Six2/Smad6/Fgf2/Rara/Cer1/Timeless/Npnt/Fmn1/Epcam/Tcf21/Foxc2/Foxc1/Six1/Hs3st3b1/Foxd1	26
GO:0032740	positive regulation of interleukin-17 production	12/2404	28/28943	9.02312e-07	6.01442e-06	3.08502e-06	Il12rb1/Tgfb1/Il12b/Ly9/Il6/Il21/Ccn1/Myd88/Arid5a/Nod2/Osm/Sphk1	12
GO:0033622	integrin activation	12/2404	28/28943	9.02312e-07	6.01442e-06	3.08502e-06	Fblim1/Piezo1/Plek/Cxcl13/Fermt3/Fn1/Selp/Tln1/Ptger4/Kif14/Rasip1/Foxc2	12
GO:0045066	regulatory T cell differentiation	15/2404	43/28943	9.51645e-07	6.33623e-06	3.25009e-06	Tgfb1/Hspb1/Cd44/Irf1/Cd28/Tnfsf4/Il2rg/Socs1/Gimap3/Dusp10/Gimap5/Ctla2a/Il4i1/Lilrb4b/Lilrb4a	15
GO:0006887	exocytosis	65/2404	422/28943	9.60214e-07	6.37422e-06	3.26957e-06	Itgb2l/Itgb2/Adora3/Spi1/Hck/Ralb/Hmox1/Gata2/Sdc4/Plek/Myo1g/Sdc1/Llgl2/Tnfaip2/Syk/Myh9/Nckap1l/Slc17a9/Anxa1/Gcgr/Drd4/Ccr1/Notch1/Fga/Unc13b/Eqtn/Sytl1/Fgr/Rest/Anxa3/Sytl2/Il4ra/Itgam/Syt8/Chrnb3/Anxa2/Syde1/P2ry2/Rac2/Fgb/Fgg/Ccl5/Ccl12/Cd84/Stx11/Cplx3/Tph1/Milr1/Lat2/Syt15/Sytl3/S100a10/Lyn/Foxf1/Trim72/Trarg1/Rapgef4/Ccr2/Vamp8/Cd177/Fes/Ptafr/Fcer1g/Tcp11/Rab44	65
GO:0006692	prostanoid metabolic process	17/2404	54/28943	9.61587e-07	6.37422e-06	3.26957e-06	Ptgis/Avpr1a/Akr1c18/Edn1/Pla2g10/Cd74/Anxa1/Il1b/Pdpn/Edn2/Tbxas1/Tnfrsf1a/Ces2g/Ptgs2/Ptges/Pla2g4a/Sphk1	17
GO:0006693	prostaglandin metabolic process	17/2404	54/28943	9.61587e-07	6.37422e-06	3.26957e-06	Ptgis/Avpr1a/Akr1c18/Edn1/Pla2g10/Cd74/Anxa1/Il1b/Pdpn/Edn2/Tbxas1/Tnfrsf1a/Ces2g/Ptgs2/Ptges/Pla2g4a/Sphk1	17
GO:0010883	regulation of lipid storage	17/2404	54/28943	9.61587e-07	6.37422e-06	3.26957e-06	Pparg/Cd36/Lpl/Apob/Itgb3/Nfkbia/Pla2g10/C3/Msr1/Pnpla2/Plin2/Ikbke/Zc3h12a/Hilpda/Ces1g/Lep/Ces1a	17
GO:0050864	regulation of B cell activation	48/2404	278/28943	9.80019e-07	6.48926e-06	3.32858e-06	Mmp14/Stat6/Tgfb1/Stat5a/Ptpn6/Cd40/Ada/Tnfaip3/Id2/Zfp36l1/Syk/Nckap1l/Samsn1/Cdkn1a/Parp3/Cd74/Fas/Il6/Cd28/Inpp5d/Ptprc/Fcgr2b/Tnfsf4/Il21/Bst1/Cd38/Cd22/Tyrobp/Cd19/Btk/Il2rg/Tirap/Pawr/Il5/Themis2/Tlr4/Il7/Clcf1/Lyn/Cdkn2a/Zfp36l2/Ticam1/Gpr183/Slamf8/Nod2/Tnfrsf13c/Il4i1/Lilrb4a	48
GO:0070269	pyroptosis	13/2404	33/28943	1.01564e-06	6.71177e-06	3.44271e-06	Gsdma/Naip1/Mefv/Gsdmd/Gzma/Casp1/Casp8/Zbp1/Nlrp3/Casp4/Gsdmc4/Nlrp1a/Naip2	13
GO:0061844	antimicrobial humoral immune response mediated by antimicrobial peptide	30/2404	139/28943	1.01585e-06	6.71177e-06	3.44271e-06	Vip/Cxcl13/Tslp/Ccl20/F2/Nppb/Cxcl5/Ppbp/Pf4/Cxcl3/Cxcl1/Reg3g/Pglyrp1/Klk7/Adm/Ccl22/Ccl17/Cxcl10/Ccl12/Pglyrp3/Dmbt1/Lgals3/Nod2/S100a9/Cxcl2/Kng2/B2m/Ccl28/Ccl21a/Ccl21b	30
GO:0022617	extracellular matrix disassembly	14/2404	38/28943	1.02111e-06	6.73483e-06	3.45455e-06	Fap/Fgfr4/Lcp1/Meltf/Adamts5/Il6/Lamc1/Ddr2/Eng/Pdpn/Ets1/Ctsg/Sh3pxd2b/Mmp13	14
GO:0003015	heart process	45/2404	254/28943	1.02158e-06	6.73483e-06	3.45455e-06	Mybpc3/Gata6/Trpv1/Tcap/Met/Kcnq1/Stc1/Ada/Map2k3/Ccn2/Avpr1a/Nos2/Edn1/Hbegf/Tnni1/Adra1d/Wwtr1/Edn2/Uts2/Nos3/Kcnj8/Abcc9/Adm/Ednra/Irx3/Tbx18/Scn10a/Kcne3/Tnni3/Apln/Gch1/Trpm4/Ucn/Kcne1/Tnni3k/Ppp1r13l/Zc3h12a/Cxcr4/Kcne4/Yap1/Gja5/Myl3/Myl4/Myl1/Tnnc1	45
GO:0061326	renal tubule development	26/2404	111/28943	1.02276e-06	6.73525e-06	3.45476e-06	Tgfb1/Pax2/Aqp1/Pgf/Cd44/Lama5/Wt1/Bmp4/Myc/Hes1/Six2/Tfap2b/Notch1/Wwtr1/Col4a1/Irx3/Lif/Fgf2/Timeless/Npnt/Fmn1/Tcf21/Six1/Yap1/Hs3st3b1/Foxd1	26
GO:1904705	regulation of vascular associated smooth muscle cell proliferation	20/2404	72/28943	1.0313e-06	6.78406e-06	3.47979e-06	Gnai3/Pparg/Pdgfb/Dbh/Hmox1/Mmp9/Edn1/Adipoq/Adamts1/Cdkn1a/Tnf/Drd4/Igfbp5/Ddr2/Apln/Fgf2/Ldlrap1/S1pr2/P2ry6/Jun	20
GO:0032930	positive regulation of superoxide anion generation	11/2404	24/28943	1.14251e-06	7.49102e-06	3.84242e-06	Gnai3/Itgb2l/Itgb2/Tgfb1/Cyba/Syk/Cxcl1/Tyrobp/Itgam/Cd177/Fpr2	11
GO:0043369	CD4-positive or CD8-positive	alpha-beta T cell lineage commitment	11/2404	24/28943	1.14251e-06	7.49102e-06	3.84242e-06	Stat6/Tgfb1/Stat3/Ly9/Irf4/Ctsl/Il6/Il6ra/Batf/Spn/Tnfsf18	11
GO:2000629	negative regulation of miRNA metabolic process	11/2404	24/28943	1.14251e-06	7.49102e-06	3.84242e-06	Pparg/Pdgfb/Tgfb1/Gata6/Bmp4/Nfatc4/Rela/Rest/Rara/Lilrb4b/Lilrb4a	11
GO:0007188	adenylate cyclase-modulating G protein-coupled receptor signaling pathway	42/2404	231/28943	1.14813e-06	7.51972e-06	3.85714e-06	Gnai3/Gcg/Ghrhr/Gnat2/Vip/Itgb3/Edn1/Gpr65/Adcy4/Gna14/Gcgr/Drd4/Adra1d/Adm/Ednra/Vipr1/Adgre4/Gnat1/Cxcl10/Hrh4/Akap12/Rln1/Htr5a/Ptger4/Mrap/Ptgir/S1pr2/Gpr4/Mc2r/Gphb5/Rapgef4/Ucn2/Glp2r/Gpr171/Cxcr3/Rxfp2/Adgrg3/Cnr2/Tcp11/S1pr3/Mc1r/Arrdc3	42
GO:0030323	respiratory tube development	43/2404	239/28943	1.15225e-06	7.53846e-06	3.86676e-06	Mmp14/Tgfb1/Fgfr4/Gata6/Aldh1a2/Lama5/Ctsz/Ada/Ccn2/Flt4/Sav1/Bmp4/Hes1/Tnf/Lox/Pdgfrb/Hhex/Rdh10/Col3a1/Igfbp5/Notch1/Slc7a11/Tnc/Pdpn/Edn2/Errfi1/Nos3/Mgp/Stra6/Tgfbr2/Lif/Cebpa/Fgf2/Timeless/Stk40/Id1/Foxf1/Tcf21/Mmp12/Rspo2/Yap1/Klf2/Hmga2	43
GO:0072080	nephron tubule development	25/2404	105/28943	1.18652e-06	7.75428e-06	3.97746e-06	Tgfb1/Pax2/Aqp1/Pgf/Cd44/Lama5/Wt1/Bmp4/Myc/Hes1/Six2/Tfap2b/Notch1/Wwtr1/Irx3/Lif/Fgf2/Timeless/Npnt/Fmn1/Tcf21/Six1/Yap1/Hs3st3b1/Foxd1	25
GO:0034101	erythrocyte homeostasis	33/2404	162/28943	1.19704e-06	7.81455e-06	4.00837e-06	Spi1/Stat3/Stat5a/Hmox1/Ampd3/Etv2/Slc4a1/Kcnq1/Gata2/Id2/Zfp36l1/Bmp4/Nckap1l/Pla2g10/Hcls1/Alas2/Inpp5d/Ptbp3/Tal1/Epo/Jak3/Ets1/Cdk6/Inhba/Lyn/Zfp36/Hmgb2/Klf2/B2m/Hba-a2/Hba-a1/Trim10/Mafb	33
GO:0045669	positive regulation of osteoblast differentiation	21/2404	79/28943	1.23456e-06	8.02876e-06	4.11825e-06	Ccn4/Clic1/Bmp7/Bmp4/Wnt10b/Ifitm1/Ifitm3/Il6/Ddr2/Wwtr1/Lmna/Ccn1/Cebpa/Fgf2/Runx2/Ptger4/Npnt/Yap1/Cebpb/Cebpd/Ifi204	21
GO:0061180	mammary gland epithelium development	21/2404	79/28943	1.23456e-06	8.02876e-06	4.11825e-06	Stat6/Tgfb1/Stat5a/Epha2/Csf1/Tbx3/Id2/Ccl11/Tnfsf11/Vdr/Iqgap3/Areg/Atp2c2/Fgf2/Foxf1/Cdkn2a/Msx1/Orai1/Cebpb/Ccnd1/Zfp703	21
GO:0002883	regulation of hypersensitivity	9/2404	16/28943	1.23653e-06	8.02876e-06	4.11825e-06	Zp3/Fcgr1/C3/Fcgr2b/Ccr7/Il20rb/Spn/Fcer1g/Fcgr3	9
GO:0043312	neutrophil degranulation	9/2404	16/28943	1.23653e-06	8.02876e-06	4.11825e-06	Itgb2l/Itgb2/Spi1/Syk/Anxa3/Itgam/Stx11/Cd177/Ptafr	9
GO:1901722	regulation of cell proliferation involved in kidney development	9/2404	16/28943	1.23653e-06	8.02876e-06	4.11825e-06	Pdgfb/Bmp7/Wt1/Itgb3/Bmp4/Myc/Cflar/Il6ra/C3ar1	9
GO:0043297	apical junction assembly	23/2404	92/28943	1.2658e-06	8.20999e-06	4.21121e-06	Cdh1/Cldn15/Esam/Rhoc/Epha2/Wnt11/Myo1c/Pecam1/Marveld2/Tnf/Itgb1/Cdh5/Micall2/Cldn5/Snai1/Cldn14/Cldn2/Cldn4/Cldn23/Cldn34b2/Cldn24/Gpbar1/Cldn34d	23
GO:0043620	regulation of DNA-templated transcription in response to stress	17/2404	55/28943	1.28439e-06	8.3216e-06	4.26846e-06	Pparg/Cd36/Hmox1/Nfe2l2/Rela/Bach1/Atf3/Notch1/Creb3l1/Sesn2/Bag3/Ppp1r15a/Muc1/Jun/Klf2/Tcim/Cebpb	17
GO:0002791	regulation of peptide secretion	43/2404	240/28943	1.29248e-06	8.365e-06	4.29072e-06	Gcg/Pparg/Ghrhr/Kcnq1/Hnf4a/Nos2/Tnfsf11/Ildr1/Tnf/Cd74/Alox5/Il6/Tfap2b/Fbn1/Il1b/Fga/Uts2/Cd38/Rest/Trpa1/Slc16a1/Ucp2/Fgb/Fgg/Lif/Ccl5/Midn/Pim3/Piwil4/Apln/Inhbb/Ccn3/Slc9b2/Trpm4/Ucn/Ptger4/Clcf1/S100a8/S100a9/Hmga2/Lepr/Lep/Kiss1	43
GO:0002281	macrophage activation involved in immune response	10/2404	20/28943	1.30162e-06	8.40606e-06	4.31178e-06	Ifi35/Lbp/Syk/Il33/Nmi/Sucnr1/Tyrobp/Dysf/Sbno2/Ticam1	10
GO:0043374	CD8-positive	alpha-beta T cell differentiation	10/2404	20/28943	1.30162e-06	8.40606e-06	4.31178e-06	Irf1/Nckap1l/Runx1/Tnfsf8/Socs1/Gpr18/Runx3/Gimap1/Lilrb4b/Lilrb4a	10
GO:0061035	regulation of cartilage development	20/2404	73/28943	1.31014e-06	8.45203e-06	4.33536e-06	Tgfb1/Ccn4/Ccn2/Efemp1/Bmp4/Bmp1/Six2/Rela/Frzb/Ctsk/Ccn1/Adamts7/Loxl2/Rflna/Rara/Gdf5/Runx2/Mustn1/Adamts12/Lep	20
GO:0010812	negative regulation of cell-substrate adhesion	18/2404	61/28943	1.34817e-06	8.68806e-06	4.45643e-06	Acvrl1/Mmp14/Fbln1/Gcnt2/Apod/Meltf/Notch1/Angpt2/Phldb2/Serpine1/Acer2/Thbs1/Cdkn2a/Mmp12/Fzd4/Lgals1/Muc21/Muc4	18
GO:0014015	positive regulation of gliogenesis	22/2404	86/28943	1.40973e-06	9.06534e-06	4.64995e-06	Pparg/Tgfb1/Id2/Gfap/Myc/Hes1/Tnf/Il33/Rela/Il6/Vim/Notch1/Il1b/Tlr2/Tnfrsf1b/Flt1/Lif/Egr2/Clcf1/Tspo/Lyn/Cxcr4	22
GO:0019229	regulation of vasoconstriction	22/2404	86/28943	1.40973e-06	9.06534e-06	4.64995e-06	Pdgfb/Dbh/Avpr1a/Edn1/Alox5/Adra1d/Fga/Edn2/Cd38/Tbxas1/Adm/Ptgs2/Fgb/Fgg/Dusp5/Smad6/Apln/Icam1/Trpm4/Shc1/Gja5/Lep	22
GO:0030203	glycosaminoglycan metabolic process	25/2404	106/28943	1.43121e-06	9.19366e-06	4.71577e-06	Pdgfb/Tgfb1/Has1/Cd44/Hyal1/Dcn/Hmmr/Itih4/Has2/Pdgfrb/Il1b/Nfkb1/Pglyrp1/Lyve1/Ednra/Cln6/Fgf2/Itih2/Ptger4/Pglyrp3/Hs3st2/Foxc1/Cemip/Hs3st3b1/B3gnt7	25
GO:0035051	cardiocyte differentiation	36/2404	186/28943	1.44425e-06	9.26754e-06	4.75367e-06	Pdgfb/Tgfb1/Ccn4/Gata6/Tcap/Fhl2/Bmp7/Met/Myod1/Wt1/Kdm6b/Tbx3/Trip10/Edn1/Bmp4/Hes1/Sik1/Pdgfrb/Itgb1/Notch1/Mylk2/Lmna/Rest/Mesp1/Ednra/Mylk3/Irx3/Tbx18/Twist1/Smad6/Rara/Nrap/Lrrc10/T/Pin1rt1/Xirp1	36
GO:0001823	mesonephros development	26/2404	113/28943	1.46952e-06	9.41062e-06	4.82706e-06	Tgfb1/Pax2/Pgf/Cd44/Crlf1/Bmp7/Lama5/Wt1/Bmp4/Myc/Hes1/Six2/Smad6/Fgf2/Rara/Cer1/Timeless/Npnt/Fmn1/Epcam/Tcf21/Foxc2/Foxc1/Six1/Hs3st3b1/Foxd1	26
GO:0043280	positive regulation of cysteine-type endopeptidase activity involved in apoptotic process	28/2404	127/28943	1.47031e-06	9.41062e-06	4.82706e-06	Pparg/Ccn2/Syk/Myc/Xdh/Tnf/Pmaip1/Fas/Casp1/Casp8/Cflar/Bcl2l11/Ngf/Ccn1/Rest/Nlrp3/Uaca/Rps27l/Tnfrsf23/Acer2/Cdkn2a/Tnfsf15/Foxl2/S100a8/S100a9/Sox7/Khdc1a/Nlrp1a	28
GO:0045622	regulation of T-helper cell differentiation	14/2404	39/28943	1.47124e-06	9.41062e-06	4.82706e-06	Irf1/Anxa1/Il6/Tnfsf4/Il4ra/Jak3/Nlrp3/Nfkbiz/Ccr7/Rara/Hlx/Zc3h12a/Ccr2/Tnfsf18	14
GO:0002062	chondrocyte differentiation	27/2404	120/28943	1.48141e-06	9.4656e-06	4.85526e-06	Tgfb1/Ccn4/Ccn2/Efemp1/Bmp4/Slc39a14/Runx1/Six2/Rela/Col3a1/Ecm1/Hspg2/Chrdl2/Comp/Adamts7/Tgfbr2/Loxl2/Ccn3/Arid5a/Rflna/Gdf5/Runx2/Mustn1/Adamts12/Hmga2/Serpinh1/Runx3	27
GO:0051099	positive regulation of binding	37/2404	194/28943	1.50327e-06	9.59511e-06	4.92169e-06	Gcg/Pparg/Tgfb1/Klf4/Ralb/Mmp8/Cdt1/Met/Myod1/Itga2/Mmp9/Irf4/Bmp4/Stk3/Myc/Hes1/Parp9/Sting1/Niban2/Ngf/Pou4f2/Anxa2/Trib3/Twist1/Rara/Csf3/Tlr4/Cldn5/S100a10/Plaur/Ticam1/Dtx3l/Foxc1/Hmgb2/B2m/Trim6/Pin1rt1	37
GO:1903901	negative regulation of viral life cycle	13/2404	34/28943	1.51928e-06	9.68699e-06	4.96882e-06	Trim25/Cd74/Ifitm1/Ifitm3/Ptx3/Trim30a/Trim56/Bst2/Ch25h/Trim30d/Ifitm6/Ifitm2/Trim10	13
GO:0050767	regulation of neurogenesis	69/2404	463/28943	1.52404e-06	9.70707e-06	4.97912e-06	Pparg/Ifrd1/Tgfb1/Crabp2/Bmp7/Ascl2/Met/Sgk1/Id2/Ccl11/Gfap/Vsx2/Fezf2/Bmp4/Sema3g/Myc/Hes1/Nfatc4/Tnfrsf12a/Tnf/Fas/Il33/Rela/Pitx3/Il6/Itgb1/Sema4c/Fn1/Vim/Notch1/F2/Dll4/Il1b/Ngf/Tlr2/Tnfrsf1b/Hes3/Rest/Ocm/Flt1/Pou4f2/Ldlr/Anxa2/Lif/Wdr62/Fgf2/Tgm2/Egr2/Sema7a/Atf5/Dusp10/Clcf1/Tspo/S100a10/Lyn/Id1/Rtn4r/Cxcr4/Kctd11/Dmrta2/Helt/Yap1/Hmgb2/Hmga2/B2m/Xlr4b/Cdkn2b/Ccr5/Cntf	69
GO:0048608	reproductive structure development	53/2404	324/28943	1.52741e-06	9.708e-06	4.97959e-06	Cdh1/Stat5a/Zp3/Cd44/Msh4/Bmp7/Tex11/Retn/Wt1/Bik/Tbx3/Bmp4/Adamts1/Runx1/Dhh/C3/Anxa1/Rdh10/Notch1/Kif18a/Bcl2l11/Ptx3/Tnc/Edn2/Nos3/Ereg/Ybx3/Nupr1/Stra6/Brip1/Tiparp/Icam1/Serpine1/Rara/Foxf2/Rln1/Ptger4/Inhba/Tcf21/Plaur/Fzd4/Foxc1/Foxl2/Rxfp2/Hmgb2/Afp/Pla2g4a/Cebpb/Hmga2/Lep/Sohlh1/Serpinb5/Ccnd1	53
GO:0055074	calcium ion homeostasis	53/2404	324/28943	1.52741e-06	9.708e-06	4.97959e-06	Cav2/Tgfb1/Ptpn6/Cyba/Trpv4/Stc1/Cd40/Jsrp1/Stc2/Itgb3/Edn1/Tnfsf11/Vdr/Tmem178/Ccr1/Tfap2b/Htr2b/Ptprc/F2/Ngf/Edn2/Spp1/Kel/Cd19/Adm/Ednra/Cdh5/Nt5e/Trpa1/P2ry2/Atp2c2/Slc24a1/Cxcl10/Ccl5/Ccl12/Ccl2/Tnni3/Fgf2/Tgm2/Bdkrb1/Lyn/Slc35g1/Gp5/P2ry6/Ccr2/Cxcr3/Cemip/Xcr1/Cnga1/Cib3/Ccr5/Ccl21a/Ccl21b	53
GO:0034308	primary alcohol metabolic process	23/2404	93/28943	1.55045e-06	9.84408e-06	5.04939e-06	Rdh12/Akr1c18/Dab2/Cyp2d26/Gpd1/Cyp1b1/Rdh10/Dhrs9/Hao1/H6pd/Plb1/Rest/Sult2a8/Dkk3/Hsd11b2/Slc37a2/Cyp1a1/Cyp11a1/Acpp/Sdr9c7/Rbp1/Rdh16/Rdh16f2	23
GO:0030574	collagen catabolic process	16/2404	50/28943	1.56407e-06	9.92007e-06	5.08837e-06	Fap/Mmp14/Mmp8/Mmp9/Mrc2/Ctsl/Mmp25/Mmp19/Itgb1/Ctsk/Mmp3/Mmp10/Mmp12/4930486L24Rik/Mmp13/Mmp27	16
GO:0060047	heart contraction	43/2404	242/28943	1.62186e-06	1.0265e-05	5.26529e-06	Mybpc3/Gata6/Trpv1/Tcap/Met/Kcnq1/Stc1/Ada/Map2k3/Ccn2/Avpr1a/Nos2/Edn1/Hbegf/Tnni1/Adra1d/Edn2/Uts2/Nos3/Kcnj8/Abcc9/Adm/Ednra/Irx3/Tbx18/Scn10a/Kcne3/Tnni3/Apln/Gch1/Trpm4/Ucn/Kcne1/Tnni3k/Ppp1r13l/Zc3h12a/Cxcr4/Kcne4/Gja5/Myl3/Myl4/Myl1/Tnnc1	43
GO:0090087	regulation of peptide transport	43/2404	242/28943	1.62186e-06	1.0265e-05	5.26529e-06	Gcg/Pparg/Ghrhr/Kcnq1/Hnf4a/Nos2/Tnfsf11/Ildr1/Tnf/Cd74/Alox5/Il6/Tfap2b/Fbn1/Il1b/Fga/Uts2/Cd38/Rest/Trpa1/Slc16a1/Ucp2/Fgb/Fgg/Lif/Ccl5/Midn/Pim3/Piwil4/Apln/Inhbb/Ccn3/Slc9b2/Trpm4/Ucn/Ptger4/Clcf1/S100a8/S100a9/Hmga2/Lepr/Lep/Kiss1	43
GO:0043409	negative regulation of MAPK cascade	36/2404	187/28943	1.6473e-06	1.0415e-05	5.34225e-06	Pparg/Cryba1/Klf4/Ptpn6/Fbln1/Bmp7/Irak3/Sfrp4/Dusp13/Bmp4/Dok2/Dab2/Psca/Adipoq/Dusp1/Ptprc/Atf3/Dusp2/Il1b/Mecom/Efna1/Errfi1/Emilin1/Dusp9/Lif/Dusp5/Tlr4/Dusp10/Lyn/Klhl31/Ezr/Dok1/Pin1rt1/Nlrp12/Lilrb4b/Lilrb4a	36
GO:0006970	response to osmotic stress	24/2404	100/28943	1.65421e-06	1.04477e-05	5.35903e-06	Relb/Aqp1/Mapk13/Lrrc8a/Trpv4/Itga2/Trip10/Bdkrb2/Zfp36l1/Casp1/Slc9a4/Plk3/Abcb1b/Epo/Ybx3/Ptgs2/Nlrp3/Dysf/Apobec1/Aqp5/Lrrc8e/Gypa/Serpinb6e/Slc4a11	24
GO:0070588	calcium ion transmembrane transport	53/2404	325/28943	1.67993e-06	1.05991e-05	5.43666e-06	Tgfb1/Ptpn6/Trpv1/Cyba/Mcoln2/Trpv4/Stac2/Ccn2/Jsrp1/Itgb3/Edn1/Bmp4/Tmc1/Drd4/Htr2b/Gpr35/Ptprc/F2/Ngf/Gem/Cabp1/Epo/Trpm1/Cd19/Ednra/Trpa1/Dysf/Atp2c2/Slc24a1/Cxcl10/Kcne3/Pawr/Fgf2/Trpm4/Gimap3/Kcne1/Bdkrb1/Lyn/Gimap5/Slc35g1/Gp5/P2ry6/Orai1/Cxcr3/Tmem37/Cemip/Xcr1/Ano6/Ahnak/Ccr5/Calhm1/Ccl21a/Ccl21b	53
GO:0002474	antigen processing and presentation of peptide antigen via MHC class I	17/2404	56/28943	1.70202e-06	1.07272e-05	5.50237e-06	Fcgr1/H2-M2/Tap2/Ifi30/H2-Q4/Tap1/Clec4a1/Fcer1g/Fcgr3/Clec4a4/B2m/H2-K1/H2-M9/H2-T23/H2-Q10/H2-Q6/H2-D1	17
GO:0002637	regulation of immunoglobulin production	22/2404	87/28943	1.73984e-06	1.09541e-05	5.61876e-06	Vpreb3/Stat6/Tgfb1/Cd40/Tnfaip3/Cd86/Parp3/Tnf/Il33/Il6/Cd28/Ptprc/Fcgr2b/Tnfsf4/Il21/Cd22/Il4ra/Hpx/Cgas/Il5/Clcf1/Lilrb4a	22
GO:0030218	erythrocyte differentiation	31/2404	150/28943	1.80516e-06	1.13535e-05	5.82362e-06	Spi1/Stat3/Stat5a/Etv2/Slc4a1/Kcnq1/Gata2/Id2/Zfp36l1/Bmp4/Nckap1l/Pla2g10/Hcls1/Alas2/Inpp5d/Ptbp3/Tal1/Epo/Jak3/Ets1/Cdk6/Inhba/Lyn/Zfp36/Hmgb2/Klf2/B2m/Hba-a2/Hba-a1/Trim10/Mafb	31
GO:0060538	skeletal muscle organ development	40/2404	219/28943	1.81367e-06	1.13951e-05	5.84494e-06	Cav2/Tgfb1/Met/Myod1/Pax5/Wt1/Pmp22/Btg2/Fos/Pitx1/Myc/Rcan1/Wnt10b/Ankrd1/Msc/Cflar/Des/Atf3/Notch1/Chrna1/Mylk2/Kel/Ybx3/Nupr1/Sap30/Acta1/Barx2/Stra6/Dysf/Twist1/Egr2/Hlx/Maff/Hoxd9/Tcf21/Dmrta2/Synb/Foxl2/Six1/Klhl40	40
GO:0062208	positive regulation of pattern recognition receptor signaling pathway	15/2404	45/28943	1.84644e-06	1.15768e-05	5.93816e-06	Cyba/Ifi35/Lbp/Rsad2/Slc15a3/Pik3ap1/Tasl/Tlr2/Zc3hav1/Tirap/Ninj1/Tlr4/Oasl1/Tlr1/Treml4	15
GO:1902742	apoptotic process involved in development	15/2404	45/28943	1.84644e-06	1.15768e-05	5.93816e-06	Spi1/Pax2/Bmp7/Wt1/Vdr/Cryaa/Notch1/Bcl2l11/Ccn1/Tnfrsf1b/Tnfrsf1a/Xkr6/Cdkn2a/Foxc2/Foxc1	15
GO:0048333	mesodermal cell differentiation	11/2404	25/28943	1.88668e-06	1.18045e-05	6.05496e-06	Pax2/Etv2/Kdm6b/Bmp4/Six2/Tal1/Mesp1/Inhba/Foxf1/Foxc2/Hmga2	11
GO:1901739	regulation of myoblast fusion	11/2404	25/28943	1.88668e-06	1.18045e-05	6.05496e-06	Tnfsf14/Myod1/Plekho1/Cflar/Il4ra/Cxcl10/Gdf15/Cd53/Il36g/Scgb3a1/Ehd2	11
GO:0007389	pattern specification process	72/2404	493/28943	1.93554e-06	1.20977e-05	6.20534e-06	Acvrl1/Meox1/Pax2/Fgfr4/Otx1/Chrd/Tcap/Bmp7/Wnt8a/Aldh1a2/Alx3/Stc1/Lama5/Wnt11/Wt1/Tbx3/Btg2/Tfap2a/Edn1/Fezf2/Bmp4/Bmp1/Hes1/Arc/Ripply3/Six2/C3/Hhex/Bhlhe22/Ifitm1/Eng/Notch1/Lhx3/Dll4/Hes3/Mesp1/Itgam/Chrdl1/Ednra/Irx3/Tbx18/Tgfbr2/Mdfi/Emx1/Tbr1/Alx1/Smad6/Fgf2/Ovol2/Egr2/Cer1/Satb2/Lmx1b/Lefty1/Alx4/Foxf1/Snai1/Hoxd9/Palb2/Foxc2/Dmrta2/Helt/Tgif1/Msx1/Foxc1/Six1/T/Peg12/Ripply1/Mafb/Foxd1/H…	72
GO:0031652	positive regulation of heat generation	8/2404	13/28943	1.9696e-06	1.22469e-05	6.28191e-06	Tnfsf11/Tnf/Tnfrsf11a/Il1b/Ptgs2/Ccl5/Apln/Ccr5	8
GO:0042590	antigen processing and presentation of exogenous peptide antigen via MHC class I	8/2404	13/28943	1.9696e-06	1.22469e-05	6.28191e-06	Fcgr1/Ifi30/Tap1/Clec4a1/Fcer1g/Fcgr3/Clec4a4/H2-K1	8
GO:0045628	regulation of T-helper 2 cell differentiation	8/2404	13/28943	1.9696e-06	1.22469e-05	6.28191e-06	Irf1/Anxa1/Il6/Tnfsf4/Il4ra/Nlrp3/Rara/Hlx	8
GO:0051917	regulation of fibrinolysis	8/2404	13/28943	1.9696e-06	1.22469e-05	6.28191e-06	Apoh/Plau/Plat/Serpine1/Serpinf2/Thbs1/Plaur/Klkb1	8
GO:0072540	T-helper 17 cell lineage commitment	8/2404	13/28943	1.9696e-06	1.22469e-05	6.28191e-06	Tgfb1/Stat3/Ly9/Irf4/Il6/Il6ra/Batf/Tnfsf18	8
GO:0031667	response to nutrient levels	60/2404	387/28943	1.9912e-06	1.23684e-05	6.34424e-06	Gcg/Pparg/Angptl4/Ralb/Trpv1/Prkag3/Myod1/Nuak2/Trpv4/Lpl/Nfe2l2/Ada/Cd68/Pdk4/Vdr/Cdkn1a/Pim1/Sik1/Eif2ak2/Pmaip1/Fas/Gcgr/Lct/Cfh/Atf3/Serpinc1/Fbn1/Aqp3/Plin2/Slc2a1/Sesn2/Spp1/F7/Eif4ebp1/Ucp1/Ldlr/Slc16a1/Inhbb/Klf10/Ifi206/Prkab2/Gdf15/Cyp24a1/Ucn/Runx2/Slc39a5/Foxa3/Zc3h12a/Zfp36/Rbp1/Ucn2/Jun/Fes/Prl2c3/Lep/Slc39a4/Ifi204/Ifi207/Cdkn2b/Bglap3	60
GO:0007200	phospholipase C-activating G protein-coupled receptor signaling pathway	24/2404	101/28943	2.00027e-06	1.2412e-05	6.36655e-06	Vip/Edn1/F2rl2/Gpr65/Gna14/Cxcr2/Htr2b/Gpr35/F2/Adra1d/Ednra/P2ry2/Tgm2/C3ar1/Gpr4/Fpr1/C5ar1/Gpr18/P2ry10/Fpr2/Gm5127/C5ar2/Fpr3/Kiss1	24
GO:0007498	mesoderm development	27/2404	122/28943	2.07986e-06	1.28926e-05	6.61307e-06	Pax2/Etv2/Epha2/Chrd/Bmp7/Wnt11/Kdm6b/Tbx3/Txnrd1/Zfp36l1/Bmp4/Six2/Tbx19/Tal1/Mesp1/Irx3/Cer1/Inhba/Foxf1/Snai1/Palb2/Foxc2/Foxc1/Yap1/Tead1/Hmga2/T	27
GO:1990874	vascular associated smooth muscle cell proliferation	20/2404	75/28943	2.08283e-06	1.28977e-05	6.61569e-06	Gnai3/Pparg/Pdgfb/Dbh/Hmox1/Mmp9/Edn1/Adipoq/Adamts1/Cdkn1a/Tnf/Drd4/Igfbp5/Ddr2/Apln/Fgf2/Ldlrap1/S1pr2/P2ry6/Jun	20
GO:0032633	interleukin-4 production	14/2404	40/28943	2.0906e-06	1.29058e-05	6.61988e-06	Zp3/Itk/Irf4/Syk/Il33/Cd28/Tnfsf4/Notch1/Nlrp3/Rara/Il20rb/Txk/Cebpb/Fcer1g	14
GO:0071604	transforming growth factor beta production	14/2404	40/28943	2.0906e-06	1.29058e-05	6.61988e-06	Gata6/Fbln1/Met/Wnt11/Cd34/Col3a1/Fn1/Tyrobp/Ptgs2/Lum/Serpinf2/Psg22/Nrros/Lrrc32	14
GO:1903670	regulation of sprouting angiogenesis	14/2404	40/28943	2.0906e-06	1.29058e-05	6.61988e-06	Itga5/Klf4/Fut1/Stard13/Alox5/Tnn/Creb3l1/Flt1/Adamts9/Fgf2/Thbs1/Rhoj/Klf2/Ceacam1	14
GO:0051928	positive regulation of calcium ion transport	31/2404	151/28943	2.09272e-06	1.29058e-05	6.61988e-06	Gcg/Pdgfb/Stc1/Stac2/Bmp4/Aqp2/Pdgfrb/Ccr1/F2/Cd19/Ednra/Jak3/Atp2c2/Cxcl10/Ccl5/Kcne3/Ccl12/Ccl2/Serpine1/Ucn/Gimap3/Kcne1/Bdkrb1/Tspo/Gimap5/Cxcr4/P2ry6/Orai1/Cxcr3/Lgals3/Cemip	31
GO:0022602	ovulation cycle process	16/2404	51/28943	2.10384e-06	1.29347e-05	6.63466e-06	Stat5a/Zp3/Retn/Adamts1/Runx1/Ptx3/Edn2/Nos3/Ereg/Ptger4/Inhba/Fzd4/Afp/Pla2g4a/Lep/Kiss1	16
GO:0043029	T cell homeostasis	16/2404	51/28943	2.10384e-06	1.29347e-05	6.63466e-06	Tgfb1/Il7r/Stat5a/Ripk3/Nckap1l/Pmaip1/Fas/Tnfsf4/Bcl2l11/Sit1/Jak3/Tnfrsf23/Gimap3/Gimap5/Il20rb/Rag1	16
GO:0046640	regulation of alpha-beta T cell proliferation	16/2404	51/28943	2.10384e-06	1.29347e-05	6.63466e-06	Il12rb1/Il12b/Cd244a/Cd44/Cd274/Irf1/Syk/Cd28/Ptprc/Cd55b/Tnfsf4/Il12a/Tgfbr2/Ccr2/Tarm1/Cd80	16
GO:0043032	positive regulation of macrophage activation	12/2404	30/28943	2.19175e-06	1.34203e-05	6.88377e-06	Mmp8/Lbp/Il33/Il1rl1/Ctsc/Il4ra/Cebpa/Tlr4/Thbs1/Tlr6/Pla2g4a/Ulbp1	12
GO:0046641	positive regulation of alpha-beta T cell proliferation	12/2404	30/28943	2.19175e-06	1.34203e-05	6.88377e-06	Il12rb1/Il12b/Cd244a/Syk/Cd28/Ptprc/Cd55b/Tnfsf4/Il12a/Tgfbr2/Ccr2/Cd80	12
GO:0090330	regulation of platelet aggregation	12/2404	30/28943	2.19175e-06	1.34203e-05	6.88377e-06	C1qtnf1/Syk/Emilin2/Il6/Il6ra/Pdpn/Cd9/Fgg/Ctsg/Lyn/Mmrn1/Ceacam1	12
GO:0150077	regulation of neuroinflammatory response	12/2404	30/28943	2.19175e-06	1.34203e-05	6.88377e-06	Pparg/Mmp8/Cd200r1/Tnfrsf1b/Ctsc/Nupr1/Ldlr/Ptgs2/Cd200r3/Sphk1/Cd200r4/Cst7	12
GO:1901224	positive regulation of NIK/NF-kappaB signaling	19/2404	69/28943	2.2043e-06	1.34834e-05	6.91615e-06	Mmp8/Tnfsf14/Ifi35/Edn1/Cd86/Eif2ak2/Tnf/Rela/Il18r1/Nmi/Il1b/Tlr2/Tlr4/Tlr7/Cd14/Nod2/Tcim/Sphk1/Nlrp12	19
GO:0061458	reproductive system development	53/2404	328/28943	2.22723e-06	1.36099e-05	6.981e-06	Cdh1/Stat5a/Zp3/Cd44/Msh4/Bmp7/Tex11/Retn/Wt1/Bik/Tbx3/Bmp4/Adamts1/Runx1/Dhh/C3/Anxa1/Rdh10/Notch1/Kif18a/Bcl2l11/Ptx3/Tnc/Edn2/Nos3/Ereg/Ybx3/Nupr1/Stra6/Brip1/Tiparp/Icam1/Serpine1/Rara/Foxf2/Rln1/Ptger4/Inhba/Tcf21/Plaur/Fzd4/Foxc1/Foxl2/Rxfp2/Hmgb2/Afp/Pla2g4a/Cebpb/Hmga2/Lep/Sohlh1/Serpinb5/Ccnd1	53
GO:0042698	ovulation cycle	18/2404	63/28943	2.26427e-06	1.38222e-05	7.0899e-06	Stat5a/Zp3/Retn/Adamts1/Runx1/Anxa1/Ptx3/Edn2/Nos3/Ereg/Ptger4/Inhba/Fzd4/Afp/Pla2g4a/Lep/Erbb2/Kiss1	18
GO:0060099	regulation of phagocytosis	engulfment	10/2404	21/28943	2.29927e-06	1.40216e-05	7.19219e-06	Pparg/Cd36/Gata2/Itga2/Fcgr1/Lbp/Nckap1l/C3/Siglece/Ano6	10
GO:0003231	cardiac ventricle development	31/2404	152/28943	2.422e-06	1.47325e-05	7.55685e-06	Mybpc3/Tgfb1/Wnt11/Tbx3/Id2/Sav1/Bmp4/Hes1/Tnni1/Eng/Notch1/Xirp2/Dll4/Ccn1/Nos3/Epo/Mesp1/Ednra/Stra6/Tgfbr2/Tnni3/Smad6/Prdm1/Ppp1r13l/Foxf1/Cxcr4/Foxc2/Foxc1/Gja5/Myl3/Tnnc1	31
GO:0010675	regulation of cellular carbohydrate metabolic process	33/2404	167/28943	2.42328e-06	1.47325e-05	7.55685e-06	Gcg/Cd36/Ier3/Stat3/Cd244a/Slc4a1/Phlda2/C1qtnf1/Igfbp4/Hnf4a/Pdk4/Ddit4/Plek/Igfbp3/Adipoq/Sik1/Pmaip1/Gcgr/Il6/Sesn2/Nkx1-1/Nupr1/Nnmt/Midn/Serpina12/Ppp1r3b/Erfe/P2ry6/Ptafr/Lepr/Lep/Mas1/Fbp1	33
GO:0044703	multi-organism reproductive process	36/2404	190/28943	2.4261e-06	1.47325e-05	7.55685e-06	Cdh1/Timp1/Stat5a/Psg17/Tcf23/Svs3a/Mmp9/Ptgis/Pmp22/Avpr1a/Itgb3/Akr1c18/Ctsl/Acod1/Vdr/Igfbp5/Epo/Abcg2/A2m/Arhgdib/Tead4/Hsd11b2/Ptgs2/Syde1/Prss29/Lif/Prdm1/Psg22/Mmp12/Junb/Pla2g4a/Prl2c3/Ptafr/Ubtfl1/Thbd/Kiss1	36
GO:0034134	toll-like receptor 2 signaling pathway	9/2404	17/28943	2.43298e-06	1.47325e-05	7.55685e-06	Cyba/Acod1/Pik3ap1/Tlr2/Tirap/Lyn/Tlr1/Tlr6/Nod2	9
GO:0060100	positive regulation of phagocytosis	engulfment	9/2404	17/28943	2.43298e-06	1.47325e-05	7.55685e-06	Pparg/Cd36/Gata2/Itga2/Fcgr1/Lbp/Nckap1l/C3/Ano6	9
GO:0072672	neutrophil extravasation	9/2404	17/28943	2.43298e-06	1.47325e-05	7.55685e-06	Pecam1/Adam8/Il1r1/Pawr/Ptger4/Trem3/Trem1/Jaml/Cd177	9
GO:1905155	positive regulation of membrane invagination	9/2404	17/28943	2.43298e-06	1.47325e-05	7.55685e-06	Pparg/Cd36/Gata2/Itga2/Fcgr1/Lbp/Nckap1l/C3/Ano6	9
GO:0048704	embryonic skeletal system morphogenesis	25/2404	109/28943	2.4696e-06	1.49392e-05	7.66288e-06	Mmp14/Twist2/Bmp7/Hyal1/Pax5/Alx3/Tfap2a/Bmp4/Six2/Rdh10/Tbx15/Hspg2/Tgfbr2/Mdfi/Twist1/Alx1/Satb2/Runx2/Prrx2/Alx4/Hoxd9/Foxc2/Six1/Slc39a1/Hoxd3	25
GO:0043583	ear development	44/2404	254/28943	2.48641e-06	1.50258e-05	7.70728e-06	Cdh1/Mcm2/Pax2/Otx1/Tcap/Kcnq1/Eya4/Gata2/Aldh1a3/Mapkapk2/Sdc4/Tbx3/Tfap2a/Edn1/Bmp4/Myc/Hes1/Nox3/Six2/Tmc1/Rdh10/Notch1/Frzb/Bcl2l11/Rest/Ednra/Stra6/Tbx18/Cebpa/Igfbp7/C1qb/Fgf2/Prrx2/Atp8b1/Msx1/Six1/Ece1/H2-K1/H2-T23/Grxcr1/Cebpd/Ifi204/Grxcr2/Mafb	44
GO:0090596	sensory organ morphogenesis	52/2404	321/28943	2.56158e-06	1.54645e-05	7.93233e-06	Pdgfb/Stat3/Pax2/Aqp1/Otx1/Epha2/Tcap/Bmp7/Gnat2/Kcnq1/Eya4/Gata2/Aldh1a3/Tbx3/Vsx2/Tfap2a/Edn1/Bmp4/Myc/Cryaa/Six2/Pde6c/Bhlhe22/Pitx3/Col5a2/Cfh/Ptf1a/Notch1/Frzb/Rest/Flt1/Mfap5/Trpm1/Ednra/Stra6/Tbx18/Vsx1/Gnat1/Twist1/Fgf2/Prdm1/Foxf2/Prrx2/Aqp5/Msx1/Foxl2/Six1/Igfn1/Col8a1/Grxcr2/Mafb/Cntf	52
GO:0002858	regulation of natural killer cell mediated cytotoxicity directed against tumor cell target	7/2404	10/28943	2.59134e-06	1.55817e-05	7.99243e-06	Il12b/Il12a/Klrk1/Crtam/Pvr/Klre1/Ceacam1	7
GO:0070391	response to lipoteichoic acid	7/2404	10/28943	2.59134e-06	1.55817e-05	7.99243e-06	Cd36/Lbp/Rela/Tlr2/Tirap/Tlr4/Cd14	7
GO:0071223	cellular response to lipoteichoic acid	7/2404	10/28943	2.59134e-06	1.55817e-05	7.99243e-06	Cd36/Lbp/Rela/Tlr2/Tirap/Tlr4/Cd14	7
GO:1904238	pericyte cell differentiation	7/2404	10/28943	2.59134e-06	1.55817e-05	7.99243e-06	Pdgfb/Spi1/Epha2/Bmp4/Notch1/Gpr4/Foxc2	7
GO:0070482	response to oxygen levels	50/2404	305/28943	2.79664e-06	1.67942e-05	8.61438e-06	Pparg/Aqp1/Pgf/Hmox1/Gata6/Myod1/Nfe2l2/Cd34/Ada/Ptgis/Aldh3a1/Ddit4/Nos2/Zfp36l1/Edn1/Plau/Rgcc/Ajuba/Myc/Cryaa/Fas/Alas2/Adam8/Bach1/Casp1/Lct/Eng/Notch1/Aqp3/Pdpn/Plk3/Cd38/Fosl2/Rest/Flt1/Epo/Nox1/Vegfd/Eif4ebp1/Plat/Ednra/Pou4f2/Ucp2/Loxl2/Egln3/Twist1/Mgarp/Ece1/Sod3/Pin1rt1	50
GO:0006631	fatty acid metabolic process	67/2404	453/28943	2.79857e-06	1.67942e-05	8.61438e-06	Pparg/Cd36/Apoc2/Cyp4f18/Elovl1/Prkag3/Lpl/Hnf4a/Ptgis/Pdk4/Avpr1a/Akr1c18/Edn1/Ephx2/Cyp2d26/Pla2g10/Adipoq/Cyp1b1/C3/Cd74/Anxa1/Alox5/Abcb11/Hao1/Il1b/Lpin3/Eif6/Hao2/Pdpn/Edn2/Sesn2/Tbxas1/Tnfrsf1a/Cyp2b10/Ces2g/Apoa1/Lipc/Cyp1a1/Ptgs2/Trib3/Alox12b/Twist1/Prkab2/Cyp24a1/Elovl3/Acot5/Acsm4/Erfe/Ptges/Cyp2f2/Lipg/Ceacam2/Pla2g4a/Ces1g/Lep/Alox5ap/Sphk1/Acat3/Fabp4/Cyp4a12a/Cyp2b19/Acnat1/Ces1a/…	67
GO:0061028	establishment of endothelial barrier	16/2404	52/28943	2.80531e-06	1.68179e-05	8.62653e-06	Pecam1/Marveld2/Tnf/Il1b/Abcb1b/Tnfrsf1a/Msn/Ednra/Cdh5/Robo4/Myd88/Icam1/Cldn5/S1pr2/Ezr/S1pr3	16
GO:0050829	defense response to Gram-negative bacterium	28/2404	131/28943	2.80974e-06	1.68277e-05	8.63154e-06	Il12b/Aqp1/Lypd8/Lbp/Vip/Gsdmd/Tslp/Casp1/Slc11a1/F2/Cxcl5/Reg3g/Adm/Il22ra1/Serpine1/Tlr4/Pfpl/Ctsg/Trem3/Trem1/Irgm1/Dmbt1/Iigp1/Hmgb2/B2m/Lyz1/Lyz2/Igtp	28
GO:0002335	mature B cell differentiation	14/2404	41/28943	2.9323e-06	1.75442e-05	8.99909e-06	Spi1/Ada/Tnfaip3/Il6/Il21/Cd19/Il2rg/Pou2af1/Irf8/Gpr183/Bcl3/Slamf8/Lgals1/Lilrb4a	14
GO:1904888	cranial skeletal system development	21/2404	83/28943	2.94174e-06	1.75832e-05	9.01909e-06	Mmp14/Chrd/Twist2/Pax5/Alx3/Tfap2a/Bmp4/Six2/Cep55/Rdh10/Tbx15/Ednra/Tgfbr2/Twist1/Colec10/Runx2/Prrx2/Sh3pxd2b/Foxc2/Six1/Slc39a1	21
GO:0007009	plasma membrane organization	32/2404	161/28943	3.00343e-06	1.79342e-05	9.19911e-06	Cav2/Slc4a1/Fer1l4/Myh9/Ptprc/Eqtn/Cd9/Nox1/Anxa2/Plscr1/Lyzl4/Folr2/Dysf/Xkr6/Tlcd2/9130409I23Rik/Atp8b1/S100a10/Trim72/Cxcr4/Spesp1/A4galt/Myof/Spaca3/S100a9/Dmkn/Izumo1/Ano6/Ahnak/Ehd2/Mafb/Tmem95	32
GO:0002726	positive regulation of T cell cytokine production	11/2404	26/28943	3.02432e-06	1.79876e-05	9.22648e-06	Slamf1/Rsad2/Il6/Il18r1/Il1r1/Cd55b/Tnfsf4/Il1b/Nlrp3/Arid5a/B2m	11
GO:0030449	regulation of complement activation	11/2404	26/28943	3.02432e-06	1.79876e-05	9.22648e-06	Cd5l/Serping1/C3/Cfh/Cd55b/C4bp/Il1b/A2m/Cfhr2/Zp3r/Vsig4	11
GO:0032753	positive regulation of interleukin-4 production	11/2404	26/28943	3.02432e-06	1.79876e-05	9.22648e-06	Zp3/Irf4/Syk/Il33/Cd28/Tnfsf4/Nlrp3/Rara/Il20rb/Cebpb/Fcer1g	11
GO:0045730	respiratory burst	11/2404	26/28943	3.02432e-06	1.79876e-05	9.22648e-06	Apoh/Cyba/Cybb/Ncf1/Lbp/Slc11a1/Ncf2/Rac2/Dusp10/Slamf8/Ncf4	11
GO:0006633	fatty acid biosynthetic process	31/2404	154/28943	3.22809e-06	1.91344e-05	9.81473e-06	Apoc2/Elovl1/Prkag3/Lpl/Hnf4a/Ptgis/Pdk4/Avpr1a/Edn1/Pla2g10/Cd74/Anxa1/Alox5/Il1b/Eif6/Edn2/Tbxas1/Apoa1/Lipc/Ptgs2/Trib3/Alox12b/Prkab2/Elovl3/Acsm4/Ptges/Lipg/Ceacam2/Pla2g4a/Sphk1/Ceacam1	31
GO:0031342	negative regulation of cell killing	13/2404	36/28943	3.22986e-06	1.91344e-05	9.81473e-06	Il7r/Serpinb9b/Nckap1l/Tap2/Ptprc/Clec2d/Klrd1/Tap1/Klre1/Ceacam1/Klrb1b/Sh2d1b1/Muc4	13
GO:0035115	embryonic forelimb morphogenesis	13/2404	36/28943	3.22986e-06	1.91344e-05	9.81473e-06	Crabp2/Aldh1a2/Alx3/Tbx3/Tfap2a/Rdh10/Mecom/Twist1/Runx2/Alx4/Hoxd9/Msx1/Rspo2	13
GO:2000515	negative regulation of CD4-positive	alpha-beta T cell activation	13/2404	36/28943	3.22986e-06	1.91344e-05	9.81473e-06	Cd44/Cd274/Irf1/Runx1/Anxa1/Tnfsf4/Il4ra/Jak3/Hlx/Zc3h12a/Tarm1/Tnfsf18/Runx3	13
GO:1903317	regulation of protein maturation	20/2404	77/28943	3.24886e-06	1.9228e-05	9.86276e-06	Cdh1/Mmp14/Notch4/Ctsz/Cast/Plau/Myh9/Meltf/Il1r2/Serpinc1/Plat/Serpine1/Serpinf2/Thbs1/Ppp1r15a/S100a10/Fcmr/Ctla2a/Plaur/Cst7	20
GO:0035455	response to interferon-alpha	12/2404	31/28943	3.30558e-06	1.95253e-05	1.00153e-05	Oas1c/Myc/Eif2ak2/Ifitm1/Ifitm3/Plscr1/Bst2/Oas1a/Oas1f/Ifitm6/Ifitm2/Ifi204	12
GO:0046597	negative regulation of viral entry into host cell	12/2404	31/28943	3.30558e-06	1.95253e-05	1.00153e-05	Trim25/Cd74/Ifitm1/Ifitm3/Ptx3/Trim30a/Trim56/Ch25h/Trim30d/Ifitm6/Ifitm2/Trim10	12
GO:0061515	myeloid cell development	23/2404	97/28943	3.37378e-06	1.99086e-05	1.02119e-05	Ptpn6/Slc4a1/Fli1/Tnfsf11/Pla2g10/Alas2/Fbn1/Tlr2/Ptbp3/Tal1/Epo/Tyrobp/Itgam/Ninj1/Slc9b2/Gp5/Nrros/Klf2/Cebpb/Hba-a2/Hba-a1/Siglec15/Evi2b	23
GO:0043114	regulation of vascular permeability	15/2404	47/28943	3.43123e-06	2.02278e-05	1.03756e-05	Tgfb1/Trpv4/Ccl4/Tacr2/Cxcr2/Adm/Mylk3/Cdh5/Akap12/Ucn/Cldn5/Gpr4/C2cd4a/Ceacam1/C2cd4b	15
GO:0001937	negative regulation of endothelial cell proliferation	19/2404	71/28943	3.51598e-06	2.06667e-05	1.06007e-05	Apoh/Cav2/Pparg/Acvrl1/Il12b/Rgcc/Xdh/Tnf/Alox5/Eng/Dll4/Il12a/Flt1/Ccl12/Ccl2/Atoh8/Thbs1/Mmrn2/Cxcr3	19
GO:0010761	fibroblast migration	19/2404	71/28943	3.51598e-06	2.06667e-05	1.06007e-05	Pdgfb/Tgfb1/Has1/Aqp1/Sdc4/Pmp22/Itgb3/Tfap2a/Itgb1/Ddr2/Uts2/Iqgap1/Itga11/Fgf2/Ccn3/Akap12/Thbs1/Macir/Pdlim1	19
GO:0014009	glial cell proliferation	19/2404	71/28943	3.51598e-06	2.06667e-05	1.06007e-05	Ascl2/Csf1/Pmp22/Gfap/Myc/Hes1/Tnf/Fas/Il33/Il6/Vim/Notch1/Il1b/Areg/Flt1/Tspo/Lyn/Lepr/Cdkn2b	19
GO:0071248	cellular response to metal ion	33/2404	170/28943	3.63521e-06	2.13467e-05	1.09495e-05	Cdh1/Pparg/Fosb/Aqp1/Hmox1/Nfe2l2/Mmp9/Id2/Fos/Tfap2a/Aqp2/Nfatc4/Fas/Nptx1/Fn1/Iqgap1/Syt8/Mt4/Mt2/Mt1/Cebpa/Clic4/Cer1/Neurod2/Slc25a24/Syt15/Cpne8/Jun/Junb/Alox5ap/B2m/Fabp4/Fbp1	33
GO:0006006	glucose metabolic process	39/2404	217/28943	3.64282e-06	2.13705e-05	1.09617e-05	Gcg/Hk2/Oas1c/Cd36/Kcnq1/C1qtnf1/Igfbp4/Hnf4a/Pdk4/Hkdc1/Igfbp3/Fbp2/Slc39a14/Myc/Apod/Adipoq/Gpd1/Sik1/Tnf/Pmaip1/Il6/Hk3/Tfap2b/Atf3/Fbn1/Sesn2/H6pd/Nkx1-1/Pgm2/Nnmt/Midn/Serpina12/Erfe/Oas1a/Oas1f/Lepr/Lep/Ldha/Fbp1	39
GO:1904892	regulation of receptor signaling pathway via STAT	29/2404	140/28943	3.65197e-06	2.14033e-05	1.09785e-05	Pparg/Il12rb1/Tgfb1/Il7r/Il12b/Hnf4a/Irf1/Hes1/Cyp1b1/Tslp/Il6/Ptprc/Notch1/Il12a/Il6ra/Cxcl5/Stra6/Lif/Parp14/Il5/Gadd45a/Socs1/Socs3/Bcl3/Prl2c3/Hmga2/Lep/Cntf/Gm13283	29
GO:0003229	ventricular cardiac muscle tissue development	18/2404	65/28943	3.7096e-06	2.16993e-05	1.11304e-05	Mybpc3/Tgfb1/Tbx3/Id2/Tnni1/Eng/Notch1/Dll4/Epo/Adamts9/Ednra/Irx3/Tnni3/Ppp1r13l/Foxc2/Foxc1/Myl3/Tnnc1	18
GO:0045907	positive regulation of vasoconstriction	16/2404	53/28943	3.70968e-06	2.16993e-05	1.11304e-05	Pdgfb/Dbh/Avpr1a/Alox5/Adra1d/Fga/Cd38/Tbxas1/Ptgs2/Fgb/Fgg/Smad6/Icam1/Trpm4/Shc1/Gja5	16
GO:0050832	defense response to fungus	17/2404	59/28943	3.78902e-06	2.21419e-05	1.13574e-05	Spi1/Tgfb1/Il17ra/Ncf1/Vip/Arg1/Clec4n/Tslp/Il36rn/Zbp1/Cxcl1/Clec4e/Clec4d/Il17rc/Ctsg/Clec4a1/Clec4a4	17
GO:0033559	unsaturated fatty acid metabolic process	28/2404	133/28943	3.83623e-06	2.2396e-05	1.14877e-05	Cyp4f18/Ptgis/Avpr1a/Akr1c18/Edn1/Ephx2/Cyp2d26/Pla2g10/Cyp1b1/Cd74/Anxa1/Alox5/Il1b/Pdpn/Edn2/Tbxas1/Tnfrsf1a/Cyp2b10/Ces2g/Ptgs2/Alox12b/Ptges/Cyp2f2/Pla2g4a/Sphk1/Cyp4a12a/Cyp2b19/Cyp4a12b	28
GO:0009410	response to xenobiotic stimulus	51/2404	317/28943	3.89562e-06	2.25749e-05	1.15795e-05	Nqo1/Gata6/Kcnq1/Nfe2l2/Mmp9/Hnf4a/Ccl4/Aldh3a1/Nos2/Akr1c13/Fos/Ahrr/Myc/Cyp2d26/Nckap1l/Nr1i2/Cyp2ab1/Adipoq/Cyp1b1/Ankrd1/Gsto2/Abcc2/Casp1/Htr2b/Lct/Lcn2/Abcb11/Pcna/Il1b/Abcb1b/Cd38/Rest/Cd69/Sult2a8/Cyp2b10/Cyp1a1/Tgfbr2/Trpa1/Emx1/Serpine1/Apobec1/Inhba/Cdkn2a/Jun/Cyp2f2/Slamf8/Slc22a12/Cyp2b19/Fbp1/Gsta1/Slco1a6	51
GO:0010743	regulation of macrophage derived foam cell differentiation	10/2404	22/28943	3.90064e-06	2.25749e-05	1.15795e-05	Pparg/Cd36/Csf1/Lpl/Csf2/Apob/Itgb3/Nfkbia/Adipoq/Msr1	10
GO:0032693	negative regulation of interleukin-10 production	10/2404	22/28943	3.90064e-06	2.25749e-05	1.15795e-05	Il12b/Mmp8/Cd274/Pdcd1lg2/Fcgr2b/Tyrobp/Jak3/Cd84/Lilrb4b/Lilrb4a	10
GO:0045649	regulation of macrophage differentiation	10/2404	22/28943	3.90064e-06	2.25749e-05	1.15795e-05	Tgfb1/Csf1/Gata2/Id2/Ripk1/Hcls1/Adipoq/Casp8/Trib1/Lif	10
GO:0060055	angiogenesis involved in wound healing	10/2404	22/28943	3.90064e-06	2.25749e-05	1.15795e-05	Gata2/Smoc2/Tnf/Alox5/B4galt1/Serpine1/Gpr4/Cxcr4/Foxc2/Prcp	10
GO:0072111	cell proliferation involved in kidney development	10/2404	22/28943	3.90064e-06	2.25749e-05	1.15795e-05	Pdgfb/Bmp7/Wt1/Itgb3/Bmp4/Myc/Pdgfrb/Cflar/Il6ra/C3ar1	10
GO:0097398	cellular response to interleukin-17	10/2404	22/28943	3.90064e-06	2.25749e-05	1.15795e-05	Il17ra/Stat3/Il6/Traf5/Notch1/Il1b/Cxcl1/Cxcl10/Ikbke/Socs3	10
GO:0098543	detection of other organism	10/2404	22/28943	3.90064e-06	2.25749e-05	1.15795e-05	Naip1/Clec4n/Tlr2/Pglyrp1/Pglyrp3/Tlr1/Dmbt1/Tlr6/Nod2/Naip2	10
GO:1905153	regulation of membrane invagination	10/2404	22/28943	3.90064e-06	2.25749e-05	1.15795e-05	Pparg/Cd36/Gata2/Itga2/Fcgr1/Lbp/Nckap1l/C3/Siglece/Ano6	10
GO:0006874	cellular calcium ion homeostasis	48/2404	292/28943	4.05341e-06	2.34366e-05	1.20215e-05	Cav2/Tgfb1/Ptpn6/Cyba/Trpv4/Stc1/Cd40/Jsrp1/Stc2/Itgb3/Edn1/Vdr/Tmem178/Ccr1/Htr2b/Ptprc/F2/Ngf/Edn2/Spp1/Kel/Cd19/Ednra/Cdh5/Trpa1/P2ry2/Atp2c2/Slc24a1/Cxcl10/Ccl5/Ccl12/Ccl2/Tnni3/Fgf2/Tgm2/Bdkrb1/Lyn/Slc35g1/Gp5/P2ry6/Ccr2/Cxcr3/Cemip/Xcr1/Cnga1/Ccr5/Ccl21a/Ccl21b	48
GO:0120162	positive regulation of cold-induced thermogenesis	23/2404	98/28943	4.0647e-06	2.34793e-05	1.20434e-05	Dbh/Stat6/Cd36/Dio2/Kdm6b/Irf4/Gadd45g/Syk/Adipoq/Lcn2/Plac8/Il4ra/Fgf21/Ucp1/Ucp2/Prkab2/Elovl3/Cxcr4/Ccr2/Cebpb/Lepr/Lep/Fabp4	23
GO:0002551	mast cell chemotaxis	8/2404	14/28943	4.25914e-06	2.4485e-05	1.25592e-05	Pgf/Ccl11/Swap70/Vegfd/Rac2/Ccl5/Ccr3/Rin3	8
GO:0032494	response to peptidoglycan	8/2404	14/28943	4.25914e-06	2.4485e-05	1.25592e-05	Irak3/Rela/Tlr2/Irf5/Myd88/Nlrp3/C5ar1/Nod2	8
GO:0033004	negative regulation of mast cell activation	8/2404	14/28943	4.25914e-06	2.4485e-05	1.25592e-05	Ptpn6/Hmox1/Cd84/Milr1/Foxf1/Cd300lf/Cnr2/Lilrb4a	8
GO:0034116	positive regulation of heterotypic cell-cell adhesion	8/2404	14/28943	4.25914e-06	2.4485e-05	1.25592e-05	Cd44/Bmp7/Gcnt2/Tnf/Il1b/Fga/Fgb/Fgg	8
GO:2000343	positive regulation of chemokine (C-X-C motif) ligand 2 production	8/2404	14/28943	4.25914e-06	2.4485e-05	1.25592e-05	Mcoln2/Lpl/Tnf/Cd74/Ccn1/Tirap/Ccl5/Tlr4	8
GO:2001235	positive regulation of apoptotic signaling pathway	31/2404	156/28943	4.2748e-06	2.45515e-05	1.25934e-05	Il19/Ripk1/Ripk3/Stk3/Myc/Nfatc4/Tnfrsf12a/Tnf/Pmaip1/Fas/Casp8/Ptprc/Atf3/Siglec1/Bcl2l11/Ltbr/Ctsc/Nupr1/Nox1/Jak3/Plscr1/Inhbb/Mcl1/Thbs1/Inhba/Msx1/S100a8/S100a9/Osm/Rnf183/Runx3	31
GO:0070613	regulation of protein processing	19/2404	72/28943	4.40671e-06	2.5285e-05	1.29696e-05	Cdh1/Mmp14/Notch4/Ctsz/Cast/Plau/Myh9/Meltf/Il1r2/Plat/Serpine1/Serpinf2/Thbs1/Ppp1r15a/S100a10/Fcmr/Ctla2a/Plaur/Cst7	19
GO:0002524	hypersensitivity	9/2404	18/28943	4.50583e-06	2.57801e-05	1.32235e-05	Zp3/Fcgr1/C3/Fcgr2b/Ccr7/Il20rb/Spn/Fcer1g/Fcgr3	9
GO:0010755	regulation of plasminogen activation	9/2404	18/28943	4.50583e-06	2.57801e-05	1.32235e-05	Ctsz/Plau/Meltf/Plat/Serpine1/Serpinf2/Thbs1/S100a10/Plaur	9
GO:0032274	gonadotropin secretion	9/2404	18/28943	4.50583e-06	2.57801e-05	1.32235e-05	Tbx3/Tacr2/Niban2/Inhbb/Inhba/Ucn2/Foxl2/Foxd1/Kiss1	9
GO:0071214	cellular response to abiotic stimulus	53/2404	336/28943	4.60659e-06	2.6294e-05	1.34872e-05	Timp1/Tgfb1/Relb/Pax2/Aqp1/Mapk13/Trpv1/Hyal1/Trpv4/Piezo1/Wnt11/Mmp9/Ptprk/Aurkb/Bdkrb2/Zfp36l1/Aqp2/Cdkn1a/Nfatc4/Ankrd1/Kcnk4/Casp1/Pcna/Nos3/Rest/Epo/Ybx3/Scnn1a/Trpm1/Bag3/Nox1/Ednra/Ptgs2/Nlrp3/Dysf/Gnat1/Gadd45a/Ifi206/Neurod2/Kcne1/Ptger4/Aipl1/Spidr/Mmp3/Aqp5/Lrrc8e/Yap1/Hmga2/Serpinb6e/Ifi204/Ifi207/Mc1r/Slc4a11	53
GO:0104004	cellular response to environmental stimulus	53/2404	336/28943	4.60659e-06	2.6294e-05	1.34872e-05	Timp1/Tgfb1/Relb/Pax2/Aqp1/Mapk13/Trpv1/Hyal1/Trpv4/Piezo1/Wnt11/Mmp9/Ptprk/Aurkb/Bdkrb2/Zfp36l1/Aqp2/Cdkn1a/Nfatc4/Ankrd1/Kcnk4/Casp1/Pcna/Nos3/Rest/Epo/Ybx3/Scnn1a/Trpm1/Bag3/Nox1/Ednra/Ptgs2/Nlrp3/Dysf/Gnat1/Gadd45a/Ifi206/Neurod2/Kcne1/Ptger4/Aipl1/Spidr/Mmp3/Aqp5/Lrrc8e/Yap1/Hmga2/Serpinb6e/Ifi204/Ifi207/Mc1r/Slc4a11	53
GO:0032728	positive regulation of interferon-beta production	15/2404	48/28943	4.60877e-06	2.6294e-05	1.34872e-05	Oas1c/Irf1/Sting1/Ifih1/Tlr2/Zc3hav1/Oas3/Tlr4/Tlr8/Trim56/Tlr7/Ticam1/Oas1a/Oas1f/Hmgb2	15
GO:0045776	negative regulation of blood pressure	18/2404	66/28943	4.70682e-06	2.6828e-05	1.37611e-05	Cd36/Ier3/Trpv1/Nos2/Bdkrb2/Adipoq/Adra1d/Uts2/Nos3/Nppb/Abcc9/Apln/Gch1/Ucn/Bdkrb1/Ptafr/Gja5/Prcp	18
GO:1901223	negative regulation of NIK/NF-kappaB signaling	11/2404	27/28943	4.72001e-06	2.68777e-05	1.37866e-05	Spi1/Ifi35/Litaf/Rela/Nmi/Nlrp3/Uaca/Ccn3/Zc3h12a/Adgrg3/Nlrp12	11
GO:0062013	positive regulation of small molecule metabolic process	33/2404	172/28943	4.73042e-06	2.69115e-05	1.38039e-05	Gcg/Pparg/Cd36/Apoc2/Stat3/Cd244a/Hnf4a/Avpr1a/Nos2/Dab2/Myc/Adipoq/Gpd1/Stard4/Tnf/Pmaip1/Cd74/Anxa1/Rdh10/Il1b/Nos3/Apoa1/Nnmt/Ptgs2/Twist1/P2ry6/Pla2g4a/Ptafr/Ces1g/Mas1/Rdh16/Ces1a/Rdh16f2	33
GO:0002714	positive regulation of B cell mediated immunity	16/2404	54/28943	4.86677e-06	2.76319e-05	1.41734e-05	Stat6/Tgfb1/Fcgr1/Cd40/C3/Tnf/Cd28/Ptprc/Tnfsf4/Hpx/Gimap3/Clcf1/Gimap5/Nod2/Fcer1g/Fcgr3	16
GO:0002891	positive regulation of immunoglobulin mediated immune response	16/2404	54/28943	4.86677e-06	2.76319e-05	1.41734e-05	Stat6/Tgfb1/Fcgr1/Cd40/C3/Tnf/Cd28/Ptprc/Tnfsf4/Hpx/Gimap3/Clcf1/Gimap5/Nod2/Fcer1g/Fcgr3	16
GO:1902903	regulation of supramolecular fiber organization	59/2404	389/28943	4.87979e-06	2.76319e-05	1.41734e-05	Esam/Rhoc/Scin/Ccl24/Tmod4/Met/Trpv4/Wnt11/Sdc4/Myo1c/Sgk1/Ccn2/Plek/Pdlim4/Aebp1/Pecam1/Edn1/Gpr65/Rgcc/Nckap1l/Hcls1/Lima1/Arhgap28/Tlr2/Hspg2/Emilin1/Pxn/Arpc1b/Vasp/Swap70/Was/Mylk3/Cdh5/Apoa1/Ldlr/Cgnl1/Phldb2/Arhgef5/Dysf/Mid1/Icam1/Plekhg2/Ckap2/Csf3/Serpinf2/Ptger4/Sh3pxd2b/Cdc42ep4/S100a10/Id1/Synpo/Fmn1/Fes/Capg/Trim54/Cdc42ep5/Psrc1/Ccl21a/Ccl21b	59
GO:0002360	T cell lineage commitment	12/2404	32/28943	4.88918e-06	2.76319e-05	1.41734e-05	Stat6/Tgfb1/Stat3/Ly9/Irf4/Ctsl/Il6/Il6ra/Batf/Il7/Spn/Tnfsf18	12
GO:0010574	regulation of vascular endothelial growth factor production	12/2404	32/28943	4.88918e-06	2.76319e-05	1.41734e-05	Flt4/Cyp1b1/C3/Il6/Il1b/Flt1/Ptgs2/Ccl2/C3ar1/Ccr2/C5ar1/Cxcl17	12
GO:0019433	triglyceride catabolic process	12/2404	32/28943	4.88918e-06	2.76319e-05	1.41734e-05	Apoh/Apoc2/Lpl/Apob/Pnpla2/Cps1/Plb1/Fgf21/Apoa1/Ldlr/Lipc/Lipg	12
GO:2000352	negative regulation of endothelial cell apoptotic process	12/2404	32/28943	4.88918e-06	2.76319e-05	1.41734e-05	Angptl4/Gata2/Nfe2l2/Tnfaip3/Fga/Fgf21/Cdh5/Fgb/Fgg/Icam1/Serpine1/Id1	12
GO:0051384	response to glucocorticoid	21/2404	86/28943	5.40723e-06	3.05311e-05	1.56605e-05	Tgfb1/Ghrhr/Aqp1/Myod1/Aldh3a1/Sgk1/Ddit4/Zfp36l1/Bmp4/Tnf/Anxa1/Fas/Il6/Il1rn/Rest/Areg/Eif4ebp1/Zfp36/Zfp36l2/Hsd3b2/Hsd3b9	21
GO:0016042	lipid catabolic process	53/2404	338/28943	5.49363e-06	3.09466e-05	1.58736e-05	Apoh/Acap1/Pla1a/Apoc2/Cyp4f18/Pla2g12b/Lpl/Apob/Plcd3/Akr1c18/Pla2g10/Adipoq/Cyp1b1/Tnf/Pnpla2/Cps1/Lct/Abcb11/Hao1/Il1b/Lpin3/Pla2g2e/Sesn2/Plb1/Spp1/Plbd1/Sult2a8/Fgf21/Apoa1/Ldlr/Lipc/Twist1/Aspg/Acer2/Cyp24a1/Gimap3/Hsd3b7/Gimap5/Hcar2/Pnlip/Hcar1/Pla2g4e/Lipg/Abhd16b/Pla2g4a/Ces1g/Lep/Acat3/Pla2g4d/Ces1a/Ces1h/Mgst2/Ugt1a7c	53
GO:0048662	negative regulation of smooth muscle cell proliferation	19/2404	73/28943	5.49624e-06	3.09466e-05	1.58736e-05	Pparg/Klf4/Il12b/Hmox1/Vip/Tnfaip3/Igfbp3/Apod/Adipoq/Cdkn1a/Drd4/Igfbp5/Il12a/Nos3/Nppb/Trib1/Apln/Ptgir/S1pr2	19
GO:1904894	positive regulation of receptor signaling pathway via STAT	19/2404	73/28943	5.49624e-06	3.09466e-05	1.58736e-05	Il12rb1/Tgfb1/Il7r/Il12b/Hnf4a/Hes1/Cyp1b1/Tslp/Il6/Notch1/Il12a/Il6ra/Cxcl5/Stra6/Il5/Socs1/Prl2c3/Lep/Cntf	19
GO:0022600	digestive system process	26/2404	121/28943	5.66608e-06	3.1873e-05	1.63489e-05	Cd36/Aqp1/Trpv1/Kcnq1/Pbld2/Npc1l1/Vdr/Muc13/Lima1/Muc2/Slc9a4/Abcg2/Apoa1/Ldlr/Pawr/Ucn/Tlr4/Aqp5/Pnlip/Mmp13/Vamp8/Mogat2/Ezr/Nod2/Lep/Muc4	26
GO:0016051	carbohydrate biosynthetic process	37/2404	205/28943	5.77447e-06	3.24524e-05	1.6646e-05	Gcg/Pdgfb/Tgfb1/Cd36/Has1/Cd244a/Prkag3/Hnf4a/Plek/Fbp2/Slc39a14/Has2/Adipoq/Lalba/Gpd1/Sik1/Il6/Atf3/Nfkb1/B4galt1/Sesn2/Pgd/Gys2/B3gnt3/Nnmt/Gulo/Ptger4/Serpina12/Ppp1r3b/Erfe/P2ry6/Ptafr/Lepr/Lep/Mas1/Fbp1/B3gnt7	37
GO:1900180	regulation of protein localization to nucleus	30/2404	151/28943	6.08624e-06	3.41726e-05	1.75284e-05	Cav2/Cdh1/Tgfb1/Cd36/Hnf4a/Bmp4/Apod/Hcls1/Parp9/Il6/F2/Wwtr1/Lmna/Sesn2/Cabp1/Tnfrsf1a/Bag3/Trim29/Ptgs2/Lif/Uaca/Mdfic/Zc3h12a/Cdkn2a/Dtx3l/Yap1/Lep/Pin1rt1/Lilrb4b/Lilrb4a	30
GO:0061572	actin filament bundle organization	33/2404	174/28943	6.12218e-06	3.43424e-05	1.76155e-05	Rhoc/Met/Wnt11/Sdc4/Ccn2/Plek/Pdlim4/Gpr65/Lcp1/Rgcc/Lima1/Arhgap28/Espn/Pxn/Cald1/Zyx/Swap70/Was/Apoa1/Cgnl1/Phldb2/Arhgef5/Pawr/Rflna/Serpinf2/Ptger4/Sh3pxd2b/Rhod/S100a10/Id1/Synpo/Ezr/Pdlim1	33
GO:0050708	regulation of protein secretion	49/2404	305/28943	6.21083e-06	3.48073e-05	1.78539e-05	Gcg/Pparg/Tgfb1/Il12b/Kcnq1/Hnf4a/Rsad2/Llgl2/Rhbdf2/Nos2/Tnf/Anxa1/Ankrd1/Drd4/Alox5/Il6/Tfap2b/Fbn1/Il1b/Il12a/Tlr2/Fga/Unc13b/Uts2/Cd38/Rest/Trpa1/Slc16a1/Ucp2/Fgb/Fgg/Ccl5/Midn/Pim3/Piwil4/Inhbb/Ccn3/Slc9b2/Trpm4/Tlr4/Ptger4/Hcar2/Rapgef4/Mmp13/Vamp8/Ezr/Gja5/Lepr/Lep	49
GO:0002244	hematopoietic progenitor cell differentiation	34/2404	182/28943	6.28742e-06	3.52037e-05	1.80573e-05	Spi1/Tgfb1/Ptpn6/Apobec3/Tmem190/Gata2/Nfe2l2/Flt4/Bmp4/Hes1/Runx1/Krt75/Eif2ak2/Fas/Ptprc/Notch1/Tal1/Rest/Flt1/Herc6/Tcaf2/3830403N18Rik/Batf/Rara/Cdk6/Inhba/Arl11/Zfp36/Foxc1/Abca15/Rbm47/Cebpd/Muc19/Muc4	34
GO:0048701	embryonic cranial skeleton morphogenesis	16/2404	55/28943	6.33647e-06	3.54453e-05	1.81812e-05	Mmp14/Twist2/Pax5/Alx3/Tfap2a/Bmp4/Six2/Rdh10/Tbx15/Tgfbr2/Twist1/Runx2/Prrx2/Foxc2/Six1/Slc39a1	16
GO:0002693	positive regulation of cellular extravasation	10/2404	23/28943	6.38632e-06	3.56249e-05	1.82733e-05	Pecam1/Adam8/Il1r1/Lyve1/Ccl2/Pawr/Icam1/Ptger4/Ccr2/Ptafr	10
GO:0010818	T cell chemotaxis	10/2404	23/28943	6.38632e-06	3.56249e-05	1.82733e-05	Tnfsf14/Cxcl16/Cxcl13/Cxcl10/Ccl5/Ccr7/Ccr2/Cxcr3/Gpr183/Ccl21a	10
GO:1901623	regulation of lymphocyte chemotaxis	10/2404	23/28943	6.38632e-06	3.56249e-05	1.82733e-05	Tnfsf14/Cxcl13/Cxcl10/Ccl5/Ccl12/Ccl7/Ccl2/Ccr7/Ccr2/Ccl21a	10
GO:0008360	regulation of cell shape	31/2404	159/28943	6.4386e-06	3.58832e-05	1.84058e-05	Ccl3/Rhoc/Hck/Ccl24/Fblim1/Plekho1/Myh9/Myl12a/Arap3/Anxa1/Il6/Fn1/F2/Pdpn/Fgr/Pxn/Msn/Rac2/Ccl12/Ccl7/Ccl2/Icam1/Cdc42ep4/Rhod/Rhoj/Arhgap15/Ezr/Fes/Rnd1/Cdc42ep5/Sprr2a1	31
GO:0050869	negative regulation of B cell activation	13/2404	38/28943	6.46274e-06	3.59845e-05	1.84578e-05	Tnfaip3/Id2/Samsn1/Parp3/Fas/Inpp5d/Fcgr2b/Tyrobp/Btk/Pawr/Lyn/Cdkn2a/Lilrb4a	13
GO:0002246	wound healing involved in inflammatory response	7/2404	11/28943	6.61156e-06	3.67112e-05	1.88306e-05	Clec10a/Pparg/Timp1/Cd44/Hmox1/Tlr4/Ccr2	7
GO:0002420	natural killer cell mediated cytotoxicity directed against tumor cell target	7/2404	11/28943	6.61156e-06	3.67112e-05	1.88306e-05	Il12b/Il12a/Klrk1/Crtam/Pvr/Klre1/Ceacam1	7
GO:0002855	regulation of natural killer cell mediated immune response to tumor cell	7/2404	11/28943	6.61156e-06	3.67112e-05	1.88306e-05	Il12b/Il12a/Klrk1/Crtam/Pvr/Klre1/Ceacam1	7
GO:0010720	positive regulation of cell development	58/2404	384/28943	6.65181e-06	3.69007e-05	1.89277e-05	Pparg/Tgfb1/Crabp2/Mpl/Met/Myod1/Sgk1/Id2/Itgb3/Gfap/Nedd9/Bmp4/Tnfsf11/Dab2/Myc/Has2/Hes1/Adipoq/Runx1/Tnfrsf12a/Tnf/Il33/Rela/Il6/Itgb1/Fn1/Vim/Notch1/Il1b/Ngf/Tlr2/Tnfrsf1b/Ocm/Flt1/Tyrobp/Pou4f2/Cdh5/Apoa1/Trib1/Lif/Il5/Wdr62/Fgf2/Tgm2/Egr2/Ninj1/Slc9b2/Sema7a/Clcf1/Cldn5/Tspo/S100a10/Lyn/S1pr2/Cxcr4/Dmrta2/Xlr4b/Cntf	58
GO:0098586	cellular response to virus	19/2404	74/28943	6.82289e-06	3.78149e-05	1.93967e-05	Tgfb1/Il6/Ifih1/Il21/Il12a/Nfkb1/Zc3hav1/Pou2af1/Oas3/Nlrp3/Rnf125/Oasl1/Ikbke/Zc3h12a/Tlr7/Irgm1/Mmp12/Trim6/Igtp	19
GO:0050852	T cell receptor signaling pathway	28/2404	137/28943	6.98565e-06	3.86548e-05	1.98275e-05	Lcp2/Ptpn6/Ada/Itk/Fyb/Btnl2/Rela/Cd28/Ptprc/Sla2/Tec/Nfkbiz/Pawr/Elf1/Themis2/Ccr7/Btnl9/Prkd2/Zc3h12a/Lgals3/Ezr/Cd8a/Txk/Skint3/Fyb2/Bcl2a1d/Lilrb4b/Lilrb4a	28
GO:0015698	inorganic anion transport	30/2404	152/28943	6.98728e-06	3.86548e-05	1.98275e-05	Fgfr4/Clcnkb/Slc4a1/Clic1/Lrrc8a/Kcnq1/Slc12a7/Slc12a4/Stc2/Slc26a4/Sfrp4/Slc11a1/Abcb1b/Car7/Slc37a2/Clcnka/Slc26a2/Clic4/Atp8b1/Tspo/Cldn4/P2ry6/Tg/Clca3a1/Cebpb/Ptafr/Ano6/Slc17a7/Slc4a11/Gabrr3	30
GO:1905314	semi-lunar valve development	12/2404	33/28943	7.10264e-06	3.92569e-05	2.01363e-05	Tgfb1/Bmp4/Notch1/Efna1/Tnfrsf1b/Nos3/Emilin1/Tnfrsf1a/Stra6/Twist1/Smad6/Gja5	12
GO:0032928	regulation of superoxide anion generation	11/2404	28/28943	7.19029e-06	3.95959e-05	2.03102e-05	Gnai3/Itgb2l/Itgb2/Tgfb1/Cyba/Syk/Cxcl1/Tyrobp/Itgam/Cd177/Fpr2	11
GO:0046639	negative regulation of alpha-beta T cell differentiation	11/2404	28/28943	7.19029e-06	3.95959e-05	2.03102e-05	Irf1/Runx1/Anxa1/Tnfsf4/Il4ra/Jak3/Socs1/Hlx/Zc3h12a/Tnfsf18/Runx3	11
GO:0051767	nitric-oxide synthase biosynthetic process	11/2404	28/28943	7.19029e-06	3.95959e-05	2.03102e-05	Map2k3/Edn1/Il33/Ccl20/Tlr2/Jak3/Ccl2/Akap12/Tlr4/Ptger4/Nod2	11
GO:0051769	regulation of nitric-oxide synthase biosynthetic process	11/2404	28/28943	7.19029e-06	3.95959e-05	2.03102e-05	Map2k3/Edn1/Il33/Ccl20/Tlr2/Jak3/Ccl2/Akap12/Tlr4/Ptger4/Nod2	11
GO:0031032	actomyosin structure organization	38/2404	215/28943	7.22847e-06	3.97698e-05	2.03994e-05	Mybpc3/Rhoc/Tmod4/Tcap/Met/Wnt11/Sdc4/Ccn2/Pdlim4/Krt19/Edn1/Gpr65/Rgcc/Myh9/Arhgap28/Pdgfrb/Itgb1/Cflar/Pxn/Zyx/Was/Myom2/Mylk3/Acta1/Apoa1/Cgnl1/Phldb2/Arhgef5/Serpinf2/Ptger4/Sh3pxd2b/S100a10/Synpo/Nrap/Cnn3/Pdlim1/Flnc/Xirp1	38
GO:0003205	cardiac chamber development	36/2404	199/28943	7.26932e-06	3.99307e-05	2.04819e-05	Mybpc3/Tgfb1/Gata6/Fhl2/Bmp7/Wnt11/Tbx3/Id2/Sav1/Bmp4/Hes1/Adamts1/Tnni1/Eng/Notch1/Xirp2/Dll4/Ccn1/Nos3/Epo/Mesp1/Ednra/Stra6/Tgfbr2/Tnni3/Smad6/Ovol2/Prdm1/Ppp1r13l/Foxf1/Cxcr4/Foxc2/Foxc1/Gja5/Myl3/Tnnc1	36
GO:0007519	skeletal muscle tissue development	37/2404	207/28943	7.27098e-06	3.99307e-05	2.04819e-05	Cav2/Tgfb1/Met/Myod1/Pax5/Pmp22/Btg2/Fos/Pitx1/Myc/Rcan1/Wnt10b/Ankrd1/Msc/Cflar/Atf3/Notch1/Chrna1/Mylk2/Kel/Ybx3/Nupr1/Sap30/Acta1/Barx2/Dysf/Twist1/Egr2/Hlx/Maff/Hoxd9/Tcf21/Dmrta2/Synb/Foxl2/Six1/Klhl40	37
GO:0097006	regulation of plasma lipoprotein particle levels	18/2404	68/28943	7.45376e-06	4.08972e-05	2.09777e-05	Cd36/Apoc2/Pla2g12b/Lpl/Il19/Apob/Pla2g10/Adipoq/Soat2/Msr1/Pla2g2e/Apoa1/Ldlr/Lipc/Anxa2/Ldlrap1/Lipg/Ces1g	18
GO:0032088	negative regulation of NF-kappaB transcription factor activity	20/2404	81/28943	7.49994e-06	4.10756e-05	2.10692e-05	Adora3/Spi1/Klf4/Ptgis/Tnfaip3/Irak3/Nfkbia/Acod1/Cyp1b1/Anxa4/Nlrp3/Zc3h12a/Cdkn2a/Bcl3/Nod2/Parp10/Nlrc5/Tmigd3/Nlrp12/Brms1	20
GO:0033209	tumor necrosis factor-mediated signaling pathway	20/2404	81/28943	7.49994e-06	4.10756e-05	2.10692e-05	Card14/Nfkbia/Ripk1/Syk/Naip1/Tnfsf11/Adipoq/Tnf/Rela/Casp1/Tnfrsf11a/Traf5/Ccdc3/Tnfrsf1a/Apoa1/Eda2r/Sphk1/Tnfsf18/Tnfrsf13c/Naip2	20
GO:0035886	vascular associated smooth muscle cell differentiation	14/2404	44/28943	7.53962e-06	4.12179e-05	2.11422e-05	Pdgfb/Gata6/Hes1/Nfatc4/C3/Pdgfrb/Cfh/Eng/Notch1/Mesp1/Adm/Ednra/Comp/Smad6	14
GO:0050691	regulation of defense response to virus by host	14/2404	44/28943	7.53962e-06	4.12179e-05	2.11422e-05	Il12rb1/Il12b/Parp9/Sting1/Il1b/Zc3hav1/Cgas/Ccl5/Zc3h12a/Dtx3l/Mmp12/Treml4/Ifnlr1/Trim6	14
GO:0002758	innate immune response-activating signal transduction	9/2404	19/28943	7.92803e-06	4.31772e-05	2.21472e-05	Syk/Clec4n/Tlr2/Klrk1/Klrd1/Tyrobp/Tlr4/Klri2/Klre1	9
GO:0016045	detection of bacterium	9/2404	19/28943	7.92803e-06	4.31772e-05	2.21472e-05	Naip1/Tlr2/Pglyrp1/Pglyrp3/Tlr1/Dmbt1/Tlr6/Nod2/Naip2	9
GO:0016114	terpenoid biosynthetic process	9/2404	19/28943	7.92803e-06	4.31772e-05	2.21472e-05	Aldh1a2/Aldh1a3/Rdh10/Dhrs9/Cyp1a1/Aldh8a1/Rbp1/Rdh16/Rdh16f2	9
GO:0033623	regulation of integrin activation	9/2404	19/28943	7.92803e-06	4.31772e-05	2.21472e-05	Fblim1/Piezo1/Plek/Cxcl13/Selp/Ptger4/Kif14/Rasip1/Foxc2	9
GO:0034340	response to type I interferon	17/2404	62/28943	7.94105e-06	4.31772e-05	2.21472e-05	Oas1c/Sting1/Ifitm1/Ifitm3/Zbp1/Myd88/Oas3/Ikbke/Trim56/Mmp12/Ch25h/Oas1a/Oas1f/Ifitm6/Ifitm2/Trim6/Nlrc5	17
GO:0060711	labyrinthine layer development	17/2404	62/28943	7.94105e-06	4.31772e-05	2.21472e-05	Bmp7/Rspo3/Llgl2/Plcd3/Zfp36l1/Hes1/Ccn1/Adm/St14/Syde1/Ovol2/Gjb5/Synb/Junb/Socs3/Nfe2/Plg	17
GO:0007586	digestion	28/2404	138/28943	8.0769e-06	4.38762e-05	2.25058e-05	Cd36/Aqp1/Trpv1/Kcnq1/Pbld2/Npc1l1/Vdr/Muc13/Lima1/Muc2/Slc9a4/Abcg2/Ctrb1/Apoa1/Ldlr/Pawr/Ucn/Tlr4/Aqp5/Pnlip/Ucn2/Mmp13/Vamp8/Mogat2/Ezr/Nod2/Lep/Muc4	28
GO:0002753	cytoplasmic pattern recognition receptor signaling pathway	15/2404	50/28943	8.09215e-06	4.38799e-05	2.25076e-05	Tnfaip3/Nfkbia/Slc15a3/Rela/Ifih1/Alpk1/Zc3hav1/Oas3/Rnf125/Tlr4/Oasl1/Tifa/Irgm1/Nod2/Igtp	15
GO:0043618	regulation of transcription from RNA polymerase II promoter in response to stress	15/2404	50/28943	8.09215e-06	4.38799e-05	2.25076e-05	Pparg/Cd36/Hmox1/Nfe2l2/Bach1/Atf3/Notch1/Creb3l1/Sesn2/Bag3/Ppp1r15a/Muc1/Jun/Klf2/Cebpb	15
GO:0060337	type I interferon signaling pathway	16/2404	56/28943	8.19025e-06	4.43319e-05	2.27395e-05	Oas1c/Sting1/Ifitm1/Ifitm3/Zbp1/Myd88/Oas3/Ikbke/Trim56/Mmp12/Oas1a/Oas1f/Ifitm6/Ifitm2/Trim6/Nlrc5	16
GO:0071357	cellular response to type I interferon	16/2404	56/28943	8.19025e-06	4.43319e-05	2.27395e-05	Oas1c/Sting1/Ifitm1/Ifitm3/Zbp1/Myd88/Oas3/Ikbke/Trim56/Mmp12/Oas1a/Oas1f/Ifitm6/Ifitm2/Trim6/Nlrc5	16
GO:0031960	response to corticosteroid	22/2404	95/28943	8.22714e-06	4.44916e-05	2.28214e-05	Tgfb1/Ghrhr/Aqp1/Myod1/Aldh3a1/Sgk1/Ddit4/Zfp36l1/Bmp4/Tnf/Anxa1/Fas/Il6/Il1rn/Rest/Areg/Scnn1a/Eif4ebp1/Zfp36/Zfp36l2/Hsd3b2/Hsd3b9	22
GO:0043255	regulation of carbohydrate biosynthetic process	24/2404	109/28943	8.24136e-06	4.45285e-05	2.28403e-05	Gcg/Pdgfb/Tgfb1/Cd36/Cd244a/Hnf4a/Plek/Has2/Adipoq/Sik1/Il6/Nfkb1/Sesn2/Nnmt/Ptger4/Serpina12/Ppp1r3b/Erfe/P2ry6/Ptafr/Lepr/Lep/Mas1/Fbp1	24
GO:0050688	regulation of defense response to virus	19/2404	75/28943	8.43112e-06	4.54999e-05	2.33386e-05	Il12rb1/Il12b/Apobec3/Parp9/Sting1/Il1b/Zc3hav1/Cgas/Rnf125/Ccl5/Fgl2/Zc3h12a/Dtx3l/Mmp12/Spn/Treml4/Ifnlr1/Trim38/Trim6	19
GO:0030213	hyaluronan biosynthetic process	8/2404	15/28943	8.45895e-06	4.54999e-05	2.33386e-05	Pdgfb/Tgfb1/Has1/Hyal1/Has2/Il1b/Nfkb1/Ptger4	8
GO:0032308	positive regulation of prostaglandin secretion	8/2404	15/28943	8.45895e-06	4.54999e-05	2.33386e-05	Edn1/Tnfsf11/Pla2g10/Tnfrsf11a/Il1b/P2ry2/Ptges/Pla2g4a	8
GO:0032736	positive regulation of interleukin-13 production	8/2404	15/28943	8.45895e-06	4.54999e-05	2.33386e-05	Il17ra/Irf4/Tslp/Il33/Tnfsf4/Nlrp3/Rara/Tlr4	8
GO:0097084	vascular associated smooth muscle cell development	8/2404	15/28943	8.45895e-06	4.54999e-05	2.33386e-05	Hes1/Nfatc4/Eng/Notch1/Adm/Ednra/Comp/Smad6	8
GO:0046887	positive regulation of hormone secretion	32/2404	169/28943	8.70108e-06	4.67605e-05	2.39852e-05	Gcg/Pparg/Ghrhr/Fgfr4/Retn/C1qtnf1/Edn1/Tnfsf11/Dab2/Vdr/Ildr1/Runx1/Fga/Edn2/Cd38/Spp1/Trpa1/Fgb/Fgg/Lif/Apln/Inhbb/Trpm4/Ucn/Ptger4/Clcf1/Hcar2/Foxl2/Vamp8/Lepr/Cntf/Kiss1	32
GO:0043304	regulation of mast cell degranulation	13/2404	39/28943	8.95848e-06	4.8058e-05	2.46507e-05	Adora3/Hmox1/Gata2/Syk/Fgr/Il4ra/Rac2/Cd84/Lyn/Foxf1/Vamp8/Fes/Fcer1g	13
GO:0090049	regulation of cell migration involved in sprouting angiogenesis	13/2404	39/28943	8.95848e-06	4.8058e-05	2.46507e-05	Klf4/Hmox1/Gata2/Stard13/Anxa1/Notch1/Dll4/Ptgs2/Fgf2/Thbs1/Mmrn2/Foxc2/Rhoj	13
GO:0007266	Rho protein signal transduction	28/2404	139/28943	9.32168e-06	4.99619e-05	2.56273e-05	Met/Stard13/Pecam1/F2rl2/Gpr65/Arap3/Pdgfrb/Itgb1/Col3a1/Gpr35/Pdpn/Arhgdib/Was/Stard8/Ednra/Apoa1/Tax1bp3/Eps8l3/Cdc42ep4/Abra/Rtn4r/Gpr4/Rasip1/Rhoj/Gpr18/P2ry10/Cdc42ep5/Gm5127	28
GO:0019218	regulation of steroid metabolic process	25/2404	117/28943	9.4357e-06	5.0528e-05	2.59177e-05	Cyp17a1/Stat5a/Fgfr4/Apob/Akr1c18/Ephx2/Dab2/Dhh/Stard4/Tnf/Abcb11/Nfkb1/H6pd/Rest/Dkk3/Dkkl1/Apoa1/Ldlr/Igfbp7/Serpina12/Tspo/Snai1/Ces1g/Lep/Ces1a	25
GO:0048706	embryonic skeletal system development	29/2404	147/28943	9.95157e-06	5.32431e-05	2.73104e-05	Mmp14/Twist2/Bmp7/Hyal1/Pax5/Alx3/Tfap2a/Bmp4/Six2/Rdh10/Hsd17b7/Slc2a10/Tbx15/Hspg2/Ednra/Tgfbr2/Mdfi/Twist1/Alx1/Satb2/Runx2/Prrx2/Alx4/Hoxd9/Foxc2/Six1/Slc39a1/T/Hoxd3	29
GO:0046850	regulation of bone remodeling	17/2404	63/28943	1.0039e-05	5.36631e-05	2.75258e-05	Pdk4/Itgb3/Syk/Tnfsf11/Adam8/Il6/Inpp5d/Tnfrsf11a/Cd38/Spp1/Ptger4/Lepr/Fcgr4/Lep/Tnfrsf11b/Ceacam1/Siglec15	17
GO:0046636	negative regulation of alpha-beta T cell activation	14/2404	45/28943	1.01107e-05	5.39204e-05	2.76578e-05	Cd44/Cd274/Irf1/Runx1/Anxa1/Tnfsf4/Il4ra/Jak3/Socs1/Hlx/Zc3h12a/Tarm1/Tnfsf18/Runx3	14
GO:0006691	leukotriene metabolic process	10/2404	24/28943	1.01319e-05	5.39204e-05	2.76578e-05	Cyp4f18/Ncf1/Syk/Alox5/Tlr2/Tlr4/Dpep2/Pla2g4a/Alox5ap/Mgst2	10
GO:0033033	negative regulation of myeloid cell apoptotic process	10/2404	24/28943	1.01319e-05	5.39204e-05	2.76578e-05	Apoh/Stat5a/Cxcr2/Fcgr2b/Epo/Clec5a/Ccl5/Nod2/Fcer1g/Ccr5	10
GO:0043371	negative regulation of CD4-positive	alpha-beta T cell differentiation	10/2404	24/28943	1.01319e-05	5.39204e-05	2.76578e-05	Irf1/Runx1/Anxa1/Tnfsf4/Il4ra/Jak3/Hlx/Zc3h12a/Tnfsf18/Runx3	10
GO:0140632	inflammasome complex assembly	10/2404	24/28943	1.01319e-05	5.39204e-05	2.76578e-05	Cd36/Mefv/Eif2ak2/Trim30a/Myd88/Nlrp3/Tlr4/Tlr6/Nlrp1a/Gbp5	10
GO:2000108	positive regulation of leukocyte apoptotic process	12/2404	34/28943	1.01481e-05	5.39589e-05	2.76775e-05	Cd44/Cd274/Myc/Anxa1/Adam8/Pdcd1/Siglec1/Bcl2l11/Jak3/Ccl5/Lyn/Cdkn2a	12
GO:0005996	monosaccharide metabolic process	44/2404	268/28943	1.03342e-05	5.48996e-05	2.81601e-05	Gcg/Hk2/Oas1c/Cd36/Otog/Kcnq1/C1qtnf1/Igfbp4/Hnf4a/Pdk4/Hkdc1/Igfbp3/Fbp2/Slc39a14/Myc/Apod/Adipoq/Gpd1/Sik1/Tnf/Pmaip1/Gsto2/Il6/Hk3/Tfap2b/Atf3/Fbn1/B4galt1/Sesn2/Pgd/H6pd/Nkx1-1/Pgm2/Nnmt/Gulo/Midn/Serpina12/Erfe/Oas1a/Oas1f/Lepr/Lep/Ldha/Fbp1	44
GO:0050732	negative regulation of peptidyl-tyrosine phosphorylation	16/2404	57/28943	1.05129e-05	5.58001e-05	2.86219e-05	Ptpn6/Hnf4a/Irf1/Pecam1/Samsn1/Ptprc/Errfi1/Mvp/Parp14/Socs1/Ptk6/Gprc5a/Socs3/Sh2d1b1/Lilrb4b/Lilrb4a	16
GO:0002837	regulation of immune response to tumor cell	11/2404	29/28943	1.07149e-05	5.68222e-05	2.91462e-05	Il12b/Cd274/Il12a/Klrk1/Crtam/Pvr/Klre1/Il4i1/Ceacam1/Ulbp1/Muc4	11
GO:0090276	regulation of peptide hormone secretion	40/2404	235/28943	1.07256e-05	5.68285e-05	2.91495e-05	Gcg/Pparg/Ghrhr/Kcnq1/Hnf4a/Nos2/Tnfsf11/Ildr1/Tnf/Alox5/Il6/Tfap2b/Fbn1/Il1b/Fga/Uts2/Cd38/Rest/Trpa1/Slc16a1/Ucp2/Fgb/Fgg/Lif/Ccl5/Midn/Pim3/Piwil4/Apln/Inhbb/Ccn3/Slc9b2/Trpm4/Ucn/Ptger4/Clcf1/Hmga2/Lepr/Lep/Kiss1	40
GO:0051017	actin filament bundle assembly	32/2404	171/28943	1.1194e-05	5.92584e-05	3.03958e-05	Rhoc/Met/Wnt11/Sdc4/Ccn2/Plek/Pdlim4/Gpr65/Lcp1/Rgcc/Lima1/Arhgap28/Espn/Pxn/Cald1/Zyx/Swap70/Was/Apoa1/Cgnl1/Phldb2/Arhgef5/Pawr/Serpinf2/Ptger4/Sh3pxd2b/Rhod/S100a10/Id1/Synpo/Ezr/Pdlim1	32
GO:0010721	negative regulation of cell development	37/2404	211/28943	1.13866e-05	6.02247e-05	3.08915e-05	Ifrd1/Tgfb1/Trpv1/Fbln1/Bmp7/Ascl2/Id2/Ccl11/Vsx2/Bmp4/Sema3g/Hes1/Meltf/Nfatc4/Fas/Pitx3/Sema4c/Notch1/Frzb/Fbn1/F2/Il1b/Rest/Ldlr/Rflna/Sema7a/Atf5/Dusp10/Tspo/Id1/Rtn4r/Kctd11/Hmga2/B2m/S1pr3/Cdkn2b/Ccr5	37
GO:2000027	regulation of animal organ morphogenesis	27/2404	133/28943	1.15081e-05	6.08064e-05	3.11898e-05	Cdh1/Pax9/Tgfb1/Pax2/Fgfr4/Bmp7/Met/Csf1/Wnt11/Wt1/Cd34/Edn1/Bmp4/Dab2/Six2/Tnf/Wnt10a/Hgf/Mesp1/Ednra/Fgf2/Runx2/Plekha4/Msx1/Six1/Rspo2/Tnfrsf11b	27
GO:0048592	eye morphogenesis	34/2404	187/28943	1.15167e-05	6.08064e-05	3.11898e-05	Pdgfb/Stat3/Pax2/Aqp1/Epha2/Bmp7/Gnat2/Aldh1a3/Vsx2/Tfap2a/Bmp4/Cryaa/Pde6c/Bhlhe22/Pitx3/Col5a2/Cfh/Ptf1a/Notch1/Flt1/Mfap5/Trpm1/Stra6/Vsx1/Gnat1/Twist1/Fgf2/Prdm1/Foxf2/Aqp5/Foxl2/Igfn1/Col8a1/Cntf	34
GO:0072028	nephron morphogenesis	21/2404	90/28943	1.15675e-05	6.1021e-05	3.13e-05	Tgfb1/Pax2/Pgf/Cd44/Bmp7/Lama5/Wt1/Bmp4/Myc/Hes1/Six2/Irx3/Lif/Fgf2/Timeless/Npnt/Fmn1/Tcf21/Six1/Hs3st3b1/Foxd1	21
GO:0030510	regulation of BMP signaling pathway	23/2404	104/28943	1.16818e-05	6.15158e-05	3.15537e-05	Pparg/Acvrl1/Sost/Gata6/Chrd/Tmprss6/Sfrp4/Bmp4/Hes1/Fstl1/Tfap2b/Eng/Notch1/Fbn1/Ccn1/Chrdl2/Chrdl1/Cdh5/Smad6/Cer1/Gdf5/Msx1/Foxd1	23
GO:0090288	negative regulation of cellular response to growth factor stimulus	23/2404	104/28943	1.16818e-05	6.15158e-05	3.15537e-05	Pparg/Sost/Il12b/Chrd/Tmprss6/Dcn/Cxcl13/Xdh/Hhex/Cflar/Notch1/Fbn1/Creb3l1/Il12a/Emilin1/Chrdl2/Chrdl1/Smad6/Apln/Cer1/Thbs1/Mmrn2/Adamts12	23
GO:0030100	regulation of endocytosis	40/2404	236/28943	1.18939e-05	6.25784e-05	3.20988e-05	Pparg/Cd36/Apoc2/Abca13/Gata2/Itga2/Fcgr1/Lbp/Itgb3/Sfrp4/Syk/Dab2/Nckap1l/Arc/Adipoq/C3/Cd63/Drd4/Cd151/Itgb1/Rab17/Sele/Ehd4/Siglece/Cd22/Anxa2/Apln/Ldlrap1/Serpine1/Ccr7/Rin3/Lgals3/Vamp8/Cd14/Cd177/B2m/Sphk1/Ano6/Slc17a7/Ccl21a	40
GO:0071375	cellular response to peptide hormone stimulus	45/2404	278/28943	1.19627e-05	6.28854e-05	3.22562e-05	Cav2/Pparg/Stat6/Stat3/Stat5a/Ghrhr/Lpl/Nfe2l2/Myo1c/Irf1/Pdk4/Sgk1/Zfp36l1/Edn1/Slc39a14/Adipoq/Rela/Gcgr/Cdk2/Il1b/Lpin3/Nfkb1/Pxn/Scnn1a/Eif4ebp1/Ednra/Pou4f2/Jak3/Cyp11a1/Trib3/Inhbb/Mgarp/Socs1/Gdf15/Serpina12/Shc1/Trim72/Trarg1/Foxc2/Erfe/Socs3/Ceacam2/Lep/Ceacam1/Bglap3	45
GO:0002861	regulation of inflammatory response to antigenic stimulus	13/2404	40/28943	1.22652e-05	6.43631e-05	3.30142e-05	Il12b/Zp3/Fcgr1/C3/Tnf/Cd28/Fcgr2b/Ccr7/Il20rb/Spn/Nod2/Fcer1g/Fcgr3	13
GO:2000403	positive regulation of lymphocyte migration	13/2404	40/28943	1.22652e-05	6.43631e-05	3.30142e-05	Tnfsf14/Itgb3/Cxcl13/Adam8/Ccl20/Tnfsf4/Cxcl10/Ccl5/Ccl7/Ccr7/Ccr2/Spn/Ccl21a	13
GO:0008585	female gonad development	25/2404	119/28943	1.2882e-05	6.75407e-05	3.46442e-05	Stat5a/Zp3/Msh4/Retn/Wt1/Bmp4/Adamts1/Runx1/Ptx3/Edn2/Nos3/Ereg/Nupr1/Tiparp/Serpine1/Ptger4/Inhba/Fzd4/Foxc1/Foxl2/Afp/Pla2g4a/Cebpb/Lep/Sohlh1	25
GO:0002643	regulation of tolerance induction	9/2404	20/28943	1.33496e-05	6.96286e-05	3.57151e-05	Cd274/Irak3/Cd86/Runx1/Pdcd1/Tgfbr2/Ccr7/Lilrb4b/Lilrb4a	9
GO:0003159	morphogenesis of an endothelium	9/2404	20/28943	1.33496e-05	6.96286e-05	3.57151e-05	Acvrl1/Stard13/Bmp4/Lcn2/Dll4/Itgax/Cxcl10/Cxcr4/Adamts12	9
GO:0032305	positive regulation of icosanoid secretion	9/2404	20/28943	1.33496e-05	6.96286e-05	3.57151e-05	Edn1/Tnfsf11/Pla2g10/Tnfrsf11a/Il1b/P2ry2/Ptges/Pla2r1/Pla2g4a	9
GO:0060973	cell migration involved in heart development	9/2404	20/28943	1.33496e-05	6.96286e-05	3.57151e-05	Bmp7/Edn1/Bmp4/Pdgfrb/Eng/Notch1/Mesp1/Ednra/Twist1	9
GO:0061154	endothelial tube morphogenesis	9/2404	20/28943	1.33496e-05	6.96286e-05	3.57151e-05	Acvrl1/Stard13/Bmp4/Lcn2/Dll4/Itgax/Cxcl10/Cxcr4/Adamts12	9
GO:0090594	inflammatory response to wounding	9/2404	20/28943	1.33496e-05	6.96286e-05	3.57151e-05	Clec10a/Pparg/Timp1/Cd44/Hmox1/Alox5/Cfh/Tlr4/Ccr2	9
GO:0003170	heart valve development	16/2404	58/28943	1.34045e-05	6.97318e-05	3.5768e-05	Tgfb1/Bmp4/Notch1/Efna1/Ccn1/Tnfrsf1b/Nos3/Emilin1/Adamts9/Tnfrsf1a/Stra6/Tgfbr2/Twist1/Smad6/Prdm1/Gja5	16
GO:0070229	negative regulation of lymphocyte apoptotic process	16/2404	58/28943	1.34045e-05	6.97318e-05	3.5768e-05	Il7r/Cd44/Ada/Aurkb/Bmp4/Cd74/Pdcd1/Tnfsf4/Efna1/Jak3/Ccl5/Fcmr/Bcl3/Rag1/Hsh2d/Bcl2a1a	16
GO:0098754	detoxification	16/2404	58/28943	1.34045e-05	6.97318e-05	3.5768e-05	Cd36/Nqo1/Nfe2l2/Rdh12/Esd/Pim1/Abcc2/Abcb1b/Nos3/Slc30a3/Abcg2/Mt4/Mt2/Mt1/Gch1/Sod3	16
GO:0030301	cholesterol transport	24/2404	112/28943	1.34171e-05	6.97318e-05	3.5768e-05	Pparg/Cd36/Apoc2/Abca13/Npc1l1/Apob/Nfkbia/Pla2g10/Adipoq/Lima1/Soat2/Stard4/Msr1/Apoa1/Ldlr/Lipc/Anxa2/Eepd1/Ldlrap1/Pnlip/Lipg/Ces1g/Lep/Ces1a	24
GO:0030279	negative regulation of ossification	14/2404	46/28943	1.34273e-05	6.97318e-05	3.5768e-05	Sost/Tgfb1/Srgn/Kremen1/Vdr/Ccr1/Notch1/Ecm1/P2ry2/Smad6/Rflna/Trpm4/Tph1/Nfe2	14
GO:0060191	regulation of lipase activity	20/2404	84/28943	1.34668e-05	6.98767e-05	3.58423e-05	Apoh/Rhoc/Angptl4/Apoc2/Itk/Anxa8/Cd86/Pdgfrb/Anxa1/Htr2b/Sele/Ccn1/Flt1/Apoa1/Ccl5/Fgf2/Pnlip/Pla2r1/Txk/Ptafr	20
GO:0060251	regulation of glial cell proliferation	15/2404	52/28943	1.37421e-05	7.12437e-05	3.65435e-05	Ascl2/Pmp22/Gfap/Myc/Hes1/Tnf/Fas/Il6/Vim/Notch1/Il1b/Flt1/Tspo/Lyn/Cdkn2b	15
GO:0046849	bone remodeling	23/2404	105/28943	1.37939e-05	7.14508e-05	3.66497e-05	Epha2/Pdk4/Itgb3/Syk/Tnfsf11/Adam8/Il6/Inpp5d/Tnfrsf11a/Ctsk/Cd38/Spp1/Wnt16/Rac2/Ptger4/Tph1/Il7/Lepr/Fcgr4/Lep/Tnfrsf11b/Ceacam1/Siglec15	23
GO:0048469	cell maturation	38/2404	221/28943	1.38879e-05	7.18754e-05	3.68676e-05	Pparg/Pdgfb/Tgfb1/Ghrhr/Gata2/Svs3a/Pmp22/Id2/Edn1/Hes1/Pla2g10/Runx1/C3/Tfcp2l1/Il21/Ngf/Ptbp3/Tal1/Ereg/Epo/Btk/Ednra/Vsx1/Cebpa/Scarf1/Runx2/Kcne1/Kif14/Efcab9/Gldn/Catsperz/Rxfp2/Rnd1/Klf2/Tcp11/Slc22a14/Runx3/Ccl21a	38
GO:0071774	response to fibroblast growth factor	22/2404	98/28943	1.39629e-05	7.22014e-05	3.70348e-05	Pdgfb/Cd44/Fgfr4/Chrd/Hyal1/Ccn2/Zfp36l1/Cxcl13/Smoc2/Creb3l1/Dll4/Fgf5/Iqgap1/Fgf21/Apln/Fgf2/Runx2/Thbs1/Prkd2/Zfp36/Zfp36l2/Ier2	22
GO:0044000	movement in host	26/2404	127/28943	1.41799e-05	7.32607e-05	3.75781e-05	Cav2/Trim25/Tmprss2/Slc3a2/Itgb3/Ctsl/Cd74/Ifitm1/Ifitm3/Siglec1/Ptx3/Trim30a/Trim56/4930486L24Rik/Ch25h/Vamp8/Trim30b/Tmprss11e/Trim30d/Ifitm6/Ifitm2/Trim38/Lgals1/Trim6/Trim10/Trim30c	26
GO:0035025	positive regulation of Rho protein signal transduction	12/2404	35/28943	1.42776e-05	7.35761e-05	3.77399e-05	F2rl2/Gpr65/Pdgfrb/Col3a1/Gpr35/Apoa1/Abra/Rtn4r/Gpr4/Gpr18/P2ry10/Gm5127	12
GO:0090218	positive regulation of lipid kinase activity	12/2404	35/28943	1.42776e-05	7.35761e-05	3.77399e-05	Pdgfb/Tgfb1/Pdgfrb/F2/Fgr/Flt1/Cd19/Fgf2/Lyn/Nod2/Ccl21a/Ccl21b	12
GO:2000406	positive regulation of T cell migration	12/2404	35/28943	1.42776e-05	7.35761e-05	3.77399e-05	Tnfsf14/Itgb3/Cxcl13/Adam8/Ccl20/Tnfsf4/Cxcl10/Ccl5/Ccr7/Ccr2/Spn/Ccl21a	12
GO:0001781	neutrophil apoptotic process	7/2404	12/28943	1.47233e-05	7.52926e-05	3.86204e-05	Cd44/Anxa1/Il6/Cxcr2/Fcgr2b/Slc7a11/Itgam	7
GO:0002223	stimulatory C-type lectin receptor signaling pathway	7/2404	12/28943	1.47233e-05	7.52926e-05	3.86204e-05	Syk/Clec4n/Klrk1/Klrd1/Tyrobp/Klri2/Klre1	7
GO:0002423	natural killer cell mediated immune response to tumor cell	7/2404	12/28943	1.47233e-05	7.52926e-05	3.86204e-05	Il12b/Il12a/Klrk1/Crtam/Pvr/Klre1/Ceacam1	7
GO:0002579	positive regulation of antigen processing and presentation	7/2404	12/28943	1.47233e-05	7.52926e-05	3.86204e-05	Tap2/Cd74/Slc11a1/Ccr7/Nod2/H2-Ab1/Ccl21a	7
GO:0034135	regulation of toll-like receptor 2 signaling pathway	7/2404	12/28943	1.47233e-05	7.52926e-05	3.86204e-05	Cyba/Acod1/Tirap/Lyn/Tlr1/Tlr6/Nod2	7
GO:0043313	regulation of neutrophil degranulation	7/2404	12/28943	1.47233e-05	7.52926e-05	3.86204e-05	Itgb2l/Itgb2/Spi1/Syk/Itgam/Cd177/Ptafr	7
GO:0070944	neutrophil-mediated killing of bacterium	7/2404	12/28943	1.47233e-05	7.52926e-05	3.86204e-05	Ncf1/F2/Cxcl5/Myd88/Ctsg/Trem3/Trem1	7
GO:1990840	response to lectin	7/2404	12/28943	1.47233e-05	7.52926e-05	3.86204e-05	Syk/Clec4n/Klrk1/Klrd1/Tyrobp/Klri2/Klre1	7
GO:1990858	cellular response to lectin	7/2404	12/28943	1.47233e-05	7.52926e-05	3.86204e-05	Syk/Clec4n/Klrk1/Klrd1/Tyrobp/Klri2/Klre1	7
GO:0098773	skin epidermis development	25/2404	120/28943	1.5002e-05	7.66526e-05	3.9318e-05	Dlx3/Gata6/Trpv1/Lama5/Sav1/Ctsl/Pla2g10/Runx1/Wnt10b/Tnf/Rela/Wnt10a/Igfbp5/Lamc1/Notch1/Prss8/Barx2/Ptgs2/Krt17/Kdf1/Alx4/Inhba/Snai1/Cd109/Runx3	25
GO:0038034	signal transduction in absence of ligand	19/2404	78/28943	1.54998e-05	7.90623e-05	4.0554e-05	Eya4/Eya2/Csf2/Ripk1/Tnf/Fas/Lcn2/Bcl2l11/Il1b/Ngf/Bag3/Jak3/Tnfrsf23/Mcl1/Il7/Inhba/Bcl2a1b/Bcl2a1d/Bcl2a1a	19
GO:0097192	extrinsic apoptotic signaling pathway in absence of ligand	19/2404	78/28943	1.54998e-05	7.90623e-05	4.0554e-05	Eya4/Eya2/Csf2/Ripk1/Tnf/Fas/Lcn2/Bcl2l11/Il1b/Ngf/Bag3/Jak3/Tnfrsf23/Mcl1/Il7/Inhba/Bcl2a1b/Bcl2a1d/Bcl2a1a	19
GO:0010763	positive regulation of fibroblast migration	10/2404	25/28943	1.56287e-05	7.93161e-05	4.06842e-05	Pdgfb/Tgfb1/Aqp1/Itgb3/Tfap2a/Itgb1/Ddr2/Uts2/Akap12/Thbs1	10
GO:0010884	positive regulation of lipid storage	10/2404	25/28943	1.56287e-05	7.93161e-05	4.06842e-05	Cd36/Lpl/Apob/Pla2g10/C3/Msr1/Plin2/Ikbke/Zc3h12a/Hilpda	10
GO:0032303	regulation of icosanoid secretion	10/2404	25/28943	1.56287e-05	7.93161e-05	4.06842e-05	Edn1/Syk/Tnfsf11/Pla2g10/Tnfrsf11a/Il1b/P2ry2/Ptges/Pla2r1/Pla2g4a	10
GO:0097396	response to interleukin-17	10/2404	25/28943	1.56287e-05	7.93161e-05	4.06842e-05	Il17ra/Stat3/Il6/Traf5/Notch1/Il1b/Cxcl1/Cxcl10/Ikbke/Socs3	10
GO:2000193	positive regulation of fatty acid transport	10/2404	25/28943	1.56287e-05	7.93161e-05	4.06842e-05	Edn1/Tnfsf11/Pla2g10/Tnfrsf11a/Il1b/P2ry2/Erfe/Ptges/Pla2r1/Pla2g4a	10
GO:0032682	negative regulation of chemokine production	11/2404	30/28943	1.56494e-05	7.93161e-05	4.06842e-05	Oas1c/Klf4/Epha2/Mefv/Apod/Il6/Oas3/Oas1a/Oas1f/Lilrb4b/Lilrb4a	11
GO:0034123	positive regulation of toll-like receptor signaling pathway	11/2404	30/28943	1.56494e-05	7.93161e-05	4.06842e-05	Cyba/Ifi35/Lbp/Rsad2/Pik3ap1/Tasl/Tlr2/Tirap/Ninj1/Tlr1/Treml4	11
GO:0002371	dendritic cell cytokine production	8/2404	16/28943	1.56814e-05	7.93161e-05	4.06842e-05	Ddx21/Slamf9/Tlr2/Jak3/Tlr4/Bst2/Ticam1/Scimp	8
GO:0045651	positive regulation of macrophage differentiation	8/2404	16/28943	1.56814e-05	7.93161e-05	4.06842e-05	Tgfb1/Csf1/Id2/Ripk1/Hcls1/Casp8/Trib1/Lif	8
GO:0070431	nucleotide-binding oligomerization domain containing 2 signaling pathway	8/2404	16/28943	1.56814e-05	7.93161e-05	4.06842e-05	Tnfaip3/Nfkbia/Slc15a3/Rela/Tlr4/Irgm1/Nod2/Igtp	8
GO:0009266	response to temperature stimulus	32/2404	174/28943	1.61736e-05	8.1737e-05	4.19259e-05	Pparg/Hspb1/Hmox1/Trpv1/Dio2/Trpv4/Cd34/Pmp22/Scara5/Cryaa/Kcnk4/Il1r1/Htr2b/Slc52a3/Plac8/Tfec/Tgfb1i1/Bag3/Ucp1/Trpa1/Ucp2/Ccl2/Pawr/Hspb6/Tlr4/Cxcr4/Myof/Tcim/Ier5/Osm/Hspa1b/Hspa1a	32
GO:0098739	import across plasma membrane	35/2404	198/28943	1.62334e-05	8.19706e-05	4.20457e-05	Slc1a5/Cd36/Trpv1/Lrrc8a/Kcnq1/Slc3a2/Slc47a1/Trpv4/Slc12a7/Slc12a4/Arg1/Gfap/Slc39a14/Kcnk5/Slc15a3/Slc15a1/Itgb1/Slc9a4/Lcn2/Slc2a10/Slc7a11/Slc2a1/Kcnj8/Abcc9/Scnn1a/Folr2/Pawr/Slc9a3/Trpm4/Slc39a5/Thbs1/Kcnj6/Lrrc8e/Kcnj15/Slc39a4	35
GO:0043500	muscle adaptation	26/2404	128/28943	1.64039e-05	8.27622e-05	4.24518e-05	Pparg/Klf4/Ccn4/Gata6/Cyba/Prkag3/Tcap/Myod1/Trip10/Edn1/Cflar/Igfbp5/Tnni1/Notch1/Lmna/Tnfrsf1b/Errfi1/Nos3/Nppb/Tnfrsf1a/Mlip/Tead1/Ece1/Lmcd1/Pin1rt1/Tnnc1	26
GO:0006636	unsaturated fatty acid biosynthetic process	13/2404	41/28943	1.65984e-05	8.35332e-05	4.28473e-05	Ptgis/Avpr1a/Edn1/Pla2g10/Cd74/Anxa1/Il1b/Edn2/Tbxas1/Ptgs2/Ptges/Pla2g4a/Sphk1	13
GO:0043368	positive T cell selection	13/2404	41/28943	1.65984e-05	8.35332e-05	4.28473e-05	Stat6/Tgfb1/Stat3/Ly9/Irf4/Ctsl/Cd74/Il6/Ptprc/Il6ra/Batf/Spn/Tnfsf18	13
GO:1904037	positive regulation of epithelial cell apoptotic process	13/2404	41/28943	1.65984e-05	8.35332e-05	4.28473e-05	Hmox1/Wnt11/Cd40/Sav1/Sfrp4/Bmp4/Rgcc/Ccl12/Ccl2/Thbs1/Pla2r1/Ano6/Ecscr	13
GO:0070509	calcium ion import	16/2404	59/28943	1.69824e-05	8.53231e-05	4.37654e-05	Gcg/Pdgfb/Trpv4/Stc1/Hes1/Pdgfrb/Dysf/Atp2c2/Ccl12/Ccl2/Pawr/Serpine1/Ucn/Cxcr4/Orai1/Lgals3	16
GO:1903793	positive regulation of anion transport	16/2404	59/28943	1.69824e-05	8.53231e-05	4.37654e-05	Avpr1a/Edn1/Tnfsf11/Pla2g10/Itgb1/Tnfrsf11a/Abcb11/Il1b/Abcb1b/Trpa1/P2ry2/Ptges/Pla2r1/Pla2g4a/Cebpb/Ptafr	16
GO:0097300	programmed necrotic cell death	14/2404	47/28943	1.76681e-05	8.85704e-05	4.54311e-05	Mlkl/Ripk1/Ripk3/Tnf/Fas/Casp1/Casp8/Cflar/Zbp1/Ybx3/Nupr1/Birc3/Tnfrsf23/Nlrp1a	14
GO:1903524	positive regulation of blood circulation	14/2404	47/28943	1.76681e-05	8.85704e-05	4.54311e-05	Kcnq1/Ada/Ccn2/Avpr1a/Edn1/Adra1d/Edn2/Uts2/Adm/Dusp5/Apln/Gch1/Trpm4/Ucn	14
GO:0016055	Wnt signaling pathway	64/2404	451/28943	1.76856e-05	8.85704e-05	4.54311e-05	Cdh1/Sost/Dlx3/Tgfb1/Klf4/Cd44/Ccn4/Etv2/Wnt8a/Wnt11/Cmah/Tnfaip3/Rspo3/Kremen1/Sdc1/Sfrp4/Edn1/Dab2/Stk3/Myc/Wnt10b/Cela1/Nfatc4/Hhex/Wnt10a/Tnn/Notch1/Frzb/Wwtr1/Tlr2/Dkk2/Nfkb1/Wnt16/Mesp1/Dkk3/Tgfb1i1/Dkkl1/Ednra/Tle3/Tbx18/Mdfi/Cpz/Wnt8b/Fgf2/Trpm4/Tax1bp3/Plekha4/Sox30/Mdfic/Hic1/Tmem88/Fzd4/Rspo2/Yap1/Hmga2/Sox7/Rnf213/Ccnd1/Peg12/Trabd2b/Pin1rt1/Foxd1/Zfp703/Foxl1	64
GO:0002042	cell migration involved in sprouting angiogenesis	15/2404	53/28943	1.77023e-05	8.85704e-05	4.54311e-05	Klf4/Hmox1/Gata2/Stard13/Anxa1/Itgb1/Notch1/Dll4/Ptgs2/Fgf2/Thbs1/Mmrn2/Clec14a/Foxc2/Rhoj	15
GO:0045124	regulation of bone resorption	15/2404	53/28943	1.77023e-05	8.85704e-05	4.54311e-05	Pdk4/Itgb3/Syk/Tnfsf11/Adam8/Il6/Inpp5d/Tnfrsf11a/Cd38/Spp1/Ptger4/Fcgr4/Tnfrsf11b/Ceacam1/Siglec15	15
GO:0006937	regulation of muscle contraction	31/2404	167/28943	1.7993e-05	8.99503e-05	4.61388e-05	Scn4a/Kcnq1/Trpv4/Stc1/Itga2/Ncf1/Ada/Ccn2/Tacr2/Edn1/Tnni1/Mylk2/Edn2/Flt1/Cald1/Ptgs2/Scn10a/Tnni3/Pawr/Trpm4/Ucn/Ptger4/Npnt/Shc1/Zc3h12a/Kbtbd13/Ptafr/Gja5/Myl3/Sphk1/Tnnc1	31
GO:0060993	kidney morphogenesis	23/2404	107/28943	1.90834e-05	9.53221e-05	4.88943e-05	Tgfb1/Pax2/Pgf/Cd44/Bmp7/Lama5/Wt1/Bmp4/Myc/Hes1/Six2/Wwtr1/Irx3/Lif/Fgf2/Timeless/Npnt/Fmn1/Tcf21/Six1/Hs3st3b1/Foxd1/Gcnt4	23
GO:0003151	outflow tract morphogenesis	20/2404	86/28943	1.95319e-05	9.74812e-05	5.00017e-05	Gata6/Bmp7/Wnt11/Tbx3/Tfap2a/Edn1/Bmp4/Hes1/Eng/Notch1/Ednra/Tgfbr2/Twist1/Smad6/Thbs1/Foxc2/Foxc1/Six1/Jun/Gja5	20
GO:0048286	lung alveolus development	17/2404	66/28943	1.96136e-05	9.78081e-05	5.01694e-05	Tgfb1/Fgfr4/Gata6/Ada/Flt4/Bmp4/Igfbp5/Slc7a11/Pdpn/Edn2/Errfi1/Stra6/Lif/Stk40/Foxf1/Tcf21/Mmp12	17
GO:0008406	gonad development	40/2404	241/28943	1.96957e-05	9.80548e-05	5.02959e-05	Stat5a/Zp3/Msh4/Tex11/Retn/Wt1/Bik/Bmp4/Adamts1/Runx1/Dhh/Rdh10/Kif18a/Bcl2l11/Ptx3/Edn2/Nos3/Ereg/Ybx3/Nupr1/Brip1/Tiparp/Icam1/Serpine1/Rara/Ptger4/Inhba/Tcf21/Fzd4/Foxc1/Foxl2/Rxfp2/Hmgb2/Afp/Pla2g4a/Cebpb/Hmga2/Lep/Sohlh1/Ccnd1	40
GO:0046777	protein autophosphorylation	40/2404	241/28943	1.96957e-05	9.80548e-05	5.02959e-05	Pdgfb/Hck/Fgfr4/Met/Mapkapk2/Irak3/Flt4/Ripk1/Syk/Ripk3/Adipoq/Pim1/Sik1/Eif2ak2/Pdgfrb/Stk17b/Ptprc/Ddr2/Nek6/Eng/Mylk2/Ngf/Fgr/Errfi1/Flt1/Gpnmb/Iqgap1/Mvp/Mapkapk3/Melk/Pim3/Ptk6/Prkd2/Lyn/Jun/Fes/Txk/Obscn/Erbb2/Nlrp12	40
GO:0046545	development of primary female sexual characteristics	25/2404	122/28943	2.02156e-05	0.00010056	5.1581e-05	Stat5a/Zp3/Msh4/Retn/Wt1/Bmp4/Adamts1/Runx1/Ptx3/Edn2/Nos3/Ereg/Nupr1/Tiparp/Serpine1/Ptger4/Inhba/Fzd4/Foxc1/Foxl2/Afp/Pla2g4a/Cebpb/Lep/Sohlh1	25
GO:0198738	cell-cell signaling by wnt	64/2404	453/28943	2.03262e-05	0.000101027	5.18204e-05	Cdh1/Sost/Dlx3/Tgfb1/Klf4/Cd44/Ccn4/Etv2/Wnt8a/Wnt11/Cmah/Tnfaip3/Rspo3/Kremen1/Sdc1/Sfrp4/Edn1/Dab2/Stk3/Myc/Wnt10b/Cela1/Nfatc4/Hhex/Wnt10a/Tnn/Notch1/Frzb/Wwtr1/Tlr2/Dkk2/Nfkb1/Wnt16/Mesp1/Dkk3/Tgfb1i1/Dkkl1/Ednra/Tle3/Tbx18/Mdfi/Cpz/Wnt8b/Fgf2/Trpm4/Tax1bp3/Plekha4/Sox30/Mdfic/Hic1/Tmem88/Fzd4/Rspo2/Yap1/Hmga2/Sox7/Rnf213/Ccnd1/Peg12/Trabd2b/Pin1rt1/Foxd1/Zfp703/Foxl1	64
GO:0060443	mammary gland morphogenesis	16/2404	60/28943	2.13834e-05	0.000106193	5.44706e-05	Stat6/Tgfb1/Elf3/Stat5a/Epha2/Csf1/Tbx3/Ccl11/Bmp4/Vdr/Igfbp5/Nfkb1/Areg/Tgfbr2/Rln1/Cdkn2a	16
GO:0044546	NLRP3 inflammasome complex assembly	9/2404	21/28943	2.16374e-05	0.00010719	5.49816e-05	Cd36/Mefv/Eif2ak2/Trim30a/Myd88/Nlrp3/Tlr4/Tlr6/Gbp5	9
GO:0046697	decidualization	9/2404	21/28943	2.16374e-05	0.00010719	5.49816e-05	Cdh1/Tcf23/Ptgis/Ctsl/Ptgs2/Lif/Junb/Pla2g4a/Kiss1	9
GO:1903209	positive regulation of oxidative stress-induced cell death	9/2404	21/28943	2.16374e-05	0.00010719	5.49816e-05	Ripk1/Rest/Itgam/Nox1/Pawr/Mcl1/Tlr4/Mmp3/Tlr6	9
GO:0003009	skeletal muscle contraction	13/2404	42/28943	2.22178e-05	0.000109884	5.63636e-05	Scn4a/Tcap/Stac2/Jsrp1/Myh3/Chrng/Tnni1/Chrna1/Mylk2/Synm/Tnni3/Kbtbd13/Tnnc1	13
GO:0048730	epidermis morphogenesis	13/2404	42/28943	2.22178e-05	0.000109884	5.63636e-05	Dlx3/Klf4/Tfap2a/Ctsl/Pla2g10/Runx1/Wnt10a/Igfbp5/Lamc1/Notch1/Krt17/Snai1/Runx3	13
GO:0010460	positive regulation of heart rate	11/2404	31/28943	2.24385e-05	0.000110431	5.66442e-05	Kcnq1/Ada/Avpr1a/Edn1/Adra1d/Edn2/Uts2/Adm/Apln/Gch1/Trpm4	11
GO:0043552	positive regulation of phosphatidylinositol 3-kinase activity	11/2404	31/28943	2.24385e-05	0.000110431	5.66442e-05	Pdgfb/Tgfb1/Pdgfrb/Fgr/Flt1/Cd19/Fgf2/Lyn/Nod2/Ccl21a/Ccl21b	11
GO:0050858	negative regulation of antigen receptor-mediated signaling pathway	11/2404	31/28943	2.24385e-05	0.000110431	5.66442e-05	Ptpn6/Btnl2/Lpxn/Sla2/Cd22/Pawr/Elf1/Lgals3/Ezr/Lilrb4b/Lilrb4a	11
GO:0071354	cellular response to interleukin-6	11/2404	31/28943	2.24385e-05	0.000110431	5.66442e-05	Spi1/Stat3/Ripk1/Rela/Il6/Selp/Il6ra/Nfkb1/Cebpa/Sbno2/Yap1	11
GO:0072539	T-helper 17 cell differentiation	11/2404	31/28943	2.24385e-05	0.000110431	5.66442e-05	Tgfb1/Stat3/Ly9/Irf4/Il6/Il6ra/Nlrp3/Batf/Nfkbiz/Zc3h12a/Tnfsf18	11
GO:0101023	vascular endothelial cell proliferation	11/2404	31/28943	2.24385e-05	0.000110431	5.66442e-05	Pparg/Dbh/Stat3/Aldh1a2/Enpep/Flt1/Ccl12/Ccl2/Apln/Fgf2/Prok1	11
GO:0045912	negative regulation of carbohydrate metabolic process	15/2404	54/28943	2.26391e-05	0.000111327	5.71038e-05	Tgfb1/Ier3/Stat3/Slc4a1/Ddit4/Plek/Adipoq/Sik1/Il6/Nupr1/Midn/Serpina12/Erfe/Lepr/Fbp1	15
GO:0035137	hindlimb morphogenesis	14/2404	48/28943	2.30455e-05	0.000113141	5.80342e-05	Alx3/Tbx3/Pitx1/Bmp4/Tfap2b/Notch1/Mecom/Twist1/Gdf5/Alx4/Hoxd9/Fmn1/Msx1/Rspo2	14
GO:0042304	regulation of fatty acid biosynthetic process	14/2404	48/28943	2.30455e-05	0.000113141	5.80342e-05	Apoc2/Hnf4a/Pdk4/Avpr1a/Cd74/Anxa1/Il1b/Eif6/Apoa1/Ptgs2/Trib3/Ceacam2/Pla2g4a/Ceacam1	14
GO:0097553	calcium ion transmembrane import into cytosol	33/2404	185/28943	2.30836e-05	0.000113236	5.80828e-05	Tgfb1/Ptpn6/Trpv1/Cyba/Trpv4/Ccn2/Jsrp1/Itgb3/Bmp4/Htr2b/Ptprc/F2/Ngf/Epo/Trpm1/Cd19/Ednra/Trpa1/Cxcl10/Pawr/Fgf2/Gimap3/Bdkrb1/Lyn/Gimap5/Gp5/P2ry6/Cxcr3/Cemip/Xcr1/Ccr5/Ccl21a/Ccl21b	33
GO:0031640	killing of cells of another organism	21/2404	94/28943	2.34656e-05	0.000114749	5.8859e-05	Nos2/Syk/Cxcl13/C3/Ccl20/Bcl2l11/Nppb/Ppbp/Pglyrp1/Ccl22/Ccl17/Cxcl10/Ccl12/Pglyrp3/Lgals3/Kng2/Lyz1/Lyz2/Ccl28/Ccl21a/Ccl21b	21
GO:0002716	negative regulation of natural killer cell mediated immunity	10/2404	26/28943	2.35065e-05	0.000114749	5.8859e-05	Serpinb9b/Cd96/Tap2/Clec2d/Klrd1/Tap1/Klre1/Ceacam1/Klrb1b/Sh2d1b1	10
GO:0010742	macrophage derived foam cell differentiation	10/2404	26/28943	2.35065e-05	0.000114749	5.8859e-05	Pparg/Cd36/Csf1/Lpl/Csf2/Apob/Itgb3/Nfkbia/Adipoq/Msr1	10
GO:0031664	regulation of lipopolysaccharide-mediated signaling pathway	10/2404	26/28943	2.35065e-05	0.000114749	5.8859e-05	Tnfaip3/Cd180/Acod1/Ly96/Cd55b/Trim30a/Trib1/Cd84/Scimp/Trim30d	10
GO:0032703	negative regulation of interleukin-2 production	10/2404	26/28943	2.35065e-05	0.000114749	5.8859e-05	Cd34/Tnfaip3/Ptprc/Vsig4/Il20rb/Zfp36/Ezr/Nod2/Lilrb4b/Lilrb4a	10
GO:0090335	regulation of brown fat cell differentiation	10/2404	26/28943	2.35065e-05	0.000114749	5.8859e-05	Bmp7/Trpv4/Gata2/Pim1/Fbn1/Mecom/Ptgs2/Dusp10/Six1/Lep	10
GO:0030522	intracellular receptor signaling pathway	37/2404	218/28943	2.40358e-05	0.000117238	6.01357e-05	Pparg/Stat3/Ghrhr/Aldh1a2/Aldh1a3/Ptgis/Tnfaip3/Nfkbia/Dab2/Vdr/Pim1/Slc15a3/Rela/Ptf1a/Ifih1/Alpk1/Flt1/Zc3hav1/Pou4f2/Oas3/Rnf125/Twist1/Rara/Tlr4/Oasl1/Tcf21/Tifa/Irgm1/Tgif1/Gphb5/Yap1/Klf2/Nod2/Hmga2/Lep/Prcp/Igtp	37
GO:0060350	endochondral bone morphogenesis	17/2404	67/28943	2.4263e-05	0.00011825	6.06549e-05	Mmp14/Trpv4/Stc1/Bmp4/Col3a1/Hspg2/Comp/Tgfbr2/Rara/Cer1/Runx2/Col10a1/Thbs1/Foxc1/Mmp13/Phospho1/Serpinh1	17
GO:0015918	sterol transport	24/2404	116/28943	2.48553e-05	0.000121039	6.20853e-05	Pparg/Cd36/Apoc2/Abca13/Npc1l1/Apob/Nfkbia/Pla2g10/Adipoq/Lima1/Soat2/Stard4/Msr1/Apoa1/Ldlr/Lipc/Anxa2/Eepd1/Ldlrap1/Pnlip/Lipg/Ces1g/Lep/Ces1a	24
GO:0002279	mast cell activation involved in immune response	18/2404	74/28943	2.62815e-05	0.000127736	6.55207e-05	Adora3/Ptpn6/Hmox1/Gata2/Syk/Fgr/Il4ra/Rac2/Cd84/Milr1/Lat2/Lyn/Foxf1/Vamp8/Fes/Fcer1g/Rab44/Lilrb4a	18
GO:0060675	ureteric bud morphogenesis	18/2404	74/28943	2.62815e-05	0.000127736	6.55207e-05	Tgfb1/Pax2/Pgf/Cd44/Lama5/Wt1/Bmp4/Myc/Hes1/Six2/Fgf2/Timeless/Npnt/Fmn1/Tcf21/Six1/Hs3st3b1/Foxd1	18
GO:0071692	protein localization to extracellular region	59/2404	411/28943	2.62943e-05	0.000127736	6.55207e-05	Gcg/Pparg/Tgfb1/Ap1m2/Cavin1/Il12b/Kcnq1/Hnf4a/Tacr2/Plek/Rsad2/Llgl2/Rhbdf2/Nos2/Tnf/Anxa1/Ankrd1/Drd4/Alox5/Il6/Tfap2b/Il1rn/Fbn1/Il1b/Sucnr1/Il12a/Tlr2/Fga/Unc13b/Uts2/Cd38/Rest/Comp/Trpa1/Slc16a1/Ucp2/Fgb/Fgg/Ccl5/Midn/Pim3/Piwil4/Inhbb/Ccn3/Slc9b2/Cer1/Trpm4/Tlr4/Cplx3/Ptger4/Hcar2/Rapgef4/Mmp13/Vamp8/Nrros/Ezr/Gja5/Lepr/Lep	59
GO:0048638	regulation of developmental growth	58/2404	402/28943	2.64384e-05	0.000128333	6.58267e-05	Ifrd1/Stat3/Stat5a/Ghrhr/Crabp2/Zp3/Ccn4/Gata6/Myod1/Csf1/Wt1/Trip10/Stc2/Sav1/Edn1/Bmp4/Sema3g/Stk3/Cdkn1a/Tnfrsf12a/Pim1/C3/Sema4c/Fn1/Notch1/Bcl2l11/Ngf/Spaar/Plac8/Ocm/Ybx3/Dusp9/Pou4f2/Tgfbr2/Fgf2/Serpine1/Gdf5/Sema7a/Gdf15/Hlx/Dusp10/Ptger4/Il7/Sh3pxd2b/Rtn4r/Cxcr4/Foxc2/Foxc1/Six1/Ostn/Ezr/Yap1/Hmga2/Lep/Foxs1/Pin1rt1/Ccr5/Cntf	58
GO:0035909	aorta morphogenesis	12/2404	37/28943	2.70976e-05	0.000131215	6.73052e-05	Acvrl1/Fkbp10/Notch4/Hes1/Pdgfrb/Tfap2b/Col3a1/Eng/Notch1/Dll4/Adamts9/Six1	12
GO:0070542	response to fatty acid	12/2404	37/28943	2.70976e-05	0.000131215	6.73052e-05	Cd36/Id3/Lpl/Pdk4/Ildr1/Nfatc4/Kcnk4/Tlr2/Ucp1/Ldlr/Tlr4/Zc3h12a	12
GO:2000191	regulation of fatty acid transport	12/2404	37/28943	2.70976e-05	0.000131215	6.73052e-05	Edn1/Syk/Tnfsf11/Pla2g10/Tnfrsf11a/Il1b/P2ry2/Thbs1/Erfe/Ptges/Pla2r1/Pla2g4a	12
GO:0009408	response to heat	22/2404	102/28943	2.71502e-05	0.000131259	6.73276e-05	Hspb1/Hmox1/Trpv1/Trpv4/Cd34/Pmp22/Scara5/Cryaa/Il1r1/Slc52a3/Tfec/Tgfb1i1/Bag3/Trpa1/Ccl2/Hspb6/Myof/Tcim/Ier5/Osm/Hspa1b/Hspa1a	22
GO:0014033	neural crest cell differentiation	22/2404	102/28943	2.71502e-05	0.000131259	6.73276e-05	Bmp7/Aldh1a2/Lama5/Tfap2a/Edn1/Bmp4/Sema3g/Hes1/Rdh10/Sema4c/Wnt10a/Fn1/Htr2b/Frzb/Ednra/Twist1/Alx1/Ovol2/Sema7a/Foxc2/Foxc1/Six1	22
GO:0001821	histamine secretion	8/2404	17/28943	2.74577e-05	0.00013232	6.7872e-05	Adora3/Ada/Csf2/Edn1/Ednra/Lyn/Vamp8/Rab44	8
GO:0032306	regulation of prostaglandin secretion	8/2404	17/28943	2.74577e-05	0.00013232	6.7872e-05	Edn1/Tnfsf11/Pla2g10/Tnfrsf11a/Il1b/P2ry2/Ptges/Pla2g4a	8
GO:0045655	regulation of monocyte differentiation	8/2404	17/28943	2.74577e-05	0.00013232	6.7872e-05	Csf1/Zfp36l1/Myc/Cd74/Inpp5d/Cdk6/Jun/Fes	8
GO:0097531	mast cell migration	8/2404	17/28943	2.74577e-05	0.00013232	6.7872e-05	Pgf/Ccl11/Swap70/Vegfd/Rac2/Ccl5/Ccr3/Rin3	8
GO:0051259	protein complex oligomerization	41/2404	253/28943	2.7782e-05	0.000133776	6.86186e-05	Oas1c/Slc1a5/Trpv1/Lrrc8a/Steap4/Mlkl/Aldh1a2/Aldh1a3/Scara5/Stk3/Gsdmd/Arc/Aqp2/Sting1/Cd74/Ms4a1/Ehd4/Vasp/Trpm1/Comp/Trpa1/Mat1a/Tgm2/Ninj1/Trpm4/Kcns1/Zc3h12a/Trim72/Kcna10/Aqp5/Tifa/Kctd11/Kcnv2/Kctd19/Oas1a/Oas1f/Alox5ap/B2m/Nlrp1a/Calhm1/Gbp5	41
GO:0072088	nephron epithelium morphogenesis	20/2404	88/28943	2.79397e-05	0.000134428	6.89531e-05	Tgfb1/Pax2/Pgf/Cd44/Lama5/Wt1/Bmp4/Myc/Hes1/Six2/Irx3/Lif/Fgf2/Timeless/Npnt/Fmn1/Tcf21/Six1/Hs3st3b1/Foxd1	20
GO:0110053	regulation of actin filament organization	44/2404	279/28943	2.86302e-05	0.00013764	7.06006e-05	Esam/Rhoc/Scin/Ccl24/Tmod4/Met/Wnt11/Sdc4/Myo1c/Ccn2/Plek/Pdlim4/Pecam1/Gpr65/Rgcc/Nckap1l/Hcls1/Lima1/Arhgap28/Tlr2/Pxn/Arpc1b/Vasp/Swap70/Was/Apoa1/Cgnl1/Phldb2/Arhgef5/Icam1/Plekhg2/Csf3/Serpinf2/Ptger4/Sh3pxd2b/Cdc42ep4/S100a10/Id1/Synpo/Fmn1/Capg/Cdc42ep5/Ccl21a/Ccl21b	44
GO:0001974	blood vessel remodeling	15/2404	55/28943	2.87525e-05	0.000137898	7.07328e-05	Acvrl1/Dbh/Tmbim1/Rspo3/Flt4/Nos2/Dll4/Nos3/Angpt2/Ednra/Lif/Foxc2/Ccr2/Foxc1/Ceacam1	15
GO:0045933	positive regulation of muscle contraction	15/2404	55/28943	2.87525e-05	0.000137898	7.07328e-05	Kcnq1/Trpv4/Itga2/Ada/Ccn2/Tacr2/Edn1/Mylk2/Edn2/Ptgs2/Pawr/Ucn/Npnt/Ptafr/Sphk1	15
GO:0072132	mesenchyme morphogenesis	15/2404	55/28943	2.87525e-05	0.000137898	7.07328e-05	Acvrl1/Bmp7/Wnt11/Tbx3/Myc/Eng/Notch1/Nos3/Tgfbr2/Twist1/Foxf1/Snai1/Foxc2/Msx1/Foxc1	15
GO:0046425	regulation of receptor signaling pathway via JAK-STAT	26/2404	132/28943	2.88202e-05	0.000138071	7.08217e-05	Il12rb1/Il7r/Il12b/Hnf4a/Irf1/Hes1/Cyp1b1/Il6/Ptprc/Notch1/Il12a/Il6ra/Cxcl5/Stra6/Lif/Parp14/Il5/Gadd45a/Socs1/Socs3/Bcl3/Prl2c3/Hmga2/Lep/Cntf/Gm13283	26
GO:0006939	smooth muscle contraction	24/2404	117/28943	2.88345e-05	0.000138071	7.08217e-05	Trpv1/Itga2/Ncf1/Ada/Tbx3/Tacr2/Bdkrb2/Edn1/Htr2b/Edn2/Cd38/Flt1/Cald1/Ednra/Comp/Ptgs2/Trpa1/Tnni3/Pawr/Ptger4/Npnt/Shc1/Ptafr/Sphk1	24
GO:0045137	development of primary sexual characteristics	40/2404	245/28943	2.90556e-05	0.000138933	7.1264e-05	Stat5a/Zp3/Msh4/Tex11/Retn/Wt1/Bik/Bmp4/Adamts1/Runx1/Dhh/Rdh10/Kif18a/Bcl2l11/Ptx3/Edn2/Nos3/Ereg/Ybx3/Nupr1/Brip1/Tiparp/Icam1/Serpine1/Rara/Ptger4/Inhba/Tcf21/Fzd4/Foxc1/Foxl2/Rxfp2/Hmgb2/Afp/Pla2g4a/Cebpb/Hmga2/Lep/Sohlh1/Ccnd1	40
GO:0051348	negative regulation of transferase activity	42/2404	262/28943	2.90608e-05	0.000138933	7.1264e-05	Pparg/Ptpn6/Hspb1/Bmp7/Gadd45b/Tnfaip3/Irak3/Gadd45g/Bmp4/Ajuba/Adipoq/Cdkn1a/Parp3/Dusp1/Hhex/Il6/Ptprc/Ddr2/Il1b/Wwtr1/Errfi1/Mvp/Trib1/Trib3/Ptprh/Midn/Gadd45a/Cep85/Ptk6/Dusp10/Bub1b/Pif1/Lyn/Cdkn2a/Rasip1/Zfp36/Gprc5a/Dtx3l/Fabp4/Ceacam1/Lilrb4b/Lilrb4a	42
GO:0071466	cellular response to xenobiotic stimulus	31/2404	171/28943	2.9107e-05	0.000139044	7.13207e-05	Kcnq1/Nfe2l2/Hnf4a/Ccl4/Nos2/Akr1c13/Ahrr/Myc/Cyp2d26/Nr1i2/Cyp2ab1/Adipoq/Cyp1b1/Ankrd1/Gsto2/Abcc2/Abcb11/Pcna/Il1b/Rest/Cd69/Sult2a8/Cyp2b10/Cyp1a1/Serpine1/Cyp2f2/Slamf8/Cyp2b19/Fbp1/Gsta1/Slco1a6	31
GO:0045823	positive regulation of heart contraction	13/2404	43/28943	2.9434e-05	0.000140494	7.20648e-05	Kcnq1/Ada/Ccn2/Avpr1a/Edn1/Adra1d/Edn2/Uts2/Adm/Apln/Gch1/Trpm4/Ucn	13
GO:0014745	negative regulation of muscle adaptation	7/2404	13/28943	2.96026e-05	0.000140964	7.23054e-05	Pparg/Klf4/Igfbp5/Lmna/Errfi1/Nos3/Mlip	7
GO:0031953	negative regulation of protein autophosphorylation	7/2404	13/28943	2.96026e-05	0.000140964	7.23054e-05	Adipoq/Ptprc/Eng/Errfi1/Mvp/Jun/Nlrp12	7
GO:0070255	regulation of mucus secretion	7/2404	13/28943	2.96026e-05	0.000140964	7.23054e-05	Adora3/Cyba/Ada/Sytl2/Alox12b/P2ry2/Ptger4	7
GO:0010677	negative regulation of cellular carbohydrate metabolic process	14/2404	49/28943	2.98102e-05	0.000141616	7.26401e-05	Ier3/Stat3/Slc4a1/Ddit4/Plek/Adipoq/Sik1/Il6/Nupr1/Midn/Serpina12/Erfe/Lepr/Fbp1	14
GO:0010762	regulation of fibroblast migration	14/2404	49/28943	2.98102e-05	0.000141616	7.26401e-05	Pdgfb/Tgfb1/Has1/Aqp1/Sdc4/Itgb3/Tfap2a/Itgb1/Ddr2/Uts2/Fgf2/Akap12/Thbs1/Macir	14
GO:0010837	regulation of keratinocyte proliferation	14/2404	49/28943	2.98102e-05	0.000141616	7.26401e-05	Twist2/Ptprk/Zfp36l1/Ctsl/Tgm1/Has2/Vdr/Reg3g/Lrg1/Ovol2/Kdf1/Zfp36/Cd109/Yap1	14
GO:0032233	positive regulation of actin filament bundle assembly	17/2404	68/28943	2.98661e-05	0.000141658	7.26616e-05	Rhoc/Wnt11/Sdc4/Ccn2/Plek/Pdlim4/Gpr65/Rgcc/Pxn/Swap70/Apoa1/Arhgef5/Serpinf2/Sh3pxd2b/S100a10/Id1/Synpo	17
GO:0046427	positive regulation of receptor signaling pathway via JAK-STAT	17/2404	68/28943	2.98661e-05	0.000141658	7.26616e-05	Il12rb1/Il7r/Il12b/Hnf4a/Hes1/Cyp1b1/Il6/Notch1/Il12a/Il6ra/Cxcl5/Stra6/Il5/Socs1/Prl2c3/Lep/Cntf	17
GO:0002313	mature B cell differentiation involved in immune response	11/2404	32/28943	3.1631e-05	0.000149675	7.6774e-05	Spi1/Ada/Tnfaip3/Il6/Il21/Pou2af1/Irf8/Gpr183/Bcl3/Lgals1/Lilrb4a	11
GO:0002418	immune response to tumor cell	11/2404	32/28943	3.1631e-05	0.000149675	7.6774e-05	Il12b/Cd274/Il12a/Klrk1/Crtam/Pvr/Klre1/Il4i1/Ceacam1/Ulbp1/Muc4	11
GO:0060390	regulation of SMAD protein signal transduction	11/2404	32/28943	3.1631e-05	0.000149675	7.6774e-05	Pparg/Tgfb1/Pbld2/Bmp4/Dab2/Slc2a10/Wwtr1/Rbpms/Ovol2/Ccn3/Gdf5	11
GO:0062014	negative regulation of small molecule metabolic process	22/2404	103/28943	3.18446e-05	0.000150568	7.72317e-05	Ier3/Stat3/Slc4a1/Ddit4/Plek/Adipoq/Sik1/Il6/Nfkb1/Rest/Nupr1/Dkk3/Dkkl1/Trib3/Serpina12/Tspo/Snai1/Erfe/Ceacam2/Lepr/Fbp1/Ceacam1	22
GO:1901136	carbohydrate derivative catabolic process	29/2404	156/28943	3.21093e-05	0.0001517	7.78126e-05	Tgfb1/Cd44/Ampd3/Hyal1/Ada/Hmmr/Upp1/Ctsl/Dpys/Gpd1/Cela1/Xdh/Urah/Lct/Chit1/Edem1/Pglyrp1/Fbxo17/Lyve1/Renbp/Nt5e/Fgf2/Aicda/Chil3/Pglyrp3/Adamts12/Mmp12/Cemip/Chil4	29
GO:0007565	female pregnancy	31/2404	172/28943	3.27205e-05	0.000154345	7.91695e-05	Cdh1/Timp1/Stat5a/Psg17/Tcf23/Mmp9/Ptgis/Itgb3/Ctsl/Acod1/Vdr/Igfbp5/Epo/Abcg2/A2m/Arhgdib/Tead4/Hsd11b2/Ptgs2/Syde1/Prss29/Lif/Prdm1/Psg22/Mmp12/Junb/Pla2g4a/Prl2c3/Ubtfl1/Thbd/Kiss1	31
GO:0051961	negative regulation of nervous system development	31/2404	172/28943	3.27205e-05	0.000154345	7.91695e-05	Ifrd1/Tgfb1/Bmp7/Ascl2/Id2/Ccl11/Vsx2/Bmp4/Sema3g/Hes1/Nfatc4/Fas/Pitx3/Sema4c/Notch1/F2/Il1b/Tlr2/Rest/Ldlr/Sema7a/Atf5/Dusp10/Tspo/Id1/Rtn4r/Kctd11/Hmga2/B2m/Cdkn2b/Ccr5	31
GO:0044344	cellular response to fibroblast growth factor stimulus	21/2404	96/28943	3.28152e-05	0.000154671	7.93364e-05	Pdgfb/Cd44/Fgfr4/Chrd/Hyal1/Ccn2/Zfp36l1/Cxcl13/Smoc2/Creb3l1/Dll4/Fgf5/Iqgap1/Fgf21/Apln/Fgf2/Runx2/Thbs1/Prkd2/Zfp36/Zfp36l2	21
GO:0031669	cellular response to nutrient levels	36/2404	213/28943	3.37e-05	0.000158717	8.14117e-05	Angptl4/Ralb/Prkag3/Myod1/Nuak2/Lpl/Nfe2l2/Cd68/Pdk4/Vdr/Cdkn1a/Pim1/Sik1/Eif2ak2/Pmaip1/Fas/Gcgr/Atf3/Aqp3/Plin2/Slc2a1/Sesn2/Inhbb/Klf10/Ifi206/Prkab2/Slc39a5/Foxa3/Zc3h12a/Ucn2/Jun/Fes/Slc39a4/Ifi204/Ifi207/Cdkn2b	36
GO:0046629	gamma-delta T cell activation	9/2404	22/28943	3.39167e-05	0.000159364	8.17435e-05	Stat5a/Itk/Syk/Nckap1l/Ptprc/Gimap3/Gimap5/Jaml/Gpr18	9
GO:0051770	positive regulation of nitric-oxide synthase biosynthetic process	9/2404	22/28943	3.39167e-05	0.000159364	8.17435e-05	Map2k3/Il33/Ccl20/Tlr2/Jak3/Ccl2/Akap12/Tlr4/Nod2	9
GO:0090026	positive regulation of monocyte chemotaxis	9/2404	22/28943	3.39167e-05	0.000159364	8.17435e-05	Ccr1/Cxcl10/Ccl5/Ccl2/Serpine1/Ccr2/Cxcl17/Ano6/Tnfsf18	9
GO:0003176	aortic valve development	10/2404	27/28943	3.45573e-05	0.00016212	8.31576e-05	Tgfb1/Bmp4/Notch1/Efna1/Tnfrsf1b/Nos3/Emilin1/Tnfrsf1a/Twist1/Smad6	10
GO:0060716	labyrinthine layer blood vessel development	10/2404	27/28943	3.45573e-05	0.00016212	8.31576e-05	Llgl2/Plcd3/Hes1/Ccn1/Syde1/Ovol2/Synb/Junb/Nfe2/Plg	10
GO:0045604	regulation of epidermal cell differentiation	15/2404	56/28943	3.62753e-05	0.000170048	8.72237e-05	Zfp36l1/Sfrp4/Bmp4/Vdr/Hes1/Notch1/Errfi1/Reg3g/Fgf2/Ovol2/Kdf1/Maff/Zfp36/Cd109/Foxc1	15
GO:0007264	small GTPase mediated signal transduction	61/2404	434/28943	3.66087e-05	0.000171004	8.77144e-05	Rhoc/Ralb/Hmox1/Met/Rassf1/Csf1/Stard13/Cyth4/Rasgef1c/Pecam1/F2rl2/Gpr65/Dok2/Arhgap28/Arap3/Pdgfrb/Itgb1/Col3a1/Gpr35/Notch1/Psd4/Ngf/Iqgap3/Pdpn/Epo/Arhgap25/Arhgdib/Eras/Was/Stard8/Ednra/Apoa1/Cgnl1/Syde1/Rac2/Vav1/Dennd3/Rras/Tax1bp3/Eps8l3/Kif14/Cdc42ep4/Rhod/Abra/Rtn4r/Gpr4/Rasip1/Rhoj/Arhgap30/Rapgef4/Gpr18/P2ry10/Jun/Rnd1/Rras2/Erbb2/Cdc42ep5/Dok1/Fbp1/Gm5127/Arhgap8	61
GO:0032692	negative regulation of interleukin-1 production	12/2404	38/28943	3.66214e-05	0.000171004	8.77144e-05	Tnfaip3/Mefv/Il1r2/Errfi1/Apoa1/Nlrp3/Ptger4/Zc3h12a/Ceacam1/Nlrp12/Lilrb4b/Lilrb4a	12
GO:0034381	plasma lipoprotein particle clearance	12/2404	38/28943	3.66214e-05	0.000171004	8.77144e-05	Cd36/Apoc2/Il19/Apob/Adipoq/Msr1/Ldlr/Lipc/Anxa2/Ldlrap1/Lipg/Ces1g	12
GO:0071634	regulation of transforming growth factor beta production	12/2404	38/28943	3.66214e-05	0.000171004	8.77144e-05	Gata6/Fbln1/Met/Wnt11/Cd34/Fn1/Tyrobp/Ptgs2/Lum/Serpinf2/Psg22/Lrrc32	12
GO:0098868	bone growth	12/2404	38/28943	3.66214e-05	0.000171004	8.77144e-05	Stc1/Ddr2/Ecm1/Comp/Tgfbr2/Rara/Cer1/Thbs1/Mmp13/Ostn/Lepr/Lep	12
GO:0007265	Ras protein signal transduction	51/2404	344/28943	3.84167e-05	0.000179248	9.19429e-05	Ralb/Met/Rassf1/Csf1/Stard13/Cyth4/Rasgef1c/Pecam1/F2rl2/Gpr65/Dok2/Arap3/Pdgfrb/Itgb1/Col3a1/Gpr35/Notch1/Psd4/Ngf/Iqgap3/Pdpn/Epo/Arhgdib/Eras/Was/Stard8/Ednra/Apoa1/Syde1/Rac2/Dennd3/Rras/Tax1bp3/Eps8l3/Kif14/Cdc42ep4/Abra/Rtn4r/Gpr4/Rasip1/Rhoj/Rapgef4/Gpr18/P2ry10/Jun/Rras2/Erbb2/Cdc42ep5/Dok1/Fbp1/Gm5127	51
GO:0046461	neutral lipid catabolic process	13/2404	44/28943	3.86156e-05	0.000179897	9.22759e-05	Apoh/Apoc2/Lpl/Apob/Pnpla2/Cps1/Plb1/Fgf21/Apoa1/Ldlr/Lipc/Lipg/Abhd16b	13
GO:0046464	acylglycerol catabolic process	13/2404	44/28943	3.86156e-05	0.000179897	9.22759e-05	Apoh/Apoc2/Lpl/Apob/Pnpla2/Cps1/Plb1/Fgf21/Apoa1/Ldlr/Lipc/Lipg/Abhd16b	13
GO:1900407	regulation of cellular response to oxidative stress	20/2404	90/28943	3.94468e-05	0.000183444	9.40953e-05	Cd36/Hspb1/Met/Nfe2l2/Ripk1/Alox5/Hk3/Ddr2/Slc7a11/Hgf/Rest/Itgam/Nox1/Pawr/Vnn1/Gch1/Mcl1/Tlr4/Mmp3/Tlr6	20
GO:0002381	immunoglobulin production involved in immunoglobulin-mediated immune response	19/2404	83/28943	3.94988e-05	0.000183444	9.40953e-05	Stat6/Tgfb1/Cd40/Parp3/Cd28/Ptprc/Tnfsf4/Swap70/Btk/Batf/H2-Aa/Exo1/Fgl2/Aicda/Clcf1/Gapt/Nod2/B2m/H2-Ab1	19
GO:0050810	regulation of steroid biosynthetic process	19/2404	83/28943	3.94988e-05	0.000183444	9.40953e-05	Cyp17a1/Fgfr4/Apob/Akr1c18/Dab2/Dhh/Stard4/Tnf/Nfkb1/H6pd/Rest/Dkk3/Dkkl1/Igfbp7/Tspo/Snai1/Ces1g/Lep/Ces1a	19
GO:0070373	negative regulation of ERK1 and ERK2 cascade	19/2404	83/28943	3.94988e-05	0.000183444	9.40953e-05	Cryba1/Klf4/Fbln1/Dab2/Psca/Adipoq/Dusp1/Ptprc/Atf3/Errfi1/Emilin1/Dusp9/Lif/Tlr4/Dusp10/Lyn/Ezr/Pin1rt1/Nlrp12	19
GO:0055007	cardiac muscle cell differentiation	28/2404	150/28943	4.0334e-05	0.000187178	9.60107e-05	Tgfb1/Ccn4/Gata6/Tcap/Fhl2/Met/Myod1/Wt1/Kdm6b/Tbx3/Trip10/Edn1/Bmp4/Sik1/Pdgfrb/Itgb1/Mylk2/Lmna/Mesp1/Mylk3/Irx3/Tbx18/Rara/Nrap/Lrrc10/T/Pin1rt1/Xirp1	28
GO:0051606	detection of stimulus	44/2404	283/28943	4.06423e-05	0.000188464	9.667e-05	Fap/Trpv1/Tcap/Gnat2/Kcnq1/Piezo1/Itga2/Lbp/Naip1/Myc/Clec4n/Nox3/Tmc1/Kcnk4/Pde6c/Ly96/Pigr/Eng/Tlr2/Car6/Rest/Pde6b/Pglyrp1/Crtam/Trpa1/Rtp4/Pkd1l2/Gnat1/Pawr/Tlr4/Aipl1/Tspo/Pglyrp3/Foxf1/Tlr1/Cxcr4/Tas2r143/Dmbt1/Tlr6/Pkdrej/Yap1/Nod2/Naip2/Kcnmb3	44
GO:0045807	positive regulation of endocytosis	25/2404	127/28943	4.11191e-05	0.000190526	9.7728e-05	Pparg/Cd36/Abca13/Gata2/Itga2/Fcgr1/Lbp/Sfrp4/Syk/Dab2/Nckap1l/C3/Cd63/Cd151/Itgb1/Sele/Anxa2/Apln/Ldlrap1/Serpine1/Ccr7/Cd14/B2m/Ano6/Ccl21a	25
GO:0006641	triglyceride metabolic process	23/2404	112/28943	4.11504e-05	0.000190526	9.7728e-05	Apoh/Cd36/Apoc2/Lpl/Apob/Sik1/C3/Pnpla2/Cps1/Lpin3/Plb1/Fgf21/Apoa1/Ldlr/Lipc/Thrsp/Apobec1/Gk5/Serpina12/Apobr/Mogat2/Lipg/Ces1g	23
GO:0045682	regulation of epidermis development	16/2404	63/28943	4.12374e-05	0.000190782	9.78594e-05	Zfp36l1/Sfrp4/Bmp4/Vdr/Hes1/Notch1/Errfi1/Reg3g/Fgf2/Ovol2/Kdf1/Maff/Zfp36/Cd109/Foxc1/Krt2	16
GO:0002834	regulation of response to tumor cell	11/2404	33/28943	4.38952e-05	0.000202456	0.000103847	Il12b/Cd274/Il12a/Klrk1/Crtam/Pvr/Klre1/Il4i1/Ceacam1/Ulbp1/Muc4	11
GO:0032673	regulation of interleukin-4 production	11/2404	33/28943	4.38952e-05	0.000202456	0.000103847	Zp3/Irf4/Syk/Il33/Cd28/Tnfsf4/Nlrp3/Rara/Il20rb/Cebpb/Fcer1g	11
GO:0061037	negative regulation of cartilage development	11/2404	33/28943	4.38952e-05	0.000202456	0.000103847	Ccn4/Efemp1/Bmp4/Frzb/Ctsk/Adamts7/Rflna/Rara/Gdf5/Adamts12/Lep	11
GO:0070741	response to interleukin-6	11/2404	33/28943	4.38952e-05	0.000202456	0.000103847	Spi1/Stat3/Ripk1/Rela/Il6/Selp/Il6ra/Nfkb1/Cebpa/Sbno2/Yap1	11
GO:0071241	cellular response to inorganic substance	39/2404	241/28943	4.44133e-05	0.000204689	0.000104993	Cdh1/Pparg/Fosb/Aqp1/Hmox1/Nfe2l2/Mmp9/Id2/Fos/Tfap2a/Aqp2/Nfatc4/Fas/Nptx1/Cflar/Fn1/Tnfsf4/Iqgap1/Syt8/Mt4/Mt2/Mt1/Trpa1/Cebpa/Clic4/Cer1/Neurod2/Timeless/Thbs1/Slc25a24/Syt15/Spidr/Cpne8/Jun/Junb/Alox5ap/B2m/Fabp4/Fbp1	39
GO:0042632	cholesterol homeostasis	21/2404	98/28943	4.5368e-05	0.000208929	0.000107167	Fgfr4/Pla2g12b/Lpl/Hnf4a/Npc1l1/Apob/Ephx2/Pla2g10/Lima1/Soat2/Abcb11/Apoa1/Ldlr/Lipc/Ldlrap1/Tspo/Lipg/Ces1g/Fabp4/Ces1a/Slco1a6	21
GO:0030857	negative regulation of epithelial cell differentiation	15/2404	57/28943	4.54762e-05	0.000209267	0.000107341	Acvrl1/Notch4/Mmp9/Tbx3/Hes1/Xdh/Six2/Notch1/Frzb/Reg3g/Ovol2/Id1/Yap1/S1pr3/Ccnd1	15
GO:0060041	retina development in camera-type eye	32/2404	183/28943	4.56156e-05	0.000209748	0.000107588	Pdgfb/Acvrl1/Stat3/Pax2/Gnat2/Vsx2/Hes1/Cyp1b1/C3/Pde6a/Pdgfrb/Pde6c/Bhlhe22/Cfh/Ptf1a/Notch1/Dll4/Pde6b/Trpm1/Col4a1/Pou4f2/Vsx1/Lif/Gnat1/Clic4/Rp1l1/Rhoj/Tgif1/Neurod4/Fzd4/Igfn1/Cntf	32
GO:0002220	innate immune response activating cell surface receptor signaling pathway	8/2404	18/28943	4.58192e-05	0.000209883	0.000107657	Syk/Clec4n/Tlr2/Klrk1/Klrd1/Tyrobp/Klri2/Klre1	8
GO:0033631	cell-cell adhesion mediated by integrin	8/2404	18/28943	4.58192e-05	0.000209883	0.000107657	Itga5/Piezo1/Ada/Cxcl13/Fermt3/Swap70/Ccl5/Npnt	8
GO:0045579	positive regulation of B cell differentiation	8/2404	18/28943	4.58192e-05	0.000209883	0.000107657	Mmp14/Stat5a/Syk/Nckap1l/Inpp5d/Il21/Il2rg/Il7	8
GO:0070254	mucus secretion	8/2404	18/28943	4.58192e-05	0.000209883	0.000107657	Adora3/Cyba/Ada/Sytl2/Alox12b/P2ry2/Ptger4/Vamp8	8
[truncated: 838 more rows]

## Sheet: MCAO+luteolin vs sham CC
ID	Description	GeneRatio	BgRatio	pvalue	p.adjust	qvalue	geneID	Count
[truncated: 94 more rows]

## Sheet: MCAO+luteolin vs sham MF
ID	Description	GeneRatio	BgRatio	pvalue	p.adjust	qvalue	geneID	Count
[truncated: 171 more rows]
