# Supplementary material for: Luteolin alleviates cerebral ischemia/reperfusion injury by regulating cell pyroptosis
Source: Open Med (Wars). 2024 Nov 4;19(1):20241063. doi: 10.1515/med-2024-1063 (PMC11538924; doi:10.1515/med-2024-1063)
Supplement: Supplementary Table 6 [file med-2024-1063-table-s6.xls]

## Sheet: MCAO+luteolin vs MCAO BP
Table S6 GO enrichment analysis of the down-regulated DEGs between the sham group and the MCAO+luteolin group
ID	Description	GeneRatio	BgRatio	pvalue	p.adjust	qvalue	geneID	Count
GO:0007218	neuropeptide signaling pathway	32/1207	89/28943	7.36631e-22	3.58223e-18	2.85658e-18	Glra1/Oprm1/Tenm1/Glra2/Glra4/Nts/Cartpt/Glp1r/Adcyap1/Galr1/Gal/Oprk1/Ecel1/Pdyn/Hcrtr1/Npvf/Calca/Gpr165/Hcrtr2/Pmch/Nmur2/Glra3/Gpr149/Npsr1/Ucn3/Hcrt/Penk/Pnoc/Sstr5/Rxfp3/Tac1/Nms	32
GO:0007631	feeding behavior	33/1207	130/28943	2.99835e-17	6.89908e-14	5.50152e-14	Th/Oprm1/Nkx2-1/Trh/Adora2a/Cartpt/Glp1r/Gal/Oprk1/Gpr39/Oxt/P2ry1/Npy2r/Tacr3/Hcrtr1/Cckar/Calca/Agt/Drd2/Hcrtr2/Pmch/Nmur2/Mc3r/Htr2c/Mrap2/Npsr1/Prlhr/Hcrt/Pou4f1/Htr1b/Ghsr/Bsx/Prlh	33
GO:0007626	locomotory behavior	47/1207	266/28943	4.25607e-17	6.89908e-14	5.50152e-14	Th/Glra1/Oprm1/Nkx2-1/Grin2d/Efnb3/Trh/Grm1/Adora2a/Tshr/Slc6a3/Chat/Klhl1/Adcy8/Drd3/Sncg/Slc18a2/Gaa/Oprk1/Lmx1a/Nr4a2/Chrna4/Calb1/Drd2/Chrna3/Zic1/Chrnb4/Mcoln3/Avp/Mc3r/Pbx3/Zfhx3/Htr2c/Dmrt3/Kcnj10/Penk/Slitrk6/Crh/Ghsr/Bsx/Alk/Lsamp/Nms/Gbx1/Gpr88/Fign/Gpr52	47
GO:0051937	catecholamine transport	26/1207	91/28943	3.08138e-15	3.74618e-12	2.98731e-12	Ffar3/Adora2a/Slc6a3/Cartpt/Drd3/Sncg/Slc22a3/Oprk1/Oxt/Chrna4/P2ry1/Npy2r/Agt/Drd2/P2ry12/Gck/Htr1b/Crh/Slc29a4/Ghsr/Slc6a2/Syt9/Syt10/Mapk15/Agtr2/Chrm5	26
GO:0007389	pattern specification process	62/1207	493/28943	1.04854e-14	1.01981e-11	8.13228e-12	Wnt3/Nkx2-1/Irx2/Folr1/Wnt2/Nanog/Hoxa2/Dnah11/Lhx1/Ahi1/Hnf1b/Ptch1/Fgf10/Otx2/Dnah5/Dlx2/Rax/Cyp26a1/Gdf11/Gli1/Sox17/Lrp2/Nkx2-2/Lef1/Sfrp2/Pitx2/Stil/Pax7/Uncx/Fezf1/Hoxa1/Ooep/Zic1/Eomes/Wnt6/Gbx2/Foxa1/Gsx2/Meox2/Sostdc1/Pcdh8/Pax1/Nodal/Hand1/Six3/Dlx1/Isl1/Dmrt3/Pld6/Msgn1/Hes5/Sp8/Neurog1/Daw1/Gpc3/Foxb1/Irx1/Hhip/Zic3/Pgap1/Nat8f5/Sox1	62
GO:0015844	monoamine transport	27/1207	109/28943	4.36188e-14	3.5353e-11	2.81915e-11	Ffar3/Adora2a/Slc6a3/Cartpt/Drd3/Sncg/Slc22a3/Slc18a2/Oprk1/Oxt/Chrna4/P2ry1/Npy2r/Agt/Drd2/P2ry12/Gck/Htr1b/Crh/Slc29a4/Ghsr/Slc6a2/Syt9/Syt10/Mapk15/Agtr2/Chrm5	27
GO:0030900	forebrain development	54/1207	407/28943	6.25327e-14	4.34424e-11	3.46422e-11	Nkx2-1/Hap1/Rac3/Lhx1/Id4/Slc6a3/Otp/Fgf10/Otx2/Sema5a/Dnah5/Dlx2/Rax/Tcf7l2/Gli1/Lmx1a/Nr4a2/Lhx6/Lrp2/Ghrh/Hsd3b6/Lef1/Pitx2/Stil/Trp73/Cckar/Uncx/Foxp2/Lhx5/Fezf1/Dlx5/Plxna3/Drd2/Zic1/Eomes/Gbx2/Arx/Gsx2/P2ry12/Six3/Dlx1/Isl1/Mdga1/Sox3/Hes5/Pou4f1/Nhlh2/Alk/Pou3f4/Foxb1/Zic3/Pgap1/Sox1/Lhx8	54
GO:0021536	diencephalon development	22/1207	72/28943	8.90196e-14	5.02444e-11	4.00663e-11	Nkx2-1/Hap1/Slc6a3/Otp/Fgf10/Otx2/Sema5a/Rax/Tcf7l2/Gli1/Nr4a2/Ghrh/Pitx2/Drd2/Gbx2/Arx/Six3/Isl1/Sox3/Pou4f1/Nhlh2/Foxb1	22
GO:0007188	adenylate cyclase-modulating G protein-coupled receptor signaling pathway	39/1207	231/28943	9.29878e-14	5.02444e-11	4.00663e-11	Oprm1/Vipr2/Ffar3/Adora2a/Tshr/Adcy8/Drd3/Calcr/Glp1r/Lhcgr/Adcyap1/Galr1/Oprk1/Pth2r/Htr4/Sctr/Ghrh/P2ry1/Npy2r/Calca/Drd2/P2ry12/Gpr101/Mc3r/Pln/Ramp3/Mrap2/Ucn3/Adra2c/Gpr6/Htr1b/Htr5b/Sstr5/Gpr119/Mtnr1a/Rit2/Adra2b/Grm4/Chrm5	39
GO:0045165	cell fate commitment	44/1207	298/28943	3.25554e-13	1.58317e-10	1.26247e-10	Tbx4/Wnt3/Tbx21/Nkx2-1/Wnt2/Nanog/Myl2/Hoxa2/Wnt9b/Hnf1b/Ptch1/Fgf10/Otx2/Dlx2/Zfp521/Tcf7l2/Sox17/Lhx6/Nkx2-2/Sfrp2/Ptch2/Pax7/Eomes/Wnt6/Arx/Foxa1/Gsx2/Sostdc1/Nodal/Hand1/AW551984/Dlx1/Isl1/Dmrt3/Onecut1/Gap43/Hes5/Pou4f1/Neurog1/Bcl2/Nkx6-3/Gbx1/Sox1/Tunar	44
GO:0007204	positive regulation of cytosolic calcium ion concentration	38/1207	234/28943	6.74844e-13	2.98342e-10	2.37907e-10	Oprm1/Grm1/Ccl1/Adcy8/Drd3/Calcr/Glp1r/Lhcgr/Adcyap1/Galr1/Oxt/Ghrh/Trpc3/P2ry1/Npy2r/Cckar/Calca/Agt/Drd2/Pmch/Nmur2/Cib2/Avp/Trhr/Htr2c/Trpc5/Gck/Gpr20/Hcrt/Gpr6/Gpr17/Ffar4/Bcl2/Rxfp3/Tac1/Ccr1l1/Gpr174/Trpc2	38
GO:0015837	amine transport	27/1207	122/28943	8.15625e-13	3.30532e-10	2.63576e-10	Th/Trh/Ffar3/Adora2a/Cartpt/Drd3/Sncg/Slc18a2/Oprk1/Oxt/Chrna4/P2ry1/Npy2r/Agt/Drd2/Chrna3/P2ry12/Avp/Kmo/Htr2c/Gck/Htr1b/Crh/Ghsr/Syt9/Syt10/Agtr2	27
GO:0035637	multicellular organismal signaling	31/1207	163/28943	1.25569e-12	4.69723e-10	3.7457e-10	Glra1/Ffar3/Cacng4/Cartpt/Chrna4/Hcn3/P2rx2/Myh14/Agt/Kcnj5/Hcn4/Scn5a/Scn11a/Otoa/Chrnb4/Kcnmb2/Avp/Kcnh2/Pln/Pkp2/Isl1/Dmrt3/Hcrt/Scn3b/Ghsr/Grik2/Cldn19/Gpr88/Chrm5/Scn9a/Kcne1l	31
GO:0003341	cilium movement	36/1207	218/28943	1.63224e-12	5.66972e-10	4.52119e-10	Zmynd10/Pltp/Dnah11/Catsper3/Dnah5/Ropn1/Spag17/Tacr3/Drc7/Hoatz/Ttc21a/Zbbx/Dnai4/Cfap221/Ttc29/Ttll6/Rsph4a/Nme8/Dnah7b/Spem1/Dnaaf6b/Nek10/Dnali1/Dnai3/Tnp2/Defb1/Cfap58/Spag16/Daw1/Hydin/Tac1/Iqcf1/Efcab1/Cfap44/Cfap47/Ttll9	36
GO:0001505	regulation of neurotransmitter levels	39/1207	255/28943	2.34648e-12	7.5583e-10	6.0272e-10	Th/Slc1a6/Syngr3/Moxd1/Adora2a/Doc2b/Slc6a3/Chat/Drd3/Sncg/Ache/Slc22a3/Slc5a7/Doc2g/Slc18a2/Gad2/Edn3/Chrna4/P2ry1/Slc6a9/P2rx2/Slc6a11/Slc17a6/Drd2/Chrna3/Rims3/Glra3/Grin3a/Kmo/Htr2c/Kcnj10/Hcrt/Baiap3/Htr1b/Slc29a4/Slc6a2/Otof/Syt9/Grm4	39
GO:0021953	central nervous system neuron differentiation	35/1207	210/28943	2.52542e-12	7.5583e-10	6.0272e-10	Nkx2-1/Rac3/Lhx1/Id4/Ptch1/Otp/Dlx2/Lmx1a/Nr4a2/Lhx6/Nkx2-2/Pax7/Foxp2/Lhx5/Hoxa1/Plxna3/Cbln1/Drd2/Eomes/Gbx2/Arx/Gsx2/Dlx1/Isl1/Dmrt3/Hes5/Pou4f1/Nhlh2/Pou3f4/Dcc/Gbx1/Grid2/Skor2/Sox1/Lhx8	35
GO:0050433	regulation of catecholamine secretion	20/1207	68/28943	2.64222e-12	7.5583e-10	6.0272e-10	Ffar3/Adora2a/Cartpt/Drd3/Sncg/Oprk1/Oxt/Chrna4/P2ry1/Npy2r/Agt/Drd2/P2ry12/Gck/Htr1b/Crh/Ghsr/Syt9/Syt10/Agtr2	20
GO:0042391	regulation of membrane potential	55/1207	469/28943	5.72163e-12	1.54579e-09	1.23266e-09	Ngfr/Glra1/Oprm1/Gabrg1/Grin2d/Slc1a6/Chrne/Glra2/Glra4/Ffar3/Trdn/Gabrp/Adora2a/Gabra6/Chrna2/Adcyap1/Gpr39/Chrna4/Casq2/Npy2r/Hcn3/P2rx2/Myh14/Gabre/Gabrq/Cbln1/Cngb1/Agt/Kcnj5/Chrna3/Hcn4/Scn5a/Rims3/Scn11a/Chrnb4/Kcnmb2/Glra3/Kcnh2/Cftr/Trpc5/Pkp2/Kcnj10/Ucn3/Hcrt/Tafa4/Scn3b/Gabrg3/Grik2/Bcl2/Tac1/Cldn19/Gpr88/Grid2/Scn9a/Kcne1l	55
GO:0006836	neurotransmitter transport	37/1207	243/28943	9.78279e-12	2.50388e-09	1.99666e-09	Th/Slc1a6/Syngr3/Slc17a8/Adora2a/Doc2b/Slc6a3/Drd3/Sncg/Slc22a3/Doc2g/Slc18a2/Edn3/Chrna4/P2ry1/Slc6a9/Slc10a4/P2rx2/Slc6a11/Slc17a6/Drd2/Chrna3/Rims3/Glra3/Grin3a/Kmo/Htr2c/Kcnj10/Hcrt/Baiap3/Htr1b/Slc29a4/Slc6a2/Otof/Syt9/Grm4/Slc18a3	37
GO:0006816	calcium ion transport	53/1207	449/28943	1.08454e-11	2.63705e-09	2.10286e-09	Grin2d/Hap1/Cacna2d2/Trdn/Adora2a/Cacng1/Cacng4/Atp2a3/Catsper3/Trpc7/Drd3/Efhb/Calcr/Glp1r/Lhcgr/Ms4a2/Gpr39/Chrna4/Trpc3/Casq2/Cachd1/Cckar/Ryr1/Calca/Atp2a1/Agt/Drd2/Stac/Slc24a5/Trpm8/P2ry12/Nmur2/Pln/Grin3a/Ramp3/Htr2c/Trpc5/Gck/Sln/Npsr1/Hcrt/Crh/Hrh1/Bcl2/Ryr3/Tmc2/Slc24a3/Ccr1l1/Lilra5/Nalf2/Capn3/Trpc2/Strit1	53
GO:0051952	regulation of amine transport	25/1207	117/28943	1.29942e-11	3.00909e-09	2.39954e-09	Trh/Ffar3/Adora2a/Cartpt/Drd3/Sncg/Oprk1/Oxt/Chrna4/P2ry1/Npy2r/Agt/Drd2/Chrna3/P2ry12/Avp/Kmo/Htr2c/Gck/Htr1b/Crh/Ghsr/Syt9/Syt10/Agtr2	25
GO:0050432	catecholamine secretion	20/1207	74/28943	1.49322e-11	3.30071e-09	2.63208e-09	Ffar3/Adora2a/Cartpt/Drd3/Sncg/Oprk1/Oxt/Chrna4/P2ry1/Npy2r/Agt/Drd2/P2ry12/Gck/Htr1b/Crh/Ghsr/Syt9/Syt10/Agtr2	20
GO:0015695	organic cation transport	18/1207	59/28943	1.64109e-11	3.46983e-09	2.76694e-09	Ffar3/Adora2a/Slc6a3/Slc22a3/Slc5a7/Oxt/P2ry1/Agt/Chrna3/P2ry12/Slc19a3/Htr2c/Crh/Slc29a4/Ghsr/Slc6a2/Agtr2/Slc18a3	18
GO:0003002	regionalization	48/1207	389/28943	2.15584e-11	4.2688e-09	3.40407e-09	Wnt3/Nkx2-1/Irx2/Wnt2/Hoxa2/Lhx1/Hnf1b/Ptch1/Fgf10/Otx2/Dlx2/Cyp26a1/Gdf11/Gli1/Sox17/Lrp2/Nkx2-2/Lef1/Sfrp2/Pitx2/Pax7/Fezf1/Hoxa1/Eomes/Gbx2/Foxa1/Gsx2/Meox2/Sostdc1/Pcdh8/Pax1/Nodal/Six3/Dlx1/Isl1/Dmrt3/Pld6/Msgn1/Hes5/Sp8/Neurog1/Gpc3/Foxb1/Irx1/Hhip/Zic3/Pgap1/Sox1	48
GO:0015874	norepinephrine transport	13/1207	28/28943	2.26073e-11	4.2688e-09	3.40407e-09	Ffar3/Adora2a/Slc6a3/Slc22a3/Oxt/P2ry1/Agt/P2ry12/Crh/Slc29a4/Ghsr/Slc6a2/Agtr2	13
GO:0006820	anion transport	56/1207	500/28943	2.28231e-11	4.2688e-09	3.40407e-09	Glra1/Gabrg1/Folr1/Clcn5/Slc1a6/Trh/Slc34a3/Slc25a41/Glra2/Glra4/Grm1/Slc17a8/Gabrp/Adora2a/Gabra6/Prkcd/Drd3/Clic6/Slc22a3/Lhcgr/Slc3a1/Slc4a9/Slc22a6/Bsnd/Lrp2/Oxt/Slc6a9/Slc10a4/Slco1c1/Slc6a11/Slc7a10/Slc17a6/Abcc6/Slc38a5/Gabre/Gabrq/Agt/Drd2/Ano7/Nmur2/Avp/Ano2/Glra3/Kmo/Cftr/Htr2c/Aqp6/Proca1/Kcnj10/Htr1b/Gabrg3/Ano5/Slc10a4-ps/Slc22a8/Agtr2/Gm21985	56
GO:0002027	regulation of heart rate	24/1207	113/28943	3.80555e-11	6.85422e-09	5.46575e-09	Ffar3/Oxt/Edn3/Shox2/Casq2/Hcn3/Tacr3/Irx5/Agt/Kcnj5/Drd2/Hcn4/Scn5a/Pmch/Kcnh2/Mc3r/Pln/Pkp2/Isl1/Scn3b/Myh7/Tac1/Agtr2/Kcne1l	24
GO:0006936	muscle contraction	42/1207	317/28943	4.04066e-11	7.00765e-09	5.5881e-09	Glra1/Irag1/Myl2/Chrne/Myh11/Cacng1/Htr7/Gaa/Oxt/Edn3/Casq2/Npy2r/Tacr3/Trim63/P2rx2/Lmod2/Ryr1/Calca/Atp2a1/Myh14/Agt/Kcnj5/Drd2/Chrna3/Hcn4/Stac/Scn5a/Chrnb4/Kcnh2/Pln/Pkp2/Adra2c/Neurog1/Scn3b/Ghsr/Myh7/Ryr3/Adra2b/Tnnt3/Tnnt1/Kcne1l/Strit1	42
GO:0006874	cellular calcium ion homeostasis	40/1207	292/28943	4.17894e-11	7.00765e-09	5.5881e-09	Calb2/Hap1/Trdn/Atp2a3/Scgn/Gcm2/Trpc7/Adcy8/Drd3/Glp1r/Lhcgr/Ms4a2/Gpr39/Edn3/Trpc3/P2ry1/Casq2/Calb1/Hcrtr1/P2rx2/Ryr1/Calca/Atp2a1/Drd2/Hcrtr2/Slc24a5/Trpm8/Inpp4b/Atp13a4/Pln/Htr2c/Trpc5/Npsr1/Grik2/Bcl2/Ryr3/Slc24a3/Ccr1l1/Capn3/Trpc2	40
GO:0055074	calcium ion homeostasis	42/1207	324/28943	8.13817e-11	1.3192e-08	1.05197e-08	Calb2/Hap1/Trdn/Atp2a3/Scgn/Gcm2/Trpc7/Adcy8/Drd3/Glp1r/Lhcgr/Ms4a2/Gpr39/Edn3/Trpc3/P2ry1/Casq2/Calb1/Hcrtr1/P2rx2/Ryr1/Calca/Atp2a1/Abcc6/Drd2/Hcrtr2/Slc24a5/Trpm8/Cib2/Inpp4b/Atp13a4/Pln/Htr2c/Trpc5/Npsr1/Grik2/Bcl2/Ryr3/Slc24a3/Ccr1l1/Capn3/Trpc2	42
GO:0019226	transmission of nerve impulse	22/1207	99/28943	9.69244e-11	1.52046e-08	1.21246e-08	Glra1/Ffar3/Cacng4/Cartpt/Chrna4/P2rx2/Myh14/Agt/Scn5a/Scn11a/Otoa/Chrnb4/Kcnmb2/Avp/Dmrt3/Hcrt/Ghsr/Grik2/Cldn19/Gpr88/Chrm5/Scn9a	22
GO:0072507	divalent inorganic cation homeostasis	44/1207	359/28943	1.83297e-10	2.78555e-08	2.22127e-08	Calb2/Hap1/Trdn/Atp2a3/Scgn/Gcm2/Trpc7/Mtss1/Adcy8/Drd3/Glp1r/Lhcgr/Ms4a2/Gpr39/Slc30a10/Edn3/Trpc3/P2ry1/Casq2/Calb1/Hcrtr1/P2rx2/Ryr1/Calca/Atp2a1/Abcc6/Drd2/Hcrtr2/Slc24a5/Trpm8/Cib2/Inpp4b/Atp13a4/Pln/Htr2c/Trpc5/Npsr1/Grik2/Bcl2/Ryr3/Slc24a3/Ccr1l1/Capn3/Trpc2	44
GO:0072503	cellular divalent inorganic cation homeostasis	41/1207	320/28943	1.95947e-10	2.88755e-08	2.30262e-08	Calb2/Hap1/Trdn/Atp2a3/Scgn/Gcm2/Trpc7/Adcy8/Drd3/Glp1r/Lhcgr/Ms4a2/Gpr39/Slc30a10/Edn3/Trpc3/P2ry1/Casq2/Calb1/Hcrtr1/P2rx2/Ryr1/Calca/Atp2a1/Drd2/Hcrtr2/Slc24a5/Trpm8/Inpp4b/Atp13a4/Pln/Htr2c/Trpc5/Npsr1/Grik2/Bcl2/Ryr3/Slc24a3/Ccr1l1/Capn3/Trpc2	41
GO:0008016	regulation of heart contraction	31/1207	199/28943	2.58108e-10	3.65763e-08	2.9167e-08	Th/Cacna2d2/Myl2/Ffar3/Glp1r/Gaa/Oxt/Edn3/Shox2/Casq2/Hcn3/Tacr3/Calca/Irx5/Agt/Kcnj5/Drd2/Hcn4/Scn5a/Pmch/Kcnh2/Mc3r/Pln/Pkp2/Isl1/Scn3b/Myh7/Tac1/Agtr2/Kcne1l/Strit1	31
GO:0003012	muscle system process	49/1207	432/28943	2.63247e-10	3.65763e-08	2.9167e-08	Glra1/Irag1/Myl2/Chrne/Myh11/Cacng1/Col14a1/Pi16/Htr7/Gaa/Oxt/Edn3/Trpc3/P2ry1/Casq2/Npy2r/Tacr3/Trim63/P2rx2/Lmod2/Ryr1/Calca/Atp2a1/Myh14/Agt/Kcnj5/Drd2/Chrna3/Hcn4/Stac/Scn5a/Chrnb4/Kcnh2/Pln/Pde9a/Pkp2/Sln/Adra2c/Neurog1/Scn3b/Ghsr/Myh7/Ryr3/Adra2b/Tnnt3/Tnnt1/Agtr2/Kcne1l/Strit1	49
GO:0019233	sensory perception of pain	26/1207	150/28943	6.73263e-10	8.86577e-08	7.06982e-08	Ngfr/Oprm1/Grin2d/Grm1/Adcyap1/Oprk1/Oxt/Chrna4/P2ry1/Mme/Npy2r/Ntrk1/Npvf/Calca/Ndn/Scn11a/Nmur2/Htr2c/Hoxd1/Kcnj10/Adra2c/Penk/Tafa4/Tac1/Scn9a/Prdm12	26
GO:1903522	regulation of blood circulation	36/1207	268/28943	6.74549e-10	8.86577e-08	7.06982e-08	Th/Cacna2d2/Myl2/Ffar3/Glp1r/Gaa/Oxt/Edn3/Shox2/Casq2/Hcn3/Tacr3/Calca/Irx5/Agt/Kcnj5/Drd2/Hcn4/Scn5a/Pmch/Avp/Kcnh2/Mc3r/Pln/Htr2c/Pkp2/Isl1/Adra2c/Scn3b/Hrh1/Myh7/Adra2b/Tac1/Agtr2/Kcne1l/Strit1	36
GO:0015850	organic hydroxy compound transport	38/1207	294/28943	6.98036e-10	8.93303e-08	7.12345e-08	Pltp/Ffar3/Adora2a/Ptch1/Slc6a3/Cartpt/Drd3/Sncg/Slc22a3/Galr1/Gal/Slc18a2/Oprk1/Oxt/Chrna4/P2ry1/Npy2r/Slc10a4/Slco1c1/Agt/Drd2/P2ry12/Apoc1/Cftr/Gck/Abca8a/Htr1b/Crh/Slc29a4/Ghsr/Slc6a2/Slc10a4-ps/Tac1/Syt9/Syt10/Mapk15/Agtr2/Chrm5	38
GO:0007411	axon guidance	35/1207	259/28943	9.87185e-10	1.23094e-07	9.81589e-08	Ngfr/Wnt3/Nkx2-1/Efnb3/Hoxa2/Lhx1/Ptch1/Otx2/Sema5a/Myot/Sema4g/Lmx1a/Lrp2/Edn3/Ntrk1/Epha8/Dpysl5/Fezf1/Dlx5/Hoxa1/Ptpro/L1cam/Plxna3/Gbx2/Arx/Nexn/Prrxl1/Isl1/Gap43/Tenm2/Sema5b/Dcc/Tubb3/Gbx1/Plxnc1	35
GO:0097485	neuron projection guidance	35/1207	260/28943	1.09587e-09	1.3323e-07	1.06241e-07	Ngfr/Wnt3/Nkx2-1/Efnb3/Hoxa2/Lhx1/Ptch1/Otx2/Sema5a/Myot/Sema4g/Lmx1a/Lrp2/Edn3/Ntrk1/Epha8/Dpysl5/Fezf1/Dlx5/Hoxa1/Ptpro/L1cam/Plxna3/Gbx2/Arx/Nexn/Prrxl1/Isl1/Gap43/Tenm2/Sema5b/Dcc/Tubb3/Gbx1/Plxnc1	35
GO:0050795	regulation of behavior	21/1207	103/28943	1.38842e-09	1.60998e-07	1.28384e-07	Trh/Ahi1/Adora2a/Drd3/Oprk1/Ghrh/Npy2r/Tacr3/Hoxa1/Cntnap4/Drd2/Pmch/Mc3r/Zfhx3/Npsr1/Penk/Baiap3/Htr1b/Crh/Ghsr/Trpc2	21
GO:0030534	adult behavior	29/1207	189/28943	1.39048e-09	1.60998e-07	1.28384e-07	Glra1/Oprm1/Grin2d/Efnb3/Trh/Tshr/Cartpt/Chat/Klhl1/Drd3/Sncg/Oprk1/Gpr39/Nr4a2/Chrna4/Slc10a4/Drd2/Chrna3/Zic1/Chrnb4/Pcdh17/Pbx3/Htr2c/Dmrt3/Kcnj10/Slitrk6/Ghsr/Alk/Gbx1	29
GO:0098657	import into cell	34/1207	250/28943	1.44238e-09	1.63124e-07	1.30079e-07	Folr1/Slc1a6/Syngr3/Slc5a1/Grm1/Slc6a3/Prkcd/Drd3/Slc22a3/Calcr/Slc18a2/Lrp2/Slc27a2/Slc6a9/Slc2a5/Slc6a11/Slc17a6/Agt/Kcnj5/Drd2/Hcn4/Scn5a/Kcnh2/Ramp3/Kcnj1/Kcnj12/Kcnj10/Slc29a4/Kcnj16/Slc6a2/Mapk15/Nalf2/Kcnj13/Gm21985	34
GO:0009582	detection of abiotic stimulus	24/1207	136/28943	2.08493e-09	2.30432e-07	1.83753e-07	Ngfr/Pcp2/Opn4/Sema5a/Opn3/Col11a1/Ntrk1/Calca/Opn1mw/Irx6/Cngb1/Strc/Trpm8/Prrxl1/Opn5/Sema5b/Grik2/Tmc2/Tac1/Lhfpl5/Crb1/Gpr88/Prdm12/Gpr52	24
GO:0003015	heart process	34/1207	254/28943	2.19095e-09	2.36769e-07	1.88806e-07	Th/Cacna2d2/Myl2/Ffar3/Trdn/Myl7/Glp1r/Gaa/Oxt/Edn3/Shox2/Casq2/Hcn3/Tacr3/Calca/Irx5/Agt/Kcnj5/Drd2/Hcn4/Scn5a/Pmch/Kcnh2/Mc3r/Pln/Ramp3/Pkp2/Isl1/Scn3b/Myh7/Tac1/Agtr2/Kcne1l/Strit1	34
GO:0060047	heart contraction	33/1207	242/28943	2.34019e-09	2.47398e-07	1.97283e-07	Th/Cacna2d2/Myl2/Ffar3/Trdn/Myl7/Glp1r/Gaa/Oxt/Edn3/Shox2/Casq2/Hcn3/Tacr3/Calca/Irx5/Agt/Kcnj5/Drd2/Hcn4/Scn5a/Pmch/Kcnh2/Mc3r/Pln/Pkp2/Isl1/Scn3b/Myh7/Tac1/Agtr2/Kcne1l/Strit1	33
GO:0009581	detection of external stimulus	24/1207	137/28943	2.42899e-09	2.51323e-07	2.00412e-07	Ngfr/Pcp2/Opn4/Sema5a/Opn3/Col11a1/Ntrk1/Calca/Opn1mw/Irx6/Cngb1/Strc/Trpm8/Prrxl1/Opn5/Sema5b/Grik2/Tmc2/Tac1/Lhfpl5/Crb1/Gpr88/Prdm12/Gpr52	24
GO:0050905	neuromuscular process	29/1207	194/28943	2.58139e-09	2.61527e-07	2.08549e-07	Glra1/Grin2d/Chrne/Rac3/Adora2a/Slc6a3/Drd3/Gaa/Hoxa1/Atp2a1/Myh14/Ap1s2/Drd2/Stac/Grin3a/Hmx3/Penk/Slitrk6/Pou4f1/Neurog1/Tmem150c/Myh7/Tnnt3/Otof/Tnnt1/Gbx1/Gpr88/Grid2/Strit1	29
GO:0007409	axonogenesis	51/1207	493/28943	2.84485e-09	2.82337e-07	2.25143e-07	Ngfr/Wnt3/Nkx2-1/Efnb3/Hoxa2/Lhx1/Ptch1/Otx2/Sema5a/Chodl/Ache/Myot/Sema4g/Lmx1a/Nr4a2/Lrp2/Edn3/Shox2/Ntrk1/Epha8/Dpysl5/Cckar/Fezf1/Dlx5/Hoxa1/Ret/Ptpro/L1cam/Plxna3/Drd2/Ndn/Gbx2/Arx/Nexn/Trpc5/Prrxl1/Isl1/Slitrk6/Gap43/Tenm2/Sema5b/Bcl2/Nkx2-9/Col25a1/Foxb1/Ntng1/Dcc/Tubb3/Gbx1/Rgma/Plxnc1	51
GO:0070588	calcium ion transmembrane transport	39/1207	325/28943	3.59719e-09	3.49863e-07	2.7899e-07	Grin2d/Hap1/Cacna2d2/Trdn/Cacng1/Cacng4/Atp2a3/Catsper3/Trpc7/Drd3/Calcr/Glp1r/Lhcgr/Ms4a2/Gpr39/Trpc3/Casq2/Ryr1/Calca/Atp2a1/Drd2/Stac/Slc24a5/Trpm8/P2ry12/Pln/Ramp3/Htr2c/Trpc5/Sln/Npsr1/Bcl2/Ryr3/Tmc2/Slc24a3/Nalf2/Capn3/Trpc2/Strit1	39
GO:0042886	amide transport	41/1207	353/28943	3.77485e-09	3.59943e-07	2.87029e-07	Folr1/Trh/Pltp/Ffar3/Hnf1b/Doc2b/Cartpt/Adcy8/Glp1r/Adcyap1/Slc14a2/Tcf7l2/Slc18a2/Gpr39/Lrp2/Edn3/Ghrh/Npy2r/Cdh17/Cckar/Slc38a5/Sytl4/Agt/Drd2/Nr0b2/Cftr/Htr2c/Gck/Isl1/Ucn3/Gltpd2/Baiap3/Crh/Sstr5/Ghsr/Gpr119/Ffar4/Mtnr1a/Syt9/Slc22a8/Nnat	41
GO:1902476	chloride transmembrane transport	15/1207	55/28943	4.56119e-09	4.26559e-07	3.4015e-07	Glra1/Gabrg1/Glra2/Glra4/Gabrp/Gabra6/Gabre/Gabrq/Ano7/Ano2/Glra3/Cftr/Gabrg3/Ano5/Gm21985	15
GO:0007189	adenylate cyclase-activating G protein-coupled receptor signaling pathway	25/1207	153/28943	5.03296e-09	4.61798e-07	3.68251e-07	Oprm1/Adora2a/Tshr/Adcy8/Drd3/Calcr/Glp1r/Lhcgr/Adcyap1/Galr1/Htr4/Ghrh/Calca/Drd2/Gpr101/Mc3r/Pln/Ramp3/Mrap2/Ucn3/Adra2c/Gpr6/Gpr119/Rit2/Adra2b	25
GO:0010959	regulation of metal ion transport	48/1207	458/28943	5.46331e-09	4.86289e-07	3.8778e-07	Hap1/Trdn/Adora2a/Cacng1/Drd3/Efhb/Calcr/Glp1r/Lhcgr/Adcyap1/Ms4a2/Gal/Oprk1/Gpr39/Slc30a10/Edn3/Trpc3/Casq2/Hsd3b6/Kcnip4/Cckar/Calca/Agt/Drd2/Stac/Scn5a/P2ry12/Kcnh2/Pln/Plcb4/Ramp3/Kcnj1/Gck/Sln/Npsr1/Hcrt/Scn3b/Crh/Nkain3/Bcl2/Tmc2/Ccr1l1/Fxyd6/Lilra5/Lrrc55/Capn3/Kcne1l/Strit1	48
GO:0060294	cilium movement involved in cell motility	26/1207	165/28943	5.49987e-09	4.86289e-07	3.8778e-07	Pltp/Dnah11/Catsper3/Dnah5/Ropn1/Tacr3/Drc7/Hoatz/Ttc21a/Cfap221/Ttll6/Rsph4a/Nme8/Spem1/Dnaaf6b/Dnai3/Tnp2/Defb1/Cfap58/Spag16/Tac1/Iqcf1/Efcab1/Cfap44/Cfap47/Ttll9	26
GO:0007200	phospholipase C-activating G protein-coupled receptor signaling pathway	20/1207	101/28943	5.8047e-09	5.04076e-07	4.01965e-07	Oprm1/Grm1/Drd3/Lhcgr/Oprk1/P2ry1/Calca/Drd2/Hcrtr2/P2ry12/Nmur2/Trhr/Htr2c/Gpr20/Hcrt/Gpr17/Ffar4/Rxfp3/Gpr139/Gpr174	20
GO:0001504	neurotransmitter uptake	13/1207	41/28943	6.41406e-09	5.4006e-07	4.30659e-07	Slc1a6/Syngr3/Slc6a3/Drd3/Slc22a3/Slc18a2/Slc6a9/Slc6a11/Slc17a6/Drd2/Kcnj10/Slc29a4/Slc6a2	13
GO:0048880	sensory system development	46/1207	431/28943	6.44119e-09	5.4006e-07	4.30659e-07	Th/Lhx1/Ahi1/Six6/Slc6a3/Fgf10/Opn4/Otx2/Ache/Dlx2/Rax/Gdf11/Rp1/Lamc3/Olfm3/Pitx2/Calb1/Crybb1/Foxp2/Slc17a6/Irx5/Irx6/Drd2/Lctl/Bfsp2/P2ry12/Crygn/Pbx3/Six3/Birc7/Nrl/Dlx1/Isl1/Opn5/Slitrk6/Hes5/Pou4f1/Sall2/Mab21l1/Bcl2/Mab21l2/Nhs/Crb1/Cryba4/Dio3/Sox1	46
GO:0097722	sperm motility	25/1207	158/28943	9.87503e-09	8.13937e-07	6.49057e-07	Zmynd10/Pltp/Dnah11/Catsper3/Dnah5/Ropn1/Tacr3/Pdilt/Drc7/Hoatz/Ttc21a/Cfap221/Nme8/Spem1/Dnaaf6b/Tnp2/Defb1/Cfap58/Spag16/Tac1/Iqcf1/Efcab1/Cfap44/Cfap47/Ttll9	25
GO:0006875	cellular metal ion homeostasis	45/1207	425/28943	1.19726e-08	9.70378e-07	7.73807e-07	Calb2/Hap1/Trdn/Atp2a3/Scgn/Gcm2/Trpc7/Adcy8/Drd3/Glp1r/Lhcgr/Ms4a2/Bsnd/Gpr39/Slc30a10/Prnd/Edn3/Trpc3/P2ry1/Casq2/Calb1/Hcrtr1/P2rx2/Ryr1/Calca/Atp2a1/Agt/Drd2/Hcrtr2/Slc24a5/Trpm8/Inpp4b/Atp13a4/Pln/Htr2c/Trpc5/Npsr1/Grik2/Bcl2/Ryr3/Slc24a3/Ccr1l1/Agtr2/Capn3/Trpc2	45
GO:0009914	hormone transport	42/1207	383/28943	1.33367e-08	1.06322e-06	8.47844e-07	Trh/Ffar3/Hnf1b/Doc2b/Cartpt/Adcy8/Glp1r/Adcyap1/Galr1/Gal/Tcf7l2/Slc18a2/Oprk1/Gpr39/Lrp2/Edn3/Ghrh/P2ry1/Cckar/Npvf/Slco1c1/Sytl4/Agt/Drd2/Nr0b2/Cftr/Htr2c/Gck/Isl1/Ucn3/Baiap3/Crh/Sstr5/Ghsr/Gpr119/Ffar4/Mtnr1a/Tac1/Ttr/Syt9/Nnat/Agtr2	42
GO:0007601	visual perception	25/1207	161/28943	1.45869e-08	1.14413e-06	9.12362e-07	Th/Glra1/Ngb/Opn4/Sema5a/Rp1/Ush2a/Lamc3/Col11a1/Crybb1/Opn1mw/Irx5/Cngb1/Impg1/Lctl/Bfsp2/Crygn/Opn5/Kcnj10/Slitrk6/Sema5b/Sox14/Crb1/Cryba4/Gpr179	25
GO:0001539	cilium or flagellum-dependent cell motility	26/1207	173/28943	1.51484e-08	1.15104e-06	9.17874e-07	Pltp/Dnah11/Catsper3/Dnah5/Ropn1/Tacr3/Drc7/Hoatz/Ttc21a/Cfap221/Ttll6/Rsph4a/Nme8/Spem1/Dnaaf6b/Dnai3/Tnp2/Defb1/Cfap58/Spag16/Tac1/Iqcf1/Efcab1/Cfap44/Cfap47/Ttll9	26
GO:0060285	cilium-dependent cell motility	26/1207	173/28943	1.51484e-08	1.15104e-06	9.17874e-07	Pltp/Dnah11/Catsper3/Dnah5/Ropn1/Tacr3/Drc7/Hoatz/Ttc21a/Cfap221/Ttll6/Rsph4a/Nme8/Spem1/Dnaaf6b/Dnai3/Tnp2/Defb1/Cfap58/Spag16/Tac1/Iqcf1/Efcab1/Cfap44/Cfap47/Ttll9	26
GO:1904062	regulation of cation transmembrane transport	44/1207	414/28943	1.55274e-08	1.16169e-06	9.26362e-07	Oprm1/Grin2d/Hap1/Trdn/Cacng1/Cacng4/Shisa9/Drd3/Calcr/Lhcgr/Ms4a2/Gal/Oprk1/Gpr39/Edn3/Chrna4/Trpc3/Casq2/Hcn3/Slc6a9/Kcnip4/Calca/Agt/Drd2/Hcn4/Stac/Scn5a/Kcnh2/Pln/Ramp3/Kcnj1/Sln/Npsr1/Pirt/Scn3b/Crh/Shisa6/Bcl2/Tmc2/Fxyd6/Lrrc55/Capn3/Kcne1l/Strit1	44
GO:0021761	limbic system development	20/1207	107/28943	1.63792e-08	1.20685e-06	9.62375e-07	Nkx2-1/Hap1/Id4/Otp/Dlx2/Rax/Lmx1a/Hsd3b6/Lef1/Pitx2/Trp73/Lhx5/Plxna3/Zic1/Dlx1/Sox3/Nhlh2/Alk/Foxb1/Zic3	20
GO:0015872	dopamine transport	15/1207	60/28943	1.67637e-08	1.21675e-06	9.70269e-07	Slc6a3/Drd3/Sncg/Slc22a3/Oprk1/Chrna4/Npy2r/Drd2/Htr1b/Slc29a4/Slc6a2/Syt9/Syt10/Mapk15/Chrm5	15
GO:0006814	sodium ion transport	32/1207	250/28943	1.92593e-08	1.37732e-06	1.09831e-06	Slc34a3/Slc5a1/Atp1b4/Slc17a8/Catsper3/Slc6a3/Drd3/Slc5a7/Maged2/Hcn3/Slc6a9/Slc5a9/Slc10a4/Slc6a11/Slc17a6/Slc5a11/Drd2/Hcn4/Scn5a/Scn11a/Slc24a5/Kcnj1/Cftr/Slc5a10/Scn3b/Slc6a2/Nkain3/Slc38a11/Slc24a3/Fxyd6/Scn9a/Slc6a16	32
GO:0042755	eating behavior	14/1207	53/28943	2.33856e-08	1.62837e-06	1.29851e-06	Th/Oprm1/Trh/Adora2a/Oprk1/Oxt/P2ry1/Cckar/Nmur2/Npsr1/Hcrt/Ghsr/Bsx/Prlh	14
GO:0014061	regulation of norepinephrine secretion	9/1207	19/28943	2.34394e-08	1.62837e-06	1.29851e-06	Ffar3/Adora2a/Oxt/P2ry1/Agt/P2ry12/Crh/Ghsr/Agtr2	9
GO:0050953	sensory perception of light stimulus	25/1207	165/28943	2.41552e-08	1.65446e-06	1.31932e-06	Th/Glra1/Ngb/Opn4/Sema5a/Rp1/Ush2a/Lamc3/Col11a1/Crybb1/Opn1mw/Irx5/Cngb1/Impg1/Lctl/Bfsp2/Crygn/Opn5/Kcnj10/Slitrk6/Sema5b/Sox14/Crb1/Cryba4/Gpr179	25
GO:0098656	anion transmembrane transport	28/1207	202/28943	2.61818e-08	1.76836e-06	1.41014e-06	Glra1/Gabrg1/Folr1/Slc1a6/Slc25a41/Glra2/Glra4/Grm1/Slc17a8/Gabrp/Gabra6/Prkcd/Slc3a1/Lrp2/Slc6a9/Slc38a5/Gabre/Gabrq/Agt/Ano7/Ano2/Glra3/Cftr/Aqp6/Kcnj10/Gabrg3/Ano5/Gm21985	28
GO:0046883	regulation of hormone secretion	36/1207	308/28943	2.82749e-08	1.88358e-06	1.50202e-06	Trh/Ffar3/Doc2b/Cartpt/Adcy8/Glp1r/Adcyap1/Galr1/Gal/Tcf7l2/Oprk1/Gpr39/Edn3/Ghrh/P2ry1/Cckar/Npvf/Sytl4/Agt/Drd2/Nr0b2/Cftr/Htr2c/Gck/Isl1/Ucn3/Baiap3/Crh/Sstr5/Ghsr/Ffar4/Mtnr1a/Tac1/Syt9/Nnat/Agtr2	36
GO:0030003	cellular cation homeostasis	49/1207	498/28943	2.89352e-08	1.90151e-06	1.51632e-06	Calb2/Hap1/Trdn/Atp2a3/Scgn/Gcm2/Trpc7/Adcy8/Drd3/Glp1r/Lhcgr/Slc4a9/Ms4a2/Bsnd/Gpr39/Slc30a10/Prnd/Edn3/Trpc3/P2ry1/Casq2/Calb1/Hcrtr1/P2rx2/Rab38/Ryr1/Calca/Atp2a1/Agt/Drd2/Hcrtr2/Slc24a5/Trpm8/Avp/Inpp4b/Atp13a4/Pln/Cftr/Htr2c/Trpc5/Npsr1/Grik2/Bcl2/Ryr3/Slc24a3/Ccr1l1/Agtr2/Capn3/Trpc2	49
GO:0001656	metanephros development	18/1207	91/28943	3.38172e-08	2.19271e-06	1.74853e-06	Irx2/Slc5a1/Wnt9b/Lhx1/Hnf1b/Ptch1/Fgf10/Mtss1/Gdf11/Sox17/Kif26b/Calb1/Ret/Hes5/Gpc3/Bcl2/Irx1/Agtr2	18
GO:0021983	pituitary gland development	12/1207	39/28943	3.60462e-08	2.30648e-06	1.83925e-06	Nkx2-1/Slc6a3/Otp/Fgf10/Tcf7l2/Gli1/Ghrh/Pitx2/Drd2/Six3/Isl1/Sox3	12
GO:0150063	visual system development	44/1207	427/28943	3.86748e-08	2.44232e-06	1.94758e-06	Th/Lhx1/Ahi1/Six6/Slc6a3/Fgf10/Opn4/Otx2/Ache/Dlx2/Rax/Gdf11/Rp1/Lamc3/Olfm3/Pitx2/Calb1/Crybb1/Foxp2/Slc17a6/Irx5/Irx6/Drd2/Lctl/Bfsp2/P2ry12/Crygn/Pbx3/Six3/Birc7/Nrl/Dlx1/Opn5/Slitrk6/Hes5/Sall2/Mab21l1/Bcl2/Mab21l2/Nhs/Crb1/Cryba4/Dio3/Sox1	44
GO:0051480	regulation of cytosolic calcium ion concentration	14/1207	55/28943	3.91736e-08	2.44232e-06	1.94758e-06	Calb2/Scgn/Trpc7/Adcy8/Trpc3/P2ry1/Calb1/Hcrtr1/P2rx2/Ryr1/Calca/Hcrtr2/Trpc5/Trpc2	14
GO:0035082	axoneme assembly	18/1207	92/28943	4.04174e-08	2.48797e-06	1.98398e-06	Zmynd10/Dnah5/Rp1/Spag17/Drc7/Hoatz/Dnai4/Rsph4a/Dnah7b/Dnaaf6b/Dnai3/Cfap58/Spag16/Daw1/Lrguk/Hydin/Cfap44/Cfap47	18
GO:0048243	norepinephrine secretion	9/1207	20/28943	4.10349e-08	2.49441e-06	1.98911e-06	Ffar3/Adora2a/Oxt/P2ry1/Agt/P2ry12/Crh/Ghsr/Agtr2	9
GO:0031644	regulation of nervous system process	27/1207	194/28943	4.23928e-08	2.54514e-06	2.02956e-06	Ngfr/Glra1/Oprm1/Grin2d/Ffar3/Grm1/Cacng4/Cartpt/Shisa9/Oprk1/Oxt/Chrna4/Npy2r/Cbln1/Agt/Scn11a/Chrnb4/Nmur2/Avp/Htr2c/Kcnj10/Adra2c/Hcrt/Tafa4/Ghsr/Shisa6/Tac1	27
GO:0021892	cerebral cortex GABAergic interneuron differentiation	7/1207	11/28943	6.14119e-08	3.64202e-06	2.90425e-06	Nkx2-1/Rac3/Dlx2/Lhx6/Drd2/Arx/Dlx1	7
GO:0046879	hormone secretion	40/1207	375/28943	6.28003e-08	3.67949e-06	2.93413e-06	Trh/Ffar3/Hnf1b/Doc2b/Cartpt/Adcy8/Glp1r/Adcyap1/Galr1/Gal/Tcf7l2/Slc18a2/Oprk1/Gpr39/Lrp2/Edn3/Ghrh/P2ry1/Cckar/Npvf/Sytl4/Agt/Drd2/Nr0b2/Cftr/Htr2c/Gck/Isl1/Ucn3/Baiap3/Crh/Sstr5/Ghsr/Gpr119/Ffar4/Mtnr1a/Tac1/Syt9/Nnat/Agtr2	40
GO:0048562	embryonic organ morphogenesis	37/1207	333/28943	6.86195e-08	3.97258e-06	3.16785e-06	Th/Folr1/Hoxa2/Wnt9b/Lhx1/Ahi1/Hnf1b/Tshr/Fgf10/Otx2/Dlx2/Tcf7l2/Gli1/Sox17/Shox2/Col11a1/Pitx2/Stil/Dlx6/Dlx5/Hoxa1/Irx5/Strc/Gbx2/Ripor2/Nodal/Hand1/Six3/Hmx3/Slitrk6/Neurog1/Tmie/Hmx2/Pou3f4/T2/Lhfpl5/Zic3	37
GO:0048511	rhythmic process	35/1207	306/28943	7.54084e-08	4.31425e-06	3.4403e-06	Ngfr/Nkx2-1/Adora2a/Hnf1b/Id4/Cartpt/Opn4/Drd3/Lhcgr/Htr7/Nr5a1/Ghrh/Npy2r/Ntrk1/Rorc/Agt/Drd2/Hcrtr2/Oas1d/Dpyd/Pmch/Nr0b2/Mc3r/Six3/Zfhx3/Grin3a/Gpr149/Opn5/Nhlh2/Prokr2/Hrh1/Sox14/Mtnr1a/Magel2/Nms	35
GO:0090596	sensory organ morphogenesis	36/1207	321/28943	8.13263e-08	4.59872e-06	3.66715e-06	Th/Hoxa2/Lhx1/Ahi1/Tshr/Fgf10/Otx2/Gdf11/Rp1/Olfm3/Col11a1/Pitx2/Calb1/Dlx6/Dlx5/Hoxa1/Irx5/Irx6/Lctl/Strc/Gbx2/Ripor2/Six3/Hmx3/Nrl/Slitrk6/Neurog1/Tmie/Hmx2/Pou3f4/Bcl2/Lhfpl5/Crb1/Zic3/Dio3/Sox1	36
GO:0001654	eye development	43/1207	424/28943	8.66e-08	4.83157e-06	3.85283e-06	Th/Lhx1/Ahi1/Six6/Slc6a3/Fgf10/Opn4/Otx2/Ache/Dlx2/Rax/Gdf11/Rp1/Lamc3/Olfm3/Pitx2/Calb1/Crybb1/Foxp2/Slc17a6/Irx5/Irx6/Drd2/Lctl/Bfsp2/Crygn/Pbx3/Six3/Birc7/Nrl/Dlx1/Opn5/Slitrk6/Hes5/Sall2/Mab21l1/Bcl2/Mab21l2/Nhs/Crb1/Cryba4/Dio3/Sox1	43
GO:1903532	positive regulation of secretion by cell	39/1207	365/28943	8.74312e-08	4.83157e-06	3.85283e-06	Trh/Adora2a/Doc2b/Cartpt/Adcy8/Glp1r/Adcyap1/Rab27b/Galr1/Ms4a2/Gal/Tcf7l2/Oprk1/Gpr39/Prkcq/Oxt/Edn3/Ghrh/P2ry1/Npy2r/Cckar/Sytl4/Agt/Drd2/Nr0b2/Avp/Kmo/Cftr/Htr2c/Gck/Isl1/Ucn3/Baiap3/Crh/Ffar4/Tac1/Syt9/Syt10/Nnat	39
GO:0030317	flagellated sperm motility	23/1207	152/28943	8.89645e-08	4.86106e-06	3.87635e-06	Pltp/Dnah11/Catsper3/Dnah5/Ropn1/Tacr3/Drc7/Hoatz/Ttc21a/Cfap221/Nme8/Spem1/Dnaaf6b/Tnp2/Defb1/Cfap58/Spag16/Tac1/Iqcf1/Efcab1/Cfap44/Cfap47/Ttll9	23
GO:0098661	inorganic anion transmembrane transport	16/1207	78/28943	1.13857e-07	6.15205e-06	4.90582e-06	Glra1/Gabrg1/Glra2/Glra4/Gabrp/Gabra6/Gabre/Gabrq/Ano7/Ano2/Glra3/Cftr/Aqp6/Gabrg3/Ano5/Gm21985	16
GO:0021879	forebrain neuron differentiation	13/1207	51/28943	1.17576e-07	6.2832e-06	5.0104e-06	Nkx2-1/Otp/Dlx2/Lhx6/Lhx5/Plxna3/Gbx2/Dlx1/Hes5/Nhlh2/Pou3f4/Sox1/Lhx8	13
GO:0035270	endocrine system development	22/1207	143/28943	1.24923e-07	6.60327e-06	5.26563e-06	Nkx2-1/Hnf1b/Gcm2/Slc6a3/Otp/Fgf10/Tcf7l2/Nr0b1/Gdf11/Gli1/Nr5a1/Nkx2-2/Ghrh/Pitx2/Drd2/Pax1/Six3/Cftr/Isl1/Onecut1/Sox3/Crh	22
GO:0006813	potassium ion transport	30/1207	244/28943	1.30721e-07	6.76271e-06	5.39278e-06	Kcnn3/Atp1b4/Drd3/Adcyap1/Gal/Oprk1/Edn3/Casq2/Hcn3/Kcnip4/Cckar/Kcnj5/Drd2/Hcn4/Slc24a5/P2ry12/Kcnmb2/Kcnh2/Plcb4/Kcnj1/Gck/Kcnj12/Kcnj10/Hcrt/Kcnj16/Slc24a3/Lrrc55/Kcnj13/Kcne1l/Gm21985	30
GO:0045664	regulation of neuron differentiation	30/1207	244/28943	1.30721e-07	6.76271e-06	5.39278e-06	Ngfr/Hoxa2/Rac3/Id4/Dlx2/Impact/Gdf11/Lmx1a/Nkx2-2/Sfrp2/Trp73/Cit/Fezf1/Ret/Foxa1/Six3/Zfhx3/Trpc5/Dlx1/Isl1/Adra2c/Vwc2l/Ferd3l/Hes5/Neurog1/Bex1/Vwc2/Alk/Bcl2/Adra2b	30
GO:0001964	startle response	11/1207	36/28943	1.4568e-07	7.40652e-06	5.90617e-06	Glra1/Grin2d/Adora2a/Slc6a3/Drd3/Drd2/Grin3a/Penk/Slitrk6/Otof/Grid2	11
GO:0043270	positive regulation of ion transport	37/1207	343/28943	1.46211e-07	7.40652e-06	5.90617e-06	Trh/Hap1/Trdn/Adora2a/Cacng4/Calcr/Lhcgr/Gal/Oprk1/Gpr39/Oxt/Edn3/Trpc3/P2ry1/Npy2r/Agt/Drd2/Stac/Scn5a/P2ry12/Avp/Kcnh2/Kmo/Ramp3/Cftr/Htr2c/Npsr1/Hcrt/Pirt/Scn3b/Crh/Ccr1l1/Lilra5/Lrrc55/Capn3/Kcne1l/Strit1	37
GO:0007588	excretion	13/1207	52/28943	1.50804e-07	7.56039e-06	6.02887e-06	Corin/Adora2a/Drd3/Slc22a6/Oxt/Agt/Drd2/Chrna3/Chrnb4/Avp/Npsr1/Tac1/Agtr2	13
GO:0046887	positive regulation of hormone secretion	24/1207	169/28943	1.60414e-07	7.96015e-06	6.34765e-06	Trh/Doc2b/Adcy8/Glp1r/Adcyap1/Galr1/Gal/Tcf7l2/Gpr39/Edn3/Ghrh/P2ry1/Cckar/Drd2/Nr0b2/Cftr/Gck/Isl1/Ucn3/Baiap3/Crh/Ffar4/Tac1/Nnat	24
GO:0007193	adenylate cyclase-inhibiting G protein-coupled receptor signaling pathway	15/1207	71/28943	1.87488e-07	9.20965e-06	7.34404e-06	Oprm1/Ffar3/Drd3/Oprk1/Htr4/P2ry1/Npy2r/Drd2/P2ry12/Htr1b/Htr5b/Sstr5/Mtnr1a/Grm4/Chrm5	15
GO:0048663	neuron fate commitment	16/1207	81/28943	1.97723e-07	9.59126e-06	7.64834e-06	Nkx2-1/Otx2/Dlx2/Zfp521/Lhx6/Nkx2-2/Pax7/Foxa1/Gsx2/Dlx1/Isl1/Dmrt3/Pou4f1/Gbx1/Sox1/Tunar	16
GO:0021872	forebrain generation of neurons	14/1207	62/28943	1.99202e-07	9.59126e-06	7.64834e-06	Nkx2-1/Otp/Dlx2/Lhx6/Lef1/Lhx5/Plxna3/Gbx2/Dlx1/Hes5/Nhlh2/Pou3f4/Sox1/Lhx8	14
GO:0015833	peptide transport	35/1207	320/28943	2.2575e-07	1.07629e-05	8.58268e-06	Trh/Ffar3/Hnf1b/Doc2b/Cartpt/Adcy8/Glp1r/Adcyap1/Tcf7l2/Slc18a2/Gpr39/Edn3/Ghrh/Npy2r/Cdh17/Cckar/Sytl4/Agt/Drd2/Nr0b2/Cftr/Htr2c/Gck/Isl1/Ucn3/Baiap3/Crh/Sstr5/Ghsr/Gpr119/Ffar4/Mtnr1a/Syt9/Slc22a8/Nnat	35
GO:0061333	renal tubule morphogenesis	17/1207	92/28943	2.28617e-07	1.07938e-05	8.60729e-06	Irx2/Wnt9b/Lhx1/Ahi1/Lgr5/Hnf1b/Ptch1/Mtss1/Kif26b/Agt/Wnt6/Hes5/Adamts16/Gpc3/Bcl2/Irx1/Agtr2	17
GO:0001708	cell fate specification	19/1207	114/28943	2.47977e-07	1.15953e-05	9.24643e-06	Tbx4/Tbx21/Nanog/Myl2/Hnf1b/Ptch1/Otx2/Sox17/Nkx2-2/Sfrp2/Ptch2/Eomes/Foxa1/Gsx2/Nodal/Isl1/Dmrt3/Pou4f1/Sox1	19
GO:0072006	nephron development	23/1207	161/28943	2.59008e-07	1.19958e-05	9.56576e-06	Irx2/Wnt9b/Lhx1/Ahi1/Hnf1b/Ptch1/Angpt1/Mtss1/Kif26b/Calb1/Ret/Ptpro/Agt/Wnt6/Hes5/Adamts16/Gpc3/Bcl2/Irx1/Serpinb7/Agtr2/Col4a3/Dchs2	23
GO:0048608	reproductive structure development	35/1207	324/28943	3.04501e-07	1.38139e-05	1.10156e-05	Nkx2-1/Rec8/Prlr/Nanog/Gnrh1/Wnt9b/Lhx1/Lhx9/Hnf1b/Id4/Fgf10/Angpt1/Lhcgr/Adcyap1/Tcf7l2/Nr0b1/Nr5a1/Lrp2/Col9a3/Sfrp2/Ntrk1/Irx5/Agt/Oas1d/Foxa1/Six3/Cftr/Gpr149/Sox3/Nhlh2/Neurog1/Bcl2/Gm4787/Lhx8/Lhb	35
GO:0044062	regulation of excretion	10/1207	31/28943	3.05107e-07	1.38139e-05	1.10156e-05	Corin/Adora2a/Drd3/Oxt/Agt/Drd2/Avp/Npsr1/Tac1/Agtr2	10
GO:0048546	digestive tract morphogenesis	13/1207	55/28943	3.06787e-07	1.38139e-05	1.10156e-05	Sfrp5/Ahi1/Hnf1b/Fgf10/Tcf7l2/Sox17/Shox2/Sfrp2/Pitx2/Trp73/Nodal/Nkx2-3/Bcl2	13
GO:0042475	odontogenesis of dentin-containing tooth	17/1207	94/28943	3.15714e-07	1.40855e-05	1.12322e-05	Ngfr/Edar/Fgf10/Dlx2/Tcf7l2/Itgb6/Lef1/Ambn/Wnt6/Sostdc1/Hand1/Cftr/Dlx1/Dmrt3/Nkx2-3/Edaradd/Lhx8	17
GO:0002790	peptide secretion	33/1207	299/28943	4.03147e-07	1.77279e-05	1.41367e-05	Trh/Ffar3/Hnf1b/Doc2b/Cartpt/Adcy8/Glp1r/Adcyap1/Tcf7l2/Slc18a2/Gpr39/Edn3/Ghrh/Npy2r/Cckar/Sytl4/Agt/Drd2/Nr0b2/Cftr/Htr2c/Gck/Isl1/Ucn3/Baiap3/Crh/Sstr5/Ghsr/Gpr119/Ffar4/Mtnr1a/Syt9/Nnat	33
GO:0002793	positive regulation of peptide secretion	20/1207	129/28943	4.06145e-07	1.77279e-05	1.41367e-05	Trh/Doc2b/Adcy8/Glp1r/Adcyap1/Tcf7l2/Gpr39/Ghrh/Npy2r/Cckar/Drd2/Nr0b2/Cftr/Gck/Isl1/Ucn3/Baiap3/Crh/Ffar4/Nnat	20
GO:0061458	reproductive system development	35/1207	328/28943	4.08292e-07	1.77279e-05	1.41367e-05	Nkx2-1/Rec8/Prlr/Nanog/Gnrh1/Wnt9b/Lhx1/Lhx9/Hnf1b/Id4/Fgf10/Angpt1/Lhcgr/Adcyap1/Tcf7l2/Nr0b1/Nr5a1/Lrp2/Col9a3/Sfrp2/Ntrk1/Irx5/Agt/Oas1d/Foxa1/Six3/Cftr/Gpr149/Sox3/Nhlh2/Neurog1/Bcl2/Gm4787/Lhx8/Lhb	35
GO:0006821	chloride transport	18/1207	107/28943	4.42285e-07	1.90339e-05	1.51782e-05	Glra1/Gabrg1/Clcn5/Glra2/Glra4/Gabrp/Gabra6/Clic6/Bsnd/Gabre/Gabrq/Ano7/Ano2/Glra3/Cftr/Gabrg3/Ano5/Gm21985	18
GO:0060033	anatomical structure regression	8/1207	19/28943	4.47903e-07	1.91066e-05	1.52362e-05	Th/Slc6a3/Opn4/Gli1/Lef1/Slc17a6/Drd2/Opn5	8
GO:0051047	positive regulation of secretion	41/1207	420/28943	4.74011e-07	2.00445e-05	1.5984e-05	Trh/Adora2a/Doc2b/Cartpt/Adcy8/Drd3/Glp1r/Adcyap1/Rab27b/Galr1/Ms4a2/Gal/Tcf7l2/Oprk1/Gpr39/Prkcq/Oxt/Edn3/Ghrh/P2ry1/Npy2r/Cckar/Sytl4/Agt/Drd2/Nr0b2/Avp/Kmo/Cftr/Htr2c/Gck/Isl1/Ucn3/Baiap3/Crh/Ffar4/Tac1/Syt9/Syt10/Nnat/Agtr2	41
GO:0072073	kidney epithelium development	22/1207	155/28943	5.24906e-07	2.19596e-05	1.75112e-05	Irx2/Wnt9b/Lhx1/Sim1/Ahi1/Hnf1b/Ptch1/Mtss1/Gdf11/Kif26b/Calb1/Ret/Ptpro/Bmper/Agt/Wnt6/Hes5/Adamts16/Gpc3/Bcl2/Irx1/Agtr2	22
GO:0007548	sex differentiation	34/1207	317/28943	5.28332e-07	2.19596e-05	1.75112e-05	Nkx2-1/Rec8/Nanog/Gnrh1/Wnt9b/Lhx1/Lhx9/Hnf1b/Fgf10/Angpt1/Lhcgr/Adcyap1/Tcf7l2/Nr0b1/Nr5a1/Lrp2/Col9a3/Sfrp2/Ntrk1/Dmrtb1/Irx5/Agt/Oas1d/Six3/Cftr/Dmrt3/Gpr149/Sox3/Nhlh2/Neurog1/Bcl2/Gm4787/Lhx8/Lhb	34
GO:0033555	multicellular organismal response to stress	18/1207	109/28943	5.87608e-07	2.42164e-05	1.93109e-05	Adcyap1/Lypd1/Nr4a2/Npy2r/Ntrk1/P2rx2/Ret/Calca/Nmur2/Htr2c/Penk/Pirt/Crh/Slc6a2/Grik2/Bcl2/Tac1/Scn9a	18
GO:0046942	carboxylic acid transport	32/1207	290/28943	6.03983e-07	2.4661e-05	1.96654e-05	Folr1/Slc1a6/Trh/Grm1/Slc17a8/Adora2a/Prkcd/Drd3/Slc22a3/Lhcgr/Slc3a1/Slc22a6/Lrp2/Oxt/Slc6a9/Slc10a4/Slco1c1/Slc6a11/Slc7a10/Abcc6/Slc38a5/Agt/Drd2/Nmur2/Avp/Kmo/Htr2c/Proca1/Kcnj10/Htr1b/Slc10a4-ps/Agtr2	32
GO:0035813	regulation of renal sodium excretion	9/1207	26/28943	6.08539e-07	2.4661e-05	1.96654e-05	Corin/Adora2a/Drd3/Oxt/Agt/Drd2/Avp/Tac1/Agtr2	9
GO:0030072	peptide hormone secretion	32/1207	291/28943	6.52003e-07	2.6204e-05	2.08959e-05	Trh/Ffar3/Hnf1b/Doc2b/Cartpt/Adcy8/Glp1r/Adcyap1/Tcf7l2/Slc18a2/Gpr39/Edn3/Ghrh/Cckar/Sytl4/Agt/Drd2/Nr0b2/Cftr/Htr2c/Gck/Isl1/Ucn3/Baiap3/Crh/Sstr5/Ghsr/Gpr119/Ffar4/Mtnr1a/Syt9/Nnat	32
GO:0007623	circadian rhythm	27/1207	222/28943	6.78703e-07	2.70535e-05	2.15733e-05	Ngfr/Nkx2-1/Adora2a/Hnf1b/Id4/Cartpt/Opn4/Drd3/Htr7/Ghrh/Npy2r/Ntrk1/Rorc/Drd2/Hcrtr2/Dpyd/Pmch/Nr0b2/Mc3r/Six3/Zfhx3/Opn5/Prokr2/Sox14/Mtnr1a/Magel2/Nms	27
GO:0097154	GABAergic neuron differentiation	8/1207	20/28943	7.19149e-07	2.84327e-05	2.2673e-05	Nkx2-1/Rac3/Dlx2/Lhx6/Drd2/Arx/Gsx2/Dlx1	8
GO:0061326	renal tubule development	18/1207	111/28943	7.75106e-07	3.03979e-05	2.42401e-05	Irx2/Wnt9b/Lhx1/Ahi1/Lgr5/Hnf1b/Ptch1/Mtss1/Kif26b/Calb1/Agt/Wnt6/Hes5/Adamts16/Gpc3/Bcl2/Irx1/Agtr2	18
GO:0051930	regulation of sensory perception of pain	13/1207	60/28943	8.9997e-07	3.50124e-05	2.79199e-05	Oprm1/Grin2d/Grm1/Oprk1/Oxt/Npy2r/Scn11a/Nmur2/Htr2c/Kcnj10/Adra2c/Tafa4/Tac1	13
GO:0098700	neurotransmitter loading into synaptic vesicle	6/1207	10/28943	9.44424e-07	3.63844e-05	2.9014e-05	Th/Slc17a8/Slc18a2/Slc10a4/Slc17a6/Slc18a3	6
GO:0001508	action potential	21/1207	148/28943	9.50199e-07	3.63844e-05	2.9014e-05	Glra1/Ffar3/Chrna4/Hcn3/P2rx2/Myh14/Kcnj5/Hcn4/Scn5a/Scn11a/Chrnb4/Kcnmb2/Kcnh2/Pkp2/Scn3b/Grik2/Tac1/Cldn19/Gpr88/Scn9a/Kcne1l	21
GO:0002791	regulation of peptide secretion	28/1207	240/28943	9.9069e-07	3.74752e-05	2.98838e-05	Trh/Ffar3/Doc2b/Cartpt/Adcy8/Glp1r/Adcyap1/Tcf7l2/Gpr39/Ghrh/Npy2r/Cckar/Sytl4/Drd2/Nr0b2/Cftr/Htr2c/Gck/Isl1/Ucn3/Baiap3/Crh/Sstr5/Ghsr/Ffar4/Mtnr1a/Syt9/Nnat	28
GO:0021537	telencephalon development	30/1207	268/28943	9.94099e-07	3.74752e-05	2.98838e-05	Nkx2-1/Lhx1/Id4/Otx2/Dnah5/Dlx2/Lmx1a/Lhx6/Hsd3b6/Lef1/Trp73/Uncx/Foxp2/Lhx5/Fezf1/Dlx5/Plxna3/Drd2/Zic1/Eomes/Arx/Gsx2/P2ry12/Six3/Dlx1/Mdga1/Hes5/Alk/Foxb1/Zic3	30
GO:0015711	organic anion transport	36/1207	356/28943	1.02129e-06	3.8204e-05	3.04649e-05	Folr1/Slc1a6/Trh/Slc25a41/Grm1/Slc17a8/Adora2a/Prkcd/Drd3/Slc22a3/Lhcgr/Slc3a1/Slc4a9/Slc22a6/Lrp2/Oxt/Slc6a9/Slc10a4/Slco1c1/Slc6a11/Slc7a10/Abcc6/Slc38a5/Agt/Drd2/Nmur2/Avp/Kmo/Cftr/Htr2c/Proca1/Kcnj10/Htr1b/Slc10a4-ps/Slc22a8/Agtr2	36
GO:0035815	positive regulation of renal sodium excretion	7/1207	15/28943	1.03344e-06	3.83635e-05	3.05921e-05	Adora2a/Drd3/Oxt/Agt/Drd2/Tac1/Agtr2	7
GO:0001578	microtubule bundle formation	19/1207	125/28943	1.07195e-06	3.91946e-05	3.12549e-05	Zmynd10/Dnah5/Rp1/Spag17/Drc7/Hoatz/Dnai4/Ttll6/Rsph4a/Dnah7b/Dnaaf6b/Dnai3/Cfap58/Spag16/Daw1/Lrguk/Hydin/Cfap44/Cfap47	19
GO:0090277	positive regulation of peptide hormone secretion	19/1207	125/28943	1.07195e-06	3.91946e-05	3.12549e-05	Trh/Doc2b/Adcy8/Glp1r/Adcyap1/Tcf7l2/Gpr39/Ghrh/Cckar/Drd2/Nr0b2/Cftr/Gck/Isl1/Ucn3/Baiap3/Crh/Ffar4/Nnat	19
GO:0051931	regulation of sensory perception	13/1207	61/28943	1.10029e-06	3.99305e-05	3.18417e-05	Oprm1/Grin2d/Grm1/Oprk1/Oxt/Npy2r/Scn11a/Nmur2/Htr2c/Kcnj10/Adra2c/Tafa4/Tac1	13
GO:0007018	microtubule-based movement	41/1207	434/28943	1.10872e-06	3.99387e-05	3.18483e-05	Hap1/Zmynd10/Pltp/Dnah11/Catsper3/Dnah5/Ropn1/Rab27b/Spag17/Tacr3/Kif12/Drc7/Hoatz/Ttc21a/Zbbx/Dnai4/Cfap221/Ttc29/Trim58/Ttll6/Rsph4a/Nme8/Dnah7b/Spem1/Dnaaf6b/Nek10/Dnali1/Dnai3/Tnp2/Defb1/Cfap58/Kif18b/Spag16/Daw1/Hydin/Tac1/Iqcf1/Efcab1/Cfap44/Cfap47/Ttll9	41
GO:0021854	hypothalamus development	8/1207	21/28943	1.11915e-06	4.00179e-05	3.19114e-05	Nkx2-1/Hap1/Otp/Rax/Pitx2/Sox3/Nhlh2/Foxb1	8
GO:0050890	cognition	36/1207	358/28943	1.16558e-06	4.12452e-05	3.28901e-05	Th/Prkar2b/Dnah11/Nts/Shc3/Chat/Adcy8/Drd3/Glp1r/Lhcgr/Gtf2a1l/Oprk1/Lmx1a/Nr4a2/Chrna4/Mme/Ntrk1/Calb1/Foxp2/Hoxa1/Ap1s2/Agt/Drd2/Lrrn4/C1ql1/Neurog1/Crh/Ghsr/Foxo6/Hrh1/Foxb1/Tac1/Grm4/Gpr88/Rtl4/Lhx8	36
GO:0090087	regulation of peptide transport	28/1207	242/28943	1.17044e-06	4.12452e-05	3.28901e-05	Trh/Ffar3/Doc2b/Cartpt/Adcy8/Glp1r/Adcyap1/Tcf7l2/Gpr39/Ghrh/Npy2r/Cckar/Sytl4/Drd2/Nr0b2/Cftr/Htr2c/Gck/Isl1/Ucn3/Baiap3/Crh/Sstr5/Ghsr/Ffar4/Mtnr1a/Syt9/Nnat	28
GO:0021510	spinal cord development	17/1207	103/28943	1.21026e-06	4.23415e-05	3.37643e-05	Lhx1/Ptch1/Gdf11/Nkx2-2/Pax7/Uncx/Lhx5/Zic1/Gsx2/Pbx3/Prrxl1/Isl1/Dmrt3/Foxb1/Dcc/Gbx1/Sox1	17
GO:0016048	detection of temperature stimulus	9/1207	28/28943	1.24745e-06	4.33309e-05	3.45533e-05	Ngfr/Opn4/Ntrk1/Calca/Trpm8/Prrxl1/Grik2/Tac1/Prdm12	9
GO:0051588	regulation of neurotransmitter transport	20/1207	139/28943	1.36996e-06	4.68185e-05	3.73344e-05	Adora2a/Drd3/Sncg/Slc18a2/Edn3/Chrna4/P2ry1/Slc10a4/P2rx2/Drd2/Chrna3/Rims3/Glra3/Grin3a/Kmo/Htr2c/Hcrt/Baiap3/Htr1b/Grm4	20
GO:0018958	phenol-containing compound metabolic process	19/1207	127/28943	1.37188e-06	4.68185e-05	3.73344e-05	Th/Tyrp1/Iyd/Moxd1/Slc6a3/Cyp2e1/Opn3/Nr4a2/Tacr3/Slco1c1/Drd2/Dio1/Slc24a5/Htr2c/Dao/Bcl2/Agtr2/Rtl4/Dio3	19
GO:0090257	regulation of muscle system process	29/1207	258/28943	1.37673e-06	4.68185e-05	3.73344e-05	Irag1/Cacng1/Pi16/Oxt/Trpc3/Casq2/Npy2r/Tacr3/Trim63/Ryr1/Calca/Atp2a1/Agt/Chrna3/Hcn4/Scn5a/Chrnb4/Pln/Pde9a/Pkp2/Sln/Adra2c/Neurog1/Ghsr/Myh7/Adra2b/Tnnt3/Tnnt1/Strit1	29
GO:0043010	camera-type eye development	37/1207	376/28943	1.39932e-06	4.72561e-05	3.76834e-05	Th/Lhx1/Ahi1/Slc6a3/Fgf10/Opn4/Ache/Dlx2/Rax/Gdf11/Rp1/Lamc3/Pitx2/Calb1/Crybb1/Foxp2/Slc17a6/Irx5/Irx6/Drd2/Lctl/Bfsp2/Crygn/Six3/Birc7/Nrl/Dlx1/Opn5/Slitrk6/Hes5/Mab21l1/Mab21l2/Nhs/Crb1/Cryba4/Dio3/Sox1	37
GO:0015698	inorganic anion transport	21/1207	152/28943	1.4798e-06	4.96296e-05	3.9576e-05	Glra1/Gabrg1/Clcn5/Slc34a3/Glra2/Glra4/Gabrp/Gabra6/Clic6/Bsnd/Abcc6/Gabre/Gabrq/Ano7/Ano2/Glra3/Cftr/Aqp6/Gabrg3/Ano5/Gm21985	21
GO:0030902	hindbrain development	23/1207	178/28943	1.56547e-06	5.2143e-05	4.15803e-05	Hap1/Hoxa2/Lhx1/Ahi1/Hnf1b/Otx2/Klhl1/Gli1/Lmx1a/Lef1/Foxp2/Lhx5/Hoxa1/Cbln1/Gbx2/Gsx2/Zfp423/Pou4f1/Nhlh2/Bcl2/Agtr2/Grid2/Skor2	23
GO:0072080	nephron tubule development	17/1207	105/28943	1.596e-06	5.27982e-05	4.21028e-05	Irx2/Wnt9b/Lhx1/Ahi1/Hnf1b/Ptch1/Mtss1/Kif26b/Calb1/Agt/Wnt6/Hes5/Adamts16/Gpc3/Bcl2/Irx1/Agtr2	17
GO:0035249	synaptic transmission	glutamatergic	18/1207	117/28943	1.70879e-06	5.55002e-05	4.42574e-05	Ngfr/Grin2d/Grm1/Slc17a8/Adora2a/Cacng4/Shc3/Drd3/Adcyap1/Npy2r/Ntrk1/Slc17a6/Drd2/Kmo/Htr1b/Grik2/Grm4/Grid2	18
GO:0007271	synaptic transmission	cholinergic	9/1207	29/28943	1.74188e-06	5.55002e-05	4.42574e-05	Ngfr/Adora2a/Chrna2/Slc5a7/Lypd1/Chrna4/Chrna3/Htr2c/Tac1	9
GO:0021895	cerebral cortex neuron differentiation	9/1207	29/28943	1.74188e-06	5.55002e-05	4.42574e-05	Nkx2-1/Rac3/Id4/Dlx2/Lhx6/Drd2/Eomes/Arx/Dlx1	9
GO:0035812	renal sodium excretion	9/1207	29/28943	1.74188e-06	5.55002e-05	4.42574e-05	Corin/Adora2a/Drd3/Oxt/Agt/Drd2/Avp/Tac1/Agtr2	9
GO:0003014	renal system process	19/1207	129/28943	1.74615e-06	5.55002e-05	4.42574e-05	Clcn5/Corin/Adora2a/Drd3/Slc22a6/Maged2/Sctr/Oxt/Ptpro/Agt/Drd2/Chrna3/Chrnb4/Avp/Kcnj1/Aqp6/Bcl2/Tac1/Agtr2	19
GO:0042476	odontogenesis	19/1207	129/28943	1.74615e-06	5.55002e-05	4.42574e-05	Ngfr/Edar/Fgf10/Dlx2/Tcf7l2/Itgb6/Lef1/Pitx2/Ambn/Wnt6/Sostdc1/Hand1/Cftr/Dlx1/Dmrt3/Nkx2-3/Tspear/Edaradd/Lhx8	19
GO:0006937	regulation of muscle contraction	22/1207	167/28943	1.8934e-06	5.97896e-05	4.76779e-05	Irag1/Cacng1/Oxt/Casq2/Npy2r/Tacr3/Ryr1/Calca/Atp2a1/Chrna3/Hcn4/Scn5a/Chrnb4/Pln/Pkp2/Adra2c/Ghsr/Myh7/Adra2b/Tnnt3/Tnnt1/Strit1	22
GO:0009954	proximal/distal pattern formation	10/1207	37/28943	1.90717e-06	5.98359e-05	4.77149e-05	Irx2/Fgf10/Dlx2/Gli1/Nodal/Six3/Dlx1/Hes5/Sp8/Irx1	10
GO:0060562	epithelial tube morphogenesis	38/1207	397/28943	1.9801e-06	6.17258e-05	4.92219e-05	Irx2/Folr1/Wnt2/Wnt9b/Lhx1/Sfrp5/Ahi1/Lgr5/Hnf1b/Ptch1/Fgf10/Sema5a/Angpt1/Mtss1/Sox17/Kif26b/Lrp2/Lef1/Sfrp2/Pitx2/Stil/Ret/Agt/Wnt6/Gbx2/Foxa1/Sostdc1/Nodal/Hand1/Hes5/Adamts16/Gpc3/Bcl2/Irx1/Hhip/Zic3/Agtr2/Rgma	38
GO:0090276	regulation of peptide hormone secretion	27/1207	235/28943	2.06686e-06	6.3906e-05	5.09605e-05	Trh/Ffar3/Doc2b/Cartpt/Adcy8/Glp1r/Adcyap1/Tcf7l2/Gpr39/Ghrh/Cckar/Sytl4/Drd2/Nr0b2/Cftr/Htr2c/Gck/Isl1/Ucn3/Baiap3/Crh/Sstr5/Ghsr/Ffar4/Mtnr1a/Syt9/Nnat	27
GO:0009953	dorsal/ventral pattern formation	17/1207	107/28943	2.08946e-06	6.3906e-05	5.09605e-05	Wnt3/Nkx2-1/Hoxa2/Lhx1/Ptch1/Otx2/Gli1/Nkx2-2/Pax7/Foxa1/Gsx2/Sostdc1/Six3/Dmrt3/Sp8/Hhip/Sox1	17
GO:0060993	kidney morphogenesis	17/1207	107/28943	2.08946e-06	6.3906e-05	5.09605e-05	Irx2/Wnt9b/Lhx1/Ahi1/Hnf1b/Ptch1/Fgf10/Kif26b/Calb1/Agt/Wnt6/Hes5/Adamts16/Gpc3/Bcl2/Irx1/Agtr2	17
GO:0009583	detection of light stimulus	12/1207	55/28943	2.18178e-06	6.59007e-05	5.25511e-05	Pcp2/Opn4/Sema5a/Opn3/Opn1mw/Irx6/Cngb1/Opn5/Sema5b/Crb1/Gpr88/Gpr52	12
GO:0019228	neuronal action potential	12/1207	55/28943	2.18178e-06	6.59007e-05	5.25511e-05	Glra1/Ffar3/Chrna4/P2rx2/Myh14/Scn5a/Scn11a/Chrnb4/Kcnmb2/Grik2/Gpr88/Scn9a	12
GO:0071542	dopaminergic neuron differentiation	11/1207	46/28943	2.20507e-06	6.61928e-05	5.2784e-05	Wnt3/Wnt2/Wnt9b/Tshr/Otp/Otx2/Lmx1a/Nr4a2/Sfrp2/Foxa1/Ferd3l	11
GO:0009952	anterior/posterior pattern specification	27/1207	236/28943	2.24278e-06	6.6912e-05	5.33576e-05	Wnt3/Wnt2/Hoxa2/Lhx1/Hnf1b/Otx2/Cyp26a1/Gdf11/Sox17/Lef1/Sfrp2/Fezf1/Hoxa1/Gbx2/Meox2/Pcdh8/Pax1/Nodal/Six3/Pld6/Msgn1/Hes5/Neurog1/Gpc3/Foxb1/Zic3/Pgap1	27
GO:0072009	nephron epithelium development	18/1207	120/28943	2.48416e-06	7.32911e-05	5.84444e-05	Irx2/Wnt9b/Lhx1/Ahi1/Hnf1b/Ptch1/Mtss1/Kif26b/Calb1/Ptpro/Agt/Wnt6/Hes5/Adamts16/Gpc3/Bcl2/Irx1/Agtr2	18
GO:0072078	nephron tubule morphogenesis	15/1207	86/28943	2.48674e-06	7.32911e-05	5.84444e-05	Irx2/Wnt9b/Lhx1/Ahi1/Hnf1b/Ptch1/Kif26b/Agt/Wnt6/Hes5/Adamts16/Gpc3/Bcl2/Irx1/Agtr2	15
GO:0051924	regulation of calcium ion transport	31/1207	296/28943	2.72753e-06	7.99034e-05	6.37173e-05	Hap1/Trdn/Adora2a/Cacng1/Drd3/Efhb/Calcr/Glp1r/Lhcgr/Ms4a2/Gpr39/Trpc3/Casq2/Cckar/Calca/Agt/Drd2/Stac/P2ry12/Pln/Ramp3/Sln/Npsr1/Hcrt/Crh/Bcl2/Tmc2/Ccr1l1/Lilra5/Capn3/Strit1	31
GO:0051606	detection of stimulus	30/1207	283/28943	3.07062e-06	8.94158e-05	7.13027e-05	Ngfr/Pcp2/Opn4/Sema5a/Opn3/Col11a1/Ntrk1/P2rx2/Calca/Opn1mw/Irx6/Cngb1/Strc/Trpm8/Kcnmb2/Prrxl1/Gck/Opn5/Rtp2/Sema5b/Tas2r137/Grik2/Tas2r135/Tmc2/Tac1/Lhfpl5/Crb1/Gpr88/Prdm12/Gpr52	30
GO:0097254	renal tubular secretion	10/1207	39/28943	3.22613e-06	9.33849e-05	7.44678e-05	Corin/Adora2a/Drd3/Slc22a6/Oxt/Agt/Drd2/Avp/Tac1/Agtr2	10
GO:0009072	aromatic amino acid family metabolic process	9/1207	31/28943	3.2519e-06	9.3574e-05	7.46186e-05	Th/Haao/Tat/Tyrp1/Afmid/Iyd/Pcbd1/Acmsd/Kmo	9
GO:0072088	nephron epithelium morphogenesis	15/1207	88/28943	3.35073e-06	9.58505e-05	7.64339e-05	Irx2/Wnt9b/Lhx1/Ahi1/Hnf1b/Ptch1/Kif26b/Agt/Wnt6/Hes5/Adamts16/Gpc3/Bcl2/Irx1/Agtr2	15
GO:0045761	regulation of adenylate cyclase activity	11/1207	48/28943	3.45964e-06	9.83874e-05	7.84569e-05	Vipr2/Tshr/Drd3/Calcr/Lhcgr/Adcyap1/Galr1/Calca/Drd2/Npffr2/P2ry13	11
GO:0001655	urogenital system development	37/1207	391/28943	3.50802e-06	9.9183e-05	7.90914e-05	Irx2/Prlr/Slc5a1/Wnt9b/Lhx1/Sim1/Ahi1/Lgr5/Hnf1b/Id4/Ptch1/Fgf10/Angpt1/Mtss1/Gdf11/Sox17/Kif26b/Cenpf/Lrp2/Calb1/Ret/Ptpro/Bmper/Agt/Wnt6/Foxa1/Kcnj1/Hes5/Adamts16/Gpc3/Bcl2/Foxb1/Irx1/Serpinb7/Agtr2/Col4a3/Dchs2	37
GO:0043271	negative regulation of ion transport	23/1207	187/28943	3.67144e-06	0.000103204	8.22975e-05	Trh/Trdn/Drd3/Adcyap1/P2ry1/Casq2/Hsd3b6/Slc6a9/Calca/Gabre/Drd2/P2ry12/Kcnh2/Pln/Plcb4/Sln/Hcrt/Htr1b/Crh/Ghsr/Bcl2/Agtr2/Kcne1l	23
GO:0009798	axis specification	16/1207	101/28943	4.30387e-06	0.000120286	9.59193e-05	Wnt3/Lhx1/Ahi1/Ptch1/Fgf10/Otx2/Pitx2/Stil/Wnt6/Nodal/Six3/Pld6/Neurog1/Gpc3/Zic3/Pgap1	16
GO:0072028	nephron morphogenesis	15/1207	90/28943	4.47356e-06	0.000124314	9.91313e-05	Irx2/Wnt9b/Lhx1/Ahi1/Hnf1b/Ptch1/Kif26b/Agt/Wnt6/Hes5/Adamts16/Gpc3/Bcl2/Irx1/Agtr2	15
GO:0015849	organic acid transport	32/1207	322/28943	5.74928e-06	0.000158857	0.000126677	Folr1/Slc1a6/Trh/Grm1/Slc17a8/Adora2a/Prkcd/Drd3/Lhcgr/Slc3a1/Slc22a6/Lrp2/Oxt/Slc27a2/Slc6a9/Slc10a4/Slco1c1/Slc7a10/Slc38a5/Agt/Drd2/Nmur2/Avp/Kmo/Htr2c/Proca1/Kcnj10/Htr1b/Slc29a4/Slc10a4-ps/Slc38a11/Agtr2	32
GO:0045471	response to ethanol	14/1207	81/28943	5.96941e-06	0.000164007	0.000130784	Th/Glra1/Oprm1/Gnrh1/Glra2/Slc6a3/Drd3/Hoxa1/Drd2/Glra3/Grin3a/Htr1b/Adh7/Bcl2	14
GO:0030073	insulin secretion	26/1207	235/28943	6.34317e-06	0.000173297	0.000138192	Trh/Hnf1b/Doc2b/Cartpt/Adcy8/Glp1r/Adcyap1/Tcf7l2/Slc18a2/Gpr39/Cckar/Sytl4/Drd2/Nr0b2/Cftr/Gck/Isl1/Ucn3/Baiap3/Crh/Sstr5/Ghsr/Gpr119/Mtnr1a/Syt9/Nnat	26
GO:0019932	second-messenger-mediated signaling	31/1207	309/28943	6.60505e-06	0.000179443	0.000143093	Oprm1/Irag1/Grm1/Adcy8/Efhb/Glp1r/Lhcgr/Adcyap1/Gal/Sctr/Nr5a1/Edn3/Ghrh/Casq2/Npy2r/L1cam/Cdh13/P2ry12/Nmur2/Pln/Pde9a/Htr2c/Gck/Defb1/Tenm2/Crh/Ffar4/Rit2/Ccr1l1/3425401B19Rik/Pde11a	31
GO:0033604	negative regulation of catecholamine secretion	7/1207	19/28943	6.98583e-06	0.000188734	0.000150502	P2ry1/Drd2/P2ry12/Gck/Crh/Ghsr/Agtr2	7
GO:0006939	smooth muscle contraction	17/1207	117/28943	7.27712e-06	0.000194443	0.000155055	Irag1/Myh11/Htr7/Oxt/Edn3/Npy2r/Tacr3/P2rx2/Calca/Agt/Drd2/Chrna3/Chrnb4/Adra2c/Neurog1/Ghsr/Adra2b	17
GO:0060078	regulation of postsynaptic membrane potential	17/1207	117/28943	7.27712e-06	0.000194443	0.000155055	Ngfr/Glra1/Oprm1/Gabrg1/Grin2d/Adora2a/Gabra6/Adcyap1/Chrna4/Npy2r/Gabre/Cbln1/Chrna3/Hcrt/Gabrg3/Grik2/Grid2	17
GO:0098801	regulation of renal system process	10/1207	43/28943	8.35926e-06	0.00022093	0.000176176	Corin/Adora2a/Drd3/Oxt/Ptpro/Agt/Drd2/Avp/Tac1/Agtr2	10
GO:1905144	response to acetylcholine	10/1207	43/28943	8.35926e-06	0.00022093	0.000176176	Oprm1/Chrne/Chrna2/Ly6h/Ache/Lypd1/Chrna4/Chrna3/Rgs8/Chrm5	10
GO:0043583	ear development	27/1207	254/28943	8.93371e-06	0.000234836	0.000187265	Hoxa2/Ahi1/Lgr5/Tshr/Fgf10/Otx2/Ush2a/Col11a1/Dlx6/Dlx5/Hoxa1/Bmper/Strc/Gbx2/Ripor2/Mcoln3/Hmx3/Slitrk6/Hes5/Neurog1/Tmie/Hmx2/Pou3f4/Bcl2/Lhfpl5/Cytl1/Zic3	27
GO:0042471	ear morphogenesis	19/1207	144/28943	9.10871e-06	0.000238149	0.000189907	Hoxa2/Tshr/Fgf10/Otx2/Col11a1/Dlx6/Dlx5/Hoxa1/Strc/Gbx2/Ripor2/Hmx3/Slitrk6/Neurog1/Tmie/Hmx2/Pou3f4/Lhfpl5/Zic3	19
GO:0001657	ureteric bud development	16/1207	107/28943	9.23227e-06	0.000240088	0.000191453	Wnt9b/Lhx1/Sim1/Hnf1b/Ptch1/Gdf11/Kif26b/Calb1/Ret/Bmper/Agt/Wnt6/Adamts16/Gpc3/Bcl2/Agtr2	16
GO:0051954	positive regulation of amine transport	11/1207	53/28943	9.64125e-06	0.000249391	0.000198871	Trh/Adora2a/Cartpt/Oprk1/Oxt/Npy2r/Agt/Drd2/Avp/Kmo/Htr2c	11
GO:0021871	forebrain regionalization	8/1207	27/28943	9.76442e-06	0.000249918	0.000199292	Nkx2-1/Lhx1/Otx2/Fezf1/Eomes/Gsx2/Six3/Pgap1	8
GO:0051969	regulation of transmission of nerve impulse	8/1207	27/28943	9.76442e-06	0.000249918	0.000199292	Glra1/Ffar3/Cartpt/Agt/Chrnb4/Avp/Hcrt/Ghsr	8
GO:0008406	gonad development	26/1207	241/28943	9.99052e-06	0.000254366	0.000202839	Nkx2-1/Rec8/Nanog/Gnrh1/Lhx9/Angpt1/Lhcgr/Adcyap1/Nr0b1/Nr5a1/Lrp2/Col9a3/Sfrp2/Ntrk1/Irx5/Agt/Oas1d/Six3/Cftr/Gpr149/Sox3/Nhlh2/Bcl2/Gm4787/Lhx8/Lhb	26
GO:0042472	inner ear morphogenesis	17/1207	120/28943	1.02761e-05	0.000260275	0.000207551	Tshr/Fgf10/Otx2/Col11a1/Dlx6/Dlx5/Hoxa1/Strc/Gbx2/Ripor2/Hmx3/Slitrk6/Neurog1/Tmie/Hmx2/Pou3f4/Lhfpl5	17
GO:0021516	dorsal spinal cord development	7/1207	20/28943	1.03602e-05	0.000261045	0.000208164	Lhx1/Pax7/Uncx/Lhx5/Gsx2/Pbx3/Prrxl1	7
GO:0006576	cellular biogenic amine metabolic process	16/1207	108/28943	1.04232e-05	0.000261278	0.000208351	Th/Haao/Trh/Afmid/Moxd1/Slc6a3/Acmsd/Nr4a2/Tacr3/Aoc1/Drd2/Kmo/Htr2c/Dao/Agtr2/Rtl4	16
GO:0051966	regulation of synaptic transmission	glutamatergic	14/1207	85/28943	1.06529e-05	0.000265668	0.000211851	Ngfr/Grin2d/Grm1/Adora2a/Cacng4/Drd3/Adcyap1/Npy2r/Ntrk1/Drd2/Kmo/Htr1b/Grik2/Grm4	14
GO:0032409	regulation of transporter activity	31/1207	317/28943	1.10421e-05	0.000272491	0.000217292	Oprm1/Hap1/Syngr3/Slc5a1/Trdn/Cacng4/Prkcd/Shisa9/Drd3/Gal/Chrna4/Casq2/Hcn3/Slc6a9/Slc5a11/Drd2/Hcn4/Stac/Pln/Kcnj1/Cftr/Sln/Pirt/Scn3b/Crh/Shisa6/Bcl2/Fxyd6/Lrrc55/Kcne1l/Strit1	31
GO:0072001	renal system development	33/1207	348/28943	1.11038e-05	0.000272491	0.000217292	Irx2/Slc5a1/Wnt9b/Lhx1/Sim1/Ahi1/Lgr5/Hnf1b/Ptch1/Fgf10/Angpt1/Mtss1/Gdf11/Sox17/Kif26b/Cenpf/Lrp2/Calb1/Ret/Ptpro/Bmper/Agt/Wnt6/Kcnj1/Hes5/Adamts16/Gpc3/Bcl2/Irx1/Serpinb7/Agtr2/Col4a3/Dchs2	33
GO:0007269	neurotransmitter secretion	22/1207	186/28943	1.11507e-05	0.000272491	0.000217292	Adora2a/Doc2b/Sncg/Doc2g/Edn3/Chrna4/P2ry1/Slc6a9/P2rx2/Drd2/Chrna3/Rims3/Glra3/Grin3a/Kmo/Htr2c/Hcrt/Baiap3/Htr1b/Otof/Syt9/Grm4	22
GO:0099643	signal release from synapse	22/1207	186/28943	1.11507e-05	0.000272491	0.000217292	Adora2a/Doc2b/Sncg/Doc2g/Edn3/Chrna4/P2ry1/Slc6a9/P2rx2/Drd2/Chrna3/Rims3/Glra3/Grin3a/Kmo/Htr2c/Hcrt/Baiap3/Htr1b/Otof/Syt9/Grm4	22
GO:0090287	regulation of cellular response to growth factor stimulus	31/1207	318/28943	1.17565e-05	0.000285858	0.000227951	Ngfr/Nkx2-1/Folr1/Nanog/Sfrp5/Grb10/Fgf10/Cnmd/Angpt1/Tcf7l2/Lrp2/Veph1/Sfrp2/Fgf16/Bmper/Agt/Sostdc1/Nepn/Dlx1/Onecut1/Shisa2/Zfp423/Vwc2l/Hes5/Vwc2/Gpc3/Hhip/Agtr2/Rgma/Skor2/Peg10	31
GO:0001822	kidney development	32/1207	334/28943	1.21833e-05	0.000294764	0.000235053	Irx2/Slc5a1/Wnt9b/Lhx1/Sim1/Ahi1/Hnf1b/Ptch1/Fgf10/Angpt1/Mtss1/Gdf11/Sox17/Kif26b/Cenpf/Lrp2/Calb1/Ret/Ptpro/Bmper/Agt/Wnt6/Kcnj1/Hes5/Adamts16/Gpc3/Bcl2/Irx1/Serpinb7/Agtr2/Col4a3/Dchs2	32
GO:0030111	regulation of Wnt signaling pathway	31/1207	319/28943	1.25128e-05	0.000301237	0.000240215	Wnt3/Folr1/Sfrp5/Lgr5/Grb10/Wif1/Atp6v1c2/Hnf1b/Lect2/Tert/Fgf10/Sema5a/Tcf7l2/Gli1/Sox17/Lmx1a/Lef1/Sfrp2/Dlx5/Ptpro/Rspo4/Sostdc1/Six3/Ankrd6/Isl1/Lgr6/Notum/Cxxc4/Shisa2/Shisa6/Gpc3	31
GO:0046928	regulation of neurotransmitter secretion	17/1207	122/28943	1.28463e-05	0.000307695	0.000245364	Adora2a/Sncg/Edn3/Chrna4/P2ry1/P2rx2/Drd2/Chrna3/Rims3/Glra3/Grin3a/Kmo/Htr2c/Hcrt/Baiap3/Htr1b/Grm4	17
GO:0099504	synaptic vesicle cycle	25/1207	230/28943	1.29076e-05	0.000307695	0.000245364	Th/Slc17a8/Adora2a/Doc2b/Sncg/Rab27b/Slc18a2/Chrna4/P2ry1/Slc10a4/P2rx2/Slc17a6/Ap1s2/Drd2/Chrna3/Rims3/Pcdh17/Glra3/Grin3a/Dnm3/Htr1b/Otof/Syt9/Grm4/Slc18a3	25
GO:0072163	mesonephric epithelium development	16/1207	110/28943	1.3223e-05	0.000312153	0.00024892	Wnt9b/Lhx1/Sim1/Hnf1b/Ptch1/Gdf11/Kif26b/Calb1/Ret/Bmper/Agt/Wnt6/Adamts16/Gpc3/Bcl2/Agtr2	16
GO:0072164	mesonephric tubule development	16/1207	110/28943	1.3223e-05	0.000312153	0.00024892	Wnt9b/Lhx1/Sim1/Hnf1b/Ptch1/Gdf11/Kif26b/Calb1/Ret/Bmper/Agt/Wnt6/Adamts16/Gpc3/Bcl2/Agtr2	16
GO:0045137	development of primary sexual characteristics	26/1207	245/28943	1.33897e-05	0.000314561	0.00025084	Nkx2-1/Rec8/Nanog/Gnrh1/Lhx9/Angpt1/Lhcgr/Adcyap1/Nr0b1/Nr5a1/Lrp2/Col9a3/Sfrp2/Ntrk1/Irx5/Agt/Oas1d/Six3/Cftr/Gpr149/Sox3/Nhlh2/Bcl2/Gm4787/Lhx8/Lhb	26
GO:0051932	synaptic transmission	GABAergic	12/1207	65/28943	1.36387e-05	0.000318318	0.000253836	Gabrg1/Hap1/Rac3/Adora2a/Gabra6/Gabre/Cntnap4/Drd2/Baiap3/Htr1b/Gabrg3/Tac1	12
GO:0099003	vesicle-mediated transport in synapse	27/1207	260/28943	1.36806e-05	0.000318318	0.000253836	Th/Hap1/Slc17a8/Adora2a/Doc2b/Drd3/Sncg/Rab27b/Slc18a2/Chrna4/P2ry1/Slc10a4/P2rx2/Slc17a6/Ap1s2/Drd2/Chrna3/Rims3/Pcdh17/Glra3/Grin3a/Dnm3/Htr1b/Otof/Syt9/Grm4/Slc18a3	27
GO:0007611	learning or memory	31/1207	321/28943	1.41605e-05	0.000327917	0.00026149	Th/Prkar2b/Dnah11/Nts/Shc3/Chat/Adcy8/Drd3/Glp1r/Oprk1/Lmx1a/Nr4a2/Mme/Ntrk1/Calb1/Foxp2/Ap1s2/Agt/Drd2/Lrrn4/C1ql1/Neurog1/Crh/Ghsr/Foxo6/Hrh1/Foxb1/Tac1/Grm4/Gpr88/Lhx8	31
GO:0098742	cell-cell adhesion via plasma-membrane adhesion molecules	24/1207	217/28943	1.42815e-05	0.000329152	0.000262475	Tenm1/Myot/Cdh17/Ret/L1cam/Cbln1/Cdh13/Dsg1c/Pcdh17/Pcdh8/Pcdh18/Nexn/Cdh26/Mdga1/Amigo2/Tenm2/Pcdh19/Pcdhb6/Ntng1/Dsc3/Dsg1b/Crb1/Dsg1a/Grid2	24
GO:0019935	cyclic-nucleotide-mediated signaling	15/1207	99/28943	1.48217e-05	0.00033925	0.000270528	Oprm1/Irag1/Adcy8/Glp1r/Adcyap1/Gal/Sctr/Ghrh/Npy2r/Pde9a/Htr2c/Defb1/Crh/Ffar4/Pde11a	15
GO:0008344	adult locomotory behavior	16/1207	111/28943	1.48592e-05	0.00033925	0.000270528	Glra1/Grin2d/Efnb3/Trh/Tshr/Chat/Klhl1/Sncg/Nr4a2/Drd2/Zic1/Pbx3/Dmrt3/Kcnj10/Slitrk6/Gbx1	16
GO:0051953	negative regulation of amine transport	9/1207	37/28943	1.60133e-05	0.000362847	0.000289344	Trh/P2ry1/Drd2/P2ry12/Gck/Htr1b/Crh/Ghsr/Agtr2	9
GO:0007622	rhythmic behavior	12/1207	66/28943	1.6042e-05	0.000362847	0.000289344	Adora2a/Chat/Drd3/Ghrh/Npy2r/Drd2/Hcrtr2/Pmch/Mc3r/Six3/Zfhx3/Nms	12
GO:0048713	regulation of oligodendrocyte differentiation	11/1207	56/28943	1.67967e-05	0.00037816	0.000301555	Id4/Drd3/Dlx2/Tcf7l2/Nkx2-2/Trp73/Gsx2/Dlx1/Dusp15/Hes5/Sox1	11
GO:0007517	muscle organ development	34/1207	371/28943	1.68828e-05	0.000378346	0.000301704	Wnt2/Myl2/Chat/Angpt1/Mtss1/Tcf7l2/Ankrd2/Cenpf/Lrp2/Shox2/Col11a1/Lef1/Pitx2/Pax7/P2rx2/Foxp2/Ryr1/Myh14/Eomes/Ripor2/Meox2/Hand1/Zfhx3/Pkp2/Isl1/Myorg/Ankrd33/Pou4f1/Neurog1/Vgll2/Myh7/Smyd1/Bcl2/Tmem182	34
GO:0198738	cell-cell signaling by wnt	39/1207	453/28943	1.78107e-05	0.000396803	0.000316422	Wnt3/Oprm1/Folr1/Wnt2/Rac3/Wnt9b/Sfrp5/Lgr5/Grb10/Wif1/Atp6v1c2/Hnf1b/Lect2/Tert/Fgf10/Sema5a/Tcf7l2/Gli1/Sox17/Lmx1a/Lef1/Sfrp2/Pitx2/Dlx5/Ptpro/Drd2/Rspo4/Wnt6/Sostdc1/Six3/Ankrd6/Isl1/Lgr6/Notum/Cxxc4/Shisa2/Shisa6/Gpc3/Fzd10	39
GO:0044782	cilium organization	35/1207	388/28943	1.78696e-05	0.000396803	0.000316422	Hap1/Zmynd10/Cfap161/Ahi1/Dnah5/Ropn1/Rp1/Spag17/Stil/Drc7/Hoatz/Ttc21a/Ablim3/Dnai4/Cfap221/Ttc29/Rsph4a/Crocc/Nme8/Dnah7b/Fhdc1/Dnaaf6b/Onecut1/Dnai3/Kcnj10/Zfp423/Cfap58/Adamts16/Spag16/Daw1/Lrguk/Hydin/Mapk15/Cfap44/Cfap47	35
GO:0007586	digestion	18/1207	138/28943	1.82205e-05	0.000402757	0.00032117	Slc5a1/Fgf10/Drd3/Oprk1/Gpr39/Oxt/Cckar/Vsig1/Capn9/Arx/Cracd/Npsr1/Ucn3/Neurog1/Crh/Ghsr/Tac1/Chrm5	18
GO:0051048	negative regulation of secretion	23/1207	206/28943	1.83473e-05	0.000403723	0.000321941	Oprm1/Trh/Cartpt/Drd3/Oprk1/Gpr39/Oxt/Edn3/P2ry1/Npy2r/Npvf/Sytl4/Drd2/P2ry12/Gck/Npsr1/Neurog1/Htr1b/Crh/Ghsr/Ffar4/Mtnr1a/Agtr2	23
GO:0001823	mesonephros development	16/1207	113/28943	1.86805e-05	0.000409205	0.000326311	Wnt9b/Lhx1/Sim1/Hnf1b/Ptch1/Gdf11/Kif26b/Calb1/Ret/Bmper/Agt/Wnt6/Adamts16/Gpc3/Bcl2/Agtr2	16
GO:0048469	cell maturation	24/1207	221/28943	1.93705e-05	0.000419303	0.000334364	Rec8/Rac3/Catsper3/Ropn1/Gdf11/Nr4a2/Lhx6/Epha8/Ret/Calca/Irx5/Bfsp2/Cspg4/Foxa1/Trim58/Six3/Cftr/Pld6/Defb1/C1ql1/Angptl8/Hes5/Bcl2/Iqcf1	24
GO:0048839	inner ear development	24/1207	221/28943	1.93705e-05	0.000419303	0.000334364	Ahi1/Lgr5/Tshr/Fgf10/Otx2/Ush2a/Col11a1/Dlx6/Dlx5/Hoxa1/Bmper/Strc/Gbx2/Ripor2/Mcoln3/Hmx3/Slitrk6/Hes5/Neurog1/Tmie/Hmx2/Pou3f4/Lhfpl5/Cytl1	24
GO:0007628	adult walking behavior	10/1207	47/28943	1.94002e-05	0.000419303	0.000334364	Glra1/Efnb3/Trh/Chat/Klhl1/Drd2/Zic1/Dmrt3/Kcnj10/Gbx1	10
GO:0051482	positive regulation of cytosolic calcium ion concentration involved in phospholipase C-activating G protein-coupled signaling pathway	9/1207	38/28943	2.02096e-05	0.000432949	0.000345246	Grm1/Drd3/Calca/Drd2/Htr2c/Gpr20/Gpr17/Rxfp3/Gpr174	9
GO:0095500	acetylcholine receptor signaling pathway	9/1207	38/28943	2.02096e-05	0.000432949	0.000345246	Oprm1/Chrne/Ly6h/Ache/Lypd1/Chrna4/Chrna3/Rgs8/Chrm5	9
GO:0007156	homophilic cell adhesion via plasma membrane adhesion molecules	16/1207	114/28943	2.08998e-05	0.000443825	0.000353919	Myot/Cdh17/Ret/L1cam/Cdh13/Dsg1c/Pcdh8/Pcdh18/Nexn/Cdh26/Amigo2/Pcdh19/Pcdhb6/Dsc3/Dsg1b/Dsg1a	16
GO:0043266	regulation of potassium ion transport	16/1207	114/28943	2.08998e-05	0.000443825	0.000353919	Drd3/Adcyap1/Gal/Oprk1/Edn3/Casq2/Kcnip4/Cckar/Drd2/Kcnh2/Plcb4/Kcnj1/Gck/Hcrt/Lrrc55/Kcne1l	16
GO:0019933	cAMP-mediated signaling	12/1207	68/28943	2.19773e-05	0.000464568	0.00037046	Oprm1/Adcy8/Glp1r/Adcyap1/Gal/Sctr/Ghrh/Npy2r/Defb1/Crh/Ffar4/Pde11a	12
GO:0021766	hippocampus development	13/1207	79/28943	2.20677e-05	0.000464568	0.00037046	Nkx2-1/Id4/Dlx2/Lmx1a/Hsd3b6/Lef1/Trp73/Lhx5/Plxna3/Zic1/Dlx1/Alk/Zic3	13
GO:0001963	synaptic transmission	dopaminergic	8/1207	30/28943	2.30266e-05	0.000482666	0.000384892	Th/Adora2a/Slc6a3/Cntnap4/Drd2/Pmch/Crh/Slc6a2	8
GO:0031279	regulation of cyclase activity	11/1207	58/28943	2.37987e-05	0.000496708	0.000396089	Vipr2/Tshr/Drd3/Calcr/Lhcgr/Adcyap1/Galr1/Calca/Drd2/Npffr2/P2ry13	11
GO:0048265	response to pain	9/1207	39/28943	2.53047e-05	0.000523645	0.000417569	Ntrk1/P2rx2/Ret/Calca/Nmur2/Pirt/Slc6a2/Tac1/Scn9a	9
GO:0086091	regulation of heart rate by cardiac conduction	9/1207	39/28943	2.53047e-05	0.000523645	0.000417569	Hcn3/Kcnj5/Hcn4/Scn5a/Kcnh2/Pkp2/Isl1/Scn3b/Kcne1l	9
GO:0032024	positive regulation of insulin secretion	14/1207	92/28943	2.69394e-05	0.000552528	0.000440602	Trh/Doc2b/Adcy8/Glp1r/Tcf7l2/Gpr39/Nr0b2/Cftr/Gck/Isl1/Ucn3/Baiap3/Crh/Nnat	14
GO:0030510	regulation of BMP signaling pathway	15/1207	104/28943	2.70413e-05	0.000552528	0.000440602	Nanog/Sfrp5/Tcf7l2/Lrp2/Sfrp2/Bmper/Sostdc1/Dlx1/Zfp423/Vwc2l/Hes5/Vwc2/Gpc3/Rgma/Skor2	15
GO:0090288	negative regulation of cellular response to growth factor stimulus	15/1207	104/28943	2.70413e-05	0.000552528	0.000440602	Ngfr/Nanog/Cnmd/Tcf7l2/Lrp2/Sfrp2/Bmper/Agt/Sostdc1/Dlx1/Shisa2/Vwc2l/Vwc2/Agtr2/Skor2	15
GO:0008217	regulation of blood pressure	24/1207	226/28943	2.80087e-05	0.0005699	0.000454455	Nkx2-1/Corin/Ffar3/Cartpt/Drd3/Glp1r/Oxt/Edn3/Tacr3/Slc2a5/P2rx2/Ptpro/Calca/Agt/Drd2/Pmch/Avp/Mc3r/Adamts16/Crh/Adra2b/Mcpt4/Tac1/Agtr2	24
GO:0090494	dopamine uptake	6/1207	16/28943	2.90104e-05	0.000587824	0.000468747	Slc6a3/Slc22a3/Drd2/Slc29a4/Slc6a2/Mapk15	6
GO:0098739	import across plasma membrane	22/1207	198/28943	2.98019e-05	0.000598466	0.000477233	Folr1/Slc1a6/Slc5a1/Grm1/Prkcd/Calcr/Lrp2/Slc6a9/Slc2a5/Agt/Kcnj5/Hcn4/Scn5a/Kcnh2/Ramp3/Kcnj1/Kcnj12/Kcnj10/Kcnj16/Nalf2/Kcnj13/Gm21985	22
GO:0007602	phototransduction	8/1207	31/28943	2.99048e-05	0.000598466	0.000477233	Pcp2/Opn4/Opn3/Opn1mw/Cngb1/Opn5/Gpr88/Gpr52	8
GO:0035094	response to nicotine	8/1207	31/28943	2.99048e-05	0.000598466	0.000477233	Chrna2/Lypd1/Chrna4/Ntrk1/Chrna3/Chrnb4/Htr2c/Bcl2	8
GO:1905145	cellular response to acetylcholine	9/1207	40/28943	3.14489e-05	0.000626787	0.000499818	Oprm1/Chrne/Ly6h/Ache/Lypd1/Chrna4/Chrna3/Rgs8/Chrm5	9
GO:0035282	segmentation	16/1207	118/28943	3.22955e-05	0.000640217	0.000510528	Irx2/Hoxa2/Lhx1/Otx2/Lef1/Sfrp2/Meox2/Pcdh8/Pax1/Pld6/Msgn1/Hes5/Neurog1/Foxb1/Irx1/Zic3	16
GO:0055067	monovalent inorganic cation homeostasis	20/1207	171/28943	3.23861e-05	0.000640217	0.000510528	Corin/Adora2a/Drd3/Slc4a9/Bsnd/Gpr39/Oxt/Rab38/Otc/Agt/Drd2/Avp/Kcnh2/Cftr/Kcnj10/Kcnj16/Bcl2/Tac1/Agtr2/Gm21985	20
GO:0097553	calcium ion transmembrane import into cytosol	21/1207	185/28943	3.26005e-05	0.000641848	0.000511828	Grin2d/Hap1/Trdn/Calcr/Glp1r/Lhcgr/Ms4a2/Gpr39/Trpc3/Casq2/Ryr1/Calca/Drd2/Pln/Ramp3/Htr2c/Npsr1/Bcl2/Ryr3/Nalf2/Capn3	21
GO:0090659	walking behavior	10/1207	50/28943	3.43556e-05	0.000673586	0.000537137	Glra1/Efnb3/Trh/Chat/Klhl1/Drd2/Zic1/Dmrt3/Kcnj10/Gbx1	10
GO:0051899	membrane depolarization	14/1207	94/28943	3.44896e-05	0.000673586	0.000537137	Ngfr/Adora2a/Chrna2/Chrna4/Hcn3/Cngb1/Chrna3/Hcn4/Scn5a/Scn11a/Chrnb4/Kcnh2/Scn3b/Scn9a	14
GO:0055001	muscle cell development	24/1207	229/28943	3.47264e-05	0.000675497	0.000538661	Cacna2d2/Myl2/Myh11/Col14a1/Pi16/Shox2/Casq2/Pitx2/P2rx2/Lmod2/Ryr1/Agt/Ripor2/Isl1/Myorg/Krt8/Myh7/Bcl2/Tnnt3/Tnnt1/Myl9/Agtr2/Capn3/Tmem182	24
GO:0016055	Wnt signaling pathway	38/1207	451/28943	3.63276e-05	0.000703829	0.000561253	Wnt3/Folr1/Wnt2/Rac3/Wnt9b/Sfrp5/Lgr5/Grb10/Wif1/Atp6v1c2/Hnf1b/Lect2/Tert/Fgf10/Sema5a/Tcf7l2/Gli1/Sox17/Lmx1a/Lef1/Sfrp2/Pitx2/Dlx5/Ptpro/Drd2/Rspo4/Wnt6/Sostdc1/Six3/Ankrd6/Isl1/Lgr6/Notum/Cxxc4/Shisa2/Shisa6/Gpc3/Fzd10	38
GO:0009880	embryonic pattern specification	13/1207	83/28943	3.79128e-05	0.000721389	0.000575256	Nanog/Lhx1/Ptch1/Fgf10/Otx2/Stil/Ooep/Meox2/Nodal/Pld6/Neurog1/Zic3/Pgap1	13
GO:0030198	extracellular matrix organization	30/1207	322/28943	3.80968e-05	0.000721389	0.000575256	Optc/Matn4/Myh11/Sema5a/Col14a1/Col9a3/Col11a1/Sfrp2/Col15a1/Col9a2/Mmp23/Ambn/Col4a6/Mmp15/Has3/Agt/Impg1/Adamts15/Nepn/Ecm2/Col6a6/Col27a1/Adamts16/Adamts19/Col25a1/Ntng1/Col28a1/Hpse2/Col4a3/Col6a5	30
GO:0071772	response to BMP	21/1207	187/28943	3.82633e-05	0.000721389	0.000575256	Nanog/Sfrp5/Tcf7l2/Lrp2/Lef1/Sfrp2/Dlx5/Bmper/Sostdc1/Zcchc12/Nodal/Dlx1/Zfp423/Vwc2l/Hes5/Vstm2a/Vwc2/Gpc3/Rgma/Bglap/Skor2	21
GO:0071773	cellular response to BMP stimulus	21/1207	187/28943	3.82633e-05	0.000721389	0.000575256	Nanog/Sfrp5/Tcf7l2/Lrp2/Lef1/Sfrp2/Dlx5/Bmper/Sostdc1/Zcchc12/Nodal/Dlx1/Zfp423/Vwc2l/Hes5/Vstm2a/Vwc2/Gpc3/Rgma/Bglap/Skor2	21
GO:0006941	striated muscle contraction	20/1207	173/28943	3.83049e-05	0.000721389	0.000575256	Myl2/Chrne/Gaa/Casq2/Atp2a1/Myh14/Kcnj5/Hcn4/Stac/Scn5a/Kcnh2/Pln/Pkp2/Scn3b/Myh7/Ryr3/Tnnt3/Tnnt1/Kcne1l/Strit1	20
GO:0050951	sensory perception of temperature stimulus	8/1207	32/28943	3.84207e-05	0.000721389	0.000575256	Opn4/Oprk1/Ntrk1/Calca/Trpm8/Grik2/Tac1/Prdm12	8
GO:0070296	sarcoplasmic reticulum calcium ion transport	8/1207	32/28943	3.84207e-05	0.000721389	0.000575256	Trdn/Cacng1/Casq2/Ryr1/Atp2a1/Pln/Sln/Strit1	8
GO:0098810	neurotransmitter reuptake	8/1207	32/28943	3.84207e-05	0.000721389	0.000575256	Slc6a3/Slc22a3/Slc18a2/Slc6a11/Drd2/Kcnj10/Slc29a4/Slc6a2	8
GO:0001709	cell fate determination	9/1207	41/28943	3.88108e-05	0.000725912	0.000578863	Hoxa2/Ptch1/Otx2/Sox17/Nkx2-2/Ptch2/Hand1/Isl1/Nkx6-3	9
GO:0051339	regulation of lyase activity	11/1207	61/28943	3.89799e-05	0.000726281	0.000579157	Vipr2/Tshr/Drd3/Calcr/Lhcgr/Adcyap1/Galr1/Calca/Drd2/Npffr2/P2ry13	11
GO:0043062	extracellular structure organization	30/1207	323/28943	4.03589e-05	0.000749104	0.000597357	Optc/Matn4/Myh11/Sema5a/Col14a1/Col9a3/Col11a1/Sfrp2/Col15a1/Col9a2/Mmp23/Ambn/Col4a6/Mmp15/Has3/Agt/Impg1/Adamts15/Nepn/Ecm2/Col6a6/Col27a1/Adamts16/Adamts19/Col25a1/Ntng1/Col28a1/Hpse2/Col4a3/Col6a5	30
GO:0009306	protein secretion	35/1207	404/28943	4.13788e-05	0.000765114	0.000610124	Oprm1/Trh/Ahi1/Adora2a/Hnf1b/Doc2b/Cartpt/Rab3c/Adcy8/Drd3/Sncg/Glp1r/Adcyap1/Tcf7l2/Slc18a2/Gpr39/Prkcq/Cckar/Sytl4/Cbln1/Drd2/Nr0b2/Cftr/Gck/Isl1/Ucn3/Baiap3/Crh/Sstr5/Ghsr/Gpr119/Mtnr1a/Syt9/Cbln4/Nnat	35
GO:0045229	external encapsulating structure organization	30/1207	324/28943	4.27419e-05	0.000787325	0.000627835	Optc/Matn4/Myh11/Sema5a/Col14a1/Col9a3/Col11a1/Sfrp2/Col15a1/Col9a2/Mmp23/Ambn/Col4a6/Mmp15/Has3/Agt/Impg1/Adamts15/Nepn/Ecm2/Col6a6/Col27a1/Adamts16/Adamts19/Col25a1/Ntng1/Col28a1/Hpse2/Col4a3/Col6a5	30
GO:0090493	catecholamine uptake	6/1207	17/28943	4.32515e-05	0.000790722	0.000630544	Slc6a3/Slc22a3/Drd2/Slc29a4/Slc6a2/Mapk15	6
GO:1904936	interneuron migration	6/1207	17/28943	4.32515e-05	0.000790722	0.000630544	Nkx2-1/Lhx6/Fezf1/Drd2/Arx/Sox1	6
GO:0035592	establishment of protein localization to extracellular region	35/1207	405/28943	4.352e-05	0.000792651	0.000632082	Oprm1/Trh/Ahi1/Adora2a/Hnf1b/Doc2b/Cartpt/Rab3c/Adcy8/Drd3/Sncg/Glp1r/Adcyap1/Tcf7l2/Slc18a2/Gpr39/Prkcq/Cckar/Sytl4/Cbln1/Drd2/Nr0b2/Cftr/Gck/Isl1/Ucn3/Baiap3/Crh/Sstr5/Ghsr/Gpr119/Mtnr1a/Syt9/Cbln4/Nnat	35
GO:0044106	cellular amine metabolic process	16/1207	121/28943	4.41446e-05	0.000801027	0.000638762	Th/Haao/Trh/Afmid/Moxd1/Slc6a3/Acmsd/Nr4a2/Tacr3/Aoc1/Drd2/Kmo/Htr2c/Dao/Agtr2/Rtl4	16
GO:0021559	trigeminal nerve development	5/1207	11/28943	4.68218e-05	0.000846448	0.000674981	Plxna3/Prrxl1/Isl1/Pou4f1/Neurog1	5
GO:0003009	skeletal muscle contraction	9/1207	42/28943	4.75783e-05	0.000853777	0.000680826	Chrne/Gaa/Atp2a1/Myh14/Stac/Myh7/Tnnt3/Tnnt1/Strit1	9
GO:0014059	regulation of dopamine secretion	9/1207	42/28943	4.75783e-05	0.000853777	0.000680826	Drd3/Sncg/Oprk1/Chrna4/Npy2r/Drd2/Htr1b/Syt9/Syt10	9
GO:0050796	regulation of insulin secretion	21/1207	191/28943	5.22929e-05	0.000934928	0.000745538	Trh/Doc2b/Cartpt/Adcy8/Glp1r/Tcf7l2/Gpr39/Sytl4/Drd2/Nr0b2/Cftr/Gck/Isl1/Ucn3/Baiap3/Crh/Sstr5/Ghsr/Mtnr1a/Syt9/Nnat	21
GO:0048512	circadian behavior	11/1207	63/28943	5.32029e-05	0.000946352	0.000754648	Adora2a/Drd3/Ghrh/Npy2r/Drd2/Hcrtr2/Pmch/Mc3r/Six3/Zfhx3/Nms	11
GO:0060271	cilium assembly	32/1207	360/28943	5.33211e-05	0.000946352	0.000754648	Hap1/Zmynd10/Cfap161/Ahi1/Dnah5/Rp1/Spag17/Stil/Drc7/Hoatz/Ablim3/Dnai4/Cfap221/Rsph4a/Crocc/Nme8/Dnah7b/Fhdc1/Dnaaf6b/Onecut1/Dnai3/Kcnj10/Zfp423/Cfap58/Adamts16/Spag16/Daw1/Lrguk/Hydin/Mapk15/Cfap44/Cfap47	32
GO:0060415	muscle tissue morphogenesis	13/1207	86/28943	5.5582e-05	0.000980883	0.000782184	Wnt2/Myl2/Angpt1/Lrp2/Shox2/Col11a1/Pitx2/Pax7/Hand1/Pkp2/Isl1/Pou4f1/Myh7	13
GO:0060537	muscle tissue development	40/1207	494/28943	5.56701e-05	0.000980883	0.000782184	Wnt2/Myl2/Myh11/Myl7/Angpt1/Col14a1/Pi16/Tcf7l2/Ankrd2/Gli1/Cenpf/Lrp2/Shox2/Col11a1/Lef1/Pitx2/Pax7/Trp73/P2rx2/Foxp2/Ryr1/Myh14/Agt/Eomes/Ripor2/Meox2/Hand1/AW551984/Pln/Pkp2/Isl1/Myorg/Ankrd33/Pou4f1/Vgll2/Myh7/Smyd1/Bcl2/Zic3/Agtr2	40
GO:0071692	protein localization to extracellular region	35/1207	411/28943	5.86232e-05	0.00102919	0.000820703	Oprm1/Trh/Ahi1/Adora2a/Hnf1b/Doc2b/Cartpt/Rab3c/Adcy8/Drd3/Sncg/Glp1r/Adcyap1/Tcf7l2/Slc18a2/Gpr39/Prkcq/Cckar/Sytl4/Cbln1/Drd2/Nr0b2/Cftr/Gck/Isl1/Ucn3/Baiap3/Crh/Sstr5/Ghsr/Gpr119/Mtnr1a/Syt9/Cbln4/Nnat	35
GO:0060249	anatomical structure homeostasis	31/1207	346/28943	5.97913e-05	0.00104592	0.000834044	Haao/Calb2/Rac3/Scgn/Slc28a3/Cartpt/Angpt1/Col14a1/Gaa/Rp1/Gpr39/Ush2a/Itgb6/P2ry1/Calb1/P2rx2/Calca/Vsig1/Cngb1/Oas1d/Cracd/Cib2/Pln/Dlk1/Crocc/Kcnj1/Tmem119/Bcl2/Cytl1/Crb1/Prlh	31
GO:0060134	prepulse inhibition	6/1207	18/28943	6.25887e-05	0.00109093	0.000869937	Adora2a/Slc6a3/Drd3/Drd2/Grin3a/Grid2	6
GO:0003407	neural retina development	13/1207	87/28943	6.2881e-05	0.00109211	0.000870878	Lhx1/Ahi1/Dlx2/Gdf11/Rp1/Calb1/Irx5/Irx6/Six3/Nrl/Dlx1/Crb1/Dio3	13
GO:0014046	dopamine secretion	9/1207	44/28943	7.01856e-05	0.00121464	0.000968585	Drd3/Sncg/Oprk1/Chrna4/Npy2r/Drd2/Htr1b/Syt9/Syt10	9
GO:0032098	regulation of appetite	7/1207	26/28943	7.05735e-05	0.00121702	0.000970485	Oprm1/Cartpt/Slc22a3/Htr4/Sctr/Htr2c/Ghsr	7
GO:2001257	regulation of cation channel activity	21/1207	196/28943	7.61737e-05	0.00130895	0.00104379	Oprm1/Hap1/Trdn/Cacng4/Shisa9/Drd3/Gal/Chrna4/Casq2/Hcn3/Slc6a9/Drd2/Hcn4/Stac/Pln/Kcnj1/Pirt/Crh/Shisa6/Lrrc55/Kcne1l	21
GO:0048241	epinephrine transport	5/1207	12/28943	7.75045e-05	0.00132713	0.00105829	Cartpt/Slc22a3/Gck/Crh/Slc29a4	5
GO:0009308	amine metabolic process	16/1207	127/28943	7.98082e-05	0.00136178	0.00108592	Th/Haao/Trh/Afmid/Moxd1/Slc6a3/Acmsd/Nr4a2/Tacr3/Aoc1/Drd2/Kmo/Htr2c/Dao/Agtr2/Rtl4	16
GO:0034764	positive regulation of transmembrane transport	26/1207	273/28943	8.50696e-05	0.00144648	0.00115346	Hap1/Trdn/Cacng4/Tert/Prkcd/Calcr/Lhcgr/Gal/Oprk1/Gpr39/Opn3/Edn3/Trpc3/Agt/Stac/Kcnh2/Ramp3/Cftr/Npsr1/C1qtnf2/Pirt/Gpc3/Lrrc55/Capn3/Kcne1l/Strit1	26
GO:0021924	cell proliferation in external granule layer	6/1207	19/28943	8.82515e-05	0.00149016	0.0011883	Lhx1/Gli1/Lhx5/Gbx2/Zfp423/Skor2	6
GO:0021930	cerebellar granule cell precursor proliferation	6/1207	19/28943	8.82515e-05	0.00149016	0.0011883	Lhx1/Gli1/Lhx5/Gbx2/Zfp423/Skor2	6
GO:0006835	dicarboxylic acid transport	13/1207	90/28943	8.99888e-05	0.00150902	0.00120333	Folr1/Slc1a6/Trh/Grm1/Slc17a8/Adora2a/Prkcd/Slc3a1/Slc22a6/Lrp2/Avp/Kmo/Kcnj10	13
GO:0045665	negative regulation of neuron differentiation	13/1207	90/28943	8.99888e-05	0.00150902	0.00120333	Hoxa2/Id4/Dlx2/Gdf11/Lmx1a/Nkx2-2/Trp73/Cit/Six3/Dlx1/Isl1/Hes5/Bex1	13
GO:0003338	metanephros morphogenesis	7/1207	27/28943	9.18567e-05	0.00153505	0.00122409	Wnt9b/Lhx1/Fgf10/Kif26b/Calb1/Hes5/Agtr2	7
GO:0048665	neuron fate specification	8/1207	36/28943	9.53062e-05	0.00158724	0.00126571	Otx2/Nkx2-2/Foxa1/Gsx2/Isl1/Dmrt3/Pou4f1/Sox1	8
GO:0003073	regulation of systemic arterial blood pressure	16/1207	129/28943	9.63376e-05	0.00159894	0.00127504	Nkx2-1/Corin/Drd3/Edn3/Slc2a5/P2rx2/Ptpro/Calca/Agt/Drd2/Avp/Adamts16/Crh/Mcpt4/Tac1/Agtr2	16
GO:1903169	regulation of calcium ion transmembrane transport	21/1207	201/28943	0.000109298	0.00180787	0.00144165	Hap1/Trdn/Cacng1/Drd3/Calcr/Lhcgr/Ms4a2/Gpr39/Trpc3/Casq2/Calca/Drd2/Stac/Pln/Ramp3/Sln/Npsr1/Bcl2/Tmc2/Capn3/Strit1	21
GO:0030514	negative regulation of BMP signaling pathway	10/1207	57/28943	0.00011087	0.00182767	0.00145744	Nanog/Tcf7l2/Lrp2/Sfrp2/Bmper/Sostdc1/Dlx1/Vwc2l/Vwc2/Skor2	10
GO:0003016	respiratory system process	9/1207	47/28943	0.000120582	0.00195216	0.00155671	Glra1/Gaa/Ecel1/Ndn/Gsx2/Cfap221/Pbx3/Nek10/Spag16	9
GO:0042417	dopamine metabolic process	9/1207	47/28943	0.000120582	0.00195216	0.00155671	Th/Moxd1/Slc6a3/Nr4a2/Tacr3/Drd2/Htr2c/Dao/Agtr2	9
GO:0042136	neurotransmitter biosynthetic process	5/1207	13/28943	0.000121616	0.00195216	0.00155671	Th/Moxd1/Chat/Slc5a7/Gad2	5
GO:0070471	uterine smooth muscle contraction	5/1207	13/28943	0.000121616	0.00195216	0.00155671	Oxt/Tacr3/Agt/Adra2c/Adra2b	5
GO:0006828	manganese ion transport	6/1207	20/28943	0.000121634	0.00195216	0.00155671	Trpc7/Slc30a10/Trpc3/Trpc5/Hrh1/Trpc2	6
GO:0007379	segment specification	6/1207	20/28943	0.000121634	0.00195216	0.00155671	Irx2/Hoxa2/Meox2/Msgn1/Hes5/Irx1	6
GO:0021534	cell proliferation in hindbrain	6/1207	20/28943	0.000121634	0.00195216	0.00155671	Lhx1/Gli1/Lhx5/Gbx2/Zfp423/Skor2	6
GO:2000846	regulation of corticosteroid hormone secretion	6/1207	20/28943	0.000121634	0.00195216	0.00155671	Galr1/Gal/Agt/Crh/Tac1/Agtr2	6
GO:0048644	muscle organ morphogenesis	13/1207	94/28943	0.000141456	0.00226283	0.00180445	Wnt2/Myl2/Angpt1/Lrp2/Shox2/Col11a1/Pitx2/Pax7/Hand1/Pkp2/Isl1/Pou4f1/Myh7	13
GO:1990573	potassium ion import across plasma membrane	9/1207	48/28943	0.000142963	0.00226961	0.00180985	Kcnj5/Hcn4/Kcnh2/Kcnj1/Kcnj12/Kcnj10/Kcnj16/Kcnj13/Gm21985	9
GO:0072210	metanephric nephron development	8/1207	38/28943	0.000143039	0.00226961	0.00180985	Irx2/Wnt9b/Lhx1/Kif26b/Ret/Hes5/Irx1/Agtr2	8
GO:0061337	cardiac conduction	11/1207	70/28943	0.00014328	0.00226961	0.00180985	Hcn3/Agt/Kcnj5/Hcn4/Scn5a/Kcnh2/Pln/Pkp2/Isl1/Scn3b/Kcne1l	11
GO:0043279	response to alkaloid	12/1207	82/28943	0.000146334	0.00231046	0.00184243	Adora2a/Cacng4/Slc6a3/Adcy8/Drd3/Oprk1/Casq2/Tacr3/Ryr1/Drd2/Htr1b/Crh	12
GO:0030509	BMP signaling pathway	19/1207	176/28943	0.000148613	0.00233885	0.00186507	Nanog/Sfrp5/Tcf7l2/Lrp2/Lef1/Sfrp2/Dlx5/Bmper/Sostdc1/Zcchc12/Nodal/Dlx1/Zfp423/Vwc2l/Hes5/Vwc2/Gpc3/Rgma/Skor2	19
GO:0050879	multicellular organismal movement	10/1207	59/28943	0.000149592	0.00233912	0.00186528	Chrne/Drd3/Gaa/Atp2a1/Myh14/Stac/Myh7/Tnnt3/Tnnt1/Strit1	10
GO:0050881	musculoskeletal movement	10/1207	59/28943	0.000149592	0.00233912	0.00186528	Chrne/Drd3/Gaa/Atp2a1/Myh14/Stac/Myh7/Tnnt3/Tnnt1/Strit1	10
GO:0048754	branching morphogenesis of an epithelial tube	20/1207	191/28943	0.000152967	0.00236915	0.00188923	Wnt2/Wnt9b/Lhx1/Hnf1b/Ptch1/Fgf10/Sema5a/Angpt1/Lef1/Sfrp2/Pitx2/Agt/Wnt6/Gbx2/Foxa1/Adamts16/Gpc3/Bcl2/Hhip/Agtr2	20
GO:1904064	positive regulation of cation transmembrane transport	20/1207	191/28943	0.000152967	0.00236915	0.00188923	Hap1/Trdn/Cacng4/Calcr/Lhcgr/Gal/Oprk1/Gpr39/Edn3/Trpc3/Agt/Stac/Kcnh2/Ramp3/Npsr1/Pirt/Lrrc55/Capn3/Kcne1l/Strit1	20
GO:0071695	anatomical structure maturation	27/1207	299/28943	0.000152974	0.00236915	0.00188923	Rec8/Rac3/Catsper3/Ropn1/Gal/Gdf11/Nr4a2/Lhx6/Epha8/Ret/Ryr1/Calca/Irx5/Cngb1/Bfsp2/Cspg4/Foxa1/Trim58/Six3/Cftr/Pld6/Defb1/C1ql1/Angptl8/Hes5/Bcl2/Iqcf1	27
GO:0022600	digestive system process	15/1207	121/28943	0.000158375	0.00244501	0.00194972	Slc5a1/Fgf10/Drd3/Oprk1/Gpr39/Oxt/Cckar/Vsig1/Cracd/Npsr1/Neurog1/Crh/Ghsr/Tac1/Chrm5	15
GO:0051962	positive regulation of nervous system development	31/1207	366/28943	0.000166531	0.00256279	0.00204364	Wnt3/Oprm1/Hap1/Wnt2/Id4/Otp/Sema5a/Chodl/Ache/Cbln2/St8sia2/Lrp2/Oxt/Nkx2-2/Mme/Shox2/Ntrk1/Trp73/L1cam/Plxna3/Cbln1/Drd2/Gsx2/Trpc5/Lrrtm3/Lingo4/Slitrk6/Amigo2/Bex1/Grid2/Plxnc1	31
GO:0021772	olfactory bulb development	9/1207	49/28943	0.000168708	0.00258809	0.00206382	Dlx2/Uncx/Fezf1/Dlx5/Zic1/Eomes/Arx/Gsx2/Zic3	9
GO:0021515	cell differentiation in spinal cord	10/1207	60/28943	0.000172873	0.00263536	0.00210151	Lhx1/Ptch1/Nkx2-2/Pax7/Lhx5/Gsx2/Isl1/Dmrt3/Gbx1/Sox1	10
GO:0060632	regulation of microtubule-based movement	10/1207	60/28943	0.000172873	0.00263536	0.00210151	Hap1/Dnah11/Tacr3/Trim58/Ttll6/Rsph4a/Defb1/Tac1/Iqcf1/Efcab1	10
GO:0030431	sleep	8/1207	39/28943	0.000173422	0.00263547	0.0021016	Adora2a/Drd3/Oxt/Ghrh/Npy2r/Drd2/Pmch/Hcrt	8
GO:0051146	striated muscle cell differentiation	29/1207	334/28943	0.000175214	0.00265442	0.00211671	Myl2/Myh11/Col14a1/Pi16/Ankrd2/Shox2/Casq2/Pitx2/P2rx2/Lmod2/Ryr1/Agt/Adamts15/Ripor2/Nek5/AW551984/Isl1/Myorg/Krt8/Myh7/Tmem119/Smyd1/Bcl2/Tnnt3/Tnnt1/Myl9/Agtr2/Capn3/Tmem182	29
GO:0042445	hormone metabolic process	23/1207	239/28943	0.000182462	0.00273355	0.00217981	Corin/Ffar3/Iyd/Ece2/Gnb3/Lhcgr/Gal/Tcf7l2/Cyp26a1/Nr5a1/Hsd3b6/Ugt2b34/Slco1c1/Agt/Akr1c14/Dio1/Foxa1/Prlhr/Adh7/Ttr/Ddo/Dio3/Ugt1a1	23
GO:0021936	regulation of cerebellar granule cell precursor proliferation	5/1207	14/28943	0.000182686	0.00273355	0.00217981	Lhx1/Gli1/Lhx5/Zfp423/Skor2	5
GO:0051967	negative regulation of synaptic transmission	glutamatergic	5/1207	14/28943	0.000182686	0.00273355	0.00217981	Drd3/Npy2r/Drd2/Htr1b/Grik2	5
GO:1904948	midbrain dopaminergic neuron differentiation	5/1207	14/28943	0.000182686	0.00273355	0.00217981	Wnt3/Wnt2/Wnt9b/Lmx1a/Sfrp2	5
GO:0007585	respiratory gaseous exchange by respiratory system	11/1207	72/28943	0.000185496	0.00275861	0.0021998	Glra1/Gaa/Ecel1/Nr4a2/Chrna4/Ndn/Gsx2/Cfap221/Pbx3/Nek10/Spag16	11
GO:0055008	cardiac muscle tissue morphogenesis	11/1207	72/28943	0.000185496	0.00275861	0.0021998	Wnt2/Myl2/Angpt1/Lrp2/Col11a1/Pitx2/Hand1/Pkp2/Isl1/Pou4f1/Myh7	11
GO:0086019	cell-cell signaling involved in cardiac conduction	7/1207	30/28943	0.00018875	0.00279846	0.00223157	Hcn3/Kcnj5/Hcn4/Scn5a/Pkp2/Scn3b/Kcne1l	7
GO:0022898	regulation of transmembrane transporter activity	27/1207	303/28943	0.000190022	0.00280875	0.00223978	Oprm1/Hap1/Trdn/Cacng4/Shisa9/Drd3/Gal/Chrna4/Casq2/Hcn3/Slc6a9/Drd2/Hcn4/Stac/Pln/Kcnj1/Cftr/Sln/Pirt/Scn3b/Crh/Shisa6/Bcl2/Fxyd6/Lrrc55/Kcne1l/Strit1	27
GO:0090092	regulation of transmembrane receptor protein serine/threonine kinase signaling pathway	25/1207	273/28943	0.000212878	0.00313705	0.00250157	Nkx2-1/Folr1/Nanog/Sfrp5/Fgf10/Tcf7l2/Gdf11/Lrp2/Veph1/Sfrp2/Igsf1/Bmper/Sostdc1/Nodal/Nepn/Dlx1/Onecut1/Zfp423/Vwc2l/Hes5/Vwc2/Gpc3/Rgma/Skor2/Peg10	25
GO:0021543	pallium development	18/1207	167/28943	0.000223868	0.00328903	0.00262277	Nkx2-1/Id4/Dlx2/Lmx1a/Lhx6/Hsd3b6/Lef1/Trp73/Lhx5/Plxna3/Zic1/Eomes/Arx/P2ry12/Dlx1/Mdga1/Alk/Zic3	18
GO:0022037	metencephalon development	15/1207	125/28943	0.000227768	0.00333625	0.00266042	Hap1/Lhx1/Otx2/Klhl1/Gli1/Lmx1a/Foxp2/Lhx5/Hoxa1/Cbln1/Gbx2/Bcl2/Agtr2/Grid2/Skor2	15
GO:0031346	positive regulation of cell projection organization	35/1207	441/28943	0.000231502	0.00338077	0.00269592	Ngfr/Wnt3/Hap1/Zmynd10/Tenm1/Styxl1/Ahi1/Sema5a/Chodl/Ache/Adcyap1/Eps8l2/Rp1/Prkcq/Prom2/Shox2/Ntrk1/Ret/L1cam/Plxna3/Agt/Ripor2/Frmd7/P2ry12/Trim67/Rreb1/Dnm3/Crocc/Trpc5/Alk/Rit2/Dcc/Rgma/Zfp804a/Plxnc1	35
GO:0060675	ureteric bud morphogenesis	11/1207	74/28943	0.000237805	0.00346241	0.00276102	Wnt9b/Lhx1/Hnf1b/Ptch1/Kif26b/Agt/Wnt6/Adamts16/Gpc3/Bcl2/Agtr2	11
GO:0030178	negative regulation of Wnt signaling pathway	18/1207	168/28943	0.000241144	0.00350055	0.00279144	Sfrp5/Grb10/Wif1/Lect2/Tcf7l2/Gli1/Sox17/Sfrp2/Ptpro/Sostdc1/Six3/Ankrd6/Isl1/Notum/Cxxc4/Shisa2/Shisa6/Gpc3	18
GO:0034767	positive regulation of ion transmembrane transport	21/1207	213/28943	0.000245582	0.00355436	0.00283435	Hap1/Trdn/Cacng4/Calcr/Lhcgr/Gal/Oprk1/Gpr39/Edn3/Trpc3/Agt/Stac/Kcnh2/Ramp3/Cftr/Npsr1/Pirt/Lrrc55/Capn3/Kcne1l/Strit1	21
GO:0048520	positive regulation of behavior	8/1207	41/28943	0.000250153	0.00360977	0.00287853	Adora2a/Oprk1/Ghrh/Npy2r/Pmch/Penk/Crh/Ghsr	8
GO:0006584	catecholamine metabolic process	10/1207	63/28943	0.00026175	0.00375483	0.00299421	Th/Moxd1/Slc6a3/Nr4a2/Tacr3/Drd2/Htr2c/Dao/Agtr2/Rtl4	10
GO:0009712	catechol-containing compound metabolic process	10/1207	63/28943	0.00026175	0.00375483	0.00299421	Th/Moxd1/Slc6a3/Nr4a2/Tacr3/Drd2/Htr2c/Dao/Agtr2/Rtl4	10
GO:0032412	regulation of ion transmembrane transporter activity	26/1207	293/28943	0.000264254	0.00377961	0.00301397	Oprm1/Hap1/Trdn/Cacng4/Shisa9/Drd3/Gal/Chrna4/Casq2/Hcn3/Slc6a9/Drd2/Hcn4/Stac/Pln/Kcnj1/Cftr/Sln/Pirt/Scn3b/Crh/Shisa6/Fxyd6/Lrrc55/Kcne1l/Strit1	26
GO:0021988	olfactory lobe development	9/1207	52/28943	0.000270113	0.00385208	0.00307176	Dlx2/Uncx/Fezf1/Dlx5/Zic1/Eomes/Arx/Gsx2/Zic3	9
GO:0050767	regulation of neurogenesis	36/1207	463/28943	0.00028136	0.00399905	0.00318896	Wnt3/Oprm1/Efnb3/Hap1/Wnt2/Id4/Tert/Otp/Sema5a/Drd3/Chodl/Ache/Dlx2/Adcyap1/Sema4g/Lrp2/Nkx2-2/Mme/Shox2/Lef1/Trp73/Cit/Fezf1/L1cam/Plxna3/Drd2/Gsx2/Trpc5/Dlx1/Ferd3l/Hes5/Pou4f1/Bex1/Sema5b/Rgma/Plxnc1	36
GO:0035148	tube formation	19/1207	185/28943	0.000283679	0.00399905	0.00318896	Irx2/Folr1/Edar/Wnt9b/Sfrp5/Hnf1b/Ptch1/Fgf10/Lrp2/Sfrp2/Stil/Hoxa1/Ret/Wnt6/Nodal/Hand1/Hes5/Irx1/Rgma	19
GO:0007625	grooming behavior	6/1207	23/28943	0.00028453	0.00399905	0.00318896	Oxt/Cntnap4/Drd2/Nmur2/Avp/Ddo	6
GO:0035930	corticosteroid hormone secretion	6/1207	23/28943	0.00028453	0.00399905	0.00318896	Galr1/Gal/Agt/Crh/Tac1/Agtr2	6
GO:0072079	nephron tubule formation	6/1207	23/28943	0.00028453	0.00399905	0.00318896	Irx2/Wnt9b/Hnf1b/Wnt6/Hes5/Irx1	6
GO:0021675	nerve development	12/1207	88/28943	0.000288536	0.00404365	0.00322453	Ngfr/Ntrk1/Hoxa1/Ret/Plxna3/Cngb1/Prrxl1/Isl1/Slitrk6/Pou4f1/Neurog1/Col25a1	12
GO:0022410	circadian sleep/wake cycle process	7/1207	32/28943	0.000290145	0.00405453	0.0032332	Adora2a/Drd3/Ghrh/Npy2r/Drd2/Hcrtr2/Pmch	7
GO:0048565	digestive tract development	15/1207	128/28943	0.000295751	0.00411445	0.00328098	Sfrp5/Ahi1/Hnf1b/Fgf10/Tcf7l2/Sox17/Nkx2-2/Shox2/Sfrp2/Pitx2/Trp73/Nodal/Nkx2-3/Bcl2/Zic3	15
GO:0048515	spermatid differentiation	24/1207	263/28943	0.000297035	0.00411445	0.00328098	Rec8/Catsper3/Prm1/Ropn1/Spag17/Calca/Pdilt/Drc7/Ttc21a/Cfap221/Spem1/Cftr/Pld6/Defb1/Sox3/Cfap58/Spag16/Tmem119/1700013H16Rik/Xlr3a/Iqcf1/Cfap44/Rimbp3/Cfap47	24
GO:0003352	regulation of cilium movement	8/1207	42/28943	0.000297817	0.00411445	0.00328098	Dnah11/Tacr3/Ttll6/Rsph4a/Defb1/Tac1/Iqcf1/Efcab1	8
GO:0040018	positive regulation of multicellular organism growth	8/1207	42/28943	0.000297817	0.00411445	0.00328098	Tshr/Slc6a3/Ghrh/Agt/Drd2/Ghsr/Bcl2/Dio3	8
GO:0048732	gland development	37/1207	483/28943	0.000311088	0.00428561	0.00341746	Nkx2-1/Edar/Prlr/Hnf1b/Gcm2/Id4/Ptch1/Slc6a3/Otp/Fgf10/Proc/Tcf7l2/Nr0b1/Gli1/Nr5a1/Ghrh/Lef1/Pitx2/Drd2/Upb1/Foxa1/Sostdc1/Pax1/Nodal/Six3/Rreb1/Isl1/Onecut1/Nkx2-3/Sox3/E2f8/Crh/Bsx/Bcl2/Foxb1/Zic3/Edaradd	37
GO:0046189	phenol-containing compound biosynthetic process	9/1207	53/28943	0.000313454	0.00430601	0.00343373	Th/Tyrp1/Moxd1/Slc6a3/Opn3/Nr4a2/Slc24a5/Dao/Agtr2	9
GO:0042063	gliogenesis	30/1207	363/28943	0.000320001	0.0043795	0.00349233	Nkx2-1/Adora2a/Gcm2/Id4/Tert/Fgf10/Otx2/Drd3/Dlx2/Adcyap1/Tcf7l2/Lamc3/Lrp2/Nkx2-2/P2ry1/Lef1/Trp73/Agt/Eomes/Cspg4/Ndn/Gsx2/P2ry12/Dlx1/Dusp15/Kcnj10/Gap43/Hes5/Crb1/Sox1	30
GO:0040014	regulation of multicellular organism growth	12/1207	89/28943	0.000321034	0.0043795	0.00349233	Cacna2d2/Tshr/Ptch1/Slc6a3/Drd3/Ghrh/Agt/Drd2/Ghsr/Bcl2/Dio3/Prlh	12
GO:0046661	male sex differentiation	18/1207	172/28943	0.000322406	0.0043795	0.00349233	Nkx2-1/Rec8/Wnt9b/Lhx9/Fgf10/Lhcgr/Nr0b1/Nr5a1/Lrp2/Col9a3/Sfrp2/Ntrk1/Cftr/Dmrt3/Sox3/Nhlh2/Bcl2/Gm4787	18
GO:0051961	negative regulation of nervous system development	18/1207	172/28943	0.000322406	0.0043795	0.00349233	Wnt3/Efnb3/Id4/Tert/Sema5a/Drd3/Dlx2/Adcyap1/Sema4g/Cit/Plxna3/Cbln1/Trpc5/Dlx1/Mdga1/Hes5/Sema5b/Rgma	18
GO:0001763	morphogenesis of a branching structure	23/1207	249/28943	0.00033061	0.00447843	0.00357123	Wnt2/Wnt9b/Lhx1/Hnf1b/Ptch1/Fgf10/Sema5a/Angpt1/Dlx2/Shox2/Lef1/Sfrp2/Pitx2/Agt/Drd2/Wnt6/Gbx2/Foxa1/Adamts16/Gpc3/Bcl2/Hhip/Agtr2	23
GO:0007492	endoderm development	11/1207	77/28943	0.000339305	0.00458344	0.00365497	Nkx2-1/Nanog/Lhx1/Hnf1b/Otx2/Angpt1/Nr0b1/Sox17/Eomes/Nodal/Onecut1	11
GO:0016331	morphogenesis of embryonic epithelium	19/1207	188/28943	0.000347973	0.00467456	0.00372763	Irx2/Folr1/Wnt2/Wnt9b/Sfrp5/Hnf1b/Ptch1/Fgf10/Lrp2/Sfrp2/Stil/Ret/Wnt6/Pcdh8/Nodal/Hand1/Hes5/Irx1/Rgma	19
GO:0110148	biomineralization	19/1207	188/28943	0.000347973	0.00467456	0.00372763	Adora2a/Mtss1/Tcf7l2/Clec3b/Itgb6/Ambn/Abcc6/Wnt6/Dlk1/Cftr/Notum/Omd/Tmem119/Nell1/Gpc3/Slc24a3/Ccr1l1/Tspear/Bglap	19
GO:0050961	detection of temperature stimulus involved in sensory perception	6/1207	24/28943	0.000366057	0.00490396	0.00391055	Opn4/Ntrk1/Calca/Grik2/Tac1/Prdm12	6
GO:0009266	response to temperature stimulus	18/1207	174/28943	0.000371287	0.0049257	0.00392789	Ngfr/Opn4/Ntrk1/Cckar/Plin1/Calca/Agt/Stac/Ucp3/Pmch/Trpm8/Prrxl1/Pirt/Htr1b/Grik2/Tac1/Scn9a/Prdm12	18
GO:0003353	positive regulation of cilium movement	5/1207	16/28943	0.000371732	0.0049257	0.00392789	Tacr3/Ttll6/Defb1/Tac1/Iqcf1	5
GO:0032222	regulation of synaptic transmission	cholinergic	5/1207	16/28943	0.000371732	0.0049257	0.00392789	Ngfr/Adora2a/Chrna3/Htr2c/Tac1	5
GO:0042416	dopamine biosynthetic process	5/1207	16/28943	0.000371732	0.0049257	0.00392789	Th/Slc6a3/Nr4a2/Dao/Agtr2	5
GO:0072171	mesonephric tubule morphogenesis	11/1207	78/28943	0.000380337	0.00502603	0.0040079	Wnt9b/Lhx1/Hnf1b/Ptch1/Kif26b/Agt/Wnt6/Adamts16/Gpc3/Bcl2/Agtr2	11
GO:0045776	negative regulation of blood pressure	10/1207	66/28943	0.000386001	0.00508705	0.00405656	Ffar3/Drd3/Glp1r/Oxt/Calca/Drd2/Pmch/Crh/Tac1/Agtr2	10
GO:0042220	response to cocaine	8/1207	44/28943	0.00041541	0.00545702	0.00435159	Cacng4/Slc6a3/Drd3/Oprk1/Tacr3/Drd2/Htr1b/Crh	8
GO:0061351	neural precursor cell proliferation	20/1207	206/28943	0.000416754	0.00545702	0.00435159	Ngfr/Wnt2/Lhx1/Id4/Otp/Adcyap1/Gli1/Lrp2/Lef1/Lhx5/Cntnap4/Drd2/Gbx2/Arx/Six3/Zfp503/Zfp423/Bex1/Hhip/Skor2	20
GO:0098926	postsynaptic signal transduction	9/1207	55/28943	0.00041744	0.00545702	0.00435159	Oprm1/Chrne/Ly6h/Ache/Lypd1/Chrna4/Chrna3/Rgs8/Chrm5	9
GO:0006865	amino acid transport	17/1207	161/28943	0.000420839	0.0054867	0.00437525	Slc1a6/Trh/Grm1/Slc17a8/Adora2a/Prkcd/Slc3a1/Slc6a9/Slc7a10/Slc38a5/Agt/Avp/Kmo/Htr2c/Kcnj10/Htr1b/Slc38a11	17
GO:0001658	branching involved in ureteric bud morphogenesis	10/1207	67/28943	0.00043699	0.00568204	0.00453102	Wnt9b/Lhx1/Hnf1b/Ptch1/Agt/Wnt6/Adamts16/Gpc3/Bcl2/Agtr2	10
GO:0090101	negative regulation of transmembrane receptor protein serine/threonine kinase signaling pathway	16/1207	147/28943	0.000438346	0.00568448	0.00453296	Nkx2-1/Nanog/Tcf7l2/Lrp2/Veph1/Sfrp2/Igsf1/Bmper/Sostdc1/Nepn/Dlx1/Onecut1/Vwc2l/Vwc2/Skor2/Peg10	16
GO:0071805	potassium ion transmembrane transport	20/1207	207/28943	0.000443634	0.00573775	0.00457544	Kcnn3/Gal/Oprk1/Edn3/Casq2/Hcn3/Kcnip4/Kcnj5/Hcn4/P2ry12/Kcnh2/Kcnj1/Kcnj12/Kcnj10/Kcnj16/Slc24a3/Lrrc55/Kcnj13/Kcne1l/Gm21985	20
GO:0045666	positive regulation of neuron differentiation	14/1207	119/28943	0.000446427	0.00574331	0.00457988	Ngfr/Dlx2/Impact/Lmx1a/Nkx2-2/Fezf1/Foxa1/Trpc5/Dlx1/Adra2c/Vwc2l/Neurog1/Vwc2/Adra2b	14
GO:0048709	oligodendrocyte differentiation	14/1207	119/28943	0.000446427	0.00574331	0.00457988	Nkx2-1/Id4/Otx2/Drd3/Dlx2/Tcf7l2/Nkx2-2/Trp73/Gsx2/Dlx1/Dusp15/Kcnj10/Hes5/Sox1	14
GO:1903531	negative regulation of secretion by cell	18/1207	177/28943	0.000456622	0.00585897	0.00467211	Oprm1/Trh/Cartpt/Drd3/Oprk1/Edn3/P2ry1/Npvf/Sytl4/Drd2/P2ry12/Gck/Htr1b/Crh/Ghsr/Ffar4/Mtnr1a/Agtr2	18
GO:0048857	neural nucleus development	6/1207	25/28943	0.000464762	0.00594773	0.00474289	Nkx2-1/Pitx2/Foxp2/Hoxa1/Arx/Bcl2	6
GO:0021700	developmental maturation	29/1207	355/28943	0.000482009	0.00615226	0.00490599	Rec8/Rac3/Catsper3/Ropn1/Gal/Gdf11/Nr4a2/Lhx6/Epha8/Ret/Rab38/Ryr1/Calca/Irx5/Cngb1/Bfsp2/Cspg4/Foxa1/Trim58/Six3/Cftr/Pld6/Defb1/C1ql1/Baiap3/Angptl8/Hes5/Bcl2/Iqcf1	29
GO:0051209	release of sequestered calcium ion into cytosol	14/1207	120/28943	0.000486342	0.00619131	0.00493712	Hap1/Trdn/Glp1r/Lhcgr/Ms4a2/Gpr39/Casq2/Ryr1/Drd2/Pln/Htr2c/Npsr1/Ryr3/Capn3	14
GO:0050708	regulation of protein secretion	26/1207	305/28943	0.000489234	0.00621186	0.00495352	Oprm1/Trh/Ahi1/Adora2a/Doc2b/Cartpt/Adcy8/Drd3/Glp1r/Tcf7l2/Gpr39/Prkcq/Sytl4/Drd2/Nr0b2/Cftr/Gck/Isl1/Ucn3/Baiap3/Crh/Sstr5/Ghsr/Mtnr1a/Syt9/Nnat	26
GO:0050678	regulation of epithelial cell proliferation	34/1207	442/28943	0.00049619	0.00628378	0.00501087	Ngfr/Wnt2/Sparc/Ptch1/Fgf10/Cnmd/Sema5a/Mtss1/Tcf7l2/Gli1/Sfrp2/Foxp2/Dlx6/Dlx5/Gkn3/Cdh13/Drd2/Scn5a/Arx/Nodal/Vash2/Rreb1/Dlk1/Isl1/Nkx2-3/Hes5/Nlrc3/Hmx2/Scg2/Ghsr/Gpc3/Nkx2-9/Col4a3/Eppk1	34
GO:0042756	drinking behavior	5/1207	17/28943	0.000508599	0.0064242	0.00512284	Oxt/Agt/Drd2/Pmch/Htr1b	5
GO:0033504	floor plate development	4/1207	10/28943	0.000516404	0.00647235	0.00516124	Stil/Nodal/Ferd3l/Foxb1	4
GO:0035095	behavioral response to nicotine	4/1207	10/28943	0.000516404	0.00647235	0.00516124	Chrna4/Chrna3/Chrnb4/Htr2c	4
GO:0046877	regulation of saliva secretion	4/1207	10/28943	0.000516404	0.00647235	0.00516124	Fgf10/Oprk1/Neurog1/Tac1	4
GO:0051283	negative regulation of sequestering of calcium ion	14/1207	121/28943	0.000529253	0.00661634	0.00527606	Hap1/Trdn/Glp1r/Lhcgr/Ms4a2/Gpr39/Casq2/Ryr1/Drd2/Pln/Htr2c/Npsr1/Ryr3/Capn3	14
GO:0014706	striated muscle tissue development	25/1207	291/28943	0.000555059	0.00689535	0.00549855	Wnt2/Myl2/Myh11/Myl7/Angpt1/Col14a1/Pi16/Gli1/Cenpf/Lrp2/Shox2/Col11a1/Lef1/Pitx2/Trp73/Agt/Hand1/AW551984/Pln/Pkp2/Isl1/Pou4f1/Myh7/Zic3/Agtr2	25
GO:0006940	regulation of smooth muscle contraction	10/1207	69/28943	0.000555825	0.00689535	0.00549855	Irag1/Oxt/Npy2r/Tacr3/Calca/Chrna3/Chrnb4/Adra2c/Ghsr/Adra2b	10
GO:0086003	cardiac muscle cell contraction	10/1207	69/28943	0.000555825	0.00689535	0.00549855	Casq2/Kcnj5/Hcn4/Scn5a/Kcnh2/Pln/Pkp2/Scn3b/Kcne1l/Strit1	10
GO:0050714	positive regulation of protein secretion	17/1207	165/28943	0.000559021	0.00691735	0.0055161	Trh/Adora2a/Doc2b/Adcy8/Glp1r/Tcf7l2/Gpr39/Prkcq/Sytl4/Nr0b2/Cftr/Gck/Isl1/Ucn3/Baiap3/Crh/Nnat	17
GO:0098659	inorganic cation import across plasma membrane	14/1207	122/28943	0.00057534	0.00708323	0.00564837	Slc5a1/Calcr/Kcnj5/Hcn4/Scn5a/Kcnh2/Ramp3/Kcnj1/Kcnj12/Kcnj10/Kcnj16/Nalf2/Kcnj13/Gm21985	14
GO:0099587	inorganic ion import across plasma membrane	14/1207	122/28943	0.00057534	0.00708323	0.00564837	Slc5a1/Calcr/Kcnj5/Hcn4/Scn5a/Kcnh2/Ramp3/Kcnj1/Kcnj12/Kcnj10/Kcnj16/Nalf2/Kcnj13/Gm21985	14
GO:0071880	adenylate cyclase-activating adrenergic receptor signaling pathway	6/1207	26/28943	0.000583018	0.00715964	0.0057093	Drd3/Drd2/Gpr101/Pln/Adra2c/Adra2b	6
GO:0010043	response to zinc ion	7/1207	36/28943	0.00062223	0.00760163	0.00606176	Glra1/Haao/Glra2/Gpr39/Slc30a10/Glra3/Pln	7
GO:0050954	sensory perception of mechanical stimulus	26/1207	310/28943	0.000624223	0.00760163	0.00606176	Ceacam16/Slc17a8/Myo7b/Bsnd/Eps8l2/Ush2a/Lrp2/Col11a1/Ntrk1/P2rx2/Hoxa1/Myh14/Strc/Otoa/Ripor2/Mcoln3/Prrxl1/Slitrk6/Tmie/Pou3f4/Tmc2/Lhfpl5/Otof/Tspear/Pgap1/Lhfpl3	26
GO:0051282	regulation of sequestering of calcium ion	14/1207	123/28943	0.000624788	0.00760163	0.00606176	Hap1/Trdn/Glp1r/Lhcgr/Ms4a2/Gpr39/Casq2/Ryr1/Drd2/Pln/Htr2c/Npsr1/Ryr3/Capn3	14
GO:0044058	regulation of digestive system process	9/1207	58/28943	0.000625263	0.00760163	0.00606176	Fgf10/Oprk1/Gpr39/Oxt/Npsr1/Neurog1/Crh/Ghsr/Tac1	9
GO:0046660	female sex differentiation	16/1207	152/28943	0.000635005	0.00770083	0.00614086	Gnrh1/Lhx1/Lhx9/Fgf10/Angpt1/Lhcgr/Adcyap1/Nr5a1/Lrp2/Col9a3/Agt/Oas1d/Gpr149/Bcl2/Lhx8/Lhb	16
GO:0048715	negative regulation of oligodendrocyte differentiation	5/1207	18/28943	0.000680141	0.00822768	0.00656099	Id4/Drd3/Dlx2/Dlx1/Hes5	5
GO:0035725	sodium ion transmembrane transport	16/1207	153/28943	0.000682277	0.00823303	0.00656525	Slc5a1/Slc6a3/Drd3/Hcn3/Slc6a9/Slc6a11/Hcn4/Scn5a/Scn11a/Cftr/Scn3b/Slc6a2/Slc24a3/Fxyd6/Scn9a/Slc6a16	16
GO:1903350	response to dopamine	9/1207	59/28943	0.000710883	0.00853587	0.00680674	Oprm1/Drd3/Htr4/Drd2/Htr2c/Rgs8/Htr1b/Htr5b/Alk	9
GO:1903351	cellular response to dopamine	9/1207	59/28943	0.000710883	0.00853587	0.00680674	Oprm1/Drd3/Htr4/Drd2/Htr2c/Rgs8/Htr1b/Htr5b/Alk	9
GO:0009713	catechol-containing compound biosynthetic process	6/1207	27/28943	0.00072335	0.00854411	0.00681331	Th/Moxd1/Slc6a3/Nr4a2/Dao/Agtr2	6
GO:0014821	phasic smooth muscle contraction	6/1207	27/28943	0.00072335	0.00854411	0.00681331	Edn3/P2rx2/Agt/Drd2/Neurog1/Ghsr	6
GO:0042423	catecholamine biosynthetic process	6/1207	27/28943	0.00072335	0.00854411	0.00681331	Th/Moxd1/Slc6a3/Nr4a2/Dao/Agtr2	6
GO:0042753	positive regulation of circadian rhythm	6/1207	27/28943	0.00072335	0.00854411	0.00681331	Nkx2-1/Adora2a/Ghrh/Npy2r/Rorc/Pmch	6
GO:0045187	regulation of circadian sleep/wake cycle	sleep	6/1207	27/28943	0.00072335	0.00854411	0.00681331	Adora2a/Drd3/Ghrh/Npy2r/Drd2/Pmch	6
GO:0060004	reflex	6/1207	27/28943	0.00072335	0.00854411	0.00681331	Glra1/Drd3/Foxp2/Npsr1/Slitrk6/Tmc2	6
GO:2000300	regulation of synaptic vesicle exocytosis	11/1207	84/28943	0.000723868	0.00854411	0.00681331	Adora2a/Chrna4/P2ry1/P2rx2/Drd2/Chrna3/Rims3/Glra3/Grin3a/Htr1b/Grm4	11
GO:0007605	sensory perception of sound	24/1207	280/28943	0.000731778	0.00861655	0.00687108	Ceacam16/Slc17a8/Myo7b/Bsnd/Eps8l2/Ush2a/Lrp2/Col11a1/P2rx2/Hoxa1/Myh14/Strc/Otoa/Ripor2/Mcoln3/Slitrk6/Tmie/Pou3f4/Tmc2/Lhfpl5/Otof/Tspear/Pgap1/Lhfpl3	24
GO:0051208	sequestering of calcium ion	14/1207	125/28943	0.000734551	0.00862831	0.00688046	Hap1/Trdn/Glp1r/Lhcgr/Ms4a2/Gpr39/Casq2/Ryr1/Drd2/Pln/Htr2c/Npsr1/Ryr3/Capn3	14
GO:0070286	axonemal dynein complex assembly	7/1207	37/28943	0.000740076	0.00867226	0.00691551	Zmynd10/Dnah5/Dnai4/Dnah7b/Dnaaf6b/Dnai3/Daw1	7
GO:0001764	neuron migration	19/1207	200/28943	0.000748487	0.00874974	0.00697729	Nkx2-1/Gnrh1/Lhx1/Nr4a2/Lhx6/Pitx2/Cckar/Fezf1/Drd2/Eomes/Ndn/Arx/Prrxl1/Mdga1/Pou4f1/Sox14/Ntng1/Dcc/Sox1	19
GO:0043949	regulation of cAMP-mediated signaling	8/1207	48/28943	0.000763382	0.00890246	0.00709907	Oprm1/Adcyap1/Sctr/Ghrh/Npy2r/Crh/Ffar4/Pde11a	8
GO:0032922	circadian regulation of gene expression	10/1207	72/28943	0.000783233	0.0089832	0.00716346	Ngfr/Hnf1b/Id4/Cartpt/Drd3/Rorc/Drd2/Nr0b2/Mc3r/Zfhx3	10
GO:0002016	regulation of blood volume by renin-angiotensin	4/1207	11/28943	0.000784737	0.0089832	0.00716346	Nkx2-1/Drd3/Agt/Agtr2	4
GO:0021940	positive regulation of cerebellar granule cell precursor proliferation	4/1207	11/28943	0.000784737	0.0089832	0.00716346	Lhx1/Gli1/Lhx5/Zfp423	4
GO:0032224	positive regulation of synaptic transmission	cholinergic	4/1207	11/28943	0.000784737	0.0089832	0.00716346	Ngfr/Adora2a/Htr2c/Tac1	4
GO:0048382	mesendoderm development	4/1207	11/28943	0.000784737	0.0089832	0.00716346	Lhx1/Otx2/Eomes/Nodal	4
GO:0060159	regulation of dopamine receptor signaling pathway	4/1207	11/28943	0.000784737	0.0089832	0.00716346	Drd3/Drd2/Rgs8/Alk	4
GO:0090009	primitive streak formation	4/1207	11/28943	0.000784737	0.0089832	0.00716346	Lhx1/Otx2/Nodal/Zic3	4
GO:0072175	epithelial tube formation	17/1207	170/28943	0.000785083	0.0089832	0.00716346	Irx2/Folr1/Wnt9b/Sfrp5/Hnf1b/Ptch1/Fgf10/Lrp2/Sfrp2/Stil/Ret/Wnt6/Nodal/Hand1/Hes5/Irx1/Rgma	17
GO:0046530	photoreceptor cell differentiation	11/1207	85/28943	0.000800664	0.00911554	0.00726899	Th/Ahi1/Otx2/Dlx2/Rp1/Olfm3/Cngb1/Nrl/Dlx1/Crb1/Dio3	11
GO:0009948	anterior/posterior axis specification	9/1207	60/28943	0.000805826	0.00911554	0.00726899	Wnt3/Lhx1/Otx2/Nodal/Pld6/Neurog1/Gpc3/Zic3/Pgap1	9
GO:0046717	acid secretion	9/1207	60/28943	0.000805826	0.00911554	0.00726899	Trh/Drd3/Gpr39/Oxt/Cckar/Drd2/Htr2c/Htr1b/Chrm5	9
GO:0055078	sodium ion homeostasis	9/1207	60/28943	0.000805826	0.00911554	0.00726899	Corin/Adora2a/Drd3/Oxt/Agt/Drd2/Avp/Tac1/Agtr2	9
GO:0006869	lipid transport	32/1207	419/28943	0.000806022	0.00911554	0.00726899	Pltp/Ptch1/Prkcd/Drd3/Lhcgr/Galr1/Gal/Oxt/Slc27a2/Atp8b5/Slc10a4/Slco1c1/Agt/Drd2/Ano7/Nmur2/Esyt3/Atg9b/Apoc1/Cftr/Trpc5/Abca9/Abca8a/Proca1/Gltpd2/Crh/Atp10b/Gulp1/Slc10a4-ps/Tac1/Agtr2/Plscr5	32
GO:0048638	regulation of developmental growth	31/1207	402/28943	0.000824452	0.00930235	0.00741796	Wnt3/Cacna2d2/Wnt2/Hnf1b/Tshr/Ptch1/Slc6a3/Sema5a/Col14a1/Drd3/Pi16/Tcf7l2/Sema4g/Gli1/Ghrh/Trp73/L1cam/Plxna3/Agt/Drd2/Arx/Mael/Trpc5/Ghsr/Sema5b/Bcl2/Rgma/Dio3/Capn3/Prlh/Eppk1	31
GO:0008584	male gonad development	15/1207	141/28943	0.000829483	0.00931588	0.00742875	Nkx2-1/Rec8/Lhx9/Lhcgr/Nr0b1/Nr5a1/Lrp2/Col9a3/Sfrp2/Ntrk1/Cftr/Sox3/Nhlh2/Bcl2/Gm4787	15
GO:0055123	digestive system development	15/1207	141/28943	0.000829483	0.00931588	0.00742875	Sfrp5/Ahi1/Hnf1b/Fgf10/Tcf7l2/Sox17/Nkx2-2/Shox2/Sfrp2/Pitx2/Trp73/Nodal/Nkx2-3/Bcl2/Zic3	15
GO:0003007	heart morphogenesis	24/1207	283/28943	0.00084926	0.00951601	0.00758834	Folr1/Wnt2/Myl2/Dnah11/Ahi1/Ptch1/Angpt1/Gaa/Sox17/Lrp2/Shox2/Col11a1/Sfrp2/Npy2r/Pitx2/Stil/Ryr1/Nodal/Hand1/Pkp2/Isl1/Pou4f1/Myh7/Zic3	24
GO:0007612	learning	18/1207	187/28943	0.00087455	0.00973591	0.00776369	Th/Prkar2b/Nts/Drd3/Glp1r/Oprk1/Foxp2/Ap1s2/Agt/Drd2/Lrrn4/C1ql1/Crh/Hrh1/Foxb1/Tac1/Grm4/Gpr88	18
GO:0048592	eye morphogenesis	18/1207	187/28943	0.00087455	0.00973591	0.00776369	Th/Lhx1/Ahi1/Otx2/Gdf11/Rp1/Olfm3/Pitx2/Calb1/Irx5/Irx6/Lctl/Six3/Nrl/Bcl2/Crb1/Dio3/Sox1	18
GO:0042745	circadian sleep/wake cycle	7/1207	38/28943	0.00087489	0.00973591	0.00776369	Adora2a/Drd3/Ghrh/Npy2r/Drd2/Hcrtr2/Pmch	7
GO:0021884	forebrain neuron development	6/1207	28/28943	0.000888422	0.00986392	0.00786577	Lhx6/Plxna3/Gbx2/Nhlh2/Sox1/Lhx8	6
GO:0046546	development of primary male sexual characteristics	15/1207	142/28943	0.000892437	0.00988593	0.00788332	Nkx2-1/Rec8/Lhx9/Lhcgr/Nr0b1/Nr5a1/Lrp2/Col9a3/Sfrp2/Ntrk1/Cftr/Sox3/Nhlh2/Bcl2/Gm4787	15

## Sheet: MCAO+luteolin vs MCAO CC
ID	Description	GeneRatio	BgRatio	pvalue	p.adjust	qvalue	geneID	Count
GO:0034702	ion channel complex	53/1216	295/28804	3.26126e-19	1.63063e-16	1.23584e-16	Glra1/Gabrg1/Grin2d/Cacna2d2/Chrne/Glra2/Glra4/Trdn/Gabrp/Gabra6/Cacng1/Cacng4/Catsper3/Trpc7/Chrna2/Shisa9/Clic6/Chrna4/Trpc3/Olfm3/Hcn3/Cachd1/Kcnip4/Ryr1/Gabrq/Cngb1/Kcnj5/Chrna3/Hcn4/Scn5a/Scn11a/Chrnb4/Kcnmb2/Ano2/Glra3/Kcnh2/Grin3a/Cftr/Trpc5/Vwc2l/Catsperg2/Scn3b/Catsperg1/Vwc2/Shisa6/Gabrg3/Grik2/Ryr3/Grid2/Lrrc55/Scn9a/Kcne1l/Trpc2	53
GO:1990351	transporter complex	57/1216	395/28804	4.96824e-16	1.05079e-13	7.96388e-14	Glra1/Gabrg1/Grin2d/Cacna2d2/Chrne/Atp1b4/Glra2/Glra4/Trdn/Gabrp/Gabra6/Cacng1/Cacng4/Catsper3/Trpc7/Chrna2/Shisa9/Clic6/Chrna4/Trpc3/Olfm3/Hcn3/Cachd1/Kcnip4/Ryr1/Gabrq/Cngb1/Kcnj5/Chrna3/Hcn4/Scn5a/Scn11a/Chrnb4/Kcnmb2/Ano2/Glra3/Kcnh2/Pln/Grin3a/Cftr/Trpc5/Vwc2l/Catsperg2/Scn3b/Catsperg1/Vwc2/Shisa6/Gabrg3/Atp10b/Grik2/Ryr3/Timm8a2/Grid2/Lrrc55/Scn9a/Kcne1l/Trpc2	57
GO:1902495	transmembrane transporter complex	55/1216	373/28804	6.30474e-16	1.05079e-13	7.96388e-14	Glra1/Gabrg1/Grin2d/Cacna2d2/Chrne/Atp1b4/Glra2/Glra4/Trdn/Gabrp/Gabra6/Cacng1/Cacng4/Catsper3/Trpc7/Chrna2/Shisa9/Clic6/Chrna4/Trpc3/Olfm3/Hcn3/Cachd1/Kcnip4/Ryr1/Gabrq/Cngb1/Kcnj5/Chrna3/Hcn4/Scn5a/Scn11a/Chrnb4/Kcnmb2/Ano2/Glra3/Kcnh2/Pln/Grin3a/Cftr/Trpc5/Vwc2l/Catsperg2/Scn3b/Catsperg1/Vwc2/Shisa6/Gabrg3/Grik2/Ryr3/Grid2/Lrrc55/Scn9a/Kcne1l/Trpc2	55
GO:0097060	synaptic membrane	61/1216	469/28804	6.33404e-15	7.91754e-13	6.00066e-13	Glra1/Oprm1/Gabrg1/Grin2d/Calb2/Efnb3/Slc1a6/Grid2ip/Chrne/Glra2/Glra4/Grm1/Gabrp/Adora2a/Gabra6/Cacng4/Slc6a3/Chrna2/Adcy8/Shisa9/Drd3/Ache/Oprk1/Chrna4/P2ry1/Slc6a9/P2rx2/Ptpro/Slc6a11/Gabre/Gabrq/L1cam/Cbln1/Cntnap4/Drd2/Chrna3/Rims3/Scn11a/Chrnb4/Pcdh17/Pcdh8/Kctd8/Glra3/Grin3a/Lrrtm3/Adra2c/Tenm2/Htr1b/Ghsr/Shisa6/Gabrg3/Slc6a2/Grik2/Ntng1/Dcc/Otof/Grm4/Fxyd6/Grid2/Chrm5/Mpp4	61
GO:0099699	integral component of synaptic membrane	40/1216	227/28804	1.52741e-14	1.52741e-12	1.15762e-12	Glra1/Oprm1/Grin2d/Efnb3/Slc1a6/Chrne/Glra4/Grm1/Gabra6/Cacng4/Slc6a3/Adcy8/Shisa9/Drd3/Oprk1/Chrna4/P2ry1/Slc6a9/P2rx2/Ptpro/Slc6a11/Gabre/Cntnap4/Drd2/Chrna3/Scn11a/Pcdh17/Pcdh8/Glra3/Grin3a/Lrrtm3/Adra2c/Htr1b/Ghsr/Shisa6/Gabrg3/Dcc/Grm4/Fxyd6/Grid2	40
GO:0099240	intrinsic component of synaptic membrane	41/1216	247/28804	5.8336e-14	4.86133e-12	3.68438e-12	Glra1/Oprm1/Grin2d/Efnb3/Slc1a6/Chrne/Glra4/Grm1/Gabra6/Cacng4/Slc6a3/Adcy8/Shisa9/Drd3/Oprk1/Chrna4/P2ry1/Slc6a9/P2rx2/Ptpro/Slc6a11/Gabre/Cntnap4/Drd2/Chrna3/Scn11a/Pcdh17/Pcdh8/Glra3/Grin3a/Lrrtm3/Adra2c/Htr1b/Ghsr/Shisa6/Gabrg3/Ntng1/Dcc/Grm4/Fxyd6/Grid2	41
GO:0045211	postsynaptic membrane	47/1216	326/28804	1.93668e-13	1.38334e-11	1.04843e-11	Glra1/Oprm1/Gabrg1/Grin2d/Efnb3/Slc1a6/Grid2ip/Chrne/Glra2/Glra4/Grm1/Gabrp/Adora2a/Gabra6/Cacng4/Slc6a3/Chrna2/Shisa9/Drd3/Ache/Oprk1/Chrna4/P2ry1/Slc6a9/Ptpro/Slc6a11/Gabre/Gabrq/Cbln1/Drd2/Chrna3/Chrnb4/Pcdh17/Pcdh8/Kctd8/Glra3/Grin3a/Lrrtm3/Adra2c/Tenm2/Shisa6/Gabrg3/Grik2/Dcc/Fxyd6/Grid2/Chrm5	47
GO:0043679	axon terminus	34/1216	194/28804	1.6732e-12	1.04575e-10	7.92569e-11	Th/Glra1/Calb2/Hap1/Gnrh1/Nts/Slc17a8/Scgn/Slc6a3/Sncg/Adcyap1/Slc18a2/Oprk1/Ush2a/Oxt/Pdyn/Ghrh/Hcn3/Calb1/Cckar/P2rx2/Calca/L1cam/Drd2/Hcn4/Ucn3/Adra2c/Penk/Pnoc/Htr1b/Grik2/Grm4/Mpp4/Slc18a3	34
GO:0099055	integral component of postsynaptic membrane	31/1216	170/28804	5.45111e-12	3.02839e-10	2.2952e-10	Glra1/Oprm1/Grin2d/Efnb3/Slc1a6/Chrne/Glra4/Grm1/Gabra6/Cacng4/Slc6a3/Shisa9/Drd3/Oprk1/Chrna4/Slc6a9/Ptpro/Slc6a11/Gabre/Drd2/Chrna3/Pcdh17/Pcdh8/Glra3/Grin3a/Lrrtm3/Adra2c/Shisa6/Dcc/Fxyd6/Grid2	31
GO:0044306	neuron projection terminus	35/1216	215/28804	7.12093e-12	3.56046e-10	2.69846e-10	Th/Glra1/Calb2/Hap1/Gnrh1/Nts/Slc17a8/Scgn/Slc6a3/Sncg/Adcyap1/Slc18a2/Oprk1/Ush2a/Oxt/Pdyn/Ghrh/Mme/Hcn3/Calb1/Cckar/P2rx2/Calca/L1cam/Drd2/Hcn4/Ucn3/Adra2c/Penk/Pnoc/Htr1b/Grik2/Grm4/Mpp4/Slc18a3	35
GO:0034703	cation channel complex	35/1216	224/28804	2.34912e-11	1.05736e-09	8.01369e-10	Grin2d/Cacna2d2/Trdn/Cacng1/Cacng4/Catsper3/Trpc7/Shisa9/Trpc3/Olfm3/Hcn3/Cachd1/Kcnip4/Ryr1/Cngb1/Kcnj5/Hcn4/Scn5a/Scn11a/Kcnmb2/Kcnh2/Grin3a/Trpc5/Vwc2l/Catsperg2/Scn3b/Catsperg1/Vwc2/Shisa6/Grik2/Ryr3/Lrrc55/Scn9a/Kcne1l/Trpc2	35
GO:0098936	intrinsic component of postsynaptic membrane	31/1216	180/28804	2.53767e-11	1.05736e-09	8.01369e-10	Glra1/Oprm1/Grin2d/Efnb3/Slc1a6/Chrne/Glra4/Grm1/Gabra6/Cacng4/Slc6a3/Shisa9/Drd3/Oprk1/Chrna4/Slc6a9/Ptpro/Slc6a11/Gabre/Drd2/Chrna3/Pcdh17/Pcdh8/Glra3/Grin3a/Lrrtm3/Adra2c/Shisa6/Dcc/Fxyd6/Grid2	31
GO:0031514	motile cilium	37/1216	269/28804	2.78182e-10	1.06993e-08	8.10896e-09	Cfap161/Dnah11/Catsper3/Dnah5/Wbp2nl/Ropn1/Ccdc172/Iqca/Spaca9/Fsip1/Spag17/Tacr3/Spata18/Iqcd/Akap3/Pmfbp1/Drc7/Drd2/Zbbx/Pcdh11x/Dnai4/Akap14/Cfap221/Ttc29/Spag4/Crocc/Nme8/Dnali1/Defb1/Cfap58/Catsperg2/Catsperg1/Spag16/Efcab1/Cfap44/Cfap47/Ttll9	37
GO:0150034	distal axon	44/1216	379/28804	1.50316e-09	5.36842e-08	4.0687e-08	Th/Glra1/Calb2/Hap1/Gnrh1/Rac3/Nts/Slc17a8/Scgn/Ptch1/Slc6a3/Otx2/Sncg/Adcyap1/Slc18a2/Oprk1/Ush2a/Lrp2/Oxt/Pdyn/Ghrh/Hcn3/Calb1/Cckar/P2rx2/Calca/Myh14/L1cam/Drd2/Hcn4/Frmd7/Trpc5/Ucn3/Adra2c/Penk/Pnoc/Htr1b/Grik2/Dcc/Tubb3/Grm4/Zfp804a/Mpp4/Slc18a3	44
GO:0042734	presynaptic membrane	30/1216	201/28804	1.8989e-09	6.32966e-08	4.79722e-08	Glra1/Oprm1/Efnb3/Slc1a6/Grm1/Adora2a/Gabra6/Slc6a3/Adcy8/Ache/Oprk1/Chrna4/P2ry1/Slc6a9/P2rx2/Slc6a11/L1cam/Cntnap4/Drd2/Rims3/Scn11a/Pcdh17/Htr1b/Slc6a2/Grik2/Ntng1/Otof/Grm4/Fxyd6/Mpp4	30
GO:0043235	receptor complex	46/1216	430/28804	8.68695e-09	2.71467e-07	2.05744e-07	Gabrg1/Grin2d/Prlr/Insrr/Cd247/Chrne/Grm1/Gabrp/Gabra6/Cacng4/Tshr/Chrna2/Shisa9/Calcr/Lhcgr/Itgb6/Lrp2/Chrna4/Olfm3/Ntrk1/Epha8/P2rx2/Ret/Gabre/Gabrq/Plxna3/Chrna3/Chrnb4/Gpr101/Kctd8/Nepn/Grin3a/Ramp3/Htr2c/Gpr20/Vwc2l/Htr1b/Vwc2/Gpr119/Shisa6/Mtnr1a/Gabrg3/Alk/Grik2/Grid2/Plxnc1	46
GO:0099060	integral component of postsynaptic specialization membrane	20/1216	108/28804	2.36427e-08	6.95373e-07	5.27019e-07	Glra1/Grin2d/Efnb3/Chrne/Glra4/Grm1/Gabra6/Cacng4/Shisa9/Drd3/Chrna4/Ptpro/Chrna3/Glra3/Grin3a/Lrrtm3/Adra2c/Shisa6/Dcc/Grid2	20
GO:0098948	intrinsic component of postsynaptic specialization membrane	20/1216	114/28804	6.08853e-08	1.69126e-06	1.2818e-06	Glra1/Grin2d/Efnb3/Chrne/Glra4/Grm1/Gabra6/Cacng4/Shisa9/Drd3/Chrna4/Ptpro/Chrna3/Glra3/Grin3a/Lrrtm3/Adra2c/Shisa6/Dcc/Grid2	20
GO:0043195	terminal bouton	17/1216	88/28804	1.38443e-07	3.64325e-06	2.7612e-06	Th/Calb2/Scgn/Adcyap1/Slc18a2/Ush2a/Oxt/Ghrh/Calb1/Cckar/P2rx2/Calca/L1cam/Hcn4/Grik2/Grm4/Slc18a3	17
GO:0005581	collagen trimer	16/1216	81/28804	2.33051e-07	5.82629e-06	4.41571e-06	C1ql4/Col14a1/Col9a3/Col11a1/Col15a1/Col9a2/Col4a6/C1ql2/Col6a6/C1ql1/Col27a1/C1qtnf2/Col25a1/Col28a1/Col4a3/Col6a5	16
GO:0062023	collagen-containing extracellular matrix	40/1216	396/28804	3.67531e-07	8.75075e-06	6.63215e-06	Itih3/Wnt2/Matn4/Sparc/Ogn/Fgf10/Angpt1/Col14a1/Ache/Zp1/Ush2a/Lamc3/Fibcd1/Col9a3/Col11a1/Col15a1/Col9a2/Col4a6/Bmper/Impg1/Cspg4/Adamts15/Spon1/Nepn/Rbp3/Fmod/Prelp/Frem3/Ecm2/Col6a6/Col27a1/Omd/Vwc2/Gpc3/Megf6/Col25a1/Ntng1/Col28a1/Col4a3/Col6a5	40
GO:0099056	integral component of presynaptic membrane	19/1216	116/28804	3.95075e-07	8.97897e-06	6.80511e-06	Glra1/Oprm1/Efnb3/Slc1a6/Slc6a3/Adcy8/Oprk1/Chrna4/P2ry1/Slc6a9/P2rx2/Slc6a11/Cntnap4/Drd2/Scn11a/Pcdh17/Htr1b/Grm4/Fxyd6	19
GO:0098889	intrinsic component of presynaptic membrane	20/1216	129/28804	4.91834e-07	1.0692e-05	8.10344e-06	Glra1/Oprm1/Efnb3/Slc1a6/Slc6a3/Adcy8/Oprk1/Chrna4/P2ry1/Slc6a9/P2rx2/Slc6a11/Cntnap4/Drd2/Scn11a/Pcdh17/Htr1b/Ntng1/Grm4/Fxyd6	20
GO:0034707	chloride channel complex	12/1216	48/28804	5.16566e-07	1.07618e-05	8.15631e-06	Glra1/Gabrg1/Glra2/Glra4/Gabrp/Gabra6/Clic6/Gabrq/Ano2/Glra3/Cftr/Gabrg3	12
GO:0097729	9+2 motile cilium	25/1216	192/28804	6.04064e-07	1.20813e-05	9.15634e-06	Dnah11/Dnah5/Wbp2nl/Ropn1/Ccdc172/Spaca9/Tacr3/Spata18/Akap3/Pmfbp1/Drd2/Pcdh11x/Akap14/Cfap221/Ttc29/Crocc/Nme8/Dnali1/Defb1/Cfap58/Catsperg2/Catsperg1/Spag16/Efcab1/Cfap47	25
GO:0099634	postsynaptic specialization membrane	20/1216	138/28804	1.47092e-06	2.8287e-05	2.14385e-05	Glra1/Grin2d/Efnb3/Chrne/Glra4/Grm1/Gabra6/Cacng4/Shisa9/Drd3/Chrna4/Ptpro/Chrna3/Glra3/Grin3a/Lrrtm3/Adra2c/Shisa6/Dcc/Grid2	20
GO:0098691	dopaminergic synapse	7/1216	16/28804	1.92155e-06	3.55843e-05	2.69692e-05	Slc6a3/Drd3/Slc18a2/Chrna4/Slc10a4/Drd2/Chrna3	7
GO:0045177	apical part of cell	44/1216	488/28804	2.19112e-06	3.91272e-05	2.96543e-05	Folr1/Edar/Clcn5/Slc34a3/Zmynd10/Slc5a1/Ptch1/Adam7/Adcy8/Drd3/Tmem114/Slc5a7/Slc3a1/Myo7b/Slc4a9/Rab27b/Cblif/Ush2a/Lrp2/Prom2/P2ry1/Slc6a9/Slc2a5/P2rx2/Ptpro/Abcc6/Gp2/Sytl4/Ooep/Otoa/Ripor2/Cftr/Aqp6/Kcnj10/Upk1b/Slc29a4/Naaladl1/Patj/Lhfpl5/Otof/Crb1/Slc22a8/Tmem235/Kncn	44
GO:0043204	perikaryon	20/1216	143/28804	2.5884e-06	4.46276e-05	3.3823e-05	Ngfr/Th/Oprm1/Gnrh1/Slc17a8/Ngb/Slc5a7/Adcyap1/Oprk1/Ghrh/Drd2/Resp18/Cntnap3/Pde9a/Penk/Neurog1/Crh/Grik2/Bglap/Pde11a	20
GO:0098862	cluster of actin-based cell projections	24/1216	205/28804	6.64026e-06	0.000110671	8.3877e-05	Folr1/Calb2/Slc34a3/Slc5a1/Ceacam16/Myh11/Slc28a3/Slc3a1/Myo7b/Eps8l2/Ush2a/Lrp2/Mme/Calb1/Myh14/Lctl/Strc/Ripor2/Cib2/Tmc2/Lhfpl5/Cgn/Tspear/Kncn	24
GO:0032589	neuron projection membrane	13/1216	71/28804	7.54307e-06	0.000121662	9.22074e-05	Ngfr/Oprm1/Gabrg1/Adora2a/Gabra6/Shisa9/Ush2a/Tacr3/Gabre/Ripor2/Shisa6/Gabrg3/Trpc2	13
GO:0008328	ionotropic glutamate receptor complex	10/1216	44/28804	1.15852e-05	0.000181019	0.000137193	Grin2d/Cacng4/Shisa9/Olfm3/Grin3a/Vwc2l/Vwc2/Shisa6/Grik2/Grid2	10
GO:0099061	integral component of postsynaptic density membrane	13/1216	74/28804	1.20834e-05	0.000183081	0.000138756	Grin2d/Efnb3/Grm1/Cacng4/Shisa9/Drd3/Ptpro/Grin3a/Lrrtm3/Adra2c/Shisa6/Dcc/Grid2	13
GO:0098982	GABA-ergic synapse	16/1216	109/28804	1.36605e-05	0.00020089	0.000152253	Hap1/Gabra6/Drd3/Calb1/Ptpro/Slc6a11/Gabre/Cntnap4/Cdh13/Drd2/Pcdh17/Mdga1/Gap43/Baiap3/Gabrg3/Cbln4	16
GO:0098878	neurotransmitter receptor complex	10/1216	46/28804	1.7627e-05	0.000251815	0.000190849	Grin2d/Cacng4/Shisa9/Olfm3/Grin3a/Vwc2l/Vwc2/Shisa6/Grik2/Grid2	10
GO:0036126	sperm flagellum	21/1216	176/28804	1.83521e-05	0.000254891	0.00019318	Wbp2nl/Ropn1/Ccdc172/Spaca9/Tacr3/Spata18/Akap3/Pmfbp1/Drd2/Pcdh11x/Akap14/Cfap221/Ttc29/Nme8/Dnali1/Defb1/Cfap58/Catsperg2/Catsperg1/Spag16/Cfap47	21
GO:0032420	stereocilium	11/1216	58/28804	2.66298e-05	0.000359862	0.000272738	Calb2/Ceacam16/Eps8l2/Ush2a/Calb1/Strc/Ripor2/Cib2/Tmc2/Lhfpl5/Tspear	11
GO:0099146	intrinsic component of postsynaptic density membrane	13/1216	80/28804	2.87878e-05	0.000369999	0.000280421	Grin2d/Efnb3/Grm1/Cacng4/Shisa9/Drd3/Ptpro/Grin3a/Lrrtm3/Adra2c/Shisa6/Dcc/Grid2	13
GO:0032421	stereocilium bundle	12/1216	69/28804	2.886e-05	0.000369999	0.000280421	Calb2/Ceacam16/Eps8l2/Ush2a/Calb1/Strc/Ripor2/Cib2/Tmc2/Lhfpl5/Tspear/Kncn	12
GO:0033017	sarcoplasmic reticulum membrane	7/1216	23/28804	3.17484e-05	0.000396854	0.000300774	Trdn/Ryr1/Atp2a1/Pln/Sln/Ryr3/Strit1	7
GO:0031225	anchored component of membrane	22/1216	198/28804	3.57761e-05	0.000436294	0.000330665	Folr1/Rab3c/Ly6h/Lypd2/Ache/Lypd1/Gad2/Prnd/Art4/Lypd5/Gp2/Cdh13/Art3/Otoa/Mdga1/Gpc3/Lypd3/Ntng1/Lsamp/Cd59b/Rgma/Spaca4	22
GO:0032590	dendrite membrane	10/1216	50/28804	3.81066e-05	0.00045365	0.000343819	Ngfr/Oprm1/Gabrg1/Gabra6/Shisa9/Tacr3/Gabre/Shisa6/Gabrg3/Trpc2	10
GO:0098858	actin-based cell projection	24/1216	229/28804	4.21027e-05	0.000489566	0.000371039	Kcnn3/Calb2/Ceacam16/Angpt1/Myo7b/Cblif/Eps8l2/Ush2a/Prom2/Calb1/Strc/Foxa1/Ripor2/Cib2/Cftr/Dnali1/Kcnj10/Gap43/Tmc2/Lhfpl5/Tubb3/Crb1/Tspear/Trpc2	24
GO:0016324	apical plasma membrane	33/1216	370/28804	4.86346e-05	0.000552666	0.000418863	Folr1/Slc34a3/Zmynd10/Slc5a1/Adcy8/Tmem114/Slc5a7/Slc3a1/Rab27b/Cblif/Ush2a/Lrp2/Prom2/P2ry1/Slc6a9/Slc2a5/P2rx2/Ptpro/Abcc6/Gp2/Sytl4/Otoa/Ripor2/Cftr/Aqp6/Kcnj10/Upk1b/Slc29a4/Naaladl1/Lhfpl5/Slc22a8/Tmem235/Kncn	33
GO:0030285	integral component of synaptic vesicle membrane	9/1216	42/28804	5.23104e-05	0.000581227	0.000440509	Slc17a8/Slc18a2/Oprk1/Tmem163/Slc6a9/Slc10a4/Slc17a6/Syt9/Slc18a3	9
GO:0043292	contractile fiber	24/1216	236/28804	6.80917e-05	0.000740127	0.000560938	Myl2/Myh11/Myl7/Myot/Ankrd2/Casq2/Trim63/Lmod2/Ryr1/Atp2a1/Scn5a/Nexn/Smpx/Scn3b/Krt8/Synpo2/Myh7/Ryr3/Tnnt3/Tnnt1/Myl9/Mybphl/3425401B19Rik/Capn3	24
GO:0045178	basal part of cell	28/1216	300/28804	8.12579e-05	0.000864446	0.000655159	Folr1/Cldn7/Tshr/Adcy8/Slc4a9/Slc22a6/Bsnd/P2ry1/Cdh17/Slc6a9/Slco1c1/Abcc6/Vsig1/Hcn4/P2ry12/Cftr/Gck/Kcnj10/Gm1123/Cldn8/Slc29a4/Kcnj16/Otof/Slc22a8/Cldn19/Mpp4/Frmpd2/Eppk1	28
GO:0034704	calcium channel complex	11/1216	66/28804	9.22918e-05	0.000961373	0.000728619	Cacna2d2/Trdn/Cacng1/Cacng4/Catsper3/Cachd1/Ryr1/Trpc5/Catsperg2/Catsperg1/Ryr3	11
GO:1902711	GABA-A receptor complex	6/1216	19/28804	9.44315e-05	0.000963587	0.000730297	Gabrg1/Gabrp/Gabra6/Gabre/Gabrq/Gabrg3	6
GO:0098563	intrinsic component of synaptic vesicle membrane	10/1216	56/28804	0.000105004	0.00105004	0.00079582	Slc17a8/Rab3c/Slc18a2/Oprk1/Tmem163/Slc6a9/Slc10a4/Slc17a6/Syt9/Slc18a3	10
GO:0098802	plasma membrane signaling receptor complex	21/1216	199/28804	0.000112293	0.00109419	0.000829278	Grin2d/Insrr/Cd247/Chrne/Grm1/Cacng4/Chrna2/Shisa9/Calcr/Itgb6/Chrna4/Olfm3/Chrna3/Chrnb4/Grin3a/Ramp3/Vwc2l/Vwc2/Shisa6/Grik2/Grid2	21
GO:0060076	excitatory synapse	12/1216	79/28804	0.000113795	0.00109419	0.000829278	Calb2/Slc1a6/Slc17a8/Adcy8/Slc6a9/Slc17a6/Cbln1/Plcb4/Elfn1/Shisa6/Grm4/Grid2	12
GO:1902710	GABA receptor complex	6/1216	21/28804	0.000175643	0.00165701	0.00125584	Gabrg1/Gabrp/Gabra6/Gabre/Gabrq/Gabrg3	6
GO:0030016	myofibril	22/1216	223/28804	0.000207804	0.00192411	0.00145828	Myl2/Myl7/Myot/Ankrd2/Casq2/Lmod2/Ryr1/Atp2a1/Scn5a/Nexn/Smpx/Scn3b/Krt8/Synpo2/Myh7/Ryr3/Tnnt3/Tnnt1/Myl9/Mybphl/3425401B19Rik/Capn3	22
GO:0030672	synaptic vesicle membrane	14/1216	111/28804	0.000244592	0.00218386	0.00165513	Syngr3/Slc17a8/Rab3c/Slc18a2/Oprk1/Tmem163/Gad2/Slc6a9/Slc10a4/Slc17a6/Drd2/Otof/Syt9/Slc18a3	14
GO:0099501	exocytic vesicle membrane	14/1216	111/28804	0.000244592	0.00218386	0.00165513	Syngr3/Slc17a8/Rab3c/Slc18a2/Oprk1/Tmem163/Gad2/Slc6a9/Slc10a4/Slc17a6/Drd2/Otof/Syt9/Slc18a3	14
GO:0070382	exocytic vesicle	24/1216	257/28804	0.000251992	0.00221045	0.00167529	Th/Clcn5/Syngr3/Slc17a8/Rab3c/Slc5a7/Rab27b/Slc18a2/Oprk1/Tmem163/Gad2/Pdyn/Mme/Slc6a9/Slc10a4/Slc17a6/Sytl4/Drd2/Penk/Sytl5/Otof/Syt9/Syt10/Slc18a3	24
GO:0005930	axoneme	16/1216	139/28804	0.000265924	0.00226449	0.00171625	Dnah11/Dnah5/Gli1/Rp1/Cenpf/Spag17/Dnai4/Akap14/Rsph4a/Nme8/Dnah7b/Dnali1/Dnai3/Spag16/Hydin/Efcab1	16
GO:0098839	postsynaptic density membrane	13/1216	99/28804	0.000269856	0.00226449	0.00171625	Grin2d/Efnb3/Grm1/Cacng4/Shisa9/Drd3/Ptpro/Grin3a/Lrrtm3/Adra2c/Shisa6/Dcc/Grid2	13
GO:0044298	cell body membrane	8/1216	41/28804	0.000271739	0.00226449	0.00171625	Ngfr/Gabra6/Slc6a3/Adcy8/Tacr3/P2ry12/Rgs8/Slc6a2	8
GO:0030017	sarcomere	20/1216	198/28804	0.000290405	0.00238036	0.00180407	Myl7/Myot/Ankrd2/Casq2/Lmod2/Ryr1/Atp2a1/Scn5a/Nexn/Smpx/Scn3b/Krt8/Synpo2/Myh7/Ryr3/Tnnt3/Tnnt1/Myl9/3425401B19Rik/Capn3	20
GO:0098688	parallel fiber to Purkinje cell synapse	7/1216	32/28804	0.000312547	0.00248496	0.00188333	Calb2/Slc1a6/Slc6a9/Cbln1/Plcb4/Grm4/Grid2	7
GO:0097014	ciliary plasm	16/1216	141/28804	0.000313104	0.00248496	0.00188333	Dnah11/Dnah5/Gli1/Rp1/Cenpf/Spag17/Dnai4/Akap14/Rsph4a/Nme8/Dnah7b/Dnali1/Dnai3/Spag16/Hydin/Efcab1	16
GO:0016323	basolateral plasma membrane	23/1216	246/28804	0.000329919	0.00257749	0.00195347	Folr1/Cldn7/Tshr/Adcy8/Slc4a9/Slc22a6/Bsnd/P2ry1/Cdh17/Slc6a9/Slco1c1/Abcc6/Vsig1/Hcn4/Cftr/Kcnj10/Gm1123/Cldn8/Slc29a4/Kcnj16/Slc22a8/Cldn19/Frmpd2	23
GO:0098981	cholinergic synapse	5/1216	16/28804	0.000393323	0.00302556	0.00229306	Chrna4/Slc10a4/Chrna3/Chrnb4/Slc18a3	5
GO:0016459	myosin complex	9/1216	56/28804	0.000523464	0.00396563	0.00300553	Myl2/Myh11/Myl7/Myo7b/Mlph/Myh14/Myh7/Myl9/Cgn	9
GO:0005892	acetylcholine-gated channel complex	5/1216	17/28804	0.000537907	0.00401423	0.00304237	Chrne/Chrna2/Chrna4/Chrna3/Chrnb4	5
GO:0030141	secretory granule	34/1216	440/28804	0.00056701	0.00416919	0.00315981	Trh/Mpo/Sparc/Moxd1/Rab37/Catsper3/Cartpt/Olfm4/Stk31/Calcr/Rab27b/Gal/Pnliprp2/Slc18a2/Spaca9/Oxt/Pdyn/Spag17/Atp8b5/Slc6a9/Akap3/Gp2/Sytl4/Drd2/Resp18/Avp/Gck/Hcrt/Penk/Scg2/Lrguk/Syt9/Spag8/Iqcf1	34
GO:0009925	basal plasma membrane	24/1216	275/28804	0.000672482	0.00487306	0.00369326	Folr1/Cldn7/Tshr/Adcy8/Slc4a9/Slc22a6/Bsnd/P2ry1/Cdh17/Slc6a9/Slco1c1/Abcc6/Vsig1/Hcn4/P2ry12/Cftr/Kcnj10/Gm1123/Cldn8/Slc29a4/Kcnj16/Slc22a8/Cldn19/Frmpd2	24
GO:0099568	cytoplasmic region	21/1216	229/28804	0.00075472	0.00539086	0.0040857	Oprm1/Dnah11/Dnah5/Gli1/Rp1/Cenpf/Spag17/Ooep/Rims3/Dnai4/Akap14/Rsph4a/Nme8/Dnah7b/Gck/Dnali1/Dnai3/Spag16/Grik2/Hydin/Efcab1	21
GO:0032838	plasma membrane bounded cell projection cytoplasm	18/1216	184/28804	0.000832633	0.00586361	0.004444	Oprm1/Dnah11/Dnah5/Gli1/Rp1/Cenpf/Spag17/Dnai4/Akap14/Rsph4a/Nme8/Dnah7b/Dnali1/Dnai3/Spag16/Grik2/Hydin/Efcab1	18
GO:0032809	neuronal cell body membrane	7/1216	38/28804	0.000939912	0.00651948	0.00494108	Ngfr/Gabra6/Slc6a3/Adcy8/Tacr3/Rgs8/Slc6a2	7
GO:0098686	hippocampal mossy fiber to CA3 synapse	8/1216	49/28804	0.000951843	0.00651948	0.00494108	Grin2d/Efnb3/Gabra6/Adcy8/Calb1/Slc6a9/Grik2/Syt9	8
GO:0099572	postsynaptic specialization	33/1216	438/28804	0.00103956	0.00702406	0.0053235	Ngfr/Glra1/Grin2d/Efnb3/Chrne/Glra4/Grm1/Adora2a/Gabra6/Cacng4/Ptch1/Adcy8/Shisa9/Drd3/Adgra1/Chrna4/P2ry1/Slc6a9/P2rx2/Ptpro/Drd2/Chrna3/Glra3/Grin3a/Plcb4/Dnm3/Lrrtm3/Adra2c/Gap43/Shisa6/Grik2/Dcc/Grid2	33
GO:0032281	AMPA glutamate receptor complex	6/1216	29/28804	0.00115163	0.00765634	0.0058027	Cacng4/Shisa9/Olfm3/Vwc2l/Vwc2/Shisa6	6
GO:0031674	I band	15/1216	144/28804	0.00116376	0.00765634	0.0058027	Myot/Ankrd2/Casq2/Ryr1/Atp2a1/Scn5a/Nexn/Scn3b/Krt8/Synpo2/Myh7/Ryr3/Myl9/3425401B19Rik/Capn3	15
GO:0032437	cuticular plate	4/1216	12/28804	0.00119152	0.00773715	0.00586394	Calb2/Calb1/Cib2/Kncn	4
GO:0016529	sarcoplasmic reticulum	10/1216	76/28804	0.00131542	0.00843216	0.00639069	Irag1/Trdn/Atp2a3/Casq2/Ryr1/Atp2a1/Pln/Sln/Ryr3/Strit1	10
GO:0045121	membrane raft	30/1216	394/28804	0.00145829	0.00922967	0.00699512	Ngfr/Oprm1/Prkar2b/Tshr/Ptch1/Slc6a3/Angpt1/Adcy8/Slc5a7/Slc22a6/Ms4a2/Nphs2/Lrp2/Prom2/Stoml3/Mme/Ret/L1cam/Cdh13/Chrna3/Scn5a/P2ry12/Card11/Rftn1/Trpc5/Mdga1/Selplg/Ghsr/Rit2/Dcc	30
GO:0098857	membrane microdomain	30/1216	395/28804	0.0015162	0.00947628	0.00718202	Ngfr/Oprm1/Prkar2b/Tshr/Ptch1/Slc6a3/Angpt1/Adcy8/Slc5a7/Slc22a6/Ms4a2/Nphs2/Lrp2/Prom2/Stoml3/Mme/Ret/L1cam/Cdh13/Chrna3/Scn5a/P2ry12/Card11/Rftn1/Trpc5/Mdga1/Selplg/Ghsr/Rit2/Dcc	30
GO:0032426	stereocilium tip	5/1216	21/28804	0.00153686	0.00948679	0.00718999	Ceacam16/Eps8l2/Strc/Tmc2/Lhfpl5	5

## Sheet: MCAO+luteolin vs MCAO MF
ID	Description	GeneRatio	BgRatio	pvalue	p.adjust	qvalue	geneID	Count
GO:0022836	gated channel activity	61/1218	328/28404	2.18949e-22	1.93332e-19	1.58335e-19	Glra1/Oprm1/Kcnn3/Gabrg1/Grin2d/Clcn5/Cacna2d2/Chrne/Glra2/Glra4/Tmc4/Gabrp/Gabra6/Cacng1/Cacng4/Catsper3/Chrna2/Clic6/Chrna4/Trpc3/Hcn3/Cachd1/Kcnip4/P2rx2/Ryr1/Gabre/Gabrq/Cngb1/Kcnj5/Chrna3/Hcn4/Scn5a/Scn11a/Chrnb4/Trpm8/Mcoln3/Nmur2/Kcnmb2/Ano2/Glra3/Kcnh2/Grin3a/Kcnj1/Cftr/Kcnj12/Kcnj10/Scn3b/Htr1b/Tmem150c/Kcnj16/Gabrg3/Grik2/Ryr3/Tmc2/Grid2/Nalf2/Chrm5/Lrrc55/Scn9a/Kcnj13/Kcne1l	61
GO:0005216	ion channel activity	70/1218	439/28404	1.66635e-21	7.35692e-19	6.02516e-19	Glra1/Oprm1/Kcnn3/Gabrg1/Grin2d/Clcn5/Cacna2d2/Chrne/Glra2/Glra4/Tmc4/Gabrp/Gabra6/Cacng1/Cacng4/Catsper3/Trpc7/Chrna2/Clic6/Bsnd/Chrna4/Trpc3/Hcn3/Cachd1/Kcnip4/P2rx2/Ryr1/Gabre/Gabrq/Cngb1/Kcnj5/Chrna3/Hcn4/Scn5a/Ano7/Scn11a/Slc24a5/Chrnb4/Trpm8/Mcoln3/Nmur2/Kcnmb2/Ano2/Glra3/Kcnh2/Grin3a/Kcnj1/Cftr/Trpc5/Kcnj12/Kcnj10/Scn3b/Htr1b/Tmem150c/Kcnj16/Gabrg3/Ano5/Grik2/Apol9a/Ryr3/Tmc2/Slc24a3/Grid2…	70
GO:0015267	channel activity	72/1218	483/28404	2.3066e-20	5.09183e-18	4.17009e-18	Glra1/Oprm1/Kcnn3/Gabrg1/Grin2d/Clcn5/Cacna2d2/Chrne/Glra2/Glra4/Tmc4/Gabrp/Gabra6/Cacng1/Cacng4/Catsper3/Trpc7/Chrna2/Clic6/Bsnd/Chrna4/Trpc3/Hcn3/Cachd1/Kcnip4/P2rx2/Ryr1/Gabre/Gabrq/Cngb1/Kcnj5/Chrna3/Hcn4/Scn5a/Ano7/Scn11a/Slc24a5/Chrnb4/Trpm8/Mcoln3/Nmur2/Kcnmb2/Ano2/Glra3/Kcnh2/Grin3a/Kcnj1/Cftr/Trpc5/Kcnj12/Aqp6/Kcnj10/Scn3b/Htr1b/Tmem150c/Kcnj16/Gabrg3/Ano5/Grik2/Bcl2/Apol9a/Ryr3/Tmc2/Slc…	72
GO:0022803	passive transmembrane transporter activity	72/1218	483/28404	2.3066e-20	5.09183e-18	4.17009e-18	Glra1/Oprm1/Kcnn3/Gabrg1/Grin2d/Clcn5/Cacna2d2/Chrne/Glra2/Glra4/Tmc4/Gabrp/Gabra6/Cacng1/Cacng4/Catsper3/Trpc7/Chrna2/Clic6/Bsnd/Chrna4/Trpc3/Hcn3/Cachd1/Kcnip4/P2rx2/Ryr1/Gabre/Gabrq/Cngb1/Kcnj5/Chrna3/Hcn4/Scn5a/Ano7/Scn11a/Slc24a5/Chrnb4/Trpm8/Mcoln3/Nmur2/Kcnmb2/Ano2/Glra3/Kcnh2/Grin3a/Kcnj1/Cftr/Trpc5/Kcnj12/Aqp6/Kcnj10/Scn3b/Htr1b/Tmem150c/Kcnj16/Gabrg3/Ano5/Grik2/Bcl2/Apol9a/Ryr3/Tmc2/Slc…	72
GO:0015276	ligand-gated ion channel activity	36/1218	137/28404	7.66053e-19	1.35285e-16	1.10795e-16	Glra1/Kcnn3/Gabrg1/Grin2d/Chrne/Glra2/Glra4/Gabrp/Gabra6/Chrna2/Chrna4/P2rx2/Ryr1/Gabre/Gabrq/Cngb1/Kcnj5/Chrna3/Hcn4/Chrnb4/Trpm8/Mcoln3/Glra3/Kcnh2/Grin3a/Kcnj1/Cftr/Kcnj12/Kcnj10/Kcnj16/Gabrg3/Grik2/Ryr3/Grid2/Chrm5/Kcnj13	36
GO:0022834	ligand-gated channel activity	36/1218	139/28404	1.28757e-18	1.89487e-16	1.55186e-16	Glra1/Kcnn3/Gabrg1/Grin2d/Chrne/Glra2/Glra4/Gabrp/Gabra6/Chrna2/Chrna4/P2rx2/Ryr1/Gabre/Gabrq/Cngb1/Kcnj5/Chrna3/Hcn4/Chrnb4/Trpm8/Mcoln3/Glra3/Kcnh2/Grin3a/Kcnj1/Cftr/Kcnj12/Kcnj10/Kcnj16/Gabrg3/Grik2/Ryr3/Grid2/Chrm5/Kcnj13	36
GO:0046873	metal ion transmembrane transporter activity	63/1218	422/28404	5.30099e-18	6.68682e-16	5.47636e-16	Oprm1/Kcnn3/Grin2d/Slc1a6/Slc34a3/Cacna2d2/Slc5a1/Cacng1/Cacng4/Atp2a3/Catsper3/Trpc7/Slc28a3/Slc6a3/Slc22a3/Slc5a7/Slc4a9/Slc18a2/Slc30a10/Trpc3/Hcn3/Cachd1/Slc6a9/Slc5a9/Kcnip4/Slc10a4/Slc6a11/Ryr1/Atp2a1/Slc5a11/Kcnj5/Hcn4/Scn5a/Scn11a/Slc24a5/Trpm8/Mcoln3/Kcnmb2/Atp13a4/Kcnh2/Grin3a/Kcnj1/Trpc5/Slc5a10/Kcnj12/Kcnj10/Scn3b/Htr1b/Kcnj16/Hrh1/Slc6a2/Grik2/Ryr3/Slc10a4-ps/Tmc2/Slc24a3/Nalf2/Lrrc5…	63
GO:0030594	neurotransmitter receptor activity	29/1218	111/28404	2.22436e-15	2.45514e-13	2.0107e-13	Glra1/Gabrg1/Grin2d/Chrne/Glra2/Glra4/Grm1/Gabrp/Gabra6/Chrna2/Drd3/Htr7/Htr4/Chrna4/Gabre/Gabrq/Drd2/Chrna3/Chrnb4/Glra3/Grin3a/Htr2c/Htr1b/Htr5b/Hrh1/Gabrg3/Grik2/Grid2/Chrm5	29
GO:0008528	G protein-coupled peptide receptor activity	32/1218	146/28404	1.81351e-14	1.77925e-12	1.45717e-12	Oprm1/Vipr2/Tshr/Calcr/Glp1r/Lhcgr/Galr1/Gal/Oprk1/Pth2r/Sctr/Npy2r/Tacr3/Hcrtr1/Cckar/Brs3/Gpr165/Hcrtr2/Npffr2/Nmur2/Mc3r/Ramp3/Npsr1/Prlhr/Npy4r/Prokr2/Sstr5/Mrgprh/Rxfp3/Ccr1l1/Gpr139/Agtr2	32
GO:0098960	postsynaptic neurotransmitter receptor activity	23/1218	76/28404	5.49939e-14	4.85596e-12	3.97693e-12	Glra1/Gabrg1/Grin2d/Chrne/Glra2/Glra4/Grm1/Gabrp/Gabra6/Chrna2/Drd3/Chrna4/Gabre/Gabrq/Drd2/Chrna3/Chrnb4/Glra3/Grin3a/Gabrg3/Grik2/Grid2/Chrm5	23
GO:0001653	peptide receptor activity	32/1218	153/28404	7.28653e-14	5.8491e-12	4.79028e-12	Oprm1/Vipr2/Tshr/Calcr/Glp1r/Lhcgr/Galr1/Gal/Oprk1/Pth2r/Sctr/Npy2r/Tacr3/Hcrtr1/Cckar/Brs3/Gpr165/Hcrtr2/Npffr2/Nmur2/Mc3r/Ramp3/Npsr1/Prlhr/Npy4r/Prokr2/Sstr5/Mrgprh/Rxfp3/Ccr1l1/Gpr139/Agtr2	32
GO:0005261	cation channel activity	47/1218	334/28404	8.24699e-13	6.06841e-11	4.9699e-11	Oprm1/Kcnn3/Grin2d/Cacna2d2/Chrne/Cacng1/Cacng4/Catsper3/Trpc7/Chrna2/Chrna4/Trpc3/Hcn3/Cachd1/Kcnip4/P2rx2/Ryr1/Cngb1/Kcnj5/Chrna3/Hcn4/Scn5a/Scn11a/Slc24a5/Chrnb4/Trpm8/Mcoln3/Kcnmb2/Kcnh2/Grin3a/Kcnj1/Trpc5/Kcnj12/Kcnj10/Scn3b/Htr1b/Kcnj16/Grik2/Ryr3/Tmc2/Slc24a3/Nalf2/Lrrc55/Scn9a/Kcnj13/Kcne1l/Trpc2	47
GO:0005230	extracellular ligand-gated ion channel activity	21/1218	71/28404	1.1294e-12	7.6712e-11	6.28255e-11	Glra1/Gabrg1/Grin2d/Chrne/Glra2/Glra4/Gabrp/Gabra6/Chrna2/Chrna4/P2rx2/Gabre/Gabrq/Chrna3/Chrnb4/Glra3/Grin3a/Gabrg3/Grik2/Grid2/Chrm5	21
GO:0015103	inorganic anion transmembrane transporter activity	30/1218	149/28404	1.24025e-12	7.82246e-11	6.40642e-11	Glra1/Gabrg1/Clcn5/Glra2/Glra4/Gabrp/Gabra6/Slc6a3/Clic6/Slc22a3/Slc22a6/Slc18a2/Bsnd/Slc6a11/Abcc6/Gabre/Gabrq/Ano7/Nmur2/Ano2/Glra3/Cftr/Aqp6/Gabrg3/Slc6a2/Ano5/Apol9a/Slc22a8/Chrm5/Gm21985	30
GO:0015108	chloride transmembrane transporter activity	26/1218	114/28404	1.91784e-12	1.12897e-10	9.24599e-11	Glra1/Gabrg1/Clcn5/Glra2/Glra4/Gabrp/Gabra6/Slc6a3/Clic6/Slc22a3/Slc18a2/Bsnd/Slc6a11/Gabre/Gabrq/Ano7/Nmur2/Ano2/Glra3/Cftr/Gabrg3/Slc6a2/Ano5/Apol9a/Chrm5/Gm21985	26
GO:1904315	transmitter-gated ion channel activity involved in regulation of postsynaptic membrane potential	19/1218	59/28404	2.45081e-12	1.35254e-10	1.1077e-10	Glra1/Gabrg1/Grin2d/Chrne/Glra2/Glra4/Gabrp/Gabra6/Chrna2/Chrna4/Gabre/Gabrq/Chrna3/Chrnb4/Glra3/Grin3a/Gabrg3/Grik2/Grid2	19
GO:0022824	transmitter-gated ion channel activity	19/1218	61/28404	4.80066e-12	2.35499e-10	1.92869e-10	Glra1/Gabrg1/Grin2d/Chrne/Glra2/Glra4/Gabrp/Gabra6/Chrna2/Chrna4/Gabre/Gabrq/Chrna3/Chrnb4/Glra3/Grin3a/Gabrg3/Grik2/Grid2	19
GO:0022835	transmitter-gated channel activity	19/1218	61/28404	4.80066e-12	2.35499e-10	1.92869e-10	Glra1/Gabrg1/Grin2d/Chrne/Glra2/Glra4/Gabrp/Gabra6/Chrna2/Chrna4/Gabre/Gabrq/Chrna3/Chrnb4/Glra3/Grin3a/Gabrg3/Grik2/Grid2	19
GO:0099529	neurotransmitter receptor activity involved in regulation of postsynaptic membrane potential	19/1218	62/28404	6.64505e-12	3.0882e-10	2.52917e-10	Glra1/Gabrg1/Grin2d/Chrne/Glra2/Glra4/Gabrp/Gabra6/Chrna2/Chrna4/Gabre/Gabrq/Chrna3/Chrnb4/Glra3/Grin3a/Gabrg3/Grik2/Grid2	19
GO:0005231	excitatory extracellular ligand-gated ion channel activity	18/1218	57/28404	1.34602e-11	5.9427e-10	4.86694e-10	Glra1/Gabrg1/Chrne/Glra2/Glra4/Gabrp/Gabra6/Chrna2/Chrna4/P2rx2/Gabre/Gabrq/Chrna3/Chrnb4/Glra3/Gabrg3/Grik2/Chrm5	18
GO:0099094	ligand-gated cation channel activity	23/1218	104/28404	7.01742e-11	2.95066e-09	2.41652e-09	Kcnn3/Grin2d/Chrne/Chrna2/Chrna4/P2rx2/Ryr1/Cngb1/Kcnj5/Chrna3/Hcn4/Chrnb4/Trpm8/Mcoln3/Kcnh2/Grin3a/Kcnj1/Kcnj12/Kcnj10/Kcnj16/Grik2/Ryr3/Kcnj13	23
GO:0008188	neuropeptide receptor activity	15/1218	42/28404	9.2841e-11	3.7263e-09	3.05176e-09	Oprm1/Galr1/Gal/Npy2r/Tacr3/Brs3/Gpr165/Npffr2/Nmur2/Npsr1/Prlhr/Npy4r/Prokr2/Sstr5/Gpr139	15
GO:0008509	anion transmembrane transporter activity	40/1218	300/28404	2.18546e-10	8.39028e-09	6.87146e-09	Glra1/Gabrg1/Clcn5/Slc1a6/Slc25a41/Glra2/Glra4/Slc17a8/Gabrp/Gabra6/Slc6a3/Clic6/Slc22a3/Slc4a9/Slc22a6/Slc18a2/Bsnd/Slc25a54/Slc6a9/Slco1c1/Slc6a11/Slc17a6/Abcc6/Slc38a5/Gabre/Gabrq/Ano7/Nmur2/Ano2/Glra3/Cftr/Aqp6/Slc35d3/Gabrg3/Slc6a2/Ano5/Apol9a/Slc22a8/Chrm5/Gm21985	40
GO:0005254	chloride channel activity	20/1218	83/28404	2.35951e-10	8.68104e-09	7.10958e-09	Glra1/Gabrg1/Clcn5/Glra2/Glra4/Gabrp/Gabra6/Clic6/Bsnd/Gabre/Gabrq/Ano7/Nmur2/Ano2/Glra3/Cftr/Gabrg3/Ano5/Apol9a/Chrm5	20
GO:0015085	calcium ion transmembrane transporter activity	25/1218	134/28404	5.0535e-10	1.78489e-08	1.46179e-08	Oprm1/Grin2d/Cacna2d2/Cacng1/Cacng4/Atp2a3/Catsper3/Trpc7/Trpc3/Cachd1/Ryr1/Atp2a1/Slc24a5/Trpm8/Mcoln3/Atp13a4/Grin3a/Trpc5/Htr1b/Hrh1/Ryr3/Tmc2/Slc24a3/Nalf2/Trpc2	25
GO:0015081	sodium ion transmembrane transporter activity	26/1218	146/28404	6.58526e-10	2.23645e-08	1.83161e-08	Slc1a6/Slc34a3/Slc5a1/Slc28a3/Slc6a3/Slc22a3/Slc5a7/Slc4a9/Slc18a2/Hcn3/Slc6a9/Slc5a9/Slc10a4/Slc6a11/Slc5a11/Hcn4/Scn5a/Scn11a/Slc24a5/Slc5a10/Scn3b/Slc6a2/Grik2/Slc10a4-ps/Slc24a3/Scn9a	26
GO:0001664	G protein-coupled receptor binding	40/1218	320/28404	1.50881e-09	4.93437e-08	4.04114e-08	Wnt3/Wnt2/Wnt9b/Nts/Adora2a/Ccl1/Ptch1/Drd3/Clic6/Adcyap1/Gal/Oxt/Pdyn/Edn3/Ghrh/P2ry1/Ptch2/Calca/Agt/Wnt6/Pmch/Npffr2/Avp/Dnm3/Mrap2/Defb1/Ucn3/Rln3/Adra2c/Hcrt/Penk/Pnoc/Rtp2/Crh/Htr5b/Tac1/Nms/Gprasp2/Defb47/Prlh	40
GO:0005244	voltage-gated ion channel activity	30/1218	197/28404	1.66865e-09	5.2622e-08	4.30963e-08	Oprm1/Kcnn3/Grin2d/Clcn5/Cacna2d2/Cacng1/Cacng4/Catsper3/Clic6/Hcn3/Cachd1/Kcnip4/Ryr1/Kcnj5/Hcn4/Scn5a/Scn11a/Kcnh2/Grin3a/Kcnj1/Kcnj12/Kcnj10/Scn3b/Htr1b/Kcnj16/Tmc2/Lrrc55/Scn9a/Kcnj13/Kcne1l	30
GO:0022832	voltage-gated channel activity	30/1218	198/28404	1.88723e-09	5.66106e-08	4.63628e-08	Oprm1/Kcnn3/Grin2d/Clcn5/Cacna2d2/Cacng1/Cacng4/Catsper3/Clic6/Hcn3/Cachd1/Kcnip4/Ryr1/Kcnj5/Hcn4/Scn5a/Scn11a/Kcnh2/Grin3a/Kcnj1/Kcnj12/Kcnj10/Scn3b/Htr1b/Kcnj16/Tmc2/Lrrc55/Scn9a/Kcnj13/Kcne1l	30
GO:0005179	hormone activity	24/1218	132/28404	1.92335e-09	5.66106e-08	4.63628e-08	Trh/Gnrh1/Gast/Nts/Cartpt/Adcyap1/Gal/Oxt/Pdyn/Edn3/Ghrh/Calca/Agt/Pmch/Avp/Ucn3/Rln3/Hcrt/Angptl8/Crh/Retnla/Ttr/Prlh/Lhb	24
GO:0005253	anion channel activity	20/1218	94/28404	2.48769e-09	7.08592e-08	5.80321e-08	Glra1/Gabrg1/Clcn5/Glra2/Glra4/Gabrp/Gabra6/Clic6/Bsnd/Gabre/Gabrq/Ano7/Nmur2/Ano2/Glra3/Cftr/Gabrg3/Ano5/Apol9a/Chrm5	20
GO:0015370	solute:sodium symporter activity	17/1218	69/28404	3.62347e-09	9.99851e-08	8.18856e-08	Slc1a6/Slc34a3/Slc5a1/Slc28a3/Slc6a3/Slc22a3/Slc5a7/Slc4a9/Slc18a2/Slc6a9/Slc5a9/Slc10a4/Slc6a11/Slc5a11/Slc5a10/Slc6a2/Slc10a4-ps	17
GO:0099095	ligand-gated anion channel activity	10/1218	21/28404	4.64051e-09	1.24169e-07	1.01692e-07	Glra1/Gabrg1/Glra2/Glra4/Gabra6/Gabre/Glra3/Cftr/Gabrg3/Chrm5	10
GO:0005237	inhibitory extracellular ligand-gated ion channel activity	9/1218	17/28404	8.47823e-09	2.20185e-07	1.80327e-07	Glra1/Gabrg1/Glra2/Glra4/Gabra6/Gabre/Glra3/Gabrg3/Chrm5	9
GO:0005184	neuropeptide hormone activity	11/1218	28/28404	9.44495e-09	2.38283e-07	1.95148e-07	Nts/Cartpt/Adcyap1/Gal/Oxt/Pdyn/Ghrh/Avp/Ucn3/Hcrt/Prlh	11
GO:0005262	calcium channel activity	21/1218	116/28404	2.10682e-08	5.16756e-07	4.23212e-07	Oprm1/Grin2d/Cacna2d2/Cacng1/Cacng4/Catsper3/Trpc7/Trpc3/Cachd1/Ryr1/Slc24a5/Trpm8/Mcoln3/Grin3a/Trpc5/Htr1b/Ryr3/Tmc2/Slc24a3/Nalf2/Trpc2	21
GO:0042562	hormone binding	18/1218	87/28404	2.46414e-08	5.82689e-07	4.7721e-07	Prlr/Vipr2/Calcr/Glp1r/Lhcgr/Galr1/Pth2r/Sctr/Lrp2/Hcrtr1/Cckar/Cdh13/Hcrtr2/Mc3r/Prlhr/Ghsr/Mtnr1a/Ttr	18
GO:0071855	neuropeptide receptor binding	12/1218	37/28404	2.50761e-08	5.82689e-07	4.7721e-07	Nts/Adcyap1/Gal/Edn3/Ghrh/Pmch/Mrap2/Ucn3/Hcrt/Crh/Tac1/Prlh	12
GO:0017046	peptide hormone binding	14/1218	53/28404	3.30831e-08	7.49035e-07	6.13444e-07	Prlr/Vipr2/Calcr/Glp1r/Lhcgr/Galr1/Pth2r/Sctr/Hcrtr1/Cckar/Hcrtr2/Mc3r/Prlhr/Ghsr	14
GO:0030020	extracellular matrix structural constituent conferring tensile strength	12/1218	38/28404	3.52208e-08	7.77499e-07	6.36755e-07	Col14a1/Col9a3/Col11a1/Col15a1/Col9a2/Col4a6/Col6a6/Col27a1/Col25a1/Col28a1/Col4a3/Col6a5	12
GO:0022843	voltage-gated cation channel activity	23/1218	150/28404	1.13866e-07	2.45229e-06	2.00838e-06	Oprm1/Kcnn3/Grin2d/Cacna2d2/Cacng1/Cacng4/Catsper3/Hcn3/Cachd1/Ryr1/Kcnj5/Hcn4/Kcnh2/Grin3a/Kcnj1/Kcnj12/Kcnj10/Htr1b/Kcnj16/Tmc2/Lrrc55/Kcnj13/Kcne1l	23
GO:0015294	solute:cation symporter activity	18/1218	96/28404	1.21606e-07	2.55662e-06	2.09382e-06	Slc1a6/Slc34a3/Slc5a1/Slc28a3/Slc6a3/Slc22a3/Slc5a7/Slc4a9/Slc18a2/Slc6a9/Slc5a9/Slc10a4/Slc6a11/Slc5a11/Slc5a10/Slc6a2/Slc10a4-ps/Gm21985	18
GO:0015293	symporter activity	22/1218	146/28404	2.91407e-07	5.984e-06	4.90077e-06	Slc1a6/Slc34a3/Slc5a1/Slc17a8/Slc28a3/Slc6a3/Slc22a3/Slc5a7/Slc4a9/Slc18a2/Slc6a9/Slc5a9/Slc10a4/Slc6a11/Slc17a6/Slc5a11/Slc24a5/Slc5a10/Slc6a2/Slc10a4-ps/Slc24a3/Gm21985	22
GO:0022853	active ion transmembrane transporter activity	30/1218	252/28404	4.75555e-07	9.54352e-06	7.81594e-06	Clcn5/Slc1a6/Slc34a3/Slc5a1/Slc17a8/Atp6v1c2/Atp2a3/Slc28a3/Slc6a3/Slc22a3/Slc5a7/Slc4a9/Slc22a6/Slc18a2/Slc6a9/Slc5a9/Slc10a4/Slco1c1/Slc6a11/Slc17a6/Atp2a1/Slc5a11/Slc24a5/Atp13a4/Slc5a10/Slc6a2/Slc10a4-ps/Slc22a8/Slc24a3/Gm21985	30
GO:0008020	G protein-coupled photoreceptor activity	6/1218	10/28404	1.11182e-06	2.13421e-05	1.74787e-05	Opn4/Opn3/Opn1mw/Opn5/Gpr88/Gpr52	6
GO:0008504	monoamine transmembrane transporter activity	6/1218	10/28404	1.11182e-06	2.13421e-05	1.74787e-05	Slc6a3/Slc22a3/Slc18a2/Slc29a4/Slc6a2/Slc18a3	6
GO:0005201	extracellular matrix structural constituent	21/1218	150/28404	1.84345e-06	3.46333e-05	2.83639e-05	Matn4/Sparc/Ogn/Col14a1/Zp1/Col9a3/Col11a1/Col15a1/Col9a2/Ambn/Gp2/Col4a6/Bmper/Spon1/Prelp/Col6a6/Col27a1/Col25a1/Col28a1/Col4a3/Col6a5	21
GO:0015291	secondary active transmembrane transporter activity	28/1218	247/28404	2.98879e-06	5.49813e-05	4.50285e-05	Clcn5/Slc1a6/Slc34a3/Slc5a1/Slc17a8/Slc28a3/Slc6a3/Slc22a3/Slc5a7/Slc4a9/Slc22a6/Slc18a2/Cdh17/Slc6a9/Slc5a9/Slc10a4/Slco1c1/Slc6a11/Slc17a6/Slc5a11/Slc24a5/Slc5a10/Slc35d3/Slc6a2/Slc10a4-ps/Slc22a8/Slc24a3/Gm21985	28
GO:0005242	inward rectifier potassium channel activity	8/1218	23/28404	3.07858e-06	5.54773e-05	4.54347e-05	Kcnn3/Kcnj5/Kcnh2/Kcnj1/Kcnj12/Kcnj10/Kcnj16/Kcnj13	8
GO:0005326	neurotransmitter transmembrane transporter activity	7/1218	17/28404	3.49031e-06	6.16388e-05	5.04809e-05	Slc17a8/Slc6a3/Slc22a3/Slc17a6/Slc29a4/Slc6a2/Slc18a3	7
GO:0009881	photoreceptor activity	6/1218	12/28404	4.54182e-06	7.86358e-05	6.4401e-05	Opn4/Opn3/Opn1mw/Opn5/Gpr88/Gpr52	6
GO:0022804	active transmembrane transporter activity	38/1218	403/28404	5.36519e-06	9.11051e-05	7.46131e-05	Clcn5/Slc1a6/Slc34a3/Slc5a1/Slc17a8/Atp6v1c2/Atp2a3/Slc28a3/Slc6a3/Slc22a3/Slc5a7/Slc4a9/Slc22a6/Slc18a2/Cdh17/Slc6a9/Slc5a9/Slc10a4/Slco1c1/Slc6a11/Slc17a6/Atp2a1/Slc5a11/Abcc6/Slc24a5/Atp13a4/Cftr/Abca9/Abca8a/Slc5a10/Slc35d3/Slc29a4/Slc6a2/Slc10a4-ps/Slc22a8/Slc24a3/Gm21985/Slc18a3	38
GO:0033218	amide binding	41/1218	452/28404	6.02888e-06	0.000100443	8.2261e-05	Ngfr/Oprm1/Ftcd/Folh1/Folr1/Prlr/Vipr2/Pltp/Npffr1/Ltc4s/Tomm20l/Acot12/Calcr/Glp1r/Lhcgr/Galr1/Oprk1/Pth2r/Sctr/Mme/Npy2r/Hcrtr1/Cckar/Itm2a/Hcrtr2/Npffr2/Nmur2/Mc3r/Kcnj1/Gpr149/Prlhr/Gpr150/Gltpd2/Npy4r/Sstr5/Ghsr/Col25a1/Tubb3/Gstm6/Gprasp2/H2-Q2	41
GO:0042277	peptide binding	36/1218	377/28404	7.10082e-06	0.000116112	9.50928e-05	Ngfr/Oprm1/Folh1/Prlr/Vipr2/Npffr1/Ltc4s/Tomm20l/Calcr/Glp1r/Lhcgr/Galr1/Oprk1/Pth2r/Sctr/Mme/Npy2r/Hcrtr1/Cckar/Itm2a/Hcrtr2/Npffr2/Nmur2/Mc3r/Kcnj1/Gpr149/Prlhr/Gpr150/Npy4r/Sstr5/Ghsr/Col25a1/Tubb3/Gstm6/Gprasp2/H2-Q2	36
GO:0045295	gamma-catenin binding	6/1218	15/28404	2.20128e-05	0.000353406	0.000289432	Tcf7l2/Lef1/Dsg1c/Dsc3/Dsg1b/Dsg1a	6
GO:0042923	neuropeptide binding	10/1218	47/28404	2.46276e-05	0.000388324	0.000318029	Oprm1/Galr1/Oprk1/Npy2r/Nmur2/Mc3r/Gpr149/Prlhr/Npy4r/Sstr5	10
GO:0042165	neurotransmitter binding	7/1218	22/28404	2.53432e-05	0.000392597	0.000321528	Grin2d/Ache/Chrna4/Slc6a11/Chrna3/Chrnb4/Grin3a	7
GO:0015101	organic cation transmembrane transporter activity	8/1218	30/28404	2.81136e-05	0.000428005	0.000350527	Slc6a3/Slc22a3/Slc5a7/Slc19a3/Slc29a4/Slc6a2/Slc22a8/Slc18a3	8
GO:0019842	vitamin binding	17/1218	136/28404	7.51201e-05	0.00112425	0.00092074	Ftcd/Tat/Folr1/Etnppl/Opn4/Cblif/Opn3/Mtarc1/Gad2/Calb1/Gc/Sptlc3/Got1l1/Rbp3/Opn5/Adh7/Aadat	17
GO:0045028	G protein-coupled purinergic nucleotide receptor activity	5/1218	12/28404	8.8474e-05	0.0012807	0.00104886	P2ry1/P2ry12/P2ry13/P2ry14/Gpr34	5
GO:1901338	catecholamine binding	5/1218	12/28404	8.8474e-05	0.0012807	0.00104886	Th/Slc6a3/Drd2/Adra2c/Adra2b	5
GO:0001614	purinergic nucleotide receptor activity	6/1218	19/28404	0.000102934	0.00142016	0.00116308	P2ry1/P2rx2/P2ry12/P2ry13/P2ry14/Gpr34	6
GO:0004890	GABA-A receptor activity	6/1218	19/28404	0.000102934	0.00142016	0.00116308	Gabrg1/Gabrp/Gabra6/Gabre/Gabrq/Gabrg3	6
GO:0016502	nucleotide receptor activity	6/1218	19/28404	0.000102934	0.00142016	0.00116308	P2ry1/P2rx2/P2ry12/P2ry13/P2ry14/Gpr34	6
GO:0015079	potassium ion transmembrane transporter activity	18/1218	157/28404	0.000144404	0.00196167	0.00160657	Kcnn3/Hcn3/Kcnip4/Kcnj5/Hcn4/Slc24a5/Kcnmb2/Kcnh2/Kcnj1/Kcnj12/Kcnj10/Kcnj16/Grik2/Slc24a3/Lrrc55/Kcnj13/Kcne1l/Gm21985	18
GO:0005245	voltage-gated calcium channel activity	9/1218	47/28404	0.000148773	0.0019904	0.0016301	Oprm1/Cacna2d2/Cacng1/Cacng4/Catsper3/Cachd1/Ryr1/Htr1b/Tmc2	9
GO:0016597	amino acid binding	11/1218	69/28404	0.00016	0.00210866	0.00172695	Th/Glra1/Tat/Grin2d/Glra2/Glra4/Tm4sf5/Gad2/Otc/Glra3/Grin3a	11
GO:0015377	cation:chloride symporter activity	6/1218	21/28404	0.000191237	0.00248327	0.00203374	Slc6a3/Slc22a3/Slc18a2/Slc6a11/Slc6a2/Gm21985	6
GO:0015378	sodium:chloride symporter activity	5/1218	14/28404	0.000208126	0.00262536	0.00215012	Slc6a3/Slc22a3/Slc18a2/Slc6a11/Slc6a2	5
GO:0016594	glycine binding	5/1218	14/28404	0.000208126	0.00262536	0.00215012	Glra1/Glra2/Glra4/Glra3/Grin3a	5
GO:0005267	potassium channel activity	15/1218	121/28404	0.000213843	0.00265949	0.00217806	Kcnn3/Hcn3/Kcnip4/Kcnj5/Hcn4/Kcnmb2/Kcnh2/Kcnj1/Kcnj12/Kcnj10/Kcnj16/Grik2/Lrrc55/Kcnj13/Kcne1l	15
GO:0016917	GABA receptor activity	6/1218	22/28404	0.000253447	0.00310825	0.00254559	Gabrg1/Gabrp/Gabra6/Gabre/Gabrq/Gabrg3	6
GO:0045504	dynein heavy chain binding	5/1218	15/28404	0.000301183	0.00364308	0.0029836	Dnai4/Trim58/Dnali1/Dnai3/Efcab1	5
GO:0015373	anion:sodium symporter activity	5/1218	16/28404	0.000422657	0.00497608	0.0040753	Slc6a3/Slc22a3/Slc18a2/Slc6a11/Slc6a2	5
GO:0022848	acetylcholine-gated cation-selective channel activity	5/1218	16/28404	0.000422657	0.00497608	0.0040753	Chrne/Chrna2/Chrna4/Chrna3/Chrnb4	5
GO:0005501	retinoid binding	7/1218	34/28404	0.000509551	0.00592018	0.0048485	Opn4/Cyp26a1/Opn3/Rbp3/Opn5/Adh7/Ugt1a1	7
GO:0005248	voltage-gated sodium channel activity	6/1218	25/28404	0.000538784	0.00609931	0.0049952	Hcn3/Hcn4/Scn5a/Scn11a/Scn3b/Scn9a	6
GO:0015296	anion:cation symporter activity	6/1218	25/28404	0.000538784	0.00609931	0.0049952	Slc6a3/Slc22a3/Slc18a2/Slc6a11/Slc6a2/Gm21985	6
GO:0004983	neuropeptide Y receptor activity	4/1218	10/28404	0.000573996	0.00633548	0.00518862	Npy2r/Prlhr/Npy4r/Prokr2	4
GO:0031628	opioid receptor binding	4/1218	10/28404	0.000573996	0.00633548	0.00518862	Pdyn/Npffr2/Penk/Pnoc	4
GO:0005249	voltage-gated potassium channel activity	12/1218	95/28404	0.000750697	0.00818352	0.00670213	Kcnn3/Hcn3/Kcnj5/Hcn4/Kcnh2/Kcnj1/Kcnj12/Kcnj10/Kcnj16/Lrrc55/Kcnj13/Kcne1l	12
GO:0015464	acetylcholine receptor activity	5/1218	18/28404	0.000771787	0.00831083	0.00680639	Chrna2/Chrna4/Chrna3/Chrnb4/Chrm5	5
GO:0004602	glutathione peroxidase activity	6/1218	27/28404	0.000836866	0.00879705	0.0072046	Gstt1/Gstt3/Gpx3/Ltc4s/Gpx2/Prdx6b	6
GO:0008066	glutamate receptor activity	6/1218	27/28404	0.000836866	0.00879705	0.0072046	Grin2d/Grm1/Grin3a/Grik2/Grm4/Grid2	6
GO:0008503	benzodiazepine receptor activity	4/1218	11/28404	0.00087142	0.00895175	0.00733129	Gabrg1/Gabra6/Gabre/Gabrg3	4
GO:0019840	isoprenoid binding	7/1218	37/28404	0.000871858	0.00895175	0.00733129	Opn4/Cyp26a1/Opn3/Rbp3/Opn5/Adh7/Ugt1a1	7
